# Supplementary material for: In search of epigenetic hallmarks of different tissues: an integrative omics study of horse liver, lung, and heart
Source: Mamm Genome. 2024 Aug 14;35(4):600–20. doi: 10.1007/s00335-024-10057-0 (PMC11522055; doi:10.1007/s00335-024-10057-0)
Supplement: Supplementary file 1 — Supplementary Material 1: Table S1. Primer sequences for validation of selected DMSs (A) and DEGs (B). [file 335_2024_10057_MOESM1_ESM.xlsx]

## Sheet: A_LvsH_ DMSs in gene reg.
Chromosom	start	end	strand	pvalue	qvalue	meth.diff	DMS localisation	Gene ID Ensembl	Gene Symbol	Description
1	1163767	1163767	+	6.10403e-05	0.000777085	30.2442	intron_variant	ENSECAG00000015981	INPP5A	inositol polyphosphate-5-phosphatase A [Source:VGNC Symbol
1	1246076	1246076	+	0.00077666	0.00628761	29.2116	intron_variant	ENSECAG00000015981	INPP5A	inositol polyphosphate-5-phosphatase A [Source:VGNC Symbol
1	1246092	1246092	+	0.00077666	0.00628761	29.2116	intron_variant	ENSECAG00000015981	INPP5A	inositol polyphosphate-5-phosphatase A [Source:VGNC Symbol
1	1246113	1246113	+	0.00018207	0.0019283	32.9852	intron_variant	ENSECAG00000015981	INPP5A	inositol polyphosphate-5-phosphatase A [Source:VGNC Symbol
1	1262618	1262618	+	5.06754e-06	9.67769e-05	32.3935	intron_variant	ENSECAG00000015981	INPP5A	inositol polyphosphate-5-phosphatase A [Source:VGNC Symbol
1	1262640	1262640	+	1.06754e-11	1.08325e-09	45.4887	intron_variant	ENSECAG00000015981	INPP5A	inositol polyphosphate-5-phosphatase A [Source:VGNC Symbol
1	1262653	1262653	+	6.85214e-08	2.39158e-06	35.2383	intron_variant	ENSECAG00000015981	INPP5A	inositol polyphosphate-5-phosphatase A [Source:VGNC Symbol
1	1262655	1262655	+	8.61257e-11	6.82486e-09	42.7945	intron_variant	ENSECAG00000015981	INPP5A	inositol polyphosphate-5-phosphatase A [Source:VGNC Symbol
1	1262658	1262658	+	7.99814e-07	2.02718e-05	34.4395	intron_variant	ENSECAG00000015981	INPP5A	inositol polyphosphate-5-phosphatase A [Source:VGNC Symbol
1	3604770	3604770	+	1.38274e-06	3.24054e-05	-31.914	upstream_gene_variant	ENSECAG00000034734	EBF3	EBF transcription factor 3 [Source:HGNC Symbol
1	3612510	3612510	+	0.000197764	0.00206832	-31.8571	intron_variant	ENSECAG00000034734	EBF3	EBF transcription factor 3 [Source:HGNC Symbol
1	3612514	3612514	+	6.91348e-10	4.32488e-08	-45.0067	intron_variant	ENSECAG00000034734	EBF3	EBF transcription factor 3 [Source:HGNC Symbol
1	3884006	3884006	+	2.00559e-06	4.41315e-05	27.1095	intron_variant	ENSECAG00000026858	MGMT	O-6-methylguanine-DNA methyltransferase [Source:VGNC Symbol
1	5453629	5453629	+	1.48812e-09	8.46883e-08	-39.0723	intron_variant	ENSECAG00000008876	PTPRE	protein tyrosine phosphatase receptor type E [Source:VGNC Symbol
1	5453649	5453649	+	2.76463e-09	1.45033e-07	-36.5716	intron_variant	ENSECAG00000008876	PTPRE	protein tyrosine phosphatase receptor type E [Source:VGNC Symbol
1	5454611	5454611	+	8.92036e-08	3.00369e-06	-37.8575	intron_variant	ENSECAG00000008876	PTPRE	protein tyrosine phosphatase receptor type E [Source:VGNC Symbol
1	6283524	6283524	+	2.99093e-13	4.56852e-11	43.3111	intron_variant	ENSECAG00000023813	DOCK1	dedicator of cytokinesis 1 [Source:HGNC Symbol
1	6283559	6283559	+	2.11432e-10	1.50569e-08	35.9104	intron_variant	ENSECAG00000023813	DOCK1	dedicator of cytokinesis 1 [Source:HGNC Symbol
1	6674295	6674295	+	3.00831e-14	5.53363e-12	41.8489	intron_variant	ENSECAG00000010056	C1H10orf90	chromosome 1 C10orf90 homolog [Source:VGNC Symbol
1	6674356	6674356	+	4.70387e-15	1.02694e-12	40.3414	intron_variant	ENSECAG00000010056	C1H10orf90	chromosome 1 C10orf90 homolog [Source:VGNC Symbol
1	6939832	6939832	+	1.60838e-09	9.04688e-08	-39.8955	intron_variant	ENSECAG00000012744	ADAM12	ADAM metallopeptidase domain 12 [Source:VGNC Symbol
1	6939867	6939867	+	1.96288e-09	1.07814e-07	-39.7881	intron_variant	ENSECAG00000012744	ADAM12	ADAM metallopeptidase domain 12 [Source:VGNC Symbol
1	7161832	7161832	+	2.21206e-07	6.59e-06	-25.8661	intron_variant	ENSECAG00000012744	ADAM12	ADAM metallopeptidase domain 12 [Source:VGNC Symbol
1	8075266	8075266	+	3.46376e-09	1.78142e-07	31.8038	intron_variant	ENSECAG00000022504	CTBP2	C-terminal binding protein 2 [Source:VGNC Symbol
1	8129079	8129079	+	1.03265e-11	1.05528e-09	-41.131	intron_variant	ENSECAG00000022504	CTBP2	C-terminal binding protein 2 [Source:VGNC Symbol
1	8129092	8129092	+	1.73646e-17	6.05339e-15	-53.9286	intron_variant	ENSECAG00000022504	CTBP2	C-terminal binding protein 2 [Source:VGNC Symbol
1	8204543	8204543	+	2.45236e-05	0.000364602	33.0053	intron_variant	ENSECAG00000017587	ZRANB1	zinc finger RANBP2-type containing 1 [Source:VGNC Symbol
1	8204601	8204601	+	1.92137e-07	5.85309e-06	39.7655	intron_variant	ENSECAG00000017587	ZRANB1	zinc finger RANBP2-type containing 1 [Source:VGNC Symbol
1	9132702	9132702	+	2.85615e-05	0.000412575	25.9233	intron_variant	ENSECAG00000024631	CPXM2	carboxypeptidase X, M14 family member 2 [Source:VGNC Symbol
1	9132719	9132719	+	1.96307e-08	7.97912e-07	32.7174	intron_variant	ENSECAG00000024631	CPXM2	carboxypeptidase X, M14 family member 2 [Source:VGNC Symbol
1	9132723	9132723	+	4.68873e-08	1.71763e-06	33.1535	intron_variant	ENSECAG00000024631	CPXM2	carboxypeptidase X, M14 family member 2 [Source:VGNC Symbol
1	10801159	10801159	+	7.68736e-06	0.000137258	-27.8075	intron_variant	ENSECAG00000018280	TACC2	transforming acidic coiled-coil containing protein 2 [Source:VGNC Symbol
1	10801201	10801201	+	7.1393e-07	1.84025e-05	-27.491	intron_variant	ENSECAG00000018280	TACC2	transforming acidic coiled-coil containing protein 2 [Source:VGNC Symbol
1	10861298	10861298	+	9.22024e-06	0.000160532	28.3563	intron_variant	ENSECAG00000018280	TACC2	transforming acidic coiled-coil containing protein 2 [Source:VGNC Symbol
1	10888023	10888023	+	7.34577e-24	1.11416e-20	43.3306	intron_variant	ENSECAG00000018280	TACC2	transforming acidic coiled-coil containing protein 2 [Source:VGNC Symbol
1	10888047	10888047	+	1.07487e-18	5.05037e-16	41.1538	intron_variant	ENSECAG00000018280	TACC2	transforming acidic coiled-coil containing protein 2 [Source:VGNC Symbol
1	11578436	11578436	+	1.64727e-05	0.000260735	-25.5291	intron_variant,non_coding_transcript_variant	ENSECAG00000028603	ENSECAG00000028603	None
1	11671267	11671267	+	0.00118119	0.00884069	26.5432	intron_variant,non_coding_transcript_variant	ENSECAG00000028603	ENSECAG00000028603	None
1	11715321	11715321	+	6.61466e-06	0.000121132	27.7016	intron_variant,non_coding_transcript_variant	ENSECAG00000028603	ENSECAG00000028603	None
1	12251942	12251942	+	1.77953e-05	0.000277718	31.5039	synonymous_variant	ENSECAG00000023526	PLPP4	phospholipid phosphatase 4 [Source:VGNC Symbol
1	13078867	13078867	+	2.90641e-06	6.03871e-05	-25.4246	5_prime_UTR_variant	ENSECAG00000023632	RGS10	regulator of G protein signaling 10 [Source:VGNC Symbol
1	13366463	13366463	+	9.29133e-07	2.30693e-05	29.4727	intron_variant	ENSECAG00000023764	GRK5	G protein-coupled receptor kinase 5 [Source:VGNC Symbol
1	14512558	14512558	+	2.0664e-15	4.91321e-13	45.3488	intron_variant,non_coding_transcript_variant	ENSECAG00000043009	None	None
1	14512566	14512566	+	9.22384e-21	6.64532e-18	52.1318	intron_variant,non_coding_transcript_variant	ENSECAG00000043009	None	None
1	15526347	15526347	+	4.09046e-11	3.52931e-09	-38.6979	intron_variant	ENSECAG00000016231	HSPA12A	heat shock protein family A (Hsp70) member 12A [Source:HGNC Symbol
1	15526386	15526386	+	8.15855e-06	0.000144389	-27.1853	intron_variant	ENSECAG00000016231	HSPA12A	heat shock protein family A (Hsp70) member 12A [Source:HGNC Symbol
1	15526395	15526395	+	8.09731e-11	6.46992e-09	-34.2857	intron_variant	ENSECAG00000016231	HSPA12A	heat shock protein family A (Hsp70) member 12A [Source:HGNC Symbol
1	15546304	15546304	+	5.03478e-05	0.000662321	30.9125	missense_variant	ENSECAG00000016231	HSPA12A	heat shock protein family A (Hsp70) member 12A [Source:HGNC Symbol
1	16271496	16271496	+	6.11942e-17	1.96673e-14	43.5839	intron_variant	ENSECAG00000009515	ATRNL1	attractin like 1 [Source:VGNC Symbol
1	17443440	17443440	+	5.78666e-09	2.74126e-07	-29.7063	intron_variant	ENSECAG00000024113	ABLIM1	actin binding LIM protein 1 [Source:VGNC Symbol
1	17604005	17604005	+	2.40362e-07	7.09467e-06	32.8502	intron_variant	ENSECAG00000014979	AFAP1L2	actin filament associated protein 1 like 2 [Source:VGNC Symbol
1	17657545	17657545	+	8.34482e-05	0.00100929	-25.5037	intron_variant	ENSECAG00000014979	AFAP1L2	actin filament associated protein 1 like 2 [Source:VGNC Symbol
1	17799493	17799493	+	5.40256e-09	2.59485e-07	-28.1609	intron_variant	ENSECAG00000010482	CCDC186	coiled-coil domain containing 186 [Source:VGNC Symbol
1	17799496	17799496	+	1.5094e-07	4.72804e-06	-26.5925	intron_variant	ENSECAG00000010482	CCDC186	coiled-coil domain containing 186 [Source:VGNC Symbol
1	17799539	17799539	+	4.25688e-06	8.33758e-05	-26.1494	intron_variant	ENSECAG00000010482	CCDC186	coiled-coil domain containing 186 [Source:VGNC Symbol
1	18732068	18732068	+	1.22241e-09	7.08325e-08	-27.1138	intron_variant	ENSECAG00000024121	TCF7L2	transcription factor 7 like 2 [Source:VGNC Symbol
1	20704720	20704720	+	1.09505e-08	4.79351e-07	48.8889	intron_variant	ENSECAG00000021552	RBM20	RNA binding motif protein 20 [Source:VGNC Symbol
1	20758307	20758307	+	2.58466e-05	0.000380812	25.6522	intron_variant	ENSECAG00000021552	RBM20	RNA binding motif protein 20 [Source:VGNC Symbol
1	21388318	21388318	+	1.11604e-06	2.69666e-05	-30.3103	intron_variant	ENSECAG00000013629	ADD3	adducin 3 [Source:VGNC Symbol
1	25768957	25768957	+	0.000314536	0.00304036	-26.1686	intron_variant	ENSECAG00000008241	SORCS3	sortilin related VPS10 domain containing receptor 3 [Source:VGNC Symbol
1	26164545	26164545	+	3.22101e-05	0.000456059	25.4729	intron_variant	ENSECAG00000019301	CFAP58	cilia and flagella associated protein 58 [Source:VGNC Symbol
1	26371498	26371498	+	5.08882e-12	5.66976e-10	-28.8571	intron_variant	ENSECAG00000021278	CFAP43	cilia and flagella associated protein 43 [Source:HGNC Symbol
1	26371533	26371533	+	3.18308e-06	6.53038e-05	-25.0476	intron_variant	ENSECAG00000021278	CFAP43	cilia and flagella associated protein 43 [Source:HGNC Symbol
1	26392531	26392531	+	1.69689e-11	1.62282e-09	43.2766	intron_variant	ENSECAG00000021278	CFAP43	cilia and flagella associated protein 43 [Source:HGNC Symbol
1	27488973	27488973	+	1.49838e-08	6.31499e-07	-31.6023	intron_variant	ENSECAG00000018159	CNNM2	cyclin and CBS domain divalent metal cation transport mediator 2 [Source:HGNC Symbol
1	27488987	27488987	+	1.46742e-06	3.41034e-05	-28.2613	intron_variant	ENSECAG00000018159	CNNM2	cyclin and CBS domain divalent metal cation transport mediator 2 [Source:HGNC Symbol
1	27630078	27630078	+	3.73436e-09	1.89689e-07	-37.1057	intron_variant	ENSECAG00000024142	WBP1L	WW domain binding protein 1 like [Source:VGNC Symbol
1	27715609	27715609	+	6.54542e-06	0.000120113	-27.3853	intron_variant	ENSECAG00000016770	TRIM8	tripartite motif containing 8 [Source:VGNC Symbol
1	28169688	28169688	+	1.28593e-07	4.11909e-06	-30.303	intron_variant	ENSECAG00000012948	LDB1	LIM domain binding 1 [Source:VGNC Symbol
1	28963116	28963116	+	3.73232e-05	0.000516775	-31.1866	intron_variant	ENSECAG00000013342	TLX1	T cell leukemia homeobox 1 [Source:HGNC Symbol
1	28963125	28963125	+	0.000315951	0.00305028	-26.217	intron_variant	ENSECAG00000013342	TLX1	T cell leukemia homeobox 1 [Source:HGNC Symbol
1	28963146	28963146	+	9.13623e-05	0.00108617	-29.5291	intron_variant	ENSECAG00000013342	TLX1	T cell leukemia homeobox 1 [Source:HGNC Symbol
1	28963157	28963157	+	2.7223e-05	0.00039702	-32.2408	intron_variant	ENSECAG00000013342	TLX1	T cell leukemia homeobox 1 [Source:HGNC Symbol
1	29955929	29955929	+	5.13237e-07	1.381e-05	25.2651	intron_variant	ENSECAG00000010813	DNMBP	dynamin binding protein [Source:VGNC Symbol
1	31639677	31639677	+	5.16069e-05	0.000675493	29.7078	intron_variant	ENSECAG00000007097	CRTAC1	cartilage acidic protein 1 [Source:VGNC Symbol
1	31861199	31861199	+	4.32893e-07	1.18774e-05	-25.7369	downstream_gene_variant	ENSECAG00000008762	HOGA1	4-hydroxy-2-oxoglutarate aldolase 1 [Source:VGNC Symbol
1	32253725	32253725	+	8.92479e-11	7.0275e-09	-33.3108	intron_variant	ENSECAG00000011973	SLIT1	slit guidance ligand 1 [Source:VGNC Symbol
1	32707175	32707175	+	4.31055e-08	1.59599e-06	29.9376	synonymous_variant	ENSECAG00000013623	PIK3AP1	phosphoinositide-3-kinase adaptor protein 1 [Source:VGNC Symbol
1	32937608	32937608	+	1.38366e-14	2.72491e-12	38.1683	intron_variant	ENSECAG00000014145	TLL2	tolloid like 2 [Source:VGNC Symbol
1	32937661	32937661	+	1.27563e-12	1.66089e-10	35.2932	intron_variant	ENSECAG00000014145	TLL2	tolloid like 2 [Source:VGNC Symbol
1	33824206	33824206	+	6.09606e-10	3.88092e-08	36.5089	intron_variant	ENSECAG00000018511	SORBS1	sorbin and SH3 domain containing 1 [Source:VGNC Symbol
1	36834245	36834245	+	1.1169e-05	0.000188669	26	intron_variant	ENSECAG00000000077	CPEB3	cytoplasmic polyadenylation element binding protein 3 [Source:HGNC Symbol
1	37764128	37764128	+	1.5705e-08	6.56876e-07	-29.0832	intron_variant,non_coding_transcript_variant	ENSECAG00000037653	None	None
1	37919658	37919658	+	7.95058e-09	3.61506e-07	39.1638	missense_variant	ENSECAG00000016983	ANKRD1	ankyrin repeat domain 1 [Source:VGNC Symbol
1	37919668	37919668	+	3.34383e-05	0.000470827	25.9221	missense_variant	ENSECAG00000016983	ANKRD1	ankyrin repeat domain 1 [Source:VGNC Symbol
1	37919682	37919682	+	6.98736e-09	3.24254e-07	41.5349	missense_variant	ENSECAG00000016983	ANKRD1	ankyrin repeat domain 1 [Source:VGNC Symbol
1	37919722	37919722	+	1.70534e-06	3.85245e-05	34.6277	missense_variant	ENSECAG00000016983	ANKRD1	ankyrin repeat domain 1 [Source:VGNC Symbol
1	40457979	40457979	+	1.01479e-11	1.04196e-09	33.8327	intron_variant	ENSECAG00000015523	RNLS	renalase, FAD dependent amine oxidase [Source:VGNC Symbol
1	44627587	44627587	+	5.31204e-17	1.7265e-14	-42.1905	intron_variant	ENSECAG00000019573	PCDH15	protocadherin related 15 [Source:HGNC Symbol
1	50610538	50610538	+	6.43592e-08	2.27014e-06	41.5566	intron_variant	ENSECAG00000009716	CDK1	cyclin dependent kinase 1 [Source:VGNC Symbol
1	52951398	52951398	+	8.13616e-05	0.000987233	26.3121	intron_variant	ENSECAG00000012941	JMJD1C	jumonji domain containing 1C [Source:VGNC Symbol
1	53098523	53098523	+	1.31512e-09	7.56972e-08	37.1224	intron_variant	ENSECAG00000019662	REEP3	receptor accessory protein 3 [Source:VGNC Symbol
1	55622586	55622586	+	1.04969e-07	3.45583e-06	32.943	intron_variant	ENSECAG00000008248	CTNNA3	catenin alpha 3 [Source:HGNC Symbol
1	58822439	58822439	+	1.32674e-09	7.63152e-08	-41.1318	intron_variant	ENSECAG00000010498	NPFFR1	neuropeptide FF receptor 1 [Source:VGNC Symbol
1	58822464	58822464	+	2.3568e-06	5.0547e-05	-36.143	intron_variant	ENSECAG00000010498	NPFFR1	neuropeptide FF receptor 1 [Source:VGNC Symbol
1	58822484	58822484	+	3.00502e-06	6.20039e-05	-31.1839	intron_variant	ENSECAG00000010498	NPFFR1	neuropeptide FF receptor 1 [Source:VGNC Symbol
1	59271762	59271762	+	0.00101091	0.00780888	-26.8297	missense_variant	ENSECAG00000014630	TBATA	thymus, brain and testes associated [Source:VGNC Symbol
1	59804367	59804367	+	1.89278e-05	0.000292525	-26.2339	intron_variant	ENSECAG00000020891	SLC29A3	solute carrier family 29 member 3 [Source:VGNC Symbol
1	60051307	60051307	+	3.64669e-07	1.02427e-05	26.2246	intron_variant	ENSECAG00000023411	CDH23	cadherin related 23 [Source:VGNC Symbol
1	60391144	60391144	+	1.74507e-05	0.000273312	-31.0446	intron_variant,non_coding_transcript_variant	ENSECAG00000029779	None	None
1	61571437	61571437	+	8.60713e-05	0.00103484	33.0777	intron_variant	ENSECAG00000010218	CFAP70	cilia and flagella associated protein 70 [Source:VGNC Symbol
1	62071708	62071708	+	9.47788e-05	0.00111879	26.8636	intron_variant	ENSECAG00000013481	VCL	vinculin [Source:VGNC Symbol
1	63475701	63475701	+	4.54863e-09	2.23294e-07	25.9287	intron_variant	ENSECAG00000010620	ENSECAG00000010620	None
1	63897889	63897889	+	0.000204878	0.00212916	-25.5858	upstream_gene_variant	ENSECAG00000010620	ENSECAG00000010620	None
1	64938121	64938121	+	3.86331e-07	1.07637e-05	25.6773	intron_variant	ENSECAG00000010713	KCNMA1	potassium calcium-activated channel subfamily M alpha 1 [Source:VGNC Symbol
1	65245941	65245941	+	0.000876305	0.00696325	-28.5432	intron_variant	ENSECAG00000010713	KCNMA1	potassium calcium-activated channel subfamily M alpha 1 [Source:VGNC Symbol
1	65855422	65855422	+	9.28224e-06	0.000161401	-30.2832	intron_variant,non_coding_transcript_variant	ENSECAG00000032413	None	None
1	65897044	65897044	+	5.6558e-08	2.02555e-06	33.6152	intron_variant,non_coding_transcript_variant	ENSECAG00000032413	None	None
1	66797104	66797104	+	5.05181e-09	2.44404e-07	45.6566	intron_variant	ENSECAG00000021528	ZMIZ1	zinc finger MIZ-type containing 1 [Source:VGNC Symbol
1	69724221	69724221	+	0.000325991	0.00313008	25.4722	upstream_gene_variant	ENSECAG00000031349	5S_rRNA	5S ribosomal RNA [Source:RFAM
1	69724414	69724414	+	1.19447e-17	4.32077e-15	25.7451	upstream_gene_variant	ENSECAG00000031349	5S_rRNA	5S ribosomal RNA [Source:RFAM
1	69724417	69724417	+	6.0208e-19	3.02629e-16	28.6864	upstream_gene_variant	ENSECAG00000031349	5S_rRNA	5S ribosomal RNA [Source:RFAM
1	69724420	69724420	+	2.33484e-23	3.15401e-20	25.9296	upstream_gene_variant	ENSECAG00000031349	5S_rRNA	5S ribosomal RNA [Source:RFAM
1	69724422	69724422	+	9.56533e-19	4.6199e-16	25.9327	upstream_gene_variant	ENSECAG00000031349	5S_rRNA	5S ribosomal RNA [Source:RFAM
1	75519425	75519425	+	1.72245e-07	5.31073e-06	29.4653	intron_variant	ENSECAG00000006795	RYR2	ryanodine receptor 2 [Source:VGNC Symbol
1	75519433	75519433	+	4.71112e-06	9.09751e-05	27.5571	intron_variant	ENSECAG00000006795	RYR2	ryanodine receptor 2 [Source:VGNC Symbol
1	75854863	75854863	+	9.92241e-09	4.4014e-07	40.4278	intron_variant	ENSECAG00000009009	ACTN2	actinin alpha 2 [Source:VGNC Symbol
1	75854876	75854876	+	7.244e-11	5.86398e-09	46.8019	intron_variant	ENSECAG00000009009	ACTN2	actinin alpha 2 [Source:VGNC Symbol
1	75854887	75854887	+	4.34435e-09	2.1499e-07	40.508	intron_variant	ENSECAG00000009009	ACTN2	actinin alpha 2 [Source:VGNC Symbol
1	76105757	76105757	+	4.02673e-11	3.48128e-09	28.8574	intron_variant	ENSECAG00000007926	EDARADD	EDAR associated death domain [Source:VGNC Symbol
1	77074239	77074239	+	3.39967e-06	6.89965e-05	-26.8205	intron_variant	ENSECAG00000017836	ARID4B	AT-rich interaction domain 4B [Source:VGNC Symbol
1	77462551	77462551	+	1.85679e-05	0.000287643	-27.1637	intron_variant,non_coding_transcript_variant	ENSECAG00000033304	None	None
1	77462616	77462616	+	7.22318e-07	1.85839e-05	-27.7209	intron_variant,non_coding_transcript_variant	ENSECAG00000033304	None	None
1	78157957	78157957	+	0.000110157	0.0012698	-28.931	intron_variant	ENSECAG00000007284	SLC35F3	solute carrier family 35 member F3 [Source:VGNC Symbol
1	79372272	79372272	+	9.43771e-08	3.14787e-06	28.297	downstream_gene_variant	ENSECAG00000027295	U6	U6 spliceosomal RNA [Source:RFAM
1	79438200	79438200	+	5.48131e-15	1.17248e-12	-45.7951	intron_variant	ENSECAG00000008162	SIPA1L2	signal induced proliferation associated 1 like 2 [Source:VGNC Symbol
1	82761931	82761931	+	0.000833727	0.00667337	25.1954	intron_variant	ENSECAG00000001649	WDFY4	WDFY family member 4 [Source:HGNC Symbol
1	82978027	82978027	+	0.000131138	0.0014701	27.5053	intron_variant	ENSECAG00000023303	ARHGAP22	Rho GTPase activating protein 22 [Source:VGNC Symbol
1	86451345	86451345	+	4.12413e-14	7.3515e-12	-37.4226	intron_variant	ENSECAG00000014169	CCSER2	coiled-coil serine rich protein 2 [Source:VGNC Symbol
1	86665725	86665725	+	1.07261e-19	6.02151e-17	53.4227	intron_variant	ENSECAG00000019064	GHITM	growth hormone inducible transmembrane protein [Source:VGNC Symbol
1	86665745	86665745	+	2.13996e-19	1.1563e-16	55.2174	intron_variant	ENSECAG00000019064	GHITM	growth hormone inducible transmembrane protein [Source:VGNC Symbol
1	86665750	86665750	+	4.17793e-10	2.76569e-08	39.895	intron_variant	ENSECAG00000019064	GHITM	growth hormone inducible transmembrane protein [Source:VGNC Symbol
1	90428811	90428811	+	1.97268e-07	5.9715e-06	31.192	intron_variant,non_coding_transcript_variant	ENSECAG00000041259	None	None
1	90831857	90831857	+	4.94481e-09	2.40168e-07	25.5761	intron_variant	ENSECAG00000022705	IL16	interleukin 16 [Source:VGNC Symbol
1	90895334	90895334	+	0.00014306	0.00158282	-28.032	intron_variant	ENSECAG00000022705	IL16	interleukin 16 [Source:VGNC Symbol
1	91760121	91760121	+	3.67696e-08	1.38634e-06	36.8706	intron_variant	ENSECAG00000010184	ADAMTSL3	ADAMTS like 3 [Source:HGNC Symbol
1	92091564	92091564	+	8.67661e-07	2.17428e-05	28.1214	intron_variant	ENSECAG00000012008	None	None
1	92091604	92091604	+	1.00804e-08	4.46461e-07	31.7914	intron_variant	ENSECAG00000012008	None	None
1	92484967	92484967	+	4.73769e-07	1.28479e-05	30.5556	intron_variant	ENSECAG00000003056	TM6SF1	transmembrane 6 superfamily member 1 [Source:VGNC Symbol
1	93247649	93247649	+	7.50793e-11	6.04368e-09	41.802	intron_variant	ENSECAG00000016283	ZNF592	zinc finger protein 592 [Source:VGNC Symbol
1	95265991	95265991	+	1.32474e-06	3.12408e-05	-26.7537	intron_variant	ENSECAG00000007493	ACAN	aggrecan [Source:VGNC Symbol
1	95447917	95447917	+	0.000260003	0.00259805	29.1933	intron_variant	ENSECAG00000019499	ISG20	interferon stimulated exonuclease 20 [Source:VGNC Symbol
1	95584427	95584427	+	1.18419e-05	0.000197762	-30.1902	downstream_gene_variant	ENSECAG00000007319	MRPS11	mitochondrial ribosomal protein S11 [Source:VGNC Symbol
1	95584438	95584438	+	0.000181562	0.0019241	-26.4475	downstream_gene_variant	ENSECAG00000007319	MRPS11	mitochondrial ribosomal protein S11 [Source:VGNC Symbol
1	95930173	95930173	+	5.62373e-05	0.000725555	-28.4567	intron_variant	ENSECAG00000012510	NTRK3	neurotrophic receptor tyrosine kinase 3 [Source:VGNC Symbol
1	95945367	95945367	+	2.05848e-06	4.51227e-05	33.1768	intron_variant	ENSECAG00000012510	NTRK3	neurotrophic receptor tyrosine kinase 3 [Source:VGNC Symbol
1	96040042	96040042	+	2.80204e-08	1.08924e-06	-28.0032	intron_variant	ENSECAG00000012510	NTRK3	neurotrophic receptor tyrosine kinase 3 [Source:VGNC Symbol
1	97525412	97525412	+	4.72255e-14	8.34936e-12	29.0689	intron_variant	ENSECAG00000007303	AGBL1	AGBL carboxypeptidase 1 [Source:VGNC Symbol
1	98344967	98344967	+	2.39615e-13	3.7393e-11	38.9393	intron_variant,non_coding_transcript_variant	ENSECAG00000037927	None	None
1	99217103	99217103	+	1.21922e-10	9.30332e-09	-31.2399	intron_variant	ENSECAG00000013398	SLCO3A1	solute carrier organic anion transporter family member 3A1 [Source:VGNC Symbol
1	99217118	99217118	+	3.9399e-14	7.08151e-12	-38.9004	intron_variant	ENSECAG00000013398	SLCO3A1	solute carrier organic anion transporter family member 3A1 [Source:VGNC Symbol
1	99221996	99221996	+	0.000341952	0.00325335	25.2665	intron_variant	ENSECAG00000013398	SLCO3A1	solute carrier organic anion transporter family member 3A1 [Source:VGNC Symbol
1	100207432	100207432	+	4.80115e-09	2.33847e-07	-25.9435	intron_variant,non_coding_transcript_variant	ENSECAG00000029508	None	None
1	100567771	100567771	+	3.5721e-06	7.19666e-05	28.8136	intron_variant,non_coding_transcript_variant	ENSECAG00000027829	None	None
1	100607892	100607892	+	0.000414105	0.00379329	27.3529	intron_variant,non_coding_transcript_variant	ENSECAG00000027829	None	None
1	100653558	100653558	+	0.000482199	0.00429464	26.1494	intron_variant,non_coding_transcript_variant	ENSECAG00000027829	None	None
1	100690155	100690155	+	0.000120231	0.00136607	27.7429	intron_variant,non_coding_transcript_variant	ENSECAG00000027829	None	None
1	101493444	101493444	+	1.50649e-06	3.48334e-05	26.2763	intron_variant,non_coding_transcript_variant	ENSECAG00000035390	None	None
1	102002028	102002028	+	0.000451107	0.00406335	25.8183	downstream_gene_variant	ENSECAG00000035801	ENSECAG00000035801	None
1	103475421	103475421	+	2.38366e-16	6.67295e-14	-27.0615	intron_variant,non_coding_transcript_variant	ENSECAG00000029105	None	None
1	103475482	103475482	+	1.45583e-08	6.17274e-07	-25.2621	intron_variant,non_coding_transcript_variant	ENSECAG00000029105	None	None
1	105252667	105252667	+	1.78871e-08	7.37792e-07	-34.9359	intron_variant	ENSECAG00000021238	IGF1R	insulin like growth factor 1 receptor [Source:VGNC Symbol
1	105384730	105384730	+	9.19788e-07	2.2857e-05	-27.965	intron_variant,non_coding_transcript_variant	ENSECAG00000028794	ENSECAG00000028794	None
1	109053639	109053639	+	2.15986e-06	4.69848e-05	35.3333	intron_variant	ENSECAG00000013765	MTMR10	myotubularin related protein 10 [Source:VGNC Symbol
1	109402701	109402701	+	1.79738e-09	1.00123e-07	-51.5429	upstream_gene_variant	ENSECAG00000037689	None	None
1	113447736	113447736	+	6.94444e-08	2.41647e-06	28.4503	intron_variant	ENSECAG00000018053	GABRG3	gamma-aminobutyric acid type A receptor subunit gamma3 [Source:VGNC Symbol
1	113447777	113447777	+	4.19207e-20	2.51681e-17	50.9843	intron_variant	ENSECAG00000018053	GABRG3	gamma-aminobutyric acid type A receptor subunit gamma3 [Source:VGNC Symbol
1	116238574	116238574	+	2.62405e-05	0.000385095	34.1721	mature_miRNA_variant	ENSECAG00000025591	eca-mir-184	eca-mir-184 [Source:miRBase
1	118689952	118689952	+	3.77413e-21	3.10751e-18	-46.826	intron_variant	ENSECAG00000022321	PEAK1	pseudopodium enriched atypical kinase 1 [Source:VGNC Symbol
1	118690017	118690017	+	9.73709e-14	1.63776e-11	-36.9629	intron_variant	ENSECAG00000022321	PEAK1	pseudopodium enriched atypical kinase 1 [Source:VGNC Symbol
1	119286805	119286805	+	7.91843e-08	2.69781e-06	34.8682	intron_variant,non_coding_transcript_variant	ENSECAG00000028108	None	None
1	119303265	119303265	+	0.000177805	0.00189147	-29.5339	intron_variant,non_coding_transcript_variant	ENSECAG00000028108	None	None
1	119303280	119303280	+	1.00353e-07	3.32285e-06	-40.0376	intron_variant,non_coding_transcript_variant	ENSECAG00000028108	None	None
1	119737744	119737744	+	3.1927e-05	0.000452791	27.4067	upstream_gene_variant	ENSECAG00000014814	COMMD4	COMM domain containing 4 [Source:VGNC Symbol
1	124681831	124681831	+	1.0616e-12	1.42737e-10	34.9425	intron_variant	ENSECAG00000008154	PAQR5	progestin and adipoQ receptor family member 5 [Source:VGNC Symbol
1	125542252	125542252	+	4.60035e-10	3.00392e-08	49.1465	intron_variant,non_coding_transcript_variant	ENSECAG00000029853	None	None
1	125542267	125542267	+	1.50494e-09	8.5429e-08	48.1152	intron_variant,non_coding_transcript_variant	ENSECAG00000029853	None	None
1	125542287	125542287	+	6.00542e-07	1.58436e-05	38.3562	intron_variant,non_coding_transcript_variant	ENSECAG00000029853	None	None
1	126468266	126468266	+	1.00396e-07	3.32298e-06	25.0409	synonymous_variant	ENSECAG00000007674	IQCH	IQ motif containing H [Source:VGNC Symbol
1	126523841	126523841	+	4.80952e-05	0.000637441	25.5245	intron_variant	ENSECAG00000007674	IQCH	IQ motif containing H [Source:VGNC Symbol
1	126711141	126711141	+	4.46426e-10	2.93055e-08	26.757	intron_variant	ENSECAG00000020259	SMAD3	SMAD family member 3 [Source:VGNC Symbol
1	129873184	129873184	+	1.8792e-07	5.74284e-06	-26.7294	intron_variant	ENSECAG00000016660	USP3	ubiquitin specific peptidase 3 [Source:VGNC Symbol
1	130686210	130686210	+	7.75719e-10	4.79714e-08	27.3119	intron_variant	ENSECAG00000020488	TLN2	talin 2 [Source:VGNC Symbol
1	131272815	131272815	+	3.15814e-05	0.000448847	-27.2484	intron_variant	ENSECAG00000017182	VPS13C	vacuolar protein sorting 13 homolog C [Source:VGNC Symbol
1	132043891	132043891	+	3.62968e-11	3.17636e-09	-37.8788	intron_variant	ENSECAG00000016384	RORA	RAR related orphan receptor A [Source:VGNC Symbol
1	132044025	132044025	+	3.84392e-10	2.57415e-08	-38.5302	intron_variant	ENSECAG00000016384	RORA	RAR related orphan receptor A [Source:VGNC Symbol
1	134185242	134185242	+	5.29292e-05	0.000690396	29.551	intron_variant	ENSECAG00000020896	LIPC	lipase C, hepatic type [Source:VGNC Symbol
1	134185276	134185276	+	0.000448073	0.00404403	26.1721	intron_variant	ENSECAG00000020896	LIPC	lipase C, hepatic type [Source:VGNC Symbol
1	134185286	134185286	+	1.25257e-06	2.9799e-05	36.9602	intron_variant	ENSECAG00000020896	LIPC	lipase C, hepatic type [Source:VGNC Symbol
1	134185292	134185292	+	0.000196622	0.00205771	28.1667	intron_variant	ENSECAG00000020896	LIPC	lipase C, hepatic type [Source:VGNC Symbol
1	134718092	134718092	+	2.43526e-15	5.70565e-13	49.5232	intron_variant,non_coding_transcript_variant	ENSECAG00000041403	None	None
1	134718098	134718098	+	1.14911e-12	1.52609e-10	45.2069	intron_variant,non_coding_transcript_variant	ENSECAG00000041403	None	None
1	134718119	134718119	+	3.30203e-19	1.77313e-16	55.0715	intron_variant,non_coding_transcript_variant	ENSECAG00000041403	None	None
1	134962476	134962476	+	4.12601e-29	1.87742e-25	-41.2028	intron_variant	ENSECAG00000011325	CGNL1	cingulin like 1 [Source:VGNC Symbol
1	143493684	143493684	+	3.65055e-08	1.37819e-06	29.5254	synonymous_variant	ENSECAG00000016676	SEMA6D	semaphorin 6D [Source:VGNC Symbol
1	145101805	145101805	+	4.98594e-10	3.23615e-08	25.6765	intron_variant,non_coding_transcript_variant	ENSECAG00000042006	ENSECAG00000042006	None
1	145963502	145963502	+	2.18007e-06	4.73677e-05	-25.3388	intron_variant	ENSECAG00000000685	B2M	beta-2-microglobulin [Source:VGNC Symbol
1	149236599	149236599	+	5.29244e-12	5.85107e-10	-28.3367	upstream_gene_variant	ENSECAG00000010979	PPP1R14D	protein phosphatase 1 regulatory inhibitor subunit 14D [Source:VGNC Symbol
1	151821738	151821738	+	3.02766e-06	6.23965e-05	-29.5195	intron_variant,non_coding_transcript_variant	ENSECAG00000043798	ENSECAG00000043798	None
1	151850956	151850956	+	5.974e-05	0.000762778	-25.974	downstream_gene_variant	ENSECAG00000043798	ENSECAG00000043798	None
1	153089182	153089182	+	3.95569e-19	2.07264e-16	39.2284	intron_variant	ENSECAG00000010993	CDIN1	CDAN1 interacting nuclease 1 [Source:VGNC Symbol
1	154654269	154654269	+	2.84023e-05	0.000410892	26.408	intron_variant	ENSECAG00000013022	ACTC1	actin alpha cardiac muscle 1 [Source:VGNC Symbol
1	155860999	155860999	+	6.84771e-05	0.000853783	-27.251	intron_variant	ENSECAG00000013267	RYR3	ryanodine receptor 3 [Source:VGNC Symbol
1	155861029	155861029	+	5.28401e-05	0.000689338	-27.8578	intron_variant	ENSECAG00000013267	RYR3	ryanodine receptor 3 [Source:VGNC Symbol
1	155861062	155861062	+	1.36721e-09	7.84344e-08	-42.3616	intron_variant	ENSECAG00000013267	RYR3	ryanodine receptor 3 [Source:VGNC Symbol
1	159570657	159570657	+	7.50497e-06	0.000134446	27.3783	intron_variant	ENSECAG00000013524	ZNF219	zinc finger protein 219 [Source:VGNC Symbol
1	162589723	162589723	+	2.75211e-05	0.00040049	28.4127	intron_variant	ENSECAG00000000577	DAD1	defender against cell death 1 [Source:VGNC Symbol
1	163127511	163127511	+	1.61527e-06	3.68364e-05	-27.8498	intron_variant	ENSECAG00000013723	SLC7A8	solute carrier family 7 member 8 [Source:VGNC Symbol
1	169525186	169525186	+	2.28003e-07	6.76451e-06	-33.5425	intron_variant	ENSECAG00000005719	PRKD1	protein kinase D1 [Source:VGNC Symbol
1	172386785	172386785	+	5.43751e-09	2.60874e-07	-39.7417	intron_variant	ENSECAG00000021888	NPAS3	neuronal PAS domain protein 3 [Source:HGNC Symbol
1	172386848	172386848	+	2.0832e-05	0.000317638	-29.0379	intron_variant	ENSECAG00000021888	NPAS3	neuronal PAS domain protein 3 [Source:HGNC Symbol
1	174954059	174954059	+	0.000109345	0.00126213	-28.4149	intron_variant,non_coding_transcript_variant	ENSECAG00000035040	ENSECAG00000035040	None
1	184345577	184345577	+	4.71907e-07	1.28079e-05	29.6434	intron_variant	ENSECAG00000007565	MDGA2	MAM domain containing glycosylphosphatidylinositol anchor 2 [Source:VGNC Symbol
1	184345594	184345594	+	5.39952e-06	0.000102236	25.1479	intron_variant	ENSECAG00000007565	MDGA2	MAM domain containing glycosylphosphatidylinositol anchor 2 [Source:VGNC Symbol
1	184345615	184345615	+	7.76416e-08	2.65314e-06	35.1191	intron_variant	ENSECAG00000007565	MDGA2	MAM domain containing glycosylphosphatidylinositol anchor 2 [Source:VGNC Symbol
1	187745915	187745915	+	1.81777e-06	4.06292e-05	-33.3333	intron_variant	ENSECAG00000029588	ENSECAG00000029588	None
1	187745923	187745923	+	8.75054e-06	0.000153702	-30.5032	intron_variant	ENSECAG00000029588	ENSECAG00000029588	None
10	1011580	1011580	+	3.66431e-05	0.000508498	-27.4257	intron_variant,non_coding_transcript_variant	ENSECAG00000039769	None	None
10	2112634	2112634	+	8.50489e-13	1.1727e-10	27.9899	5_prime_UTR_variant	ENSECAG00000013732	ZNF536	zinc finger protein 536 [Source:VGNC Symbol
10	2375815	2375815	+	4.25916e-06	8.33758e-05	-30.4927	intron_variant	ENSECAG00000013732	ZNF536	zinc finger protein 536 [Source:VGNC Symbol
10	2940314	2940314	+	2.31222e-10	1.63051e-08	-40.4253	intron_variant	ENSECAG00000016274	TSHZ3	teashirt zinc finger homeobox 3 [Source:VGNC Symbol
10	3301581	3301581	+	7.21999e-08	2.49879e-06	-25.8472	intron_variant,non_coding_transcript_variant	ENSECAG00000036925	None	None
10	3507642	3507642	+	3.88917e-06	7.73665e-05	-36.5061	downstream_gene_variant	ENSECAG00000030909	None	None
10	4317175	4317175	+	0.000350238	0.00331684	26.3971	intron_variant	ENSECAG00000010312	RHPN2	rhophilin Rho GTPase binding protein 2 [Source:VGNC Symbol
10	4317208	4317208	+	9.2899e-06	0.00016147	29.8366	intron_variant	ENSECAG00000010312	RHPN2	rhophilin Rho GTPase binding protein 2 [Source:VGNC Symbol
10	4930568	4930568	+	2.80141e-05	0.000406502	-33.7831	intron_variant	ENSECAG00000008591	CHST8	carbohydrate sulfotransferase 8 [Source:VGNC Symbol
10	4930573	4930573	+	3.38234e-05	0.000475474	-31.2344	intron_variant	ENSECAG00000008591	CHST8	carbohydrate sulfotransferase 8 [Source:VGNC Symbol
10	5484241	5484241	+	6.4684e-09	3.031e-07	-30.1218	intron_variant	ENSECAG00000016281	LSM14A	LSM14A mRNA processing body assembly factor [Source:VGNC Symbol
10	6411379	6411379	+	5.71514e-09	2.7126e-07	33.4528	intron_variant	ENSECAG00000016498	FXYD3	FXYD domain containing ion transport regulator 3 [Source:VGNC Symbol
10	6411435	6411435	+	2.03733e-12	2.4977e-10	48.5565	intron_variant	ENSECAG00000016498	FXYD3	FXYD domain containing ion transport regulator 3 [Source:VGNC Symbol
10	6411532	6411532	+	2.6349e-10	1.83708e-08	38.0791	intron_variant	ENSECAG00000016498	FXYD3	FXYD domain containing ion transport regulator 3 [Source:VGNC Symbol
10	7611882	7611882	+	1.03841e-06	2.53841e-05	26.7411	upstream_gene_variant	ENSECAG00000017529	ZNF529	zinc finger protein 529 [Source:HGNC Symbol
10	10402801	10402801	+	4.99708e-05	0.000658263	27.8383	synonymous_variant	ENSECAG00000020069	PLEKHG2	pleckstrin homology and RhoGEF domain containing G2 [Source:VGNC Symbol
10	10402836	10402836	+	1.48217e-08	6.25988e-07	37.8805	missense_variant	ENSECAG00000020069	PLEKHG2	pleckstrin homology and RhoGEF domain containing G2 [Source:VGNC Symbol
10	10406426	10406426	+	1.81228e-06	4.05275e-05	31.1813	downstream_gene_variant	ENSECAG00000020069	PLEKHG2	pleckstrin homology and RhoGEF domain containing G2 [Source:VGNC Symbol
10	11035167	11035167	+	0.000169036	0.00181556	-27.902	intron_variant	ENSECAG00000009505	None	None
10	11259049	11259049	+	0.000781473	0.00631889	26.0389	intron_variant	ENSECAG00000007161	CYP2F1	cytochrome P450 family 2 subfamily F member 1 [Source:VGNC Symbol
10	12056190	12056190	+	1.11343e-12	1.4855e-10	56.7852	downstream_gene_variant	ENSECAG00000024140	TMEM91	transmembrane protein 91 [Source:HGNC Symbol
10	12056249	12056249	+	2.3667e-08	9.38154e-07	40.0155	downstream_gene_variant	ENSECAG00000024140	TMEM91	transmembrane protein 91 [Source:HGNC Symbol
10	12367091	12367091	+	5.37032e-06	0.000101794	29.7188	intron_variant	ENSECAG00000032976	ENSECAG00000032976	None
10	13976027	13976027	+	0.00021435	0.00221456	27.5629	intron_variant	ENSECAG00000035888	ARHGEF1	Rho guanine nucleotide exchange factor 1 [Source:HGNC Symbol
10	14764569	14764569	+	2.12403e-07	6.36281e-06	27.3521	missense_variant	ENSECAG00000035435	ZNF428	zinc finger protein 428 [Source:HGNC Symbol
10	15521186	15521186	+	5.37685e-10	3.46386e-08	-40.7875	intron_variant	ENSECAG00000009306	NECTIN2	nectin cell adhesion molecule 2 [Source:VGNC Symbol
10	15521205	15521205	+	1.09185e-05	0.000185053	-25.6044	intron_variant	ENSECAG00000009306	NECTIN2	nectin cell adhesion molecule 2 [Source:VGNC Symbol
10	15521234	15521234	+	3.85003e-07	1.07337e-05	-28.3473	intron_variant	ENSECAG00000009306	NECTIN2	nectin cell adhesion molecule 2 [Source:VGNC Symbol
10	15829391	15829391	+	4.08658e-07	1.12948e-05	-26.5736	upstream_gene_variant	ENSECAG00000020898	RELB	RELB proto-onco, NF-kB subunit [Source:VGNC Symbol
10	16189197	16189197	+	6.41053e-05	0.000809288	32.6781	missense_variant	ENSECAG00000018002	FOSB	FosB proto-onco, AP-1 transcription factor subunit [Source:VGNC Symbol
10	16296536	16296536	+	7.55554e-05	0.000928084	28.3199	intron_variant	ENSECAG00000007818	VASP	vasodilator stimulated phosphoprotein [Source:VGNC Symbol
10	16328693	16328693	+	4.90993e-06	9.42041e-05	-27.713	intron_variant	ENSECAG00000007818	VASP	vasodilator stimulated phosphoprotein [Source:VGNC Symbol
10	16330080	16330080	+	1.53369e-05	0.000245634	-26.7725	intron_variant	ENSECAG00000007818	VASP	vasodilator stimulated phosphoprotein [Source:VGNC Symbol
10	16441948	16441948	+	2.44283e-08	9.6347e-07	30	intron_variant	ENSECAG00000016750	DMPK	DM1 protein kinase [Source:HGNC Symbol
10	16441978	16441978	+	8.826e-10	5.3589e-08	31.8919	intron_variant	ENSECAG00000016750	DMPK	DM1 protein kinase [Source:HGNC Symbol
10	16629614	16629614	+	0.00018366	0.00194157	27.5053	intron_variant	ENSECAG00000009015	CCDC61	coiled-coil domain containing 61 [Source:VGNC Symbol
10	17252817	17252817	+	4.76373e-08	1.74141e-06	-28.9683	downstream_gene_variant	ENSECAG00000027405	U7	U7 small nuclear RNA [Source:RFAM
10	17716150	17716150	+	6.21433e-07	1.62881e-05	-27.152	intron_variant	ENSECAG00000016791	MEIS3	Meis homeobox 3 [Source:VGNC Symbol
10	17807379	17807379	+	6.52791e-09	3.05227e-07	35.2341	downstream_gene_variant	ENSECAG00000019417	ZNF541	zinc finger protein 541 [Source:HGNC Symbol
10	18004982	18004982	+	6.77993e-10	4.24748e-08	39.7194	intron_variant	ENSECAG00000006989	SELENOW	selenoprotein W [Source:VGNC Symbol
10	18675720	18675720	+	9.07218e-05	0.0010796	30.3709	downstream_gene_variant	ENSECAG00000009302	ODAD1	outer dynein arm docking complex subunit 1 [Source:VGNC Symbol
10	18675764	18675764	+	1.57311e-06	3.6142e-05	35.4938	downstream_gene_variant	ENSECAG00000009302	ODAD1	outer dynein arm docking complex subunit 1 [Source:VGNC Symbol
10	18870994	18870994	+	0.000122244	0.00138531	30.1212	intron_variant	ENSECAG00000015059	SULT2B1	sulfotransferase family 2B member 1 [Source:VGNC Symbol
10	19607890	19607890	+	0.000169261	0.00181713	27.6308	intron_variant	ENSECAG00000002855	FCGRT	Fc gamma receptor and transporter [Source:VGNC Symbol
10	19882164	19882164	+	4.60883e-07	1.25536e-05	27.3286	intron_variant	ENSECAG00000000665	TBC1D17	TBC1 domain family member 17 [Source:VGNC Symbol
10	19882205	19882205	+	5.71906e-08	2.04566e-06	26.0017	intron_variant	ENSECAG00000000665	TBC1D17	TBC1 domain family member 17 [Source:VGNC Symbol
10	20204999	20204999	+	0.000131988	0.00147734	28.6205	upstream_gene_variant	ENSECAG00000020882	NR1H2	nuclear receptor subfamily 1 group H member 2 [Source:VGNC Symbol
10	20303987	20303987	+	0.000756875	0.00615604	25.2226	intron_variant	ENSECAG00000031270	ASPDH	aspartate dehydrogenase domain containing [Source:HGNC Symbol
10	20502341	20502341	+	0.000110707	0.00127546	27.3684	non_coding_transcript_exon_variant	ENSECAG00000020339	ACP4	acid phosphatase 4 [Source:VGNC Symbol
10	24701217	24701217	+	0.0011844	0.00886238	27.1883	intron_variant	ENSECAG00000022569	GP6	glycoprotein VI platelet [Source:VGNC Symbol
10	24803594	24803594	+	1.05383e-10	8.17109e-09	43.4803	downstream_gene_variant	ENSECAG00000017232	TNNI3	troponin I3, cardiac type [Source:VGNC Symbol
10	24803624	24803624	+	1.93538e-06	4.2837e-05	32.5601	downstream_gene_variant	ENSECAG00000017232	TNNI3	troponin I3, cardiac type [Source:VGNC Symbol
10	27403442	27403442	+	0.00041895	0.00383037	25.6364	intron_variant	ENSECAG00000014791	ZNF551	zinc finger protein 551 [Source:HGNC Symbol
10	27852584	27852584	+	2.74763e-05	0.000400057	30.4986	upstream_gene_variant	ENSECAG00000018847	ENSECAG00000018847	None
10	29230683	29230683	+	0.000144019	0.001592	25.6818	intron_variant	ENSECAG00000023066	CD109	CD109 molecule [Source:VGNC Symbol
10	30650111	30650111	+	3.72248e-09	1.89197e-07	40.1515	intron_variant	ENSECAG00000018916	FILIP1	filamin A interacting protein 1 [Source:VGNC Symbol
10	30650137	30650137	+	1.05943e-08	4.65642e-07	38.6364	intron_variant	ENSECAG00000018916	FILIP1	filamin A interacting protein 1 [Source:VGNC Symbol
10	30650146	30650146	+	6.03389e-08	2.13968e-06	35.162	intron_variant	ENSECAG00000018916	FILIP1	filamin A interacting protein 1 [Source:VGNC Symbol
10	30759465	30759465	+	1.50584e-06	3.48277e-05	35.2756	intron_variant	ENSECAG00000018916	FILIP1	filamin A interacting protein 1 [Source:VGNC Symbol
10	39412439	39412439	+	4.89491e-08	1.78258e-06	41.9587	intron_variant,non_coding_transcript_variant	ENSECAG00000028474	None	None
10	39412479	39412479	+	0.000445054	0.00402181	27.7222	intron_variant,non_coding_transcript_variant	ENSECAG00000028474	None	None
10	41162254	41162254	+	1.75423e-07	5.3914e-06	28.1569	synonymous_variant	ENSECAG00000019515	C10H6orf163	chromosome 10 C6orf163 homolog [Source:VGNC Symbol
10	43186544	43186544	+	2.29466e-05	0.000344534	25.1807	intron_variant	ENSECAG00000008291	MDN1	midasin AAA ATPase 1 [Source:VGNC Symbol
10	43457446	43457446	+	1.21936e-06	2.91534e-05	-29.8887	intron_variant	ENSECAG00000010522	BACH2	BTB domain and CNC homolog 2 [Source:VGNC Symbol
10	46445383	46445383	+	1.89958e-07	5.79487e-06	-38.073	intron_variant,non_coding_transcript_variant	ENSECAG00000030612	ENSECAG00000030612	None
10	49664607	49664607	+	5.6064e-11	4.70122e-09	35.733	intron_variant	ENSECAG00000023835	KLHL32	kelch like family member 32 [Source:VGNC Symbol
10	49664630	49664630	+	1.80259e-08	7.42455e-07	30.9237	intron_variant	ENSECAG00000023835	KLHL32	kelch like family member 32 [Source:VGNC Symbol
10	52503621	52503621	+	3.66324e-11	3.19901e-09	43.3131	synonymous_variant	ENSECAG00000009161	SIM1	SIM bHLH transcription factor 1 [Source:VGNC Symbol
10	52610014	52610014	+	1.12188e-18	5.21456e-16	30.8374	synonymous_variant	ENSECAG00000012013	ASCC3	activating signal cointegrator 1 complex subunit 3 [Source:VGNC Symbol
10	53890285	53890285	+	1.34927e-06	3.17328e-05	-30.729	intron_variant	ENSECAG00000020215	GRIK2	glutamate ionotropic receptor kainate type subunit 2 [Source:VGNC Symbol
10	56304740	56304740	+	5.53342e-10	3.55943e-08	32.7961	intron_variant	ENSECAG00000015445	HACE1	HECT domain and ankyrin repeat containing E3 ubiquitin protein ligase 1 [Source:VGNC Symbol
10	59217362	59217362	+	0.000177279	0.00188704	-32.1954	intron_variant	ENSECAG00000018990	NR2E1	nuclear receptor subfamily 2 group E member 1 [Source:VGNC Symbol
10	60961437	60961437	+	5.37802e-13	7.78814e-11	29.6056	intron_variant	ENSECAG00000024440	CDC40	cell division cycle 40 [Source:VGNC Symbol
10	61032959	61032959	+	2.42665e-06	5.1865e-05	-26.1629	intron_variant	ENSECAG00000007283	METTL24	methyltransferase like 24 [Source:VGNC Symbol
10	62187261	62187261	+	2.57689e-06	5.45101e-05	-31.4118	intron_variant	ENSECAG00000008319	FYN	FYN proto-onco, Src family tyrosine kinase [Source:VGNC Symbol
10	62187291	62187291	+	4.06994e-09	2.03742e-07	-39.5825	intron_variant	ENSECAG00000008319	FYN	FYN proto-onco, Src family tyrosine kinase [Source:VGNC Symbol
10	70194604	70194604	+	4.02031e-05	0.000551002	26.3158	intron_variant	ENSECAG00000005525	GJA1	gap junction protein alpha 1 [Source:VGNC Symbol
10	70680026	70680026	+	7.3242e-07	1.87895e-05	26.8672	non_coding_transcript_exon_variant	ENSECAG00000028471	None	None
10	71878843	71878843	+	1.3853e-13	2.25972e-11	46.2138	downstream_gene_variant	ENSECAG00000043793	TRDN	triadin [Source:HGNC Symbol
10	73367633	73367633	+	1.29231e-06	3.05762e-05	25.2638	intron_variant	ENSECAG00000010643	TPD52L1	TPD52 like 1 [Source:VGNC Symbol
10	73462769	73462769	+	1.45454e-11	1.42091e-09	33.1487	intron_variant	ENSECAG00000012184	HDDC2	HD domain containing 2 [Source:VGNC Symbol
10	73462817	73462817	+	1.10501e-09	6.50323e-08	30.453	intron_variant	ENSECAG00000012184	HDDC2	HD domain containing 2 [Source:VGNC Symbol
10	76302870	76302870	+	3.10575e-05	0.000442649	26.6977	intron_variant	ENSECAG00000005833	PTPRK	protein tyrosine phosphatase receptor type K [Source:VGNC Symbol
10	76303243	76303243	+	3.80299e-10	2.54871e-08	-30.493	intron_variant	ENSECAG00000005833	PTPRK	protein tyrosine phosphatase receptor type K [Source:VGNC Symbol
10	77072635	77072635	+	6.43276e-05	0.000811288	-26.9537	intron_variant	ENSECAG00000023844	LAMA2	laminin subunit alpha 2 [Source:VGNC Symbol
10	77269402	77269402	+	4.60715e-06	8.92865e-05	28.084	intron_variant	ENSECAG00000024764	ARHGAP18	Rho GTPase activating protein 18 [Source:VGNC Symbol
10	77290574	77290574	+	0.000419699	0.00383559	-26.6799	intron_variant	ENSECAG00000024764	ARHGAP18	Rho GTPase activating protein 18 [Source:VGNC Symbol
10	77290641	77290641	+	1.54385e-06	3.55547e-05	-36.0315	intron_variant	ENSECAG00000024764	ARHGAP18	Rho GTPase activating protein 18 [Source:VGNC Symbol
10	78932068	78932068	+	1.50458e-06	3.48172e-05	-27.2287	intron_variant	ENSECAG00000024638	MED23	mediator complex subunit 23 [Source:VGNC Symbol
10	78946863	78946863	+	1.0307e-05	0.000176452	-30.0884	intron_variant	ENSECAG00000007018	ENPP3	ectonucleotide pyrophosphatase/phosphodiesterase 3 [Source:VGNC Symbol
10	79160525	79160525	+	6.37146e-11	5.26614e-09	-30.9236	intron_variant	ENSECAG00000007018	ENPP3	ectonucleotide pyrophosphatase/phosphodiesterase 3 [Source:VGNC Symbol
10	79667019	79667019	+	2.98277e-14	5.51009e-12	-32.4913	intron_variant	ENSECAG00000017407	MOXD1	monooxygenase DBH like 1 [Source:VGNC Symbol
10	79667235	79667235	+	1.51972e-07	4.75005e-06	-28.2378	intron_variant	ENSECAG00000017407	MOXD1	monooxygenase DBH like 1 [Source:VGNC Symbol
10	79667297	79667297	+	2.10316e-08	8.43743e-07	-29.7314	intron_variant	ENSECAG00000017407	MOXD1	monooxygenase DBH like 1 [Source:VGNC Symbol
10	80597146	80597146	+	3.65517e-08	1.37933e-06	-27.2294	intron_variant	ENSECAG00000009316	EYA4	EYA transcriptional coactivator and phosphatase 4 [Source:VGNC Symbol
10	83296755	83296755	+	4.80923e-06	9.27248e-05	29.9537	intron_variant	ENSECAG00000024860	MAP3K5	mitogen-activated protein kinase kinase kinase 5 [Source:VGNC Symbol
10	83487810	83487810	+	8.52271e-12	8.9747e-10	25.8433	intron_variant	ENSECAG00000007461	PEX7	peroxisomal biosis factor 7 [Source:VGNC Symbol
10	84767433	84767433	+	2.28063e-17	7.8242e-15	49.5684	intron_variant	ENSECAG00000013025	ENSECAG00000013025	None
10	84770371	84770371	+	2.64955e-13	4.1051e-11	49.0476	intron_variant	ENSECAG00000013025	ENSECAG00000013025	None
10	84770436	84770436	+	3.70222e-12	4.29627e-10	38.913	intron_variant	ENSECAG00000013025	ENSECAG00000013025	None
10	84868948	84868948	+	1.58116e-06	3.62871e-05	26.2244	intron_variant	ENSECAG00000013025	ENSECAG00000013025	None
10	84868989	84868989	+	1.63859e-06	3.72602e-05	26.0113	intron_variant	ENSECAG00000013025	ENSECAG00000013025	None
11	222578	222578	+	9.43117e-07	2.33964e-05	36.8702	intron_variant	ENSECAG00000007738	B3GNTL1	UDP-GlcNAc:betaGal beta-1,3-N-acetylglucosaminyltransferase like 1 [Source:VGNC Symbol
11	233818	233818	+	8.04859e-06	0.000142794	33.7121	intron_variant	ENSECAG00000007738	B3GNTL1	UDP-GlcNAc:betaGal beta-1,3-N-acetylglucosaminyltransferase like 1 [Source:VGNC Symbol
11	318717	318717	+	1.78816e-05	0.000278712	25.9948	intron_variant	ENSECAG00000010105	TBCD	tubulin folding cofactor D [Source:VGNC Symbol
11	1581454	1581454	+	1.70134e-11	1.62527e-09	42.6374	intron_variant	ENSECAG00000012622	NPLOC4	NPL4 homolog, ubiquitin recognition factor [Source:VGNC Symbol
11	1921294	1921294	+	3.03427e-14	5.56954e-12	39.1996	intron_variant	ENSECAG00000013118	SLC38A10	solute carrier family 38 member 10 [Source:VGNC Symbol
11	1921340	1921340	+	2.62692e-17	8.90619e-15	48.6118	intron_variant	ENSECAG00000013118	SLC38A10	solute carrier family 38 member 10 [Source:VGNC Symbol
11	1921342	1921342	+	4.96191e-23	6.16808e-20	52.9882	intron_variant	ENSECAG00000013118	SLC38A10	solute carrier family 38 member 10 [Source:VGNC Symbol
11	1921361	1921361	+	1.73614e-10	1.26985e-08	29.4491	intron_variant	ENSECAG00000013118	SLC38A10	solute carrier family 38 member 10 [Source:VGNC Symbol
11	2883446	2883446	+	1.75198e-08	7.23676e-07	-27.2832	intron_variant	ENSECAG00000014278	CCDC40	coiled-coil domain containing 40 [Source:VGNC Symbol
11	3071087	3071087	+	2.39028e-09	1.27877e-07	31.7248	intron_variant,non_coding_transcript_variant	ENSECAG00000037308	ENSECAG00000037308	None
11	3474901	3474901	+	1.21208e-05	0.000201712	-25.553	intron_variant	ENSECAG00000023811	RBFOX3	RNA binding fox-1 homolog 3 [Source:VGNC Symbol
11	3529702	3529702	+	7.07967e-08	2.45416e-06	-40.4851	intron_variant	ENSECAG00000023811	RBFOX3	RNA binding fox-1 homolog 3 [Source:VGNC Symbol
11	3682502	3682502	+	2.36696e-05	0.000354221	31.3589	downstream_gene_variant	ENSECAG00000023811	RBFOX3	RNA binding fox-1 homolog 3 [Source:VGNC Symbol
11	4097166	4097166	+	4.21964e-08	1.56771e-06	-28.591	intron_variant	ENSECAG00000002831	DNAH17	dynein axonemal heavy chain 17 [Source:VGNC Symbol
11	4108660	4108660	+	3.48481e-05	0.000487738	38.1327	intron_variant	ENSECAG00000002831	DNAH17	dynein axonemal heavy chain 17 [Source:VGNC Symbol
11	4190355	4190355	+	2.04859e-06	4.49287e-05	-32.6808	intron_variant	ENSECAG00000020213	PGS1	phosphatidylglycerophosphate synthase 1 [Source:VGNC Symbol
11	4280566	4280566	+	1.79845e-05	0.0002802	-26.6357	intron_variant	ENSECAG00000034493	None	None
11	4327319	4327319	+	6.77097e-13	9.62793e-11	36.7292	intron_variant	ENSECAG00000012095	AFMID	arylformamidase [Source:VGNC Symbol
11	4382459	4382459	+	3.46827e-06	7.02206e-05	-34.6997	upstream_gene_variant	ENSECAG00000010090	TMC8	transmembrane channel like 8 [Source:VGNC Symbol
11	4931584	4931584	+	2.87928e-08	1.11676e-06	29.6958	intron_variant	ENSECAG00000020246	SEPTIN9	septin 9 [Source:VGNC Symbol
11	4931652	4931652	+	3.31932e-06	6.75062e-05	28.1972	intron_variant	ENSECAG00000020246	SEPTIN9	septin 9 [Source:VGNC Symbol
11	4957907	4957907	+	2.92808e-05	0.000421416	28.9316	intron_variant	ENSECAG00000020246	SEPTIN9	septin 9 [Source:VGNC Symbol
11	5064040	5064040	+	4.05784e-07	1.12225e-05	-34.0057	intron_variant	ENSECAG00000020246	SEPTIN9	septin 9 [Source:VGNC Symbol
11	7565446	7565446	+	2.57166e-07	7.53407e-06	29.9616	upstream_gene_variant	ENSECAG00000018554	RPL38	ribosomal protein L38 [Source:VGNC Symbol
11	7565494	7565494	+	3.16669e-12	3.70967e-10	36.5121	upstream_gene_variant	ENSECAG00000018554	RPL38	ribosomal protein L38 [Source:VGNC Symbol
11	7689092	7689092	+	1.69408e-07	5.23317e-06	31.7529	downstream_gene_variant	ENSECAG00000002882	None	None
11	7689100	7689100	+	2.32969e-07	6.89291e-06	37.2555	downstream_gene_variant	ENSECAG00000002882	None	None
11	7717446	7717446	+	3.33834e-05	0.00047013	-31.2061	non_coding_transcript_exon_variant	ENSECAG00000042756	None	None
11	7717607	7717607	+	7.60456e-06	0.000135976	-25.4378	non_coding_transcript_exon_variant	ENSECAG00000042756	None	None
11	8265696	8265696	+	0.000918139	0.00722791	25.2039	intron_variant	ENSECAG00000020626	SDK2	sidekick cell adhesion molecule 2 [Source:VGNC Symbol
11	8894197	8894197	+	0.00039424	0.00364454	-25.8852	intron_variant,non_coding_transcript_variant	ENSECAG00000035618	None	None
11	8958033	8958033	+	7.72381e-05	0.000944333	34.6743	intron_variant,non_coding_transcript_variant	ENSECAG00000035618	None	None
11	8958049	8958049	+	0.000167219	0.00179968	33.908	intron_variant,non_coding_transcript_variant	ENSECAG00000035618	None	None
11	9119716	9119716	+	1.09951e-10	8.44953e-09	26.5241	intron_variant,non_coding_transcript_variant	ENSECAG00000032059	None	None
11	11400758	11400758	+	2.46725e-11	2.26437e-09	-27.0744	intron_variant	ENSECAG00000010077	MAP2K6	mitogen-activated protein kinase kinase 6 [Source:VGNC Symbol
11	12179997	12179997	+	1.27621e-07	4.09399e-06	37.4417	missense_variant	ENSECAG00000000737	PRKAR1A	protein kinase cAMP-dependent type I regulatory subunit alpha [Source:VGNC Symbol
11	12180006	12180006	+	4.0766e-12	4.64959e-10	49.6069	missense_variant	ENSECAG00000000737	PRKAR1A	protein kinase cAMP-dependent type I regulatory subunit alpha [Source:VGNC Symbol
11	12180029	12180029	+	1.52797e-09	8.66292e-08	42.6609	synonymous_variant	ENSECAG00000000737	PRKAR1A	protein kinase cAMP-dependent type I regulatory subunit alpha [Source:VGNC Symbol
11	12180044	12180044	+	4.91081e-11	4.15827e-09	45.6629	splice_region_variant,intron_variant	ENSECAG00000000737	PRKAR1A	protein kinase cAMP-dependent type I regulatory subunit alpha [Source:VGNC Symbol
11	12324718	12324718	+	1.1126e-06	2.68985e-05	33.3934	intron_variant	ENSECAG00000022899	ARSG	arylsulfatase G [Source:VGNC Symbol
11	12324776	12324776	+	6.16531e-07	1.61863e-05	31.7927	intron_variant	ENSECAG00000022899	ARSG	arylsulfatase G [Source:VGNC Symbol
11	12345044	12345044	+	0.000252074	0.00253159	25.1505	upstream_gene_variant	ENSECAG00000022899	ARSG	arylsulfatase G [Source:VGNC Symbol
11	12345059	12345059	+	0.000309457	0.00300031	27.9974	upstream_gene_variant	ENSECAG00000022899	ARSG	arylsulfatase G [Source:VGNC Symbol
11	12467942	12467942	+	2.20237e-09	1.19151e-07	-40.6504	upstream_gene_variant	ENSECAG00000029829	RGS9	regulator of G protein signaling 9 [Source:VGNC Symbol
11	12809028	12809028	+	1.56969e-08	6.56856e-07	-27.4323	intron_variant	ENSECAG00000017986	AXIN2	axin 2 [Source:VGNC Symbol
11	13443562	13443562	+	1.20948e-05	0.000201395	30.8244	intron_variant	ENSECAG00000006771	PRKCA	protein kinase C alpha [Source:VGNC Symbol
11	14321770	14321770	+	1.0525e-23	1.46762e-20	44.3408	intron_variant	ENSECAG00000022070	PITPNC1	phosphatidylinositol transfer protein cytoplasmic 1 [Source:VGNC Symbol
11	15220759	15220759	+	2.6477e-06	5.58032e-05	31.8438	intron_variant	ENSECAG00000006991	PECAM1	platelet and endothelial cell adhesion molecule 1 [Source:VGNC Symbol
11	17653095	17653095	+	0.000247198	0.00249318	26.1532	intron_variant	ENSECAG00000001205	MAPT	microtubule associated protein tau [Source:VGNC Symbol
11	17860413	17860413	+	2.18672e-06	4.74883e-05	-25.1037	non_coding_transcript_exon_variant	ENSECAG00000035930	None	None
11	18126453	18126453	+	2.00483e-06	4.41315e-05	31.7549	downstream_gene_variant	ENSECAG00000021759	WNT3	Wnt family member 3 [Source:VGNC Symbol
11	18773528	18773528	+	1.08885e-09	6.44325e-08	-42.1142	upstream_gene_variant	ENSECAG00000036729	C1QL1	complement C1q like 1 [Source:VGNC Symbol
11	19795908	19795908	+	0.000876145	0.00696262	29.1022	intron_variant	ENSECAG00000013525	MEOX1	mesenchyme homeobox 1 [Source:VGNC Symbol
11	20017000	20017000	+	5.67366e-05	0.000731046	-34.2248	downstream_gene_variant	ENSECAG00000026524	U2	U2 spliceosomal RNA [Source:RFAM
11	20792544	20792544	+	1.58751e-06	3.63594e-05	28.0127	missense_variant	ENSECAG00000007847	STAT5B	signal transducer and activator of transcription 5B [Source:VGNC Symbol
11	21293116	21293116	+	0.000249753	0.00251422	25.9394	intron_variant	ENSECAG00000017274	KRT15	keratin 15 [Source:VGNC Symbol
11	21379472	21379472	+	1.48328e-11	1.44573e-09	32.2761	intron_variant	ENSECAG00000017274	KRT15	keratin 15 [Source:VGNC Symbol
11	21538063	21538063	+	3.06592e-08	1.18331e-06	-34.4444	intron_variant	ENSECAG00000010427	KRTAP16-1	keratin associated protein 16-1 [Source:HGNC Symbol
11	21538076	21538076	+	2.32554e-11	2.148e-09	-44.1584	intron_variant	ENSECAG00000010427	KRTAP16-1	keratin associated protein 16-1 [Source:HGNC Symbol
11	22531137	22531137	+	8.20438e-20	4.76041e-17	-50.7239	intron_variant	ENSECAG00000019186	MED24	mediator complex subunit 24 [Source:VGNC Symbol
11	22531155	22531155	+	6.62359e-08	2.3259e-06	-26.2842	intron_variant	ENSECAG00000019186	MED24	mediator complex subunit 24 [Source:VGNC Symbol
11	23597864	23597864	+	4.24171e-05	0.000575779	29.8545	intron_variant	ENSECAG00000014219	SRCIN1	SRC kinase signaling inhibitor 1 [Source:VGNC Symbol
11	23898275	23898275	+	6.50637e-18	2.52243e-15	-51.5182	intron_variant	ENSECAG00000007392	NPEPPS	aminopeptidase puromycin sensitive [Source:VGNC Symbol
11	24381940	24381940	+	3.94088e-10	2.62485e-08	-25.3366	intron_variant	ENSECAG00000010544	SKAP1	src kinase associated phosphoprotein 1 [Source:VGNC Symbol
11	24542543	24542543	+	0.000325033	0.00312261	-27.5838	intron_variant	ENSECAG00000010544	SKAP1	src kinase associated phosphoprotein 1 [Source:VGNC Symbol
11	24575557	24575557	+	1.983e-08	8.03367e-07	37.028	upstream_gene_variant	ENSECAG00000010544	SKAP1	src kinase associated phosphoprotein 1 [Source:VGNC Symbol
11	24575591	24575591	+	1.73878e-06	3.91675e-05	29.2133	upstream_gene_variant	ENSECAG00000010544	SKAP1	src kinase associated phosphoprotein 1 [Source:VGNC Symbol
11	24575603	24575603	+	2.33906e-09	1.25448e-07	39.4407	upstream_gene_variant	ENSECAG00000010544	SKAP1	src kinase associated phosphoprotein 1 [Source:VGNC Symbol
11	24729710	24729710	+	7.44933e-12	7.96075e-10	30.9686	downstream_gene_variant	ENSECAG00000013561	None	None
11	24729737	24729737	+	5.74424e-09	2.72415e-07	27.781	downstream_gene_variant	ENSECAG00000013561	None	None
11	24886131	24886131	+	1.11449e-05	0.000188298	-25.0201	intron_variant	ENSECAG00000014417	TTLL6	tubulin tyrosine ligase like 6 [Source:VGNC Symbol
11	26569732	26569732	+	3.98461e-10	2.65041e-08	26.435	intron_variant	ENSECAG00000015256	SPAG9	sperm associated antigen 9 [Source:VGNC Symbol
11	26571077	26571077	+	0.000801803	0.00645886	27.5592	intron_variant	ENSECAG00000015256	SPAG9	sperm associated antigen 9 [Source:VGNC Symbol
11	26571143	26571143	+	8.87455e-05	0.0010606	30.1465	intron_variant	ENSECAG00000015256	SPAG9	sperm associated antigen 9 [Source:VGNC Symbol
11	26610866	26610866	+	5.78898e-08	2.06639e-06	34.5996	intron_variant	ENSECAG00000015256	SPAG9	sperm associated antigen 9 [Source:VGNC Symbol
11	30236848	30236848	+	4.17891e-09	2.07993e-07	-28.8133	intron_variant	ENSECAG00000016953	HLF	HLF transcription factor, PAR bZIP family member [Source:VGNC Symbol
11	31987302	31987302	+	5.54734e-05	0.000717412	29.4963	intron_variant	ENSECAG00000011435	MSI2	musashi RNA binding protein 2 [Source:VGNC Symbol
11	32043205	32043205	+	2.09056e-09	1.13886e-07	-35.5845	intron_variant	ENSECAG00000011435	MSI2	musashi RNA binding protein 2 [Source:VGNC Symbol
11	32210168	32210168	+	2.68264e-05	0.000392281	30.919	intron_variant	ENSECAG00000011435	MSI2	musashi RNA binding protein 2 [Source:VGNC Symbol
11	32210210	32210210	+	9.78027e-06	0.000168704	32.439	intron_variant	ENSECAG00000011435	MSI2	musashi RNA binding protein 2 [Source:VGNC Symbol
11	32210213	32210213	+	1.34385e-05	0.000219666	28.0891	intron_variant	ENSECAG00000011435	MSI2	musashi RNA binding protein 2 [Source:VGNC Symbol
11	33713178	33713178	+	1.18268e-14	2.37234e-12	-52.3529	intron_variant	ENSECAG00000018575	YPEL2	yippee like 2 [Source:VGNC Symbol
11	33713232	33713232	+	2.3007e-12	2.78579e-10	-46.2202	intron_variant	ENSECAG00000018575	YPEL2	yippee like 2 [Source:VGNC Symbol
11	37512655	37512655	+	8.42993e-06	0.000148743	31.5373	intron_variant	ENSECAG00000022992	ENSECAG00000022992	None
11	38476790	38476790	+	2.02378e-05	0.000309342	29.4471	intron_variant,non_coding_transcript_variant	ENSECAG00000035568	None	None
11	38542677	38542677	+	3.64476e-06	7.30931e-05	26.5616	non_coding_transcript_exon_variant	ENSECAG00000040861	None	None
11	38999024	38999024	+	1.05011e-08	4.62486e-07	27.7368	intron_variant	ENSECAG00000000922	ASIC2	acid sensing ion channel subunit 2 [Source:VGNC Symbol
11	38999037	38999037	+	1.97805e-10	1.418e-08	45.7619	intron_variant	ENSECAG00000000922	ASIC2	acid sensing ion channel subunit 2 [Source:VGNC Symbol
11	39074072	39074072	+	3.42212e-06	6.94109e-05	-27.8867	intron_variant	ENSECAG00000000922	ASIC2	acid sensing ion channel subunit 2 [Source:VGNC Symbol
11	40246637	40246637	+	1.60662e-07	4.99457e-06	-27.1173	intron_variant	ENSECAG00000009709	MYO1D	myosin ID [Source:VGNC Symbol
11	44342358	44342358	+	4.39863e-12	4.97968e-10	-47.7502	intron_variant	ENSECAG00000020432	CPD	carboxypeptidase D [Source:VGNC Symbol
11	44342366	44342366	+	1.54301e-09	8.72464e-08	-41.2787	intron_variant	ENSECAG00000020432	CPD	carboxypeptidase D [Source:VGNC Symbol
11	44342380	44342380	+	1.04666e-06	2.55472e-05	-35.1756	intron_variant	ENSECAG00000020432	CPD	carboxypeptidase D [Source:VGNC Symbol
11	44342403	44342403	+	1.44377e-11	1.41359e-09	-46.4844	intron_variant	ENSECAG00000020432	CPD	carboxypeptidase D [Source:VGNC Symbol
11	44342417	44342417	+	6.36309e-10	4.03015e-08	-43.1231	intron_variant	ENSECAG00000020432	CPD	carboxypeptidase D [Source:VGNC Symbol
11	44717536	44717536	+	3.79897e-12	4.39086e-10	25.734	intron_variant	ENSECAG00000021889	ABR	ABR activator of RhoGEF and GTPase [Source:VGNC Symbol
11	45166534	45166534	+	1.55747e-08	6.52056e-07	-43.0606	downstream_gene_variant	ENSECAG00000031286	None	None
11	45166581	45166581	+	6.75207e-05	0.000844293	-30.9524	downstream_gene_variant	ENSECAG00000031286	None	None
11	50048092	50048092	+	1.99654e-06	4.39992e-05	-43.3979	downstream_gene_variant	ENSECAG00000016643	None	None
11	50048152	50048152	+	0.000108749	0.00125671	-34.9078	downstream_gene_variant	ENSECAG00000016643	None	None
11	50560428	50560428	+	8.26587e-06	0.000146199	28.5965	intron_variant	ENSECAG00000024301	DLG4	discs large MAGUK scaffold protein 4 [Source:VGNC Symbol
11	51151219	51151219	+	1.58838e-08	6.6371e-07	-26.0665	intron_variant	ENSECAG00000010051	CHD3	chromodomain helicase DNA binding protein 3 [Source:VGNC Symbol
11	51592788	51592788	+	2.21274e-08	8.83604e-07	43.5802	downstream_gene_variant	ENSECAG00000015738	KRBA2	KRAB-A domain containing 2 [Source:VGNC Symbol
11	51592798	51592798	+	0.000195835	0.00205047	28.9064	downstream_gene_variant	ENSECAG00000015738	KRBA2	KRAB-A domain containing 2 [Source:VGNC Symbol
11	52484696	52484696	+	0.000637294	0.00537791	-25.875	intron_variant	ENSECAG00000017772	STX8	syntaxin 8 [Source:VGNC Symbol
11	52729343	52729343	+	0.000373962	0.00349633	27.8733	3_prime_UTR_variant	ENSECAG00000018404	DHRS7C	dehydrogenase/reductase 7C [Source:VGNC Symbol
11	53056237	53056237	+	4.72629e-05	0.000629595	-27.1104	intron_variant	ENSECAG00000019002	GAS7	growth arrest specific 7 [Source:VGNC Symbol
11	53056285	53056285	+	0.000305072	0.00296478	-25.6656	intron_variant	ENSECAG00000019002	GAS7	growth arrest specific 7 [Source:VGNC Symbol
11	54472426	54472426	+	5.67541e-05	0.000731131	25.0338	intron_variant	ENSECAG00000025159	DNAH9	dynein axonemal heavy chain 9 [Source:VGNC Symbol
11	58284838	58284838	+	3.86725e-17	1.29589e-14	-55.7561	intron_variant	ENSECAG00000006052	PIGL	phosphatidylinositol glycan anchor biosynthesis class L [Source:VGNC Symbol
11	58738684	58738684	+	6.53698e-05	0.000821915	34.9893	intron_variant	ENSECAG00000008538	SPECC1	sperm antigen with calponin homology and coiled-coil domains 1 [Source:VGNC Symbol
11	58738705	58738705	+	1.10472e-06	2.67679e-05	39.3122	intron_variant	ENSECAG00000008538	SPECC1	sperm antigen with calponin homology and coiled-coil domains 1 [Source:VGNC Symbol
11	58872098	58872098	+	1.40914e-08	5.98947e-07	-34.0245	intron_variant	ENSECAG00000008538	SPECC1	sperm antigen with calponin homology and coiled-coil domains 1 [Source:VGNC Symbol
11	59338743	59338743	+	0.000145603	0.0016056	31.1257	intron_variant	ENSECAG00000012369	ENSECAG00000012369	None
11	59512480	59512480	+	3.18464e-06	6.53186e-05	32.5779	missense_variant	ENSECAG00000013082	RNF112	ring finger protein 112 [Source:VGNC Symbol
11	59591748	59591748	+	5.44071e-05	0.00070637	27.6203	intron_variant	ENSECAG00000013789	EPN2	epsin 2 [Source:VGNC Symbol
11	59591782	59591782	+	1.64824e-10	1.21274e-08	41.4171	intron_variant	ENSECAG00000013789	EPN2	epsin 2 [Source:VGNC Symbol
11	59835422	59835422	+	1.01585e-08	4.49227e-07	31.7195	intron_variant	ENSECAG00000015070	PRPSAP2	phosphoribosyl pyrophosphate synthetase associated protein 2 [Source:VGNC Symbol
11	60217788	60217788	+	0.00105483	0.00808249	25.2632	intron_variant	ENSECAG00000019123	GID4	GID complex subunit 4 homolog [Source:VGNC Symbol
11	60446977	60446977	+	2.08125e-09	1.1345e-07	32.3127	intron_variant	ENSECAG00000020530	RAI1	retinoic acid induced 1 [Source:VGNC Symbol
11	60493886	60493886	+	0.000147731	0.0016245	-25.0962	intron_variant	ENSECAG00000020530	RAI1	retinoic acid induced 1 [Source:VGNC Symbol
11	61200866	61200866	+	2.44165e-05	0.000363385	-25.0088	intron_variant,non_coding_transcript_variant	ENSECAG00000039677	ENSECAG00000039677	None
12	161833	161833	+	3.37574e-05	0.000474701	26.0878	intron_variant	ENSECAG00000018779	KIAA1549L	KIAA1549 like [Source:VGNC Symbol
12	161889	161889	+	7.42816e-08	2.55651e-06	32.7765	intron_variant	ENSECAG00000018779	KIAA1549L	KIAA1549 like [Source:VGNC Symbol
12	375438	375438	+	3.57641e-09	1.83064e-07	-28.6079	intron_variant	ENSECAG00000018779	KIAA1549L	KIAA1549 like [Source:VGNC Symbol
12	375462	375462	+	1.59758e-06	3.65487e-05	-25.4156	intron_variant	ENSECAG00000018779	KIAA1549L	KIAA1549 like [Source:VGNC Symbol
12	1127232	1127232	+	1.93516e-07	5.88678e-06	-27.5416	intron_variant	ENSECAG00000016829	ABTB2	ankyrin repeat and BTB domain containing 2 [Source:VGNC Symbol
12	1127280	1127280	+	7.48516e-08	2.57305e-06	-25.9494	intron_variant	ENSECAG00000016829	ABTB2	ankyrin repeat and BTB domain containing 2 [Source:VGNC Symbol
12	1407801	1407801	+	0.000908722	0.00716747	-30.5759	upstream_gene_variant	ENSECAG00000000752	EHF	ETS homologous factor [Source:VGNC Symbol
12	1407868	1407868	+	2.25457e-11	2.09363e-09	-40.035	5_prime_UTR_variant	ENSECAG00000000752	EHF	ETS homologous factor [Source:VGNC Symbol
12	1445455	1445455	+	3.68797e-09	1.87774e-07	34.75	3_prime_UTR_variant	ENSECAG00000000752	EHF	ETS homologous factor [Source:VGNC Symbol
12	1843893	1843893	+	4.79072e-05	0.000635924	-28.7309	intron_variant	ENSECAG00000010267	CD44	CD44 molecule [Source:VGNC Symbol
12	2314733	2314733	+	1.93434e-09	1.06474e-07	-28.4446	intron_variant	ENSECAG00000018868	TRIM44	tripartite motif containing 44 [Source:HGNC Symbol
12	2483064	2483064	+	1.90439e-06	4.22592e-05	-28.8906	intron_variant,non_coding_transcript_variant	ENSECAG00000036280	ENSECAG00000036280	None
12	2502461	2502461	+	1.23084e-05	0.000204127	-31.1433	intron_variant	ENSECAG00000019236	LDLRAD3	low density lipoprotein receptor class A domain containing 3 [Source:VGNC Symbol
12	2714105	2714105	+	4.25201e-06	8.33191e-05	-25.3922	intron_variant	ENSECAG00000019236	LDLRAD3	low density lipoprotein receptor class A domain containing 3 [Source:VGNC Symbol
12	8102864	8102864	+	2.67233e-08	1.04351e-06	-30.9373	intron_variant,non_coding_transcript_variant	ENSECAG00000036491	None	None
12	8607037	8607037	+	5.26543e-19	2.67775e-16	56.3821	intron_variant,non_coding_transcript_variant	ENSECAG00000032829	None	None
12	8607062	8607062	+	4.92438e-12	5.51467e-10	43.1822	intron_variant,non_coding_transcript_variant	ENSECAG00000032829	None	None
12	9035146	9035146	+	7.4365e-12	7.96075e-10	36.0044	intron_variant	ENSECAG00000015881	EXT2	exostosin glycosyltransferase 2 [Source:VGNC Symbol
12	9110893	9110893	+	9.29657e-10	5.59698e-08	-32.9857	intron_variant	ENSECAG00000015881	EXT2	exostosin glycosyltransferase 2 [Source:VGNC Symbol
12	9580502	9580502	+	6.61028e-05	0.000830044	-29.6757	intron_variant	ENSECAG00000022867	None	None
12	9615064	9615064	+	3.26282e-05	0.000460847	34.361	intron_variant	ENSECAG00000022867	None	None
12	9615102	9615102	+	0.00047501	0.00423978	29.4202	intron_variant	ENSECAG00000022867	None	None
12	9628028	9628028	+	0.000872279	0.00693636	26.4489	intron_variant	ENSECAG00000022867	None	None
12	9938923	9938923	+	4.51076e-11	3.84589e-09	31.3375	intron_variant	ENSECAG00000023612	PRDM11	PR/SET domain 11 [Source:VGNC Symbol
12	9938932	9938932	+	4.13795e-12	4.70714e-10	33.9464	intron_variant	ENSECAG00000023612	PRDM11	PR/SET domain 11 [Source:VGNC Symbol
12	9938962	9938962	+	2.46588e-11	2.26437e-09	26.9592	intron_variant	ENSECAG00000023612	PRDM11	PR/SET domain 11 [Source:VGNC Symbol
12	10169155	10169155	+	7.21316e-06	0.000129999	34.0123	intron_variant,non_coding_transcript_variant	ENSECAG00000039252	ENSECAG00000039252	None
12	10169360	10169360	+	1.56997e-12	1.97569e-10	26.4175	intron_variant,non_coding_transcript_variant	ENSECAG00000039252	ENSECAG00000039252	None
12	10616368	10616368	+	2.20895e-05	0.000333927	29.0731	intron_variant	ENSECAG00000000940	None	None
12	10819297	10819297	+	0.000106271	0.00123224	25.1987	intron_variant	ENSECAG00000017082	PHF21A	PHD finger protein 21A [Source:VGNC Symbol
12	11689469	11689469	+	3.19542e-05	0.000453029	28.0358	intron_variant	ENSECAG00000025103	PACSIN3	protein kinase C and casein kinase substrate in neurons 3 [Source:VGNC Symbol
12	11726910	11726910	+	1.03231e-07	3.40379e-06	25.3546	intron_variant	ENSECAG00000008711	DDB2	damage specific DNA binding protein 2 [Source:VGNC Symbol
12	12015604	12015604	+	5.94195e-08	2.11141e-06	30.6767	downstream_gene_variant	ENSECAG00000014198	MTCH2	mitochondrial carrier 2 [Source:VGNC Symbol
12	12315243	12315243	+	1.039e-05	0.000177521	-25.1355	intron_variant	ENSECAG00000034219	ENSECAG00000034219	None
12	12332197	12332197	+	2.04042e-12	2.4977e-10	-38.4438	intron_variant	ENSECAG00000034219	ENSECAG00000034219	None
12	21178754	21178754	+	1.47794e-06	3.43109e-05	-41.51	downstream_gene_variant	ENSECAG00000010206	SMTNL1	smoothelin like 1 [Source:VGNC Symbol
12	22196603	22196603	+	5.46235e-05	0.000708754	-26.1905	intron_variant,non_coding_transcript_variant	ENSECAG00000033413	None	None
12	23012585	23012585	+	1.86303e-14	3.61136e-12	-28.1146	intron_variant	ENSECAG00000037848	ENSECAG00000037848	None
12	23012593	23012593	+	4.52197e-15	9.95628e-13	-28.0211	intron_variant	ENSECAG00000037848	ENSECAG00000037848	None
12	23012598	23012598	+	8.52389e-19	4.16342e-16	-31.527	intron_variant	ENSECAG00000037848	ENSECAG00000037848	None
12	23012735	23012735	+	2.04268e-06	4.48104e-05	-40.3447	intron_variant	ENSECAG00000037848	ENSECAG00000037848	None
12	23012778	23012778	+	1.88827e-05	0.000291933	-36.0804	intron_variant	ENSECAG00000037848	ENSECAG00000037848	None
12	23012785	23012785	+	1.79542e-07	5.50432e-06	-44.6038	intron_variant	ENSECAG00000037848	ENSECAG00000037848	None
12	23012790	23012790	+	0.000594068	0.00508008	-28.8113	intron_variant	ENSECAG00000037848	ENSECAG00000037848	None
12	23012889	23012889	+	2.34337e-15	5.50528e-13	-32.0605	intron_variant	ENSECAG00000037848	ENSECAG00000037848	None
12	23012901	23012901	+	5.65467e-22	5.37219e-19	-39.1377	intron_variant	ENSECAG00000037848	ENSECAG00000037848	None
12	23012923	23012923	+	7.56138e-27	1.92268e-23	-40.4861	intron_variant	ENSECAG00000037848	ENSECAG00000037848	None
12	23013458	23013458	+	3.49853e-06	7.06853e-05	-29.1364	intron_variant	ENSECAG00000037848	ENSECAG00000037848	None
12	23013463	23013463	+	4.32535e-07	1.18774e-05	-35.6316	intron_variant	ENSECAG00000037848	ENSECAG00000037848	None
12	23013467	23013467	+	4.83712e-05	0.000640804	-26.0163	intron_variant	ENSECAG00000037848	ENSECAG00000037848	None
12	23013480	23013480	+	8.34192e-08	2.8271e-06	-33.7711	intron_variant	ENSECAG00000037848	ENSECAG00000037848	None
12	23013482	23013482	+	4.59116e-08	1.68689e-06	-34.8343	intron_variant	ENSECAG00000037848	ENSECAG00000037848	None
12	23013518	23013518	+	8.04378e-07	2.03696e-05	-31.5405	intron_variant	ENSECAG00000037848	ENSECAG00000037848	None
12	23013526	23013526	+	1.61915e-05	0.000257274	-32.9616	intron_variant	ENSECAG00000037848	ENSECAG00000037848	None
12	24295901	24295901	+	4.30115e-06	8.41104e-05	27.2466	intron_variant	ENSECAG00000011180	CD6	CD6 molecule [Source:VGNC Symbol
12	25048019	25048019	+	4.61404e-05	0.000617114	25.3306	downstream_gene_variant	ENSECAG00000026998	LRRC10B	leucine rich repeat containing 10B [Source:HGNC Symbol
12	27811660	27811660	+	2.27324e-09	1.22449e-07	-35.0421	intron_variant	ENSECAG00000021754	MARK2	microtubule affinity regulating kinase 2 [Source:VGNC Symbol
12	27811674	27811674	+	1.82708e-08	7.50395e-07	-34.5736	intron_variant	ENSECAG00000021754	MARK2	microtubule affinity regulating kinase 2 [Source:VGNC Symbol
12	27958055	27958055	+	6.22221e-06	0.000114919	-26.5623	intron_variant	ENSECAG00000006792	MACROD1	mono-ADP ribosylhydrolase 1 [Source:VGNC Symbol
12	28495961	28495961	+	0.000272855	0.00270215	26.1738	missense_variant	ENSECAG00000021096	NRXN2	neurexin 2 [Source:VGNC Symbol
12	28511942	28511942	+	2.5523e-10	1.78525e-08	33.8018	intron_variant	ENSECAG00000021096	NRXN2	neurexin 2 [Source:VGNC Symbol
12	28561504	28561504	+	1.51396e-17	5.32066e-15	31.1909	intron_variant	ENSECAG00000021096	NRXN2	neurexin 2 [Source:VGNC Symbol
12	29426820	29426820	+	8.05834e-05	0.000980543	27.1545	intron_variant	ENSECAG00000007600	SCYL1	SCY1 like pseudokinase 1 [Source:VGNC Symbol
12	29426855	29426855	+	2.03321e-08	8.19103e-07	34.8398	intron_variant	ENSECAG00000007600	SCYL1	SCY1 like pseudokinase 1 [Source:VGNC Symbol
12	31136181	31136181	+	4.12977e-10	2.73591e-08	-29.7619	upstream_gene_variant	ENSECAG00000010196	TCIRG1	T cell immune regulator 1, ATPase H+ transporting V0 subunit a3 [Source:VGNC Symbol
12	31136211	31136211	+	2.099e-07	6.29438e-06	-27.381	upstream_gene_variant	ENSECAG00000010196	TCIRG1	T cell immune regulator 1, ATPase H+ transporting V0 subunit a3 [Source:VGNC Symbol
12	31189521	31189521	+	1.43597e-10	1.07364e-08	-31.6158	intron_variant	ENSECAG00000011539	CHKA	choline kinase alpha [Source:VGNC Symbol
12	31370511	31370511	+	2.85745e-10	1.97093e-08	32.5768	intron_variant	ENSECAG00000013180	LRP5	LDL receptor related protein 5 [Source:VGNC Symbol
12	31404839	31404839	+	3.73903e-05	0.00051762	32.7366	intron_variant	ENSECAG00000013180	LRP5	LDL receptor related protein 5 [Source:VGNC Symbol
12	31726201	31726201	+	9.03633e-08	3.03036e-06	-33.2561	intron_variant	ENSECAG00000016852	CPT1A	carnitine palmitoyltransferase 1A [Source:VGNC Symbol
12	32700836	32700836	+	8.59833e-05	0.00103402	-30.398	intron_variant	ENSECAG00000020314	ANO1	anoctamin 1 [Source:VGNC Symbol
12	32700862	32700862	+	6.75106e-08	2.36107e-06	-37.2799	intron_variant	ENSECAG00000020314	ANO1	anoctamin 1 [Source:VGNC Symbol
12	32700885	32700885	+	1.90422e-12	2.35519e-10	-36.7647	intron_variant	ENSECAG00000020314	ANO1	anoctamin 1 [Source:VGNC Symbol
12	32790812	32790812	+	6.98416e-05	0.00086854	26.9829	intron_variant	ENSECAG00000020314	ANO1	anoctamin 1 [Source:VGNC Symbol
12	32831731	32831731	+	3.63151e-08	1.3722e-06	25.6993	synonymous_variant	ENSECAG00000020314	ANO1	anoctamin 1 [Source:VGNC Symbol
12	32841848	32841848	+	1.99977e-11	1.87514e-09	39.9456	intron_variant	ENSECAG00000020314	ANO1	anoctamin 1 [Source:VGNC Symbol
12	32939844	32939844	+	2.1338e-28	8.78455e-25	-39.1736	intron_variant	ENSECAG00000026889	PPFIA1	PTPRF interacting protein alpha 1 [Source:VGNC Symbol
12	32969332	32969332	+	2.36284e-14	4.4896e-12	-32.9329	intron_variant	ENSECAG00000026889	PPFIA1	PTPRF interacting protein alpha 1 [Source:VGNC Symbol
12	32969353	32969353	+	1.12542e-11	1.13665e-09	-33.1707	intron_variant	ENSECAG00000026889	PPFIA1	PTPRF interacting protein alpha 1 [Source:VGNC Symbol
12	32969371	32969371	+	1.31259e-24	2.18229e-21	-30.006	intron_variant	ENSECAG00000026889	PPFIA1	PTPRF interacting protein alpha 1 [Source:VGNC Symbol
12	32969397	32969397	+	3.53891e-24	5.56278e-21	-25.3982	intron_variant	ENSECAG00000026889	PPFIA1	PTPRF interacting protein alpha 1 [Source:VGNC Symbol
12	32969417	32969417	+	3.92238e-28	1.47437e-24	-25.9245	intron_variant	ENSECAG00000026889	PPFIA1	PTPRF interacting protein alpha 1 [Source:VGNC Symbol
12	32969861	32969861	+	1.03844e-27	3.45296e-24	-40.4044	intron_variant	ENSECAG00000026889	PPFIA1	PTPRF interacting protein alpha 1 [Source:VGNC Symbol
12	32977443	32977443	+	1.00859e-05	0.000173215	28	intron_variant	ENSECAG00000026889	PPFIA1	PTPRF interacting protein alpha 1 [Source:VGNC Symbol
12	32977456	32977456	+	1.39012e-12	1.78046e-10	32.4152	intron_variant	ENSECAG00000026889	PPFIA1	PTPRF interacting protein alpha 1 [Source:VGNC Symbol
12	32982723	32982723	+	5.56085e-06	0.000104695	26.2963	intron_variant	ENSECAG00000026889	PPFIA1	PTPRF interacting protein alpha 1 [Source:VGNC Symbol
12	32985816	32985816	+	1.60322e-06	3.66243e-05	-28.9474	intron_variant	ENSECAG00000026889	PPFIA1	PTPRF interacting protein alpha 1 [Source:VGNC Symbol
12	32986054	32986054	+	1.02103e-11	1.04588e-09	-30	intron_variant	ENSECAG00000026889	PPFIA1	PTPRF interacting protein alpha 1 [Source:VGNC Symbol
12	33007535	33007535	+	0.000957142	0.00747033	-30.49	downstream_gene_variant	ENSECAG00000026889	PPFIA1	PTPRF interacting protein alpha 1 [Source:VGNC Symbol
12	33007552	33007552	+	1.89395e-07	5.77974e-06	-42.5647	downstream_gene_variant	ENSECAG00000026889	PPFIA1	PTPRF interacting protein alpha 1 [Source:VGNC Symbol
12	33431399	33431399	+	1.14236e-05	0.000192368	35.386	intron_variant	ENSECAG00000022208	SHANK2	SH3 and multiple ankyrin repeat domains 2 [Source:VGNC Symbol
12	34279521	34279521	+	5.37305e-13	7.78814e-11	33.4207	intron_variant	ENSECAG00000015487	LSP1	lymphocyte specific protein 1 [Source:VGNC Symbol
12	34767697	34767697	+	6.63295e-05	0.000832407	25.5462	intron_variant	ENSECAG00000024970	KCNQ1	potassium voltage-gated channel subfamily Q member 1 [Source:VGNC Symbol
12	34767729	34767729	+	3.73225e-07	1.04559e-05	27.3203	intron_variant	ENSECAG00000024970	KCNQ1	potassium voltage-gated channel subfamily Q member 1 [Source:VGNC Symbol
13	159670	159670	+	0.000307574	0.00298505	29.7246	downstream_gene_variant	ENSECAG00000037020	FOXL3	forkhead box L3 [Source:HGNC Symbol
13	159679	159679	+	0.000374643	0.00350079	28.9773	downstream_gene_variant	ENSECAG00000037020	FOXL3	forkhead box L3 [Source:HGNC Symbol
13	214475	214475	+	1.36373e-05	0.000222203	29.8777	downstream_gene_variant	ENSECAG00000037931	None	None
13	493792	493792	+	3.34366e-06	6.79213e-05	25.6272	intron_variant	ENSECAG00000021774	DNAAF5	dynein axonemal assembly factor 5 [Source:VGNC Symbol
13	773123	773123	+	6.04251e-18	2.37341e-15	-53.8015	intron_variant	ENSECAG00000022930	C13H7orf50	chromosome 13 C7orf50 homolog [Source:VGNC Symbol
13	1637246	1637246	+	2.49246e-07	7.32688e-06	-29.6532	intron_variant	ENSECAG00000014242	MAD1L1	mitotic arrest deficient 1 like 1 [Source:VGNC Symbol
13	1818560	1818560	+	3.53804e-05	0.000493855	-29.9386	intron_variant	ENSECAG00000023641	SNX8	sorting nexin 8 [Source:VGNC Symbol
13	2024986	2024986	+	1.86297e-09	1.03046e-07	37.206	intron_variant	ENSECAG00000013671	EIF3B	eukaryotic translation initiation factor 3 subunit B [Source:VGNC Symbol
13	2024994	2024994	+	6.10477e-12	6.65552e-10	41.923	intron_variant	ENSECAG00000013671	EIF3B	eukaryotic translation initiation factor 3 subunit B [Source:VGNC Symbol
13	2039532	2039532	+	9.01543e-07	2.24876e-05	32.6598	intron_variant	ENSECAG00000013671	EIF3B	eukaryotic translation initiation factor 3 subunit B [Source:VGNC Symbol
13	2039543	2039543	+	7.28981e-11	5.89004e-09	48.2418	intron_variant	ENSECAG00000013671	EIF3B	eukaryotic translation initiation factor 3 subunit B [Source:VGNC Symbol
13	2039554	2039554	+	4.13313e-06	8.13955e-05	31.6503	intron_variant	ENSECAG00000013671	EIF3B	eukaryotic translation initiation factor 3 subunit B [Source:VGNC Symbol
13	2040632	2040632	+	7.46621e-06	0.00013383	30.9632	intron_variant	ENSECAG00000013671	EIF3B	eukaryotic translation initiation factor 3 subunit B [Source:VGNC Symbol
13	2040635	2040635	+	1.9627e-07	5.94545e-06	34.6154	intron_variant	ENSECAG00000013671	EIF3B	eukaryotic translation initiation factor 3 subunit B [Source:VGNC Symbol
13	2159216	2159216	+	6.08633e-05	0.000775173	-30.475	intron_variant	ENSECAG00000021768	IQCE	IQ motif containing E [Source:VGNC Symbol
13	2291152	2291152	+	0.00126836	0.0093782	26.9037	intron_variant	ENSECAG00000020160	GNA12	G protein subunit alpha 12 [Source:VGNC Symbol
13	2291157	2291157	+	0.000738538	0.00604408	28.6149	intron_variant	ENSECAG00000020160	GNA12	G protein subunit alpha 12 [Source:VGNC Symbol
13	2296042	2296042	+	8.972e-06	0.000157011	36.047	intron_variant	ENSECAG00000020160	GNA12	G protein subunit alpha 12 [Source:VGNC Symbol
13	2404028	2404028	+	7.31385e-07	1.87685e-05	30.9476	intron_variant	ENSECAG00000005704	CARD11	caspase recruitment domain family member 11 [Source:VGNC Symbol
13	2404038	2404038	+	1.52107e-10	1.12717e-08	38.8938	intron_variant	ENSECAG00000005704	CARD11	caspase recruitment domain family member 11 [Source:VGNC Symbol
13	2404044	2404044	+	1.3101e-12	1.69556e-10	44.0625	intron_variant	ENSECAG00000005704	CARD11	caspase recruitment domain family member 11 [Source:VGNC Symbol
13	2404056	2404056	+	1.18875e-11	1.19363e-09	42.0615	intron_variant	ENSECAG00000005704	CARD11	caspase recruitment domain family member 11 [Source:VGNC Symbol
13	2404064	2404064	+	3.72949e-12	4.32212e-10	43.1644	intron_variant	ENSECAG00000005704	CARD11	caspase recruitment domain family member 11 [Source:VGNC Symbol
13	2420267	2420267	+	8.74388e-05	0.00104788	25.4637	intron_variant	ENSECAG00000005704	CARD11	caspase recruitment domain family member 11 [Source:VGNC Symbol
13	2493611	2493611	+	4.90949e-08	1.78714e-06	38.3896	intron_variant	ENSECAG00000005704	CARD11	caspase recruitment domain family member 11 [Source:VGNC Symbol
13	2537790	2537790	+	0.000181139	0.00192059	26.6034	upstream_gene_variant	ENSECAG00000037400	None	None
13	3205952	3205952	+	6.47384e-11	5.32024e-09	-25.4118	intron_variant	ENSECAG00000016545	SDK1	sidekick cell adhesion molecule 1 [Source:VGNC Symbol
13	3251456	3251456	+	6.81443e-05	0.000850491	-25.8623	intron_variant	ENSECAG00000016545	SDK1	sidekick cell adhesion molecule 1 [Source:VGNC Symbol
13	3435940	3435940	+	3.20727e-27	8.94458e-24	36.0467	intron_variant	ENSECAG00000016545	SDK1	sidekick cell adhesion molecule 1 [Source:VGNC Symbol
13	3446864	3446864	+	2.75369e-08	1.07286e-06	28.6826	intron_variant	ENSECAG00000016545	SDK1	sidekick cell adhesion molecule 1 [Source:VGNC Symbol
13	3926003	3926003	+	3.87452e-05	0.000533984	-25.2795	downstream_gene_variant	ENSECAG00000015133	FOXK1	forkhead box K1 [Source:VGNC Symbol
13	3926023	3926023	+	6.56587e-07	1.70978e-05	-32.0947	downstream_gene_variant	ENSECAG00000015133	FOXK1	forkhead box K1 [Source:VGNC Symbol
13	3926043	3926043	+	9.37974e-08	3.13216e-06	-32.7958	downstream_gene_variant	ENSECAG00000015133	FOXK1	forkhead box K1 [Source:VGNC Symbol
13	4211953	4211953	+	4.3689e-09	2.16081e-07	41.2662	intron_variant	ENSECAG00000021171	TNRC18	trinucleotide repeat containing 18 [Source:VGNC Symbol
13	4373105	4373105	+	0.00130076	0.00957074	25.2015	intron_variant	ENSECAG00000018678	FBXL18	F-box and leucine rich repeat protein 18 [Source:VGNC Symbol
13	4967226	4967226	+	1.00779e-07	3.3331e-06	34.6123	intron_variant	ENSECAG00000010225	GRID2IP	Grid2 interacting protein [Source:VGNC Symbol
13	5192223	5192223	+	2.09137e-06	4.57393e-05	-30.5503	intron_variant	ENSECAG00000025034	CYTH3	cytohesin 3 [Source:VGNC Symbol
13	5366955	5366955	+	1.23171e-19	6.8701e-17	46.9393	upstream_gene_variant	ENSECAG00000004548	ENSECAG00000004548	None
13	5367007	5367007	+	1.45307e-12	1.84199e-10	37.3149	upstream_gene_variant	ENSECAG00000004548	ENSECAG00000004548	None
13	5367022	5367022	+	5.67695e-28	2.02009e-24	48.2684	upstream_gene_variant	ENSECAG00000004548	ENSECAG00000004548	None
13	5371062	5371062	+	4.16038e-06	8.18202e-05	28.6337	intron_variant	ENSECAG00000004548	ENSECAG00000004548	None
13	6405043	6405043	+	2.16896e-09	1.17638e-07	-38.5236	intron_variant	ENSECAG00000017400	SMURF1	SMAD specific E3 ubiquitin protein ligase 1 [Source:VGNC Symbol
13	6755519	6755519	+	0.000410069	0.00376363	25.2173	downstream_gene_variant	ENSECAG00000033534	None	None
13	8655855	8655855	+	7.49279e-09	3.43469e-07	-32.9243	intron_variant	ENSECAG00000012736	STAG3	stromal antigen 3 [Source:VGNC Symbol
13	8798217	8798217	+	1.20134e-07	3.87974e-06	35.8446	intron_variant	ENSECAG00000008387	TSC22D4	TSC22 domain family member 4 [Source:VGNC Symbol
13	9609666	9609666	+	1.89089e-05	0.000292286	28.2882	intron_variant	ENSECAG00000021392	COL26A1	collagen type XXVI alpha 1 chain [Source:HGNC Symbol
13	9609678	9609678	+	1.08967e-06	2.64402e-05	33.0742	intron_variant	ENSECAG00000021392	COL26A1	collagen type XXVI alpha 1 chain [Source:HGNC Symbol
13	9637357	9637357	+	6.64237e-07	1.72502e-05	-25.0178	intron_variant	ENSECAG00000021392	COL26A1	collagen type XXVI alpha 1 chain [Source:HGNC Symbol
13	9995546	9995546	+	6.12126e-05	0.0007784	28.6024	intron_variant	ENSECAG00000022645	CUX1	cut like homeobox 1 [Source:HGNC Symbol
13	10081393	10081393	+	2.41338e-07	7.11619e-06	-26.5295	intron_variant	ENSECAG00000022645	CUX1	cut like homeobox 1 [Source:HGNC Symbol
13	10113598	10113598	+	6.05875e-05	0.000772002	-25.2296	intron_variant	ENSECAG00000022645	CUX1	cut like homeobox 1 [Source:HGNC Symbol
13	10113617	10113617	+	3.40153e-05	0.000477862	-31.2163	intron_variant	ENSECAG00000022645	CUX1	cut like homeobox 1 [Source:HGNC Symbol
13	10113644	10113644	+	5.94133e-05	0.000759167	-26.6867	intron_variant	ENSECAG00000022645	CUX1	cut like homeobox 1 [Source:HGNC Symbol
13	10208163	10208163	+	1.10222e-05	0.000186444	-26.4528	intron_variant	ENSECAG00000022645	CUX1	cut like homeobox 1 [Source:HGNC Symbol
13	10269249	10269249	+	2.23204e-06	4.82784e-05	26.9627	intron_variant	ENSECAG00000022645	CUX1	cut like homeobox 1 [Source:HGNC Symbol
13	10332808	10332808	+	6.7671e-05	0.000845927	27.139	intron_variant	ENSECAG00000024201	SH2B2	SH2B adaptor protein 2 [Source:VGNC Symbol
13	10754320	10754320	+	2.07285e-07	6.22893e-06	27.5855	intron_variant	ENSECAG00000023094	MDH2	malate dehydrogenase 2 [Source:VGNC Symbol
13	13606167	13606167	+	1.3834e-07	4.39223e-06	36.8437	intron_variant	ENSECAG00000019226	CASTOR2	cytosolic arginine sensor for mTORC1 subunit 2 [Source:HGNC Symbol
13	13916518	13916518	+	1.43117e-10	1.07126e-08	43.4365	intron_variant,non_coding_transcript_variant	ENSECAG00000037776	None	None
13	17562771	17562771	+	4.18343e-06	8.21614e-05	-25.052	intron_variant	ENSECAG00000022951	CALN1	calneuron 1 [Source:HGNC Symbol
13	19141163	19141163	+	2.03092e-15	4.85725e-13	-35.4723	synonymous_variant	ENSECAG00000024721	NIPSNAP2	nipsnap homolog 2 [Source:VGNC Symbol
13	19884382	19884382	+	3.97642e-05	0.000545939	29.2546	missense_variant	ENSECAG00000015162	SETD1A	SET domain containing 1A, histone lysine methyltransferase [Source:VGNC Symbol
13	20692062	20692062	+	0.000163796	0.00176966	-28.2372	intron_variant	ENSECAG00000041760	ENSECAG00000041760	None
13	20786005	20786005	+	0.00016249	0.00175907	25.2124	missense_variant	ENSECAG00000011445	SGF29	SAGA complex associated factor 29 [Source:VGNC Symbol
13	21306460	21306460	+	9.35076e-06	0.000162397	28.1236	intron_variant	ENSECAG00000018734	GSG1L	GSG1 like [Source:VGNC Symbol
13	21675322	21675322	+	8.80411e-07	2.20241e-05	33.0364	intron_variant	ENSECAG00000020012	KATNIP	katanin interacting protein [Source:VGNC Symbol
13	21804306	21804306	+	1.14961e-13	1.90399e-11	-50.6559	downstream_gene_variant	ENSECAG00000019322	IL21R	interleukin 21 receptor [Source:VGNC Symbol
13	21898374	21898374	+	5.22441e-08	1.88826e-06	27.3011	intron_variant	ENSECAG00000021525	IL4R	interleukin 4 receptor [Source:VGNC Symbol
13	23452968	23452968	+	1.33336e-27	4.26943e-24	48.0707	intron_variant	ENSECAG00000037336	ENSECAG00000037336	None
13	25138022	25138022	+	5.76503e-08	2.0587e-06	36.3124	intron_variant	ENSECAG00000014993	SCNN1B	sodium channel epithelial 1 subunit beta [Source:VGNC Symbol
13	25148050	25148050	+	5.65246e-09	2.69096e-07	-35.4218	intron_variant	ENSECAG00000014993	SCNN1B	sodium channel epithelial 1 subunit beta [Source:VGNC Symbol
13	26600149	26600149	+	1.38537e-05	0.000225344	27.7824	intron_variant	ENSECAG00000018769	REXO5	RNA exonuclease 5 [Source:VGNC Symbol
13	28544997	28544997	+	2.32933e-10	1.64124e-08	48.2639	intron_variant	ENSECAG00000000502	ENSECAG00000000502	None
13	29111113	29111113	+	5.22054e-08	1.88765e-06	-26.7294	intron_variant	ENSECAG00000008932	SYT17	synaptotagmin 17 [Source:VGNC Symbol
13	29728315	29728315	+	0.000151097	0.00165448	26.0379	intron_variant	ENSECAG00000006315	XYLT1	xylosyltransferase 1 [Source:VGNC Symbol
13	29793463	29793463	+	6.41489e-11	5.28281e-09	33.7369	intron_variant	ENSECAG00000006315	XYLT1	xylosyltransferase 1 [Source:VGNC Symbol
13	30809017	30809017	+	1.61464e-08	6.73056e-07	32.0967	intron_variant	ENSECAG00000008870	ABCC6	ATP binding cassette subfamily C member 6 [Source:VGNC Symbol
13	31455810	31455810	+	0.000393065	0.00363678	30.8339	missense_variant	ENSECAG00000002715	NTAN1	N-terminal asparagine amidase [Source:VGNC Symbol
13	31455869	31455869	+	6.67564e-06	0.000122094	38.4482	intron_variant	ENSECAG00000002715	NTAN1	N-terminal asparagine amidase [Source:VGNC Symbol
13	31475753	31475753	+	1.79122e-19	9.80118e-17	46.4857	intron_variant	ENSECAG00000008861	RRN3	RRN3 homolog, RNA polymerase I transcription factor [Source:VGNC Symbol
13	32889980	32889980	+	4.53506e-08	1.66769e-06	31.3687	intron_variant	ENSECAG00000004028	SHISA9	shisa family member 9 [Source:HGNC Symbol
13	32890027	32890027	+	1.8242e-06	4.07217e-05	30.4625	intron_variant	ENSECAG00000004028	SHISA9	shisa family member 9 [Source:HGNC Symbol
13	32890036	32890036	+	7.6132e-09	3.47698e-07	37.8742	intron_variant	ENSECAG00000004028	SHISA9	shisa family member 9 [Source:HGNC Symbol
13	32929476	32929476	+	2.6413e-11	2.40877e-09	27.4697	intron_variant	ENSECAG00000004028	SHISA9	shisa family member 9 [Source:HGNC Symbol
13	34545782	34545782	+	4.09217e-09	2.04736e-07	-40.0392	intron_variant	ENSECAG00000020814	CLEC16A	C-type lectin domain containing 16A [Source:VGNC Symbol
13	34545811	34545811	+	1.18441e-05	0.000197762	-31.8615	intron_variant	ENSECAG00000020814	CLEC16A	C-type lectin domain containing 16A [Source:VGNC Symbol
13	34699465	34699465	+	4.86357e-05	0.000643421	28.463	upstream_gene_variant	ENSECAG00000023534	CIITA	class II major histocompatibility complex transactivator [Source:VGNC Symbol
13	34699495	34699495	+	3.18718e-12	3.72357e-10	48.6763	upstream_gene_variant	ENSECAG00000023534	CIITA	class II major histocompatibility complex transactivator [Source:VGNC Symbol
13	34717613	34717613	+	5.55518e-06	0.000104645	-33.9216	intron_variant,non_coding_transcript_variant	ENSECAG00000043701	None	None
13	36198368	36198368	+	2.54454e-05	0.000375594	-28.7281	intron_variant	ENSECAG00000009628	USP7	ubiquitin specific peptidase 7 [Source:VGNC Symbol
13	37492485	37492485	+	1.37863e-08	5.88874e-07	26.1174	intron_variant	ENSECAG00000012667	RBFOX1	RNA binding fox-1 homolog 1 [Source:VGNC Symbol
13	37802752	37802752	+	7.55537e-07	1.9291e-05	31.3967	intron_variant	ENSECAG00000012667	RBFOX1	RNA binding fox-1 homolog 1 [Source:VGNC Symbol
13	37808619	37808619	+	1.41118e-06	3.29571e-05	26.0412	intron_variant	ENSECAG00000012667	RBFOX1	RNA binding fox-1 homolog 1 [Source:VGNC Symbol
13	37808644	37808644	+	7.51953e-09	3.4433e-07	34.9094	intron_variant	ENSECAG00000012667	RBFOX1	RNA binding fox-1 homolog 1 [Source:VGNC Symbol
13	38109522	38109522	+	7.35452e-05	0.000907548	-30.0529	intron_variant	ENSECAG00000012667	RBFOX1	RNA binding fox-1 homolog 1 [Source:VGNC Symbol
13	39235751	39235751	+	3.56948e-08	1.35231e-06	25.2456	intron_variant	ENSECAG00000003001	ENSECAG00000003001	None
13	39313858	39313858	+	1.1074e-05	0.000187247	30.226	intron_variant	ENSECAG00000012311	SEC14L5	SEC14 like lipid binding 5 [Source:VGNC Symbol
13	39318598	39318598	+	8.8896e-05	0.00106211	26.1357	intron_variant	ENSECAG00000012311	SEC14L5	SEC14 like lipid binding 5 [Source:VGNC Symbol
13	39318650	39318650	+	2.52645e-05	0.000373655	26.3005	intron_variant	ENSECAG00000012311	SEC14L5	SEC14 like lipid binding 5 [Source:VGNC Symbol
13	39842439	39842439	+	4.54443e-12	5.12914e-10	39.1479	downstream_gene_variant	ENSECAG00000012973	CORO7	coronin 7 [Source:HGNC Symbol
13	39938129	39938129	+	0.000706111	0.00582946	26.881	intron_variant	ENSECAG00000024219	SRL	sarcalumenin [Source:VGNC Symbol
13	41652976	41652976	+	5.56806e-05	0.000719338	-28.5838	missense_variant	ENSECAG00000023540	ABCA17	ATP binding cassette subfamily A member 17 [Source:VGNC Symbol
13	42451770	42451770	+	6.19478e-07	1.62489e-05	47.1311	intron_variant	ENSECAG00000009031	IFT140	intraflagellar transport 140 [Source:VGNC Symbol
13	42452912	42452912	+	1.52996e-11	1.48453e-09	30.6396	intron_variant	ENSECAG00000009031	IFT140	intraflagellar transport 140 [Source:VGNC Symbol
13	43551065	43551065	+	2.80331e-06	5.85851e-05	-31.0378	synonymous_variant	ENSECAG00000024987	FAM234A	family with sequence similarity 234 member A [Source:VGNC Symbol
14	1492526	1492526	+	4.65713e-06	9.00532e-05	-28.4615	missense_variant	ENSECAG00000009303	GFPT2	glutamine-fructose-6-phosphate transaminase 2 [Source:VGNC Symbol
14	1988215	1988215	+	2.75325e-11	2.49507e-09	42.193	intron_variant	ENSECAG00000024706	MAML1	mastermind like transcriptional coactivator 1 [Source:VGNC Symbol
14	2388383	2388383	+	5.76362e-05	0.000740509	35.8431	intron_variant	ENSECAG00000016328	ADAMTS2	ADAM metallopeptidase with thrombospondin type 1 motif 2 [Source:VGNC Symbol
14	2388409	2388409	+	3.9474e-07	1.09698e-05	45.1765	intron_variant	ENSECAG00000016328	ADAMTS2	ADAM metallopeptidase with thrombospondin type 1 motif 2 [Source:VGNC Symbol
14	3379707	3379707	+	7.64386e-08	2.62031e-06	-35.4926	intron_variant	ENSECAG00000041924	COL23A1	collagen type XXIII alpha 1 chain [Source:HGNC Symbol
14	3379745	3379745	+	4.0149e-06	7.95018e-05	-26.9737	intron_variant	ENSECAG00000041924	COL23A1	collagen type XXIII alpha 1 chain [Source:HGNC Symbol
14	3484820	3484820	+	0.000201173	0.00209722	27.7153	intron_variant	ENSECAG00000041924	COL23A1	collagen type XXIII alpha 1 chain [Source:HGNC Symbol
14	3535214	3535214	+	1.26657e-06	3.00824e-05	30.2721	intron_variant	ENSECAG00000041924	COL23A1	collagen type XXIII alpha 1 chain [Source:HGNC Symbol
14	3937540	3937540	+	1.07948e-10	8.32847e-09	42.0649	downstream_gene_variant	ENSECAG00000010616	DBN1	drebrin 1 [Source:VGNC Symbol
14	3937555	3937555	+	2.64406e-06	5.57526e-05	27.4739	downstream_gene_variant	ENSECAG00000010616	DBN1	drebrin 1 [Source:VGNC Symbol
14	3937585	3937585	+	5.05072e-08	1.83161e-06	29.7929	downstream_gene_variant	ENSECAG00000010616	DBN1	drebrin 1 [Source:VGNC Symbol
14	4780340	4780340	+	0.000182657	0.00193285	31.7675	intron_variant,non_coding_transcript_variant	ENSECAG00000042171	None	None
14	7026411	7026411	+	1.33435e-06	3.14504e-05	39.867	intron_variant,non_coding_transcript_variant	ENSECAG00000036189	None	None
14	9835528	9835528	+	7.23919e-08	2.50343e-06	-26.4744	intron_variant	ENSECAG00000019400	KCNIP1	potassium voltage-gated channel interacting protein 1 [Source:VGNC Symbol
14	9835543	9835543	+	3.20927e-08	1.23203e-06	-29.4042	intron_variant	ENSECAG00000019400	KCNIP1	potassium voltage-gated channel interacting protein 1 [Source:VGNC Symbol
14	9866238	9866238	+	3.21928e-06	6.58277e-05	-26.2032	intron_variant	ENSECAG00000019400	KCNIP1	potassium voltage-gated channel interacting protein 1 [Source:VGNC Symbol
14	9866301	9866301	+	1.98842e-07	6.01284e-06	-26.896	intron_variant	ENSECAG00000019400	KCNIP1	potassium voltage-gated channel interacting protein 1 [Source:VGNC Symbol
14	10433879	10433879	+	3.21245e-07	9.13885e-06	29.7131	intron_variant	ENSECAG00000009761	DOCK2	dedicator of cytokinesis 2 [Source:VGNC Symbol
14	11701419	11701419	+	5.85906e-05	0.000750651	35.4489	intron_variant	ENSECAG00000014081	WWC1	WW and C2 domain containing 1 [Source:VGNC Symbol
14	11701461	11701461	+	1.78899e-06	4.00895e-05	41.8989	intron_variant	ENSECAG00000014081	WWC1	WW and C2 domain containing 1 [Source:VGNC Symbol
14	11803338	11803338	+	1.78983e-10	1.30251e-08	-25.9285	intron_variant	ENSECAG00000014081	WWC1	WW and C2 domain containing 1 [Source:VGNC Symbol
14	12295690	12295690	+	1.81013e-07	5.5435e-06	-39.0909	intron_variant	ENSECAG00000024454	TENM2	teneurin transmembrane protein 2 [Source:VGNC Symbol
14	12902559	12902559	+	5.16988e-15	1.11183e-12	43.7733	intron_variant	ENSECAG00000024454	TENM2	teneurin transmembrane protein 2 [Source:VGNC Symbol
14	12987421	12987421	+	2.99955e-12	3.55237e-10	44.237	intron_variant	ENSECAG00000024454	TENM2	teneurin transmembrane protein 2 [Source:VGNC Symbol
14	12987444	12987444	+	3.60761e-05	0.000501919	27.0982	intron_variant	ENSECAG00000024454	TENM2	teneurin transmembrane protein 2 [Source:VGNC Symbol
14	17536102	17536102	+	1.29647e-11	1.28833e-09	32.328	intron_variant	ENSECAG00000017133	GABRB2	gamma-aminobutyric acid type A receptor subunit beta2 [Source:VGNC Symbol
14	17536157	17536157	+	5.02765e-11	4.24473e-09	33.9652	intron_variant	ENSECAG00000017133	GABRB2	gamma-aminobutyric acid type A receptor subunit beta2 [Source:VGNC Symbol
14	19708840	19708840	+	4.45403e-10	2.92783e-08	-40.0566	intron_variant	ENSECAG00000007964	EBF1	EBF transcription factor 1 [Source:VGNC Symbol
14	19736584	19736584	+	3.16048e-06	6.49172e-05	32.8398	intron_variant	ENSECAG00000007964	EBF1	EBF transcription factor 1 [Source:VGNC Symbol
14	19736619	19736619	+	5.14904e-05	0.000674259	29.277	intron_variant	ENSECAG00000007964	EBF1	EBF transcription factor 1 [Source:VGNC Symbol
14	20942103	20942103	+	3.25675e-06	6.64683e-05	27.7048	intron_variant	ENSECAG00000011994	CYFIP2	cytoplasmic FMR1 interacting protein 2 [Source:VGNC Symbol
14	21008718	21008718	+	1.59903e-09	9.00016e-08	29.9792	intron_variant	ENSECAG00000011994	CYFIP2	cytoplasmic FMR1 interacting protein 2 [Source:VGNC Symbol
14	21189020	21189020	+	2.32634e-14	4.44959e-12	-48.124	upstream_gene_variant	ENSECAG00000015318	HAVCR2	hepatitis A virus cellular receptor 2 [Source:HGNC Symbol
14	27090303	27090303	+	4.11908e-05	0.000561689	-30.6739	3_prime_UTR_variant	ENSECAG00000019790	CAMK2A	calcium/calmodulin dependent protein kinase II alpha [Source:VGNC Symbol
14	27840408	27840408	+	1.08147e-05	0.00018349	26.8642	intron_variant	ENSECAG00000010738	AFAP1L1	actin filament associated protein 1 like 1 [Source:VGNC Symbol
14	27869862	27869862	+	3.92373e-05	0.000540077	25.6581	intron_variant	ENSECAG00000010738	AFAP1L1	actin filament associated protein 1 like 1 [Source:VGNC Symbol
14	28728691	28728691	+	2.75793e-05	0.000401068	-25.275	upstream_gene_variant	ENSECAG00000036640	ENSECAG00000036640	None
14	29275407	29275407	+	4.38011e-07	1.20063e-05	-45.0204	intron_variant	ENSECAG00000000651	SPINK5	serine peptidase inhibitor Kazal type 5 [Source:VGNC Symbol
14	30957461	30957461	+	1.26188e-07	4.05405e-06	32.2494	intron_variant	ENSECAG00000024467	SH3RF2	SH3 domain containing ring finger 2 [Source:VGNC Symbol
14	31037221	31037221	+	3.25015e-05	0.000459432	28.3617	intron_variant	ENSECAG00000024467	SH3RF2	SH3 domain containing ring finger 2 [Source:VGNC Symbol
14	31205630	31205630	+	5.44647e-05	0.000706905	-27.9467	intron_variant	ENSECAG00000024895	PRELID2	PRELI domain containing 2 [Source:VGNC Symbol
14	33342588	33342588	+	1.17428e-09	6.83645e-08	34.8182	intron_variant	ENSECAG00000012336	ARHGAP26	Rho GTPase activating protein 26 [Source:VGNC Symbol
14	33440462	33440462	+	4.46647e-05	0.000601377	-27.9226	intron_variant	ENSECAG00000012336	ARHGAP26	Rho GTPase activating protein 26 [Source:VGNC Symbol
14	34886261	34886261	+	4.12428e-09	2.05867e-07	-32.0048	intron_variant	ENSECAG00000016123	PCDHGC5	protocadherin gamma subfamily C, 5 [Source:HGNC Symbol
14	34915647	34915647	+	7.62611e-05	0.000934526	-25.8824	intron_variant	ENSECAG00000016123	PCDHGC5	protocadherin gamma subfamily C, 5 [Source:HGNC Symbol
14	39282604	39282604	+	1.09561e-06	2.65586e-05	-32.3249	intron_variant	ENSECAG00000020193	TGFBI	transforming growth factor beta induced [Source:VGNC Symbol
14	43387458	43387458	+	2.21898e-05	0.000335208	-30.703	intron_variant	ENSECAG00000023124	CDC42SE2	CDC42 small effector 2 [Source:VGNC Symbol
14	45196232	45196232	+	4.17739e-05	0.000568824	-33.7515	upstream_gene_variant	ENSECAG00000006848	SLC27A6	solute carrier family 27 member 6 [Source:VGNC Symbol
14	45196268	45196268	+	0.000623647	0.00528545	-26.3057	upstream_gene_variant	ENSECAG00000006848	SLC27A6	solute carrier family 27 member 6 [Source:VGNC Symbol
14	45239733	45239733	+	1.6501e-05	0.000261087	-31.8903	intron_variant,non_coding_transcript_variant	ENSECAG00000035466	None	None
14	46945803	46945803	+	8.49183e-06	0.000149766	-31.6589	intron_variant	ENSECAG00000007518	MARCHF3	membrane associated ring-CH-type finger 3 [Source:VGNC Symbol
14	48650913	48650913	+	8.92749e-05	0.00106546	-27.1562	intron_variant	ENSECAG00000017943	ZNF608	zinc finger protein 608 [Source:VGNC Symbol
14	48650930	48650930	+	7.26307e-05	0.000897544	-33.3489	intron_variant	ENSECAG00000017943	ZNF608	zinc finger protein 608 [Source:VGNC Symbol
14	48820152	48820152	+	1.4066e-06	3.28754e-05	28.4747	intron_variant,non_coding_transcript_variant	ENSECAG00000037357	ENSECAG00000037357	None
14	50113489	50113489	+	5.51892e-08	1.98227e-06	-25.3922	intron_variant	ENSECAG00000007403	SNX24	sorting nexin 24 [Source:VGNC Symbol
14	51800090	51800090	+	0.000309675	0.0030021	25.1365	intron_variant,non_coding_transcript_variant	ENSECAG00000029621	None	None
14	53346202	53346202	+	4.56571e-07	1.24479e-05	32.1922	intron_variant	ENSECAG00000023584	DMXL1	Dmx like 1 [Source:VGNC Symbol
14	55667798	55667798	+	7.49472e-08	2.57531e-06	30.135	intron_variant,non_coding_transcript_variant	ENSECAG00000034855	None	None
14	58837349	58837349	+	5.48662e-06	0.000103591	29.3287	intron_variant	ENSECAG00000012628	EPB41L4A	erythrocyte membrane protein band 4.1 like 4A [Source:VGNC Symbol
14	59477465	59477465	+	5.46352e-21	4.18004e-18	61.9969	intron_variant,non_coding_transcript_variant	ENSECAG00000041738	ENSECAG00000041738	None
14	59477496	59477496	+	9.55561e-13	1.30509e-10	48.5921	intron_variant,non_coding_transcript_variant	ENSECAG00000041738	ENSECAG00000041738	None
14	62530160	62530160	+	5.09124e-06	9.71653e-05	-25.698	intron_variant,non_coding_transcript_variant	ENSECAG00000039630	None	None
14	62530163	62530163	+	9.11124e-07	2.26743e-05	-25.8723	intron_variant,non_coding_transcript_variant	ENSECAG00000039630	None	None
14	63422084	63422084	+	4.3604e-08	1.61307e-06	35.3535	intron_variant	ENSECAG00000012062	EFNA5	ephrin A5 [Source:VGNC Symbol
14	70577880	70577880	+	1.43007e-15	3.52237e-13	-26.7524	intron_variant	ENSECAG00000012445	CHD1	chromodomain helicase DNA binding protein 1 [Source:VGNC Symbol
14	71655834	71655834	+	3.34244e-06	6.79124e-05	-32.702	intron_variant,non_coding_transcript_variant	ENSECAG00000031029	ENSECAG00000031029	None
14	72024821	72024821	+	3.728e-05	0.000516343	-25.3279	intron_variant	ENSECAG00000013676	CAST	calpastatin [Source:VGNC Symbol
14	72215403	72215403	+	9.29424e-05	0.00110178	28.1226	intron_variant,non_coding_transcript_variant	ENSECAG00000038170	None	None
14	73850236	73850236	+	6.81448e-06	0.000124161	26.3454	intron_variant	ENSECAG00000010242	MCTP1	multiple C2 and transmembrane domain containing 1 [Source:VGNC Symbol
14	74763210	74763210	+	7.52587e-05	0.000924864	-25.8903	intron_variant	ENSECAG00000018508	NR2F1	nuclear receptor subfamily 2 group F member 1 [Source:VGNC Symbol
14	74763246	74763246	+	2.07708e-08	8.3483e-07	-33.084	intron_variant	ENSECAG00000018508	NR2F1	nuclear receptor subfamily 2 group F member 1 [Source:VGNC Symbol
14	75367492	75367492	+	7.376e-09	3.39375e-07	-36.817	non_coding_transcript_exon_variant	ENSECAG00000029461	None	None
14	75523553	75523553	+	2.11298e-08	8.46898e-07	-29.697	intron_variant,non_coding_transcript_variant	ENSECAG00000041595	ENSECAG00000041595	None
14	82714654	82714654	+	5.28634e-10	3.41574e-08	33.0114	intron_variant	ENSECAG00000015388	EDIL3	EGF like repeats and discoidin domains 3 [Source:VGNC Symbol
14	85733624	85733624	+	2.82035e-05	0.000408838	28.4018	upstream_gene_variant	ENSECAG00000013808	FAM151B	family with sequence similarity 151 member B [Source:VGNC Symbol
14	86135841	86135841	+	2.99128e-06	6.17794e-05	-31.4709	non_coding_transcript_exon_variant	ENSECAG00000030614	None	None
14	87085368	87085368	+	1.03132e-06	2.52513e-05	30.6277	intron_variant	ENSECAG00000020847	ARSB	arylsulfatase B [Source:VGNC Symbol
14	87085379	87085379	+	4.60244e-09	2.25567e-07	37.013	intron_variant	ENSECAG00000020847	ARSB	arylsulfatase B [Source:VGNC Symbol
14	87340632	87340632	+	1.00498e-05	0.000172698	-39.6825	intron_variant	ENSECAG00000021890	LHFPL2	LHFPL tetraspan subfamily member 2 [Source:VGNC Symbol
14	89183389	89183389	+	1.01135e-07	3.34233e-06	-34.1571	intron_variant	ENSECAG00000010569	SV2C	synaptic vesicle glycoprotein 2C [Source:VGNC Symbol
14	89625730	89625730	+	2.36589e-05	0.000354122	33.3439	intron_variant	ENSECAG00000014521	ANKDD1B	ankyrin repeat and death domain containing 1B [Source:VGNC Symbol
14	89625751	89625751	+	1.67033e-05	0.000263613	28.6792	intron_variant	ENSECAG00000014521	ANKDD1B	ankyrin repeat and death domain containing 1B [Source:VGNC Symbol
14	89625761	89625761	+	0.000697168	0.00576905	26.5005	intron_variant	ENSECAG00000014521	ANKDD1B	ankyrin repeat and death domain containing 1B [Source:VGNC Symbol
14	90633291	90633291	+	0.000363391	0.00341783	-25.6868	intron_variant,non_coding_transcript_variant	ENSECAG00000036421	None	None
14	91747856	91747856	+	3.16914e-07	9.03048e-06	36.2519	downstream_gene_variant	ENSECAG00000023603	TMEM174	transmembrane protein 174 [Source:VGNC Symbol
14	92520182	92520182	+	7.73344e-06	0.000138002	35.7143	intron_variant	ENSECAG00000008099	MRPS27	mitochondrial ribosomal protein S27 [Source:VGNC Symbol
14	92520187	92520187	+	0.000343785	0.00326755	25.9524	intron_variant	ENSECAG00000008099	MRPS27	mitochondrial ribosomal protein S27 [Source:VGNC Symbol
14	92520194	92520194	+	3.57627e-06	7.20036e-05	35.9524	intron_variant	ENSECAG00000008099	MRPS27	mitochondrial ribosomal protein S27 [Source:VGNC Symbol
14	92577003	92577003	+	2.46395e-05	0.00036589	25.4688	intron_variant	ENSECAG00000008777	MAP1B	microtubule associated protein 1B [Source:VGNC Symbol
14	92577013	92577013	+	1.06225e-06	2.58466e-05	26.6453	intron_variant	ENSECAG00000008777	MAP1B	microtubule associated protein 1B [Source:VGNC Symbol
14	92608518	92608518	+	0.000482544	0.00429717	29.2857	intron_variant	ENSECAG00000008777	MAP1B	microtubule associated protein 1B [Source:VGNC Symbol
14	92620845	92620845	+	4.92339e-05	0.000650042	26.5419	intron_variant	ENSECAG00000008777	MAP1B	microtubule associated protein 1B [Source:VGNC Symbol
14	92625497	92625497	+	5.47999e-06	0.000103533	-32.4886	intron_variant	ENSECAG00000008777	MAP1B	microtubule associated protein 1B [Source:VGNC Symbol
14	92928337	92928337	+	3.24898e-07	9.22455e-06	-35.796	upstream_gene_variant	ENSECAG00000009850	CARTPT	CART prepropeptide [Source:VGNC Symbol
14	93946704	93946704	+	1.31445e-08	5.6425e-07	-35	intron_variant	ENSECAG00000033206	ENSECAG00000033206	None
14	93946717	93946717	+	2.19149e-08	8.76535e-07	-36.0494	intron_variant	ENSECAG00000033206	ENSECAG00000033206	None
14	93946735	93946735	+	1.76939e-15	4.28491e-13	-43.0382	intron_variant	ENSECAG00000033206	ENSECAG00000033206	None
15	756967	756967	+	1.56463e-05	0.000249988	29.4788	intron_variant	ENSECAG00000019446	SH3RF3	SH3 domain containing ring finger 3 [Source:VGNC Symbol
15	3777220	3777220	+	2.42548e-06	5.1865e-05	30.7768	upstream_gene_variant	ENSECAG00000018633	ECRG4	ECRG4 augurin [Source:VGNC Symbol
15	7071917	7071917	+	5.09566e-12	5.66976e-10	37.0027	missense_variant	ENSECAG00000028489	TMEM182	transmembrane protein 182 [Source:VGNC Symbol
15	7723669	7723669	+	0.000507841	0.00447689	-28.3836	intron_variant	ENSECAG00000016394	IL1R1	interleukin 1 receptor type 1 [Source:VGNC Symbol
15	7744328	7744328	+	0.000271865	0.00269416	26.6284	intron_variant	ENSECAG00000016394	IL1R1	interleukin 1 receptor type 1 [Source:VGNC Symbol
15	7744379	7744379	+	1.31625e-05	0.000215685	31.783	intron_variant	ENSECAG00000016394	IL1R1	interleukin 1 receptor type 1 [Source:VGNC Symbol
15	8412487	8412487	+	4.37321e-07	1.19912e-05	26.714	intron_variant	ENSECAG00000010700	CREG2	cellular repressor of E1A stimulated genes 2 [Source:HGNC Symbol
15	9553577	9553577	+	0.000581749	0.00498855	-27.7138	intron_variant	ENSECAG00000006249	AFF3	ALF transcription elongation factor 3 [Source:HGNC Symbol
15	10740577	10740577	+	3.79601e-09	1.92256e-07	36.6843	intron_variant	ENSECAG00000015337	CRACDL	CRACD like [Source:VGNC Symbol
15	10759049	10759049	+	0.00136364	0.00992442	25.0233	intron_variant	ENSECAG00000015337	CRACDL	CRACD like [Source:VGNC Symbol
15	11440572	11440572	+	5.23555e-06	9.94802e-05	-32.6398	intron_variant	ENSECAG00000016966	VWA3B	von Willebrand factor A domain containing 3B [Source:VGNC Symbol
15	11440592	11440592	+	2.13763e-06	4.66094e-05	-33.7634	intron_variant	ENSECAG00000016966	VWA3B	von Willebrand factor A domain containing 3B [Source:VGNC Symbol
15	12442725	12442725	+	4.13068e-05	0.000563183	26.7164	intron_variant	ENSECAG00000008634	NCAPH	non-SMC condensin I complex subunit H [Source:VGNC Symbol
15	14345183	14345183	+	2.66224e-07	7.77047e-06	45.8196	intron_variant	ENSECAG00000026832	ACOXL	acyl-CoA oxidase like [Source:VGNC Symbol
15	17488913	17488913	+	0.000930959	0.00730511	25.9341	intron_variant	ENSECAG00000035652	ENSECAG00000035652	None
15	17488933	17488933	+	0.000452381	0.00407313	25.2341	intron_variant	ENSECAG00000035652	ENSECAG00000035652	None
15	19606793	19606793	+	4.03467e-09	2.02328e-07	29.1963	downstream_gene_variant	ENSECAG00000010458	GGCX	gamma-glutamyl carboxylase [Source:VGNC Symbol
15	27587983	27587983	+	6.1396e-06	0.000113765	30.2024	upstream_gene_variant	ENSECAG00000026244	U2	U2 spliceosomal RNA [Source:RFAM
15	27588022	27588022	+	2.18339e-09	1.18273e-07	37.7551	upstream_gene_variant	ENSECAG00000026244	U2	U2 spliceosomal RNA [Source:RFAM
15	29604706	29604706	+	5.63959e-06	0.000105877	27.8261	intron_variant	ENSECAG00000010876	RTKN	rhotekin [Source:VGNC Symbol
15	30079114	30079114	+	1.97243e-07	5.9715e-06	-35.3735	intron_variant	ENSECAG00000014028	DGUOK	deoxyguanosine kinase [Source:VGNC Symbol
15	30079179	30079179	+	3.13583e-06	6.44876e-05	-29.1651	intron_variant	ENSECAG00000014028	DGUOK	deoxyguanosine kinase [Source:VGNC Symbol
15	31570015	31570015	+	7.82362e-10	4.83131e-08	34.3933	intron_variant	ENSECAG00000019424	EXOC6B	exocyst complex component 6B [Source:VGNC Symbol
15	32216423	32216423	+	1.44406e-06	3.36601e-05	28.7706	intron_variant	ENSECAG00000006772	DYSF	dysferlin [Source:VGNC Symbol
15	32232469	32232469	+	5.75648e-06	0.000107791	-30.3976	intron_variant	ENSECAG00000006772	DYSF	dysferlin [Source:VGNC Symbol
15	32232504	32232504	+	9.02079e-06	0.000157648	-28.9327	intron_variant	ENSECAG00000006772	DYSF	dysferlin [Source:VGNC Symbol
15	34789939	34789939	+	3.74753e-06	7.48417e-05	-26.7036	non_coding_transcript_exon_variant	ENSECAG00000042328	None	None
15	37425692	37425692	+	2.91732e-09	1.52619e-07	34.3364	intron_variant	ENSECAG00000005881	SPRED2	sprouty related EVH1 domain containing 2 [Source:VGNC Symbol
15	37427201	37427201	+	3.1128e-08	1.19729e-06	28.144	intron_variant	ENSECAG00000005881	SPRED2	sprouty related EVH1 domain containing 2 [Source:VGNC Symbol
15	41952502	41952502	+	3.85019e-10	2.57436e-08	-30.5293	non_coding_transcript_exon_variant	ENSECAG00000033849	None	None
15	45876674	45876674	+	6.9527e-09	3.22993e-07	26.436	intron_variant	ENSECAG00000006877	CCDC88A	coiled-coil domain containing 88A [Source:VGNC Symbol
15	46197123	46197123	+	3.14188e-11	2.7974e-09	-40.4412	missense_variant	ENSECAG00000011846	RTN4	reticulon 4 [Source:VGNC Symbol
15	46369655	46369655	+	0.000170407	0.00182593	25.641	intron_variant	ENSECAG00000022521	EML6	EMAP like 6 [Source:VGNC Symbol
15	47534268	47534268	+	1.74686e-11	1.6596e-09	-30.6753	intron_variant	ENSECAG00000022145	ASB3	ankyrin repeat and SOCS box containing 3 [Source:NCBI gene (formerly Entrezgene)
15	51738461	51738461	+	0.00128412	0.00947409	26.2334	intron_variant	ENSECAG00000030329	STON1	stonin 1 [Source:HGNC Symbol
15	51738469	51738469	+	0.000108441	0.0012542	32.1157	intron_variant	ENSECAG00000030329	STON1	stonin 1 [Source:HGNC Symbol
15	51738484	51738484	+	0.000121631	0.00137926	30.9298	intron_variant	ENSECAG00000030329	STON1	stonin 1 [Source:HGNC Symbol
15	53819470	53819470	+	1.92173e-08	7.83686e-07	-27.4101	intron_variant	ENSECAG00000010557	PRKCE	protein kinase C epsilon [Source:VGNC Symbol
15	53835470	53835470	+	5.19306e-12	5.75591e-10	-44.1231	intron_variant	ENSECAG00000010557	PRKCE	protein kinase C epsilon [Source:VGNC Symbol
15	54827388	54827388	+	1.98469e-05	0.000304228	-29.1449	intron_variant	ENSECAG00000038089	SIX3	SIX homeobox 3 [Source:HGNC Symbol
15	55386173	55386173	+	5.18528e-06	9.86334e-05	25.2381	intron_variant	ENSECAG00000005377	PREPL	prolyl endopeptidase like [Source:VGNC Symbol
15	56043620	56043620	+	7.41227e-06	0.000132978	-25.3579	intron_variant	ENSECAG00000020504	THADA	THADA armadillo repeat containing [Source:VGNC Symbol
15	56330947	56330947	+	6.13594e-07	1.6119e-05	-36.2319	intron_variant	ENSECAG00000020504	THADA	THADA armadillo repeat containing [Source:VGNC Symbol
15	57057616	57057616	+	2.48845e-12	2.99216e-10	-29.2176	missense_variant	ENSECAG00000007410	EML4	EMAP like 4 [Source:VGNC Symbol
15	60711363	60711363	+	1.49777e-05	0.000240676	-29.4595	intron_variant	ENSECAG00000019442	CYP1B1	cytochrome P450 family 1 subfamily B member 1 [Source:VGNC Symbol
15	61621313	61621313	+	3.89256e-18	1.60251e-15	35.1753	intron_variant	ENSECAG00000014737	HEATR5B	HEAT repeat containing 5B [Source:VGNC Symbol
15	62208268	62208268	+	6.72166e-09	3.13101e-07	45.4317	intron_variant	ENSECAG00000015608	CRIM1	cysteine rich transmembrane BMP regulator 1 [Source:VGNC Symbol
15	64391050	64391050	+	9.40652e-24	1.40212e-20	63.8866	intron_variant	ENSECAG00000012539	RASGRP3	RAS guanyl releasing protein 3 [Source:VGNC Symbol
15	64391058	64391058	+	1.18829e-24	2.05465e-21	66.7836	intron_variant	ENSECAG00000012539	RASGRP3	RAS guanyl releasing protein 3 [Source:VGNC Symbol
15	65287854	65287854	+	7.01018e-06	0.000126948	-28.4553	missense_variant	ENSECAG00000019545	BIRC6	baculoviral IAP repeat containing 6 [Source:VGNC Symbol
15	66772999	66772999	+	2.34184e-14	4.46936e-12	33.9578	intron_variant	ENSECAG00000019514	GALNT14	polypeptide N-acetylgalactosaminyltransferase 14 [Source:VGNC Symbol
15	66980495	66980495	+	6.19557e-18	2.41276e-15	-43.5197	missense_variant	ENSECAG00000024027	CAPN13	calpain 13 [Source:VGNC Symbol
15	70552364	70552364	+	0.000139881	0.00155281	-25.4172	intron_variant	ENSECAG00000020061	CIB4	calcium and integrin binding family member 4 [Source:VGNC Symbol
15	70754813	70754813	+	5.05775e-08	1.83339e-06	26.1104	upstream_gene_variant	ENSECAG00000020710	DRC1	dynein regulatory complex subunit 1 [Source:VGNC Symbol
15	71681779	71681779	+	3.40638e-11	3.00854e-09	-32.242	intron_variant	ENSECAG00000025086	DNMT3A	DNA methyltransferase 3 alpha [Source:VGNC Symbol
15	74990767	74990767	+	1.54842e-16	4.5175e-14	-52.4492	intron_variant,non_coding_transcript_variant	ENSECAG00000040595	None	None
15	74990783	74990783	+	1.33849e-13	2.18749e-11	-45.4204	intron_variant,non_coding_transcript_variant	ENSECAG00000040595	None	None
15	79590008	79590008	+	1.28898e-08	5.55798e-07	-30.5769	intron_variant,non_coding_transcript_variant	ENSECAG00000028256	None	None
15	80102982	80102982	+	3.67288e-09	1.87226e-07	41.1818	intron_variant,non_coding_transcript_variant	ENSECAG00000030434	None	None
15	80190458	80190458	+	1.70098e-06	3.84361e-05	31.5312	intron_variant	ENSECAG00000016641	NBAS	NBAS subunit of NRZ tethering complex [Source:VGNC Symbol
15	82950025	82950025	+	1.22665e-06	2.93196e-05	-39.3773	intron_variant,non_coding_transcript_variant	ENSECAG00000038858	None	None
15	82950061	82950061	+	1.60974e-08	6.7134e-07	-43.3668	intron_variant,non_coding_transcript_variant	ENSECAG00000038858	None	None
15	83209516	83209516	+	1.31825e-08	5.65316e-07	-32.2898	intron_variant	ENSECAG00000011239	LPIN1	lipin 1 [Source:VGNC Symbol
15	83209536	83209536	+	1.74958e-06	3.93648e-05	-26.3766	intron_variant	ENSECAG00000011239	LPIN1	lipin 1 [Source:VGNC Symbol
15	84421606	84421606	+	6.57891e-09	3.07279e-07	-26.2887	intron_variant,non_coding_transcript_variant	ENSECAG00000032834	None	None
15	84711068	84711068	+	2.96266e-06	6.13347e-05	25.592	intron_variant	ENSECAG00000015820	KLF11	KLF transcription factor 11 [Source:VGNC Symbol
15	84714516	84714516	+	1.81666e-05	0.000282325	27.5187	upstream_gene_variant	ENSECAG00000015820	KLF11	KLF transcription factor 11 [Source:VGNC Symbol
15	85048436	85048436	+	1.15851e-05	0.000194482	33.6692	upstream_gene_variant	ENSECAG00000004925	YWHAQ	tyrosine 3-monooxygenase/tryptophan 5-monooxygenase activation protein theta [Source:VGNC Symbol
15	86232391	86232391	+	1.92868e-09	1.06273e-07	-41.4004	intron_variant,non_coding_transcript_variant	ENSECAG00000034889	None	None
15	86599888	86599888	+	1.59846e-11	1.54406e-09	42.6332	intron_variant,non_coding_transcript_variant	ENSECAG00000035805	ENSECAG00000035805	None
15	86599897	86599897	+	4.35479e-05	0.000588724	27.8605	intron_variant,non_coding_transcript_variant	ENSECAG00000035805	ENSECAG00000035805	None
15	86938014	86938014	+	1.16756e-06	2.80544e-05	26.4035	upstream_gene_variant	ENSECAG00000034205	None	None
15	91253548	91253548	+	0.000281438	0.00277313	28.169	intron_variant	ENSECAG00000014657	MYT1L	myelin transcription factor 1 like [Source:VGNC Symbol
15	91507075	91507075	+	1.95589e-06	4.32024e-05	-25.0304	intron_variant	ENSECAG00000025046	TPO	thyroid peroxidase [Source:VGNC Symbol
15	91631186	91631186	+	3.95787e-07	1.09953e-05	31.3003	intron_variant	ENSECAG00000006257	SNTG2	syntrophin gamma 2 [Source:VGNC Symbol
15	91651108	91651108	+	6.6293e-10	4.17125e-08	-28.799	intron_variant	ENSECAG00000006257	SNTG2	syntrophin gamma 2 [Source:VGNC Symbol
16	1674575	1674575	+	5.55581e-06	0.000104645	32.345	intron_variant	ENSECAG00000008843	PODXL2	podocalyxin like 2 [Source:VGNC Symbol
16	1674606	1674606	+	7.9567e-14	1.35145e-11	52.2624	intron_variant	ENSECAG00000008843	PODXL2	podocalyxin like 2 [Source:VGNC Symbol
16	1754973	1754973	+	1.58867e-05	0.000253174	-25.1634	intron_variant	ENSECAG00000007658	MGLL	monoglyceride lipase [Source:VGNC Symbol
16	1778684	1778684	+	4.95e-18	2.00915e-15	63.5417	intron_variant	ENSECAG00000007658	MGLL	monoglyceride lipase [Source:VGNC Symbol
16	1778853	1778853	+	4.20662e-25	7.73787e-22	66.8067	intron_variant	ENSECAG00000007658	MGLL	monoglyceride lipase [Source:VGNC Symbol
16	1778861	1778861	+	9.07964e-21	6.5964e-18	62.519	intron_variant	ENSECAG00000007658	MGLL	monoglyceride lipase [Source:VGNC Symbol
16	1778868	1778868	+	1.05272e-08	4.63399e-07	36.4595	intron_variant	ENSECAG00000007658	MGLL	monoglyceride lipase [Source:VGNC Symbol
16	1778880	1778880	+	1.99485e-13	3.16446e-11	51.7605	intron_variant	ENSECAG00000007658	MGLL	monoglyceride lipase [Source:VGNC Symbol
16	1778891	1778891	+	4.39225e-21	3.516e-18	65.0511	intron_variant	ENSECAG00000007658	MGLL	monoglyceride lipase [Source:VGNC Symbol
16	2405840	2405840	+	1.15223e-07	3.74775e-06	-31.2142	intron_variant	ENSECAG00000016565	EEFSEC	eukaryotic elongation factor, selenocysteine-tRNA specific [Source:VGNC Symbol
16	2878620	2878620	+	6.6133e-07	1.7185e-05	30.9955	intron_variant	ENSECAG00000000124	COPG1	COPI coat complex subunit gamma 1 [Source:VGNC Symbol
16	3177457	3177457	+	1.00202e-11	1.03253e-09	49.4084	intron_variant	ENSECAG00000000966	CFAP92	cilia and flagella associated protein 92 (putative) [Source:HGNC Symbol
16	3177515	3177515	+	2.30436e-11	2.13527e-09	48.4218	intron_variant	ENSECAG00000000966	CFAP92	cilia and flagella associated protein 92 (putative) [Source:HGNC Symbol
16	3374841	3374841	+	2.24312e-08	8.95323e-07	41.4379	intron_variant	ENSECAG00000023717	IQSEC1	IQ motif and Sec7 domain ArfGEF 1 [Source:VGNC Symbol
16	3374862	3374862	+	9.6097e-08	3.19538e-06	35.1947	intron_variant	ENSECAG00000023717	IQSEC1	IQ motif and Sec7 domain ArfGEF 1 [Source:VGNC Symbol
16	3981113	3981113	+	0.000167621	0.0018031	-35.0078	intron_variant	ENSECAG00000008859	FBLN2	fibulin 2 [Source:VGNC Symbol
16	3986000	3986000	+	0.00125024	0.00926601	26.5385	intron_variant	ENSECAG00000008859	FBLN2	fibulin 2 [Source:VGNC Symbol
16	5002589	5002589	+	6.36068e-05	0.000804075	28.4242	intron_variant	ENSECAG00000013357	C16H3orf20	chromosome 16 C3orf20 homolog [Source:VGNC Symbol
16	5002637	5002637	+	2.55352e-05	0.000376792	30.5678	missense_variant	ENSECAG00000013357	C16H3orf20	chromosome 16 C3orf20 homolog [Source:VGNC Symbol
16	5777813	5777813	+	3.81837e-08	1.43528e-06	37.4298	intron_variant	ENSECAG00000009159	PLXND1	plexin D1 [Source:VGNC Symbol
16	5777856	5777856	+	1.72969e-09	9.66634e-08	40.5668	intron_variant	ENSECAG00000009159	PLXND1	plexin D1 [Source:VGNC Symbol
16	5777859	5777859	+	1.1271e-16	3.43106e-14	50.6617	intron_variant	ENSECAG00000009159	PLXND1	plexin D1 [Source:VGNC Symbol
16	6043125	6043125	+	1.79978e-05	0.000280256	-38.5714	intron_variant	ENSECAG00000008940	TMEM40	transmembrane protein 40 [Source:VGNC Symbol
16	7000041	7000041	+	1.32978e-07	4.23913e-06	38.8298	intron_variant	ENSECAG00000039947	VGLL4	vestigial like family member 4 [Source:VGNC Symbol
16	7625216	7625216	+	1.15702e-07	3.76048e-06	-29.7607	intron_variant	ENSECAG00000004220	SLC6A11	solute carrier family 6 member 11 [Source:VGNC Symbol
16	7625241	7625241	+	1.77074e-10	1.2897e-08	-41.771	intron_variant	ENSECAG00000004220	SLC6A11	solute carrier family 6 member 11 [Source:VGNC Symbol
16	7625243	7625243	+	1.47697e-06	3.42977e-05	-26.3646	intron_variant	ENSECAG00000004220	SLC6A11	solute carrier family 6 member 11 [Source:VGNC Symbol
16	7625262	7625262	+	1.33719e-06	3.15001e-05	-31.4426	intron_variant	ENSECAG00000004220	SLC6A11	solute carrier family 6 member 11 [Source:VGNC Symbol
16	7652410	7652410	+	1.27771e-08	5.5149e-07	-40.2423	intron_variant	ENSECAG00000004220	SLC6A11	solute carrier family 6 member 11 [Source:VGNC Symbol
16	7652414	7652414	+	1.16585e-07	3.78065e-06	-37.2449	intron_variant	ENSECAG00000004220	SLC6A11	solute carrier family 6 member 11 [Source:VGNC Symbol
16	8440131	8440131	+	7.61158e-05	0.000933275	26.0917	intron_variant	ENSECAG00000033890	CIDEC	cell death inducing DFFA like effector c [Source:VGNC Symbol
16	8495502	8495502	+	2.65555e-06	5.59459e-05	28.7627	intron_variant	ENSECAG00000012891	None	None
16	9021855	9021855	+	0.00011663	0.00133198	29.7866	intron_variant	ENSECAG00000010118	SRGAP3	SLIT-ROBO Rho GTPase activating protein 3 [Source:VGNC Symbol
16	9645357	9645357	+	1.6819e-06	3.81246e-05	28.9402	intron_variant	ENSECAG00000010791	LMCD1	LIM and cysteine rich domains 1 [Source:VGNC Symbol
16	18397816	18397816	+	4.34897e-05	0.000588121	28.8033	intron_variant	ENSECAG00000014864	PDZRN3	PDZ domain containing ring finger 3 [Source:VGNC Symbol
16	18432309	18432309	+	3.1955e-06	6.54655e-05	29.1667	intron_variant	ENSECAG00000014864	PDZRN3	PDZ domain containing ring finger 3 [Source:VGNC Symbol
16	18647916	18647916	+	3.32919e-15	7.61435e-13	48.3333	downstream_gene_variant	ENSECAG00000039410	None	None
16	18818551	18818551	+	1.16953e-13	1.9296e-11	-53.5151	non_coding_transcript_exon_variant	ENSECAG00000032480	None	None
16	18818564	18818564	+	4.4358e-11	3.7932e-09	-48.4816	non_coding_transcript_exon_variant	ENSECAG00000032480	None	None
16	19404391	19404391	+	1.04546e-07	3.44322e-06	-30.5067	intron_variant	ENSECAG00000000266	RYBP	RING1 and YY1 binding protein [Source:VGNC Symbol
16	19404413	19404413	+	1.00832e-06	2.47511e-05	-26.5772	intron_variant	ENSECAG00000000266	RYBP	RING1 and YY1 binding protein [Source:VGNC Symbol
16	20148558	20148558	+	4.54277e-09	2.23148e-07	-25.8067	intron_variant	ENSECAG00000004471	EIF4E3	eukaryotic translation initiation factor 4E family member 3 [Source:VGNC Symbol
16	20148577	20148577	+	2.78079e-11	2.51476e-09	-27.5843	intron_variant	ENSECAG00000004471	EIF4E3	eukaryotic translation initiation factor 4E family member 3 [Source:VGNC Symbol
16	20148675	20148675	+	3.7757e-07	1.05605e-05	-29.7736	intron_variant	ENSECAG00000004471	EIF4E3	eukaryotic translation initiation factor 4E family member 3 [Source:VGNC Symbol
16	20595715	20595715	+	8.71727e-15	1.80298e-12	-36.7705	intron_variant	ENSECAG00000008974	FOXP1	forkhead box P1 [Source:VGNC Symbol
16	21744705	21744705	+	2.48695e-05	0.000368793	28.7101	intron_variant	ENSECAG00000005360	MITF	melanocyte inducing transcription factor [Source:VGNC Symbol
16	22471706	22471706	+	3.59054e-07	1.01014e-05	-25.6437	intron_variant	ENSECAG00000038857	TAFA4	TAFA chemokine like family member 4 [Source:VGNC Symbol
16	22471748	22471748	+	2.1591e-09	1.17251e-07	-25.055	intron_variant	ENSECAG00000038857	TAFA4	TAFA chemokine like family member 4 [Source:VGNC Symbol
16	26355556	26355556	+	3.92037e-05	0.0005397	-28.2418	intron_variant	ENSECAG00000018642	PRICKLE2	prickle planar cell polarity protein 2 [Source:VGNC Symbol
16	27752360	27752360	+	2.13328e-06	4.655e-05	39.6531	intron_variant	ENSECAG00000014486	CADPS	calcium dependent secretion activator [Source:VGNC Symbol
16	27790013	27790013	+	1.67646e-05	0.000264243	-36.5602	intron_variant	ENSECAG00000014486	CADPS	calcium dependent secretion activator [Source:VGNC Symbol
16	28035150	28035150	+	9.42422e-11	7.39349e-09	-27.4516	intron_variant	ENSECAG00000014486	CADPS	calcium dependent secretion activator [Source:VGNC Symbol
16	28489891	28489891	+	1.27239e-06	3.01959e-05	36.7988	intron_variant	ENSECAG00000007607	PTPRG	protein tyrosine phosphatase receptor type G [Source:VGNC Symbol
16	30241693	30241693	+	3.04125e-11	2.71901e-09	-32.3611	intron_variant	ENSECAG00000032582	None	None
16	30785259	30785259	+	0.000188644	0.001986	-26.6355	intron_variant,non_coding_transcript_variant	ENSECAG00000041369	ENSECAG00000041369	None
16	31316582	31316582	+	1.55521e-20	1.07563e-17	-36.3264	intron_variant	ENSECAG00000011861	CFAP20DC	CFAP20 domain containing [Source:VGNC Symbol
16	31916893	31916893	+	0.000371048	0.00347284	25.3823	intron_variant	ENSECAG00000015849	FLNB	filamin B [Source:VGNC Symbol
16	32653090	32653090	+	2.25522e-05	0.000340029	-32.3237	intron_variant	ENSECAG00000008438	IL17RD	interleukin 17 receptor D [Source:VGNC Symbol
16	33999956	33999956	+	3.60138e-05	0.000501294	-28.179	intron_variant	ENSECAG00000005026	ERC2	ELKS/RAB6-interacting/CAST family member 2 [Source:VGNC Symbol
16	34084151	34084151	+	2.59508e-11	2.37162e-09	37.721	intron_variant	ENSECAG00000005026	ERC2	ELKS/RAB6-interacting/CAST family member 2 [Source:VGNC Symbol
16	34084161	34084161	+	2.22117e-12	2.69704e-10	35.4545	intron_variant	ENSECAG00000005026	ERC2	ELKS/RAB6-interacting/CAST family member 2 [Source:VGNC Symbol
16	34084174	34084174	+	4.89373e-15	1.06036e-12	39.9011	intron_variant	ENSECAG00000005026	ERC2	ELKS/RAB6-interacting/CAST family member 2 [Source:VGNC Symbol
16	34084190	34084190	+	2.21115e-09	1.19477e-07	30.8225	intron_variant	ENSECAG00000005026	ERC2	ELKS/RAB6-interacting/CAST family member 2 [Source:VGNC Symbol
16	34084209	34084209	+	1.32537e-10	1.00512e-08	36.4811	intron_variant	ENSECAG00000005026	ERC2	ELKS/RAB6-interacting/CAST family member 2 [Source:VGNC Symbol
16	34654228	34654228	+	2.85497e-14	5.30804e-12	27.8526	intron_variant	ENSECAG00000014305	CACNA2D3	calcium voltage-gated channel auxiliary subunit alpha2delta 3 [Source:VGNC Symbol
16	35769286	35769286	+	3.55558e-08	1.34822e-06	-31.6605	intron_variant	ENSECAG00000015892	CACNA1D	calcium voltage-gated channel subunit alpha1 D [Source:VGNC Symbol
16	40065180	40065180	+	0.00036046	0.00339358	-27.1739	upstream_gene_variant	ENSECAG00000043666	TMA7	translation machinery associated 7 homolog [Source:HGNC Symbol
16	41930097	41930097	+	2.40555e-08	9.51369e-07	-35.6892	missense_variant	ENSECAG00000001069	CCRL2	C-C motif chemokine receptor like 2 [Source:VGNC Symbol
16	41930128	41930128	+	9.63477e-09	4.28701e-07	-36.5022	missense_variant	ENSECAG00000001069	CCRL2	C-C motif chemokine receptor like 2 [Source:VGNC Symbol
16	41930141	41930141	+	1.50894e-07	4.72804e-06	-29.3699	synonymous_variant	ENSECAG00000001069	CCRL2	C-C motif chemokine receptor like 2 [Source:VGNC Symbol
16	42106352	42106352	+	4.0839e-05	0.000557948	25.8753	intron_variant,non_coding_transcript_variant	ENSECAG00000028033	None	None
16	45481660	45481660	+	1.21737e-07	3.9271e-06	26.4706	intron_variant	ENSECAG00000014600	TRAK1	trafficking kinesin protein 1 [Source:VGNC Symbol
16	46999780	46999780	+	1.18988e-06	2.85433e-05	30.6216	intron_variant	ENSECAG00000005794	MYRIP	myosin VIIA and Rab interacting protein [Source:VGNC Symbol
16	49144209	49144209	+	3.12751e-08	1.20171e-06	-35.8871	missense_variant	ENSECAG00000007848	ITGA9	integrin subunit alpha 9 [Source:VGNC Symbol
16	52037446	52037446	+	8.68629e-05	0.00104257	29.6216	intron_variant,non_coding_transcript_variant	ENSECAG00000038705	None	None
16	52077171	52077171	+	0.000647849	0.00545102	25.9153	intron_variant,non_coding_transcript_variant	ENSECAG00000038705	None	None
16	52077217	52077217	+	0.0002181	0.00224508	28.2185	intron_variant,non_coding_transcript_variant	ENSECAG00000038705	None	None
16	53321235	53321235	+	3.94433e-07	1.09647e-05	-38.4762	intron_variant	ENSECAG00000036991	CMTM7	CKLF like MARVEL transmembrane domain containing 7 [Source:HGNC Symbol
16	53476320	53476320	+	1.17601e-14	2.36445e-12	-44.5451	intron_variant	ENSECAG00000017450	CMTM8	CKLF like MARVEL transmembrane domain containing 8 [Source:VGNC Symbol
16	53568066	53568066	+	2.57977e-07	7.55015e-06	-33.3333	intron_variant	ENSECAG00000018150	GPD1L	glycerol-3-phosphate dehydrogenase 1 like [Source:VGNC Symbol
16	54954837	54954837	+	4.65709e-06	9.00532e-05	-25.4193	intron_variant	ENSECAG00000015269	TGFBR2	transforming growth factor beta receptor 2 [Source:VGNC Symbol
16	59054757	59054757	+	2.87639e-12	3.41119e-10	39.5735	intron_variant	ENSECAG00000016976	RARB	retinoic acid receptor beta [Source:VGNC Symbol
16	60392890	60392890	+	3.14922e-05	0.000447654	30.1458	missense_variant	ENSECAG00000019007	THRB	thyroid hormone receptor beta [Source:VGNC Symbol
16	63677245	63677245	+	4.81666e-14	8.48106e-12	-33.3459	intron_variant	ENSECAG00000013925	KAT2B	lysine acetyltransferase 2B [Source:VGNC Symbol
16	66048626	66048626	+	2.99493e-11	2.68593e-09	37.5428	intron_variant	ENSECAG00000008017	TBC1D5	TBC1 domain family member 5 [Source:HGNC Symbol
16	66850322	66850322	+	6.51583e-07	1.69879e-05	33.0475	intron_variant	ENSECAG00000013897	RFTN1	raftlin, lipid raft linker 1 [Source:VGNC Symbol
16	67647507	67647507	+	1.02207e-08	4.51519e-07	-36.4697	intron_variant	ENSECAG00000024842	SH3BP5	SH3 domain binding protein 5 [Source:VGNC Symbol
16	67647567	67647567	+	5.00694e-08	1.81726e-06	-34.633	intron_variant	ENSECAG00000024842	SH3BP5	SH3 domain binding protein 5 [Source:VGNC Symbol
16	68290627	68290627	+	0.000217542	0.00224191	28.1708	intron_variant	ENSECAG00000016169	COL6A6	collagen type VI alpha 6 chain [Source:VGNC Symbol
16	68290657	68290657	+	2.51647e-06	5.35214e-05	35.0373	intron_variant	ENSECAG00000016169	COL6A6	collagen type VI alpha 6 chain [Source:VGNC Symbol
16	69703447	69703447	+	2.55e-07	7.47315e-06	-35.419	intron_variant	ENSECAG00000021043	ACP3	acid phosphatase 3 [Source:VGNC Symbol
16	69703449	69703449	+	6.60131e-07	1.71683e-05	-34.2871	intron_variant	ENSECAG00000021043	ACP3	acid phosphatase 3 [Source:VGNC Symbol
16	78749530	78749530	+	1.44618e-08	6.13487e-07	29.3436	intron_variant	ENSECAG00000006450	SLC9A9	solute carrier family 9 member A9 [Source:VGNC Symbol
16	81127253	81127253	+	1.46423e-08	6.20103e-07	-41.5158	intron_variant	ENSECAG00000009297	PLOD2	procollagen-lysine,2-oxoglutarate 5-dioxygenase 2 [Source:VGNC Symbol
16	83589663	83589663	+	3.22302e-14	5.87855e-12	-34.0388	intron_variant	ENSECAG00000012064	CP	ceruloplasmin [Source:VGNC Symbol
16	83589669	83589669	+	1.06823e-13	1.78632e-11	-33.7634	intron_variant	ENSECAG00000012064	CP	ceruloplasmin [Source:VGNC Symbol
16	83648669	83648669	+	1.0571e-15	2.65671e-13	35.1562	intron_variant	ENSECAG00000018664	TM4SF18	transmembrane 4 L six family member 18 [Source:VGNC Symbol
16	83648684	83648684	+	1.04307e-11	1.06467e-09	31.0252	intron_variant	ENSECAG00000018664	TM4SF18	transmembrane 4 L six family member 18 [Source:VGNC Symbol
16	83662495	83662495	+	1.58029e-12	1.9858e-10	-31.4684	intron_variant	ENSECAG00000018664	TM4SF18	transmembrane 4 L six family member 18 [Source:VGNC Symbol
16	83881184	83881184	+	2.41925e-08	9.55442e-07	-31.9985	intron_variant	ENSECAG00000021613	WWTR1	WW domain containing transcription regulator 1 [Source:VGNC Symbol
16	85251697	85251697	+	3.24649e-09	1.68067e-07	28.6797	intron_variant	ENSECAG00000002429	MED12L	mediator complex subunit 12L [Source:VGNC Symbol
16	86203514	86203514	+	3.1462e-06	6.46854e-05	34.525	intron_variant	ENSECAG00000024349	MBNL1	muscleblind like splicing regulator 1 [Source:VGNC Symbol
16	88293011	88293011	+	0.000108671	0.00125603	26.9353	intron_variant	ENSECAG00000009138	MME	membrane metalloendopeptidase [Source:VGNC Symbol
17	977287	977287	+	7.21156e-07	1.85667e-05	-35.4071	intron_variant	ENSECAG00000002173	ZMYM2	zinc finger MYM-type containing 2 [Source:VGNC Symbol
17	1443401	1443401	+	0.000105716	0.00122679	25.6763	intron_variant	ENSECAG00000005884	CRYL1	crystallin lambda 1 [Source:VGNC Symbol
17	2655578	2655578	+	0.00071217	0.00586828	26.791	intron_variant,non_coding_transcript_variant	ENSECAG00000042898	None	None
17	4777653	4777653	+	3.43664e-12	4.0042e-10	-38.1661	intron_variant	ENSECAG00000016372	SPATA13	spermatogenesis associated 13 [Source:HGNC Symbol
17	4777680	4777680	+	1.82609e-09	1.01217e-07	-33.0132	intron_variant	ENSECAG00000016372	SPATA13	spermatogenesis associated 13 [Source:HGNC Symbol
17	5310254	5310254	+	0.00021964	0.00225708	-27.8992	intron_variant	ENSECAG00000017268	ATP8A2	ATPase phospholipid transporting 8A2 [Source:VGNC Symbol
17	5445038	5445038	+	0.000173602	0.00185337	31.2955	intron_variant	ENSECAG00000017268	ATP8A2	ATPase phospholipid transporting 8A2 [Source:VGNC Symbol
17	5445072	5445072	+	5.96623e-06	0.000111093	37.4003	intron_variant	ENSECAG00000017268	ATP8A2	ATPase phospholipid transporting 8A2 [Source:VGNC Symbol
17	5445102	5445102	+	6.82245e-11	5.57494e-09	47.7855	intron_variant	ENSECAG00000017268	ATP8A2	ATPase phospholipid transporting 8A2 [Source:VGNC Symbol
17	10072486	10072486	+	0.00026396	0.00262908	30.2808	intron_variant	ENSECAG00000012371	ALOX5AP	arachidonate 5-lipoxygenase activating protein [Source:VGNC Symbol
17	11525734	11525734	+	2.98105e-05	0.0004279	26.6359	intron_variant	ENSECAG00000013677	FRY	FRY microtubule binding protein [Source:VGNC Symbol
17	12055040	12055040	+	7.59069e-07	1.93721e-05	-25.4421	intron_variant,non_coding_transcript_variant	ENSECAG00000041509	ENSECAG00000041509	None
17	12263204	12263204	+	9.51498e-06	0.000164785	-30.9231	intron_variant	ENSECAG00000011009	STARD13	StAR related lipid transfer domain containing 13 [Source:VGNC Symbol
17	12263241	12263241	+	3.24227e-05	0.000458619	-28.2198	intron_variant	ENSECAG00000011009	STARD13	StAR related lipid transfer domain containing 13 [Source:VGNC Symbol
17	12280118	12280118	+	1.52251e-08	6.39697e-07	40.8945	intron_variant	ENSECAG00000011009	STARD13	StAR related lipid transfer domain containing 13 [Source:VGNC Symbol
17	14592764	14592764	+	2.1194e-08	8.48685e-07	26.3701	3_prime_UTR_variant	ENSECAG00000007300	DCLK1	doublecortin like kinase 1 [Source:VGNC Symbol
17	14592791	14592791	+	4.79295e-07	1.29734e-05	26.3194	missense_variant	ENSECAG00000007300	DCLK1	doublecortin like kinase 1 [Source:VGNC Symbol
17	14592822	14592822	+	9.0265e-10	5.45746e-08	27.013	synonymous_variant	ENSECAG00000007300	DCLK1	doublecortin like kinase 1 [Source:VGNC Symbol
17	14820426	14820426	+	1.0461e-05	0.000178557	-25.8737	intron_variant	ENSECAG00000007300	DCLK1	doublecortin like kinase 1 [Source:VGNC Symbol
17	14820480	14820480	+	9.25563e-05	0.00109795	-26.3105	intron_variant	ENSECAG00000007300	DCLK1	doublecortin like kinase 1 [Source:VGNC Symbol
17	15205920	15205920	+	8.76151e-05	0.00104971	-25.9398	intron_variant	ENSECAG00000019420	CCNA1	cyclin A1 [Source:VGNC Symbol
17	18061104	18061104	+	1.03445e-09	6.16778e-08	-39.9595	intron_variant	ENSECAG00000010790	COG6	component of oligomeric golgi complex 6 [Source:VGNC Symbol
17	18947675	18947675	+	1.71339e-07	5.28845e-06	25.5039	intron_variant	ENSECAG00000035259	None	None
17	18947693	18947693	+	2.016e-05	0.000308208	27.3684	intron_variant	ENSECAG00000035259	None	None
17	18947713	18947713	+	1.60385e-06	3.66243e-05	28.2492	intron_variant	ENSECAG00000035259	None	None
17	20246749	20246749	+	3.60284e-09	1.84236e-07	-30.973	intron_variant	ENSECAG00000014262	RNASEH2B	ribonuclease H2 subunit B [Source:VGNC Symbol
17	20465888	20465888	+	2.07668e-20	1.40264e-17	38.9699	intron_variant,non_coding_transcript_variant	ENSECAG00000041165	ENSECAG00000041165	None
17	26822870	26822870	+	2.40229e-06	5.14207e-05	28.7618	intron_variant	ENSECAG00000023538	ENOX1	ecto-NOX disulfide-thiol exchanger 1 [Source:VGNC Symbol
17	27843669	27843669	+	3.31722e-08	1.26673e-06	-25.1564	intron_variant	ENSECAG00000021005	AKAP11	A-kinase anchoring protein 11 [Source:VGNC Symbol
17	29558887	29558887	+	1.47859e-05	0.000238133	30.1821	intron_variant,non_coding_transcript_variant	ENSECAG00000028608	ENSECAG00000028608	None
17	30013382	30013382	+	2.51162e-07	7.37067e-06	34.7405	intron_variant,non_coding_transcript_variant	ENSECAG00000039714	None	None
17	40694236	40694236	+	7.84666e-08	2.67815e-06	30.319	intron_variant	ENSECAG00000017502	PCDH9	protocadherin 9 [Source:VGNC Symbol
17	41427532	41427532	+	5.69222e-10	3.63825e-08	31.666	upstream_gene_variant	ENSECAG00000017502	PCDH9	protocadherin 9 [Source:VGNC Symbol
17	48601529	48601529	+	1.4153e-05	0.000229307	-34.6109	intron_variant	ENSECAG00000009616	LMO7	LIM domain 7 [Source:VGNC Symbol
17	48601549	48601549	+	7.78499e-05	0.000950121	-25.3581	intron_variant	ENSECAG00000009616	LMO7	LIM domain 7 [Source:VGNC Symbol
17	48601581	48601581	+	2.2277e-10	1.57993e-08	-49.8831	intron_variant	ENSECAG00000009616	LMO7	LIM domain 7 [Source:VGNC Symbol
17	51285505	51285505	+	8.34796e-05	0.00100939	28.5714	intron_variant,non_coding_transcript_variant	ENSECAG00000033920	None	None
17	53962870	53962870	+	1.14291e-05	0.000192423	-26.937	intron_variant,non_coding_transcript_variant	ENSECAG00000040120	None	None
17	58540844	58540844	+	7.36575e-08	2.53877e-06	33.9286	synonymous_variant	ENSECAG00000035050	SLITRK5	SLIT and NTRK like family member 5 [Source:HGNC Symbol
17	61664778	61664778	+	0.000165223	0.00178196	25.4579	upstream_gene_variant	ENSECAG00000043671	None	None
17	61664781	61664781	+	5.25521e-07	1.40922e-05	30.9524	upstream_gene_variant	ENSECAG00000043671	None	None
17	63826520	63826520	+	1.69673e-05	0.000266798	32.0494	intron_variant	ENSECAG00000000234	GPC6	glypican 6 [Source:VGNC Symbol
17	64217380	64217380	+	1.21394e-11	1.21329e-09	36.3456	intron_variant	ENSECAG00000000234	GPC6	glypican 6 [Source:VGNC Symbol
17	64934578	64934578	+	1.48028e-12	1.87373e-10	-25.1464	intron_variant	ENSECAG00000017168	ABCC4	ATP binding cassette subfamily C member 4 [Source:VGNC Symbol
17	67489887	67489887	+	4.57334e-05	0.000612809	25.2052	intron_variant	ENSECAG00000015331	FARP1	FERM, ARH/RhoGEF and pleckstrin domain protein 1 [Source:VGNC Symbol
17	67605943	67605943	+	0.000633919	0.00535518	-26.4764	intron_variant	ENSECAG00000015331	FARP1	FERM, ARH/RhoGEF and pleckstrin domain protein 1 [Source:VGNC Symbol
17	67606914	67606914	+	6.74941e-06	0.000123182	-28.8219	intron_variant	ENSECAG00000015331	FARP1	FERM, ARH/RhoGEF and pleckstrin domain protein 1 [Source:VGNC Symbol
17	67729516	67729516	+	6.21536e-07	1.62881e-05	26.25	intron_variant	ENSECAG00000007682	STK24	serine/threonine kinase 24 [Source:VGNC Symbol
17	68304085	68304085	+	1.38119e-05	0.000224749	-27.0003	intron_variant	ENSECAG00000023803	TM9SF2	transmembrane 9 superfamily member 2 [Source:VGNC Symbol
17	68374807	68374807	+	1.71674e-05	0.000269461	26.457	intron_variant	ENSECAG00000023803	TM9SF2	transmembrane 9 superfamily member 2 [Source:VGNC Symbol
17	69398027	69398027	+	3.64592e-05	0.000506352	-30.2193	upstream_gene_variant	ENSECAG00000003199	GGACT	gamma-glutamylamine cyclotransferase [Source:VGNC Symbol
17	75056722	75056722	+	2.35625e-06	5.0547e-05	25.6068	intron_variant	ENSECAG00000036059	NALF1	NALCN channel auxiliary factor 1 [Source:HGNC Symbol
17	75096024	75096024	+	4.64012e-10	3.0276e-08	29.8039	intron_variant	ENSECAG00000036059	NALF1	NALCN channel auxiliary factor 1 [Source:HGNC Symbol
17	76432230	76432230	+	3.5862e-05	0.000499583	29.5455	intron_variant	ENSECAG00000006615	MYO16	myosin XVI [Source:VGNC Symbol
17	77574347	77574347	+	1.33292e-08	5.71326e-07	38.0278	intron_variant	ENSECAG00000019838	COL4A1	collagen type IV alpha 1 chain [Source:VGNC Symbol
17	78497106	78497106	+	0.00042489	0.00387484	30.6026	intron_variant,non_coding_transcript_variant	ENSECAG00000039964	None	None
17	78497114	78497114	+	2.79315e-05	0.000405575	34.4397	intron_variant,non_coding_transcript_variant	ENSECAG00000039964	None	None
17	79707953	79707953	+	1.20178e-06	2.87729e-05	-34.9561	intron_variant	ENSECAG00000016662	MCF2L	MCF.2 cell line derived transforming sequence like [Source:VGNC Symbol
17	79707990	79707990	+	1.02581e-05	0.000175685	-25.6592	intron_variant	ENSECAG00000016662	MCF2L	MCF.2 cell line derived transforming sequence like [Source:VGNC Symbol
18	3164717	3164717	+	1.17133e-05	0.000196267	31.3588	downstream_gene_variant	ENSECAG00000001131	GPR17	G protein-coupled receptor 17 [Source:VGNC Symbol
18	3679922	3679922	+	0.000119583	0.00136068	26.4734	intron_variant	ENSECAG00000017379	CYP27C1	cytochrome P450 family 27 subfamily C member 1 [Source:VGNC Symbol
18	3679930	3679930	+	4.64848e-05	0.000621144	28.2037	intron_variant	ENSECAG00000017379	CYP27C1	cytochrome P450 family 27 subfamily C member 1 [Source:VGNC Symbol
18	3679954	3679954	+	9.06172e-07	2.25705e-05	30.2165	intron_variant	ENSECAG00000017379	CYP27C1	cytochrome P450 family 27 subfamily C member 1 [Source:VGNC Symbol
18	3779466	3779466	+	3.10378e-07	8.87643e-06	-38.2716	intron_variant	ENSECAG00000006957	BIN1	bridging integrator 1 [Source:VGNC Symbol
18	3779482	3779482	+	5.68747e-05	0.000732357	-25.9259	intron_variant	ENSECAG00000006957	BIN1	bridging integrator 1 [Source:VGNC Symbol
18	3906237	3906237	+	1.95662e-07	5.93167e-06	28.6618	upstream_gene_variant	ENSECAG00000040432	eca-mir-8937-1	eca-mir-8937-2 [Source:miRBase
18	3906245	3906245	+	2.29425e-06	4.94085e-05	26.6751	upstream_gene_variant	ENSECAG00000040432	eca-mir-8937-1	eca-mir-8937-2 [Source:miRBase
18	3906279	3906279	+	2.7814e-09	1.45824e-07	32.1536	upstream_gene_variant	ENSECAG00000040432	eca-mir-8937-1	eca-mir-8937-2 [Source:miRBase
18	3906289	3906289	+	4.65073e-08	1.7066e-06	25.5695	upstream_gene_variant	ENSECAG00000040432	eca-mir-8937-1	eca-mir-8937-2 [Source:miRBase
18	10059893	10059893	+	6.50567e-09	3.04352e-07	47.1621	intron_variant	ENSECAG00000008016	GLI2	GLI family zinc finger 2 [Source:VGNC Symbol
18	11977724	11977724	+	4.23163e-05	0.000574771	28.5566	intron_variant	ENSECAG00000012151	MARCO	macrophage receptor with collagenous structure [Source:VGNC Symbol
18	12092574	12092574	+	0.000327991	0.00314649	-28.3516	downstream_gene_variant	ENSECAG00000000157	EN1	engrailed homeobox 1 [Source:VGNC Symbol
18	12760570	12760570	+	9.70913e-18	3.60255e-15	42.974	intron_variant	ENSECAG00000006707	INSIG2	insulin induced 2 [Source:VGNC Symbol
18	12956593	12956593	+	7.36501e-09	3.3923e-07	25.5086	missense_variant	ENSECAG00000011453	CCDC93	coiled-coil domain containing 93 [Source:VGNC Symbol
18	13621680	13621680	+	9.8543e-12	1.01664e-09	-49.277	intron_variant,non_coding_transcript_variant	ENSECAG00000028347	None	None
18	15930554	15930554	+	4.83808e-06	9.30759e-05	28.821	intron_variant	ENSECAG00000000161	DPP10	dipeptidyl peptidase like 10 [Source:VGNC Symbol
18	16942537	16942537	+	6.89098e-08	2.40126e-06	33.72	downstream_gene_variant	ENSECAG00000017122	NCKAP5	NCK associated protein 5 [Source:VGNC Symbol
18	18346714	18346714	+	1.59006e-05	0.000253349	-27.2429	intron_variant	ENSECAG00000019492	MGAT5	alpha-1,6-mannosylglycoprotein 6-beta-N-acetylglucosaminyltransferase [Source:VGNC Symbol
18	19724278	19724278	+	0.00128078	0.00945188	-25.2868	missense_variant	ENSECAG00000018594	LCT	lactase [Source:VGNC Symbol
18	24902969	24902969	+	4.98738e-06	9.55581e-05	-33.4908	intron_variant	ENSECAG00000012212	LRP1B	LDL receptor related protein 1B [Source:HGNC Symbol
18	24902992	24902992	+	7.14224e-05	0.000884889	-27.3482	intron_variant	ENSECAG00000012212	LRP1B	LDL receptor related protein 1B [Source:HGNC Symbol
18	26275883	26275883	+	0.00040255	0.00370922	27.2425	intron_variant	ENSECAG00000012312	ARHGAP15	Rho GTPase activating protein 15 [Source:VGNC Symbol
18	27437567	27437567	+	7.86865e-08	2.6846e-06	25.1096	intron_variant	ENSECAG00000019355	ZEB2	zinc finger E-box binding homeobox 2 [Source:VGNC Symbol
18	27437618	27437618	+	1.71383e-06	3.86861e-05	28.054	intron_variant	ENSECAG00000019355	ZEB2	zinc finger E-box binding homeobox 2 [Source:VGNC Symbol
18	33655478	33655478	+	4.57329e-06	8.87297e-05	31.0087	intron_variant	ENSECAG00000020638	NEB	nebulin [Source:VGNC Symbol
18	35224503	35224503	+	2.06627e-09	1.1275e-07	26.1514	intron_variant,non_coding_transcript_variant	ENSECAG00000043374	None	None
18	37580317	37580317	+	5.91924e-05	0.000757016	-25.3968	intron_variant	ENSECAG00000014232	NR4A2	nuclear receptor subfamily 4 group A member 2 [Source:VGNC Symbol
18	39480238	39480238	+	0.000138427	0.00153845	25.7143	intron_variant	ENSECAG00000014290	PKP4	plakophilin 4 [Source:VGNC Symbol
18	39917289	39917289	+	1.72208e-25	3.46235e-22	63.3484	missense_variant	ENSECAG00000018415	TANC1	tetratricopeptide repeat, ankyrin repeat and coiled-coil containing 1 [Source:VGNC Symbol
18	41065189	41065189	+	6.00138e-06	0.000111627	-27.6938	intron_variant	ENSECAG00000019894	RBMS1	RNA binding motif single stranded interacting protein 1 [Source:VGNC Symbol
18	41107617	41107617	+	0.00020702	0.00214782	27.9605	intron_variant	ENSECAG00000019894	RBMS1	RNA binding motif single stranded interacting protein 1 [Source:VGNC Symbol
18	42727851	42727851	+	4.15473e-11	3.57762e-09	-32.7408	intron_variant	ENSECAG00000007881	IFIH1	interferon induced with helicase C domain 1 [Source:VGNC Symbol
18	45796607	45796607	+	0.000540157	0.00470141	25.9836	intron_variant	ENSECAG00000002782	CSRNP3	cysteine and serine rich nuclear protein 3 [Source:VGNC Symbol
18	48560709	48560709	+	1.90522e-11	1.80015e-09	-27.3009	intron_variant	ENSECAG00000020088	NOSTRIN	nitric oxide synthase trafficking [Source:VGNC Symbol
18	48560756	48560756	+	1.06141e-05	0.000180717	-25.8735	intron_variant	ENSECAG00000020088	NOSTRIN	nitric oxide synthase trafficking [Source:VGNC Symbol
18	52141717	52141717	+	0.000116256	0.00132895	-28.2117	intron_variant	ENSECAG00000000477	ENSECAG00000000477	None
18	53749740	53749740	+	3.16412e-06	6.49491e-05	-32.7994	intron_variant,non_coding_transcript_variant	ENSECAG00000037906	ENSECAG00000037906	None
18	54619955	54619955	+	3.16641e-05	0.000449727	-31.0163	missense_variant	ENSECAG00000021845	HOXD9	homeobox D9 [Source:VGNC Symbol
18	54621480	54621480	+	2.8947e-05	0.000417237	-32.8019	downstream_gene_variant	ENSECAG00000021845	HOXD9	homeobox D9 [Source:VGNC Symbol
18	54621483	54621483	+	9.05068e-07	2.25495e-05	-35.0725	downstream_gene_variant	ENSECAG00000021845	HOXD9	homeobox D9 [Source:VGNC Symbol
18	54621486	54621486	+	2.73085e-09	1.43522e-07	-42.7473	downstream_gene_variant	ENSECAG00000021845	HOXD9	homeobox D9 [Source:VGNC Symbol
18	54621493	54621493	+	1.23347e-09	7.14254e-08	-43.8462	downstream_gene_variant	ENSECAG00000021845	HOXD9	homeobox D9 [Source:VGNC Symbol
18	54621509	54621509	+	3.51145e-07	9.89825e-06	-38.6527	downstream_gene_variant	ENSECAG00000021845	HOXD9	homeobox D9 [Source:VGNC Symbol
18	54621739	54621739	+	8.7392e-07	2.18826e-05	-25.6114	downstream_gene_variant	ENSECAG00000021845	HOXD9	homeobox D9 [Source:VGNC Symbol
18	54621742	54621742	+	3.29536e-10	2.23449e-08	-32.5551	downstream_gene_variant	ENSECAG00000021845	HOXD9	homeobox D9 [Source:VGNC Symbol
18	54621747	54621747	+	4.66845e-09	2.28413e-07	-32.1785	downstream_gene_variant	ENSECAG00000021845	HOXD9	homeobox D9 [Source:VGNC Symbol
18	57631044	57631044	+	2.39452e-14	4.53983e-12	35.9806	intron_variant	ENSECAG00000000538	ZNF385B	zinc finger protein 385B [Source:VGNC Symbol
18	57631076	57631076	+	3.82179e-07	1.06656e-05	27.2145	intron_variant	ENSECAG00000000538	ZNF385B	zinc finger protein 385B [Source:VGNC Symbol
18	63541879	63541879	+	1.29787e-08	5.58239e-07	41.2338	intron_variant	ENSECAG00000021377	FAM171B	family with sequence similarity 171 member B [Source:VGNC Symbol
18	63541926	63541926	+	3.46904e-06	7.02206e-05	33.8048	intron_variant	ENSECAG00000021377	FAM171B	family with sequence similarity 171 member B [Source:VGNC Symbol
18	67125732	67125732	+	5.81106e-06	0.000108742	-25.0318	intron_variant	ENSECAG00000009106	NAB1	NGFI-A binding protein 1 [Source:VGNC Symbol
18	68193119	68193119	+	0.000904314	0.00713735	26.4292	intron_variant	ENSECAG00000020863	TMEFF2	transmembrane protein with EGF like and two follistatin like domains 2 [Source:VGNC Symbol
18	68330788	68330788	+	8.00238e-11	6.40591e-09	-32.3214	intron_variant	ENSECAG00000020863	TMEFF2	transmembrane protein with EGF like and two follistatin like domains 2 [Source:VGNC Symbol
18	71499095	71499095	+	2.92033e-10	2.00695e-08	27.3147	intron_variant	ENSECAG00000009699	DNAH7	dynein axonemal heavy chain 7 [Source:VGNC Symbol
18	71897753	71897753	+	1.093e-06	2.65135e-05	30.6187	intron_variant	ENSECAG00000000544	HECW2	HECT, C2 and WW domain containing E3 ubiquitin protein ligase 2 [Source:VGNC Symbol
18	72033969	72033969	+	1.16852e-08	5.0842e-07	30.6612	intron_variant	ENSECAG00000000544	HECW2	HECT, C2 and WW domain containing E3 ubiquitin protein ligase 2 [Source:VGNC Symbol
18	72275126	72275126	+	0.000141446	0.00156737	-32.1303	3_prime_UTR_variant	ENSECAG00000014763	GTF3C3	ral transcription factor IIIC subunit 3 [Source:VGNC Symbol
18	72572564	72572564	+	2.70878e-26	6.50515e-23	-47.6636	intron_variant	ENSECAG00000008835	ANKRD44	ankyrin repeat domain 44 [Source:VGNC Symbol
18	72857276	72857276	+	1.77129e-05	0.000276717	25.8781	intron_variant	ENSECAG00000006436	COQ10B	coenzyme Q10B [Source:VGNC Symbol
18	77381240	77381240	+	0.000580638	0.00498199	29.6429	intron_variant	ENSECAG00000025141	BMPR2	bone morphotic protein receptor type 2 [Source:VGNC Symbol
18	79973371	79973371	+	1.89568e-06	4.20985e-05	39.5492	intron_variant	ENSECAG00000008768	PARD3B	par-3 family cell polarity regulator beta [Source:VGNC Symbol
18	79973373	79973373	+	0.000106021	0.00122998	29.6903	intron_variant	ENSECAG00000008768	PARD3B	par-3 family cell polarity regulator beta [Source:VGNC Symbol
18	79973431	79973431	+	1.30625e-11	1.29507e-09	30.3084	intron_variant	ENSECAG00000008768	PARD3B	par-3 family cell polarity regulator beta [Source:VGNC Symbol
18	81371406	81371406	+	0.000169261	0.00181713	27.738	intron_variant	ENSECAG00000012215	KLF7	KLF transcription factor 7 [Source:VGNC Symbol
18	82026265	82026265	+	1.76615e-09	9.85104e-08	25.6836	intron_variant	ENSECAG00000008108	PLEKHM3	pleckstrin homology domain containing M3 [Source:VGNC Symbol
18	82211209	82211209	+	7.91858e-07	2.01055e-05	-27.7131	downstream_gene_variant	ENSECAG00000011931	IDH1	isocitrate dehydrogenase (NADP(+)) 1 [Source:VGNC Symbol
19	163891	163891	+	4.7526e-05	0.000632029	34.127	intron_variant	ENSECAG00000006802	KCNAB1	potassium voltage-gated channel subfamily A regulatory beta subunit 1 [Source:VGNC Symbol
19	163918	163918	+	1.00542e-06	2.47009e-05	42.1092	intron_variant	ENSECAG00000006802	KCNAB1	potassium voltage-gated channel subfamily A regulatory beta subunit 1 [Source:VGNC Symbol
19	163924	163924	+	1.21418e-06	2.90376e-05	39.4045	intron_variant	ENSECAG00000006802	KCNAB1	potassium voltage-gated channel subfamily A regulatory beta subunit 1 [Source:VGNC Symbol
19	163928	163928	+	3.91953e-06	7.78808e-05	36.402	intron_variant	ENSECAG00000006802	KCNAB1	potassium voltage-gated channel subfamily A regulatory beta subunit 1 [Source:VGNC Symbol
19	163952	163952	+	6.93394e-05	0.000862916	33.0273	intron_variant	ENSECAG00000006802	KCNAB1	potassium voltage-gated channel subfamily A regulatory beta subunit 1 [Source:VGNC Symbol
19	163958	163958	+	1.79815e-06	4.02635e-05	39.33	intron_variant	ENSECAG00000006802	KCNAB1	potassium voltage-gated channel subfamily A regulatory beta subunit 1 [Source:VGNC Symbol
19	317159	317159	+	2.8988e-05	0.000417737	-29.0956	intron_variant	ENSECAG00000006802	KCNAB1	potassium voltage-gated channel subfamily A regulatory beta subunit 1 [Source:VGNC Symbol
19	317166	317166	+	3.42658e-07	9.68734e-06	-37.7729	intron_variant	ENSECAG00000006802	KCNAB1	potassium voltage-gated channel subfamily A regulatory beta subunit 1 [Source:VGNC Symbol
19	1828577	1828577	+	2.192e-08	8.76535e-07	-31.3617	synonymous_variant	ENSECAG00000015571	SHOX2	short stature homeobox 2 [Source:HGNC Symbol
19	1828590	1828590	+	3.87225e-10	2.58711e-08	-29.9554	missense_variant	ENSECAG00000015571	SHOX2	short stature homeobox 2 [Source:HGNC Symbol
19	3398482	3398482	+	2.8867e-16	7.87277e-14	-43.0594	intron_variant	ENSECAG00000022164	SMC4	structural maintenance of chromosomes 4 [Source:VGNC Symbol
19	3449445	3449445	+	5.22621e-06	9.93463e-05	-25.8009	intron_variant	ENSECAG00000009494	IFT80	intraflagellar transport 80 [Source:VGNC Symbol
19	3727868	3727868	+	4.05909e-08	1.51457e-06	-30.9504	splice_region_variant,intron_variant	ENSECAG00000035747	ENSECAG00000035747	None
19	3727880	3727880	+	9.3349e-08	3.1208e-06	-27.2671	intron_variant	ENSECAG00000035747	ENSECAG00000035747	None
19	3743095	3743095	+	0.000137982	0.00153489	-27.9291	intron_variant	ENSECAG00000035747	ENSECAG00000035747	None
19	4064438	4064438	+	1.39211e-06	3.25808e-05	-32.3643	intron_variant	ENSECAG00000021962	ENSECAG00000021962	None
19	4448659	4448659	+	7.42484e-09	3.41078e-07	41.4332	intron_variant	ENSECAG00000032947	IQCJ	IQ motif containing J [Source:HGNC Symbol
19	4986390	4986390	+	5.96009e-09	2.81121e-07	43.6494	intron_variant	ENSECAG00000020721	PPM1L	protein phosphatase, Mg2+/Mn2+ dependent 1L [Source:VGNC Symbol
19	4986427	4986427	+	0.000467599	0.0041866	25.8412	intron_variant	ENSECAG00000020721	PPM1L	protein phosphatase, Mg2+/Mn2+ dependent 1L [Source:VGNC Symbol
19	4986569	4986569	+	4.88448e-12	5.47709e-10	50.1084	intron_variant	ENSECAG00000020721	PPM1L	protein phosphatase, Mg2+/Mn2+ dependent 1L [Source:VGNC Symbol
19	4986580	4986580	+	1.54563e-09	8.73374e-08	41.4217	intron_variant	ENSECAG00000020721	PPM1L	protein phosphatase, Mg2+/Mn2+ dependent 1L [Source:VGNC Symbol
19	4986597	4986597	+	9.38383e-12	9.74235e-10	47.4458	intron_variant	ENSECAG00000020721	PPM1L	protein phosphatase, Mg2+/Mn2+ dependent 1L [Source:VGNC Symbol
19	12189612	12189612	+	3.90305e-15	8.71925e-13	33.666	intron_variant	ENSECAG00000020788	MECOM	MDS1 and EVI1 complex locus [Source:VGNC Symbol
19	13087865	13087865	+	3.5716e-07	1.00612e-05	35.3801	downstream_gene_variant	ENSECAG00000030664	None	None
19	13795770	13795770	+	0.000258177	0.00258249	28.2662	intron_variant	ENSECAG00000018307	TNIK	TRAF2 and NCK interacting kinase [Source:VGNC Symbol
19	14052502	14052502	+	7.48461e-09	3.43276e-07	35.3846	intron_variant	ENSECAG00000018307	TNIK	TRAF2 and NCK interacting kinase [Source:VGNC Symbol
19	14052551	14052551	+	7.67217e-07	1.952e-05	30.9253	intron_variant	ENSECAG00000018307	TNIK	TRAF2 and NCK interacting kinase [Source:VGNC Symbol
19	14786265	14786265	+	6.28284e-05	0.000796214	26.5107	intron_variant	ENSECAG00000019423	FNDC3B	fibronectin type III domain containing 3B [Source:VGNC Symbol
19	21186989	21186989	+	1.08759e-10	8.38024e-09	32.0583	synonymous_variant	ENSECAG00000006506	PEX5L	peroxisomal biosis factor 5 like [Source:VGNC Symbol
19	21239728	21239728	+	1.21418e-07	3.91829e-06	-29.5833	intron_variant	ENSECAG00000006506	PEX5L	peroxisomal biosis factor 5 like [Source:VGNC Symbol
19	24752446	24752446	+	0.000127764	0.00143787	31.7269	intron_variant	ENSECAG00000007961	ABCC5	ATP binding cassette subfamily C member 5 [Source:VGNC Symbol
19	24752485	24752485	+	0.00023888	0.00242311	28.3228	intron_variant	ENSECAG00000007961	ABCC5	ATP binding cassette subfamily C member 5 [Source:VGNC Symbol
19	25769114	25769114	+	0.000181614	0.00192441	29.1458	synonymous_variant	ENSECAG00000023548	C19H3orf70	chromosome 19 C3orf70 homolog [Source:VGNC Symbol
19	25956667	25956667	+	1.57928e-16	4.58172e-14	-37.0777	intron_variant	ENSECAG00000009199	MAP3K13	mitogen-activated protein kinase kinase kinase 13 [Source:VGNC Symbol
19	28118422	28118422	+	0.000134361	0.00149942	29.2616	intron_variant,non_coding_transcript_variant	ENSECAG00000042339	None	None
19	28118476	28118476	+	6.13504e-05	0.000779884	31.7014	intron_variant,non_coding_transcript_variant	ENSECAG00000042339	None	None
19	28257038	28257038	+	8.19799e-05	0.000994179	30.6418	intron_variant,non_coding_transcript_variant	ENSECAG00000028387	ENSECAG00000028387	None
19	28427790	28427790	+	2.16896e-16	6.10798e-14	-37.1636	intron_variant	ENSECAG00000014723	LPP	LIM domain containing preferred translocation partner in lipoma [Source:HGNC Symbol
19	28869173	28869173	+	2.38501e-16	6.67295e-14	-36.5621	intron_variant	ENSECAG00000014723	LPP	LIM domain containing preferred translocation partner in lipoma [Source:HGNC Symbol
19	32965168	32965168	+	8.83264e-13	1.21209e-10	36.5965	intron_variant	ENSECAG00000013520	ATP13A4	ATPase 13A4 [Source:VGNC Symbol
19	33278873	33278873	+	3.88458e-06	7.73027e-05	26.2366	non_coding_transcript_exon_variant	ENSECAG00000040083	ENSECAG00000040083	None
19	33637657	33637657	+	1.94923e-09	1.072e-07	-32.4473	intron_variant,non_coding_transcript_variant	ENSECAG00000033672	None	None
19	33652657	33652657	+	0.000611929	0.00520604	-27.6832	intron_variant,non_coding_transcript_variant	ENSECAG00000032962	None	None
19	33652687	33652687	+	0.000611929	0.00520604	-27.6832	intron_variant,non_coding_transcript_variant	ENSECAG00000032962	None	None
19	33762591	33762591	+	6.03792e-06	0.00011218	-34.2193	intron_variant	ENSECAG00000006749	ATP13A3	ATPase 13A3 [Source:VGNC Symbol
19	33762656	33762656	+	1.95503e-05	0.000300321	-29.0816	intron_variant	ENSECAG00000006749	ATP13A3	ATPase 13A3 [Source:VGNC Symbol
19	34329346	34329346	+	0.000144804	0.00159859	-26.2989	intron_variant	ENSECAG00000015054	XXYLT1	xyloside xylosyltransferase 1 [Source:HGNC Symbol
19	34846989	34846989	+	2.63269e-05	0.00038597	-31.0179	downstream_gene_variant	ENSECAG00000029849	None	None
19	34983741	34983741	+	1.66574e-06	3.77852e-05	-25.7962	downstream_gene_variant	ENSECAG00000042948	None	None
19	37445913	37445913	+	4.86641e-13	7.09479e-11	38.9464	intron_variant	ENSECAG00000007589	ITGB5	integrin subunit beta 5 [Source:VGNC Symbol
19	37460372	37460372	+	5.82059e-08	2.07254e-06	-27.5584	missense_variant	ENSECAG00000007589	ITGB5	integrin subunit beta 5 [Source:VGNC Symbol
19	38739647	38739647	+	6.01206e-11	4.99296e-09	51.5647	intron_variant	ENSECAG00000009948	ADCY5	adenylate cyclase 5 [Source:VGNC Symbol
19	38739686	38739686	+	8.79414e-12	9.19334e-10	53.9275	intron_variant	ENSECAG00000009948	ADCY5	adenylate cyclase 5 [Source:VGNC Symbol
19	38812528	38812528	+	7.14135e-14	1.22347e-11	36.2129	intron_variant	ENSECAG00000009948	ADCY5	adenylate cyclase 5 [Source:VGNC Symbol
19	38812552	38812552	+	2.52848e-12	3.02348e-10	37.5257	intron_variant	ENSECAG00000009948	ADCY5	adenylate cyclase 5 [Source:VGNC Symbol
19	39253588	39253588	+	9.21743e-06	0.000160532	25.5535	intron_variant	ENSECAG00000021542	SLC49A4	solute carrier family 49 member 4 [Source:VGNC Symbol
19	39360382	39360382	+	5.06551e-23	6.16808e-20	60.5792	intron_variant	ENSECAG00000024988	PARP14	poly(ADP-ribose) polymerase family member 14 [Source:VGNC Symbol
19	39360391	39360391	+	5.06551e-23	6.16808e-20	60.5792	intron_variant	ENSECAG00000024988	PARP14	poly(ADP-ribose) polymerase family member 14 [Source:VGNC Symbol
19	39360405	39360405	+	4.35751e-21	3.516e-18	57.7423	intron_variant	ENSECAG00000024988	PARP14	poly(ADP-ribose) polymerase family member 14 [Source:VGNC Symbol
19	39362682	39362682	+	0.000289183	0.00283758	31.7949	missense_variant	ENSECAG00000024988	PARP14	poly(ADP-ribose) polymerase family member 14 [Source:VGNC Symbol
19	40257178	40257178	+	2.92904e-07	8.44937e-06	34.4165	intron_variant	ENSECAG00000013546	FBXO40	F-box protein 40 [Source:VGNC Symbol
19	40269418	40269418	+	0.000122289	0.00138564	28.4321	intron_variant	ENSECAG00000013546	FBXO40	F-box protein 40 [Source:VGNC Symbol
19	40269701	40269701	+	5.15504e-06	9.81229e-05	31.4281	intron_variant	ENSECAG00000013546	FBXO40	F-box protein 40 [Source:VGNC Symbol
19	41662690	41662690	+	4.05585e-10	2.689e-08	-29.3397	intron_variant	ENSECAG00000016423	CFAP91	cilia and flagella associated protein 91 [Source:VGNC Symbol
19	42014775	42014775	+	9.11939e-06	0.00015907	35.9836	intron_variant	ENSECAG00000007228	ARHGAP31	Rho GTPase activating protein 31 [Source:VGNC Symbol
19	45422526	45422526	+	7.34658e-10	4.57595e-08	-34.4667	intron_variant,non_coding_transcript_variant	ENSECAG00000035668	ENSECAG00000035668	None
19	46423989	46423989	+	2.93805e-18	1.25746e-15	26.72	intron_variant	ENSECAG00000015809	ZBTB20	zinc finger and BTB domain containing 20 [Source:VGNC Symbol
19	46424000	46424000	+	2.61168e-09	1.37845e-07	30.4345	intron_variant	ENSECAG00000015809	ZBTB20	zinc finger and BTB domain containing 20 [Source:VGNC Symbol
19	47822831	47822831	+	0.000159321	0.00172996	26.5957	missense_variant	ENSECAG00000019861	CCDC80	coiled-coil domain containing 80 [Source:VGNC Symbol
19	50731703	50731703	+	8.68764e-17	2.68244e-14	-30.7692	intron_variant	ENSECAG00000013741	MORC1	MORC family CW-type zinc finger 1 [Source:HGNC Symbol
19	51604551	51604551	+	4.37118e-08	1.61636e-06	-33.8986	intron_variant,non_coding_transcript_variant	ENSECAG00000028313	None	None
19	51845590	51845590	+	2.09797e-07	6.29347e-06	37.7579	intron_variant	ENSECAG00000023413	BBX	BBX high mobility group box domain containing [Source:VGNC Symbol
19	52418481	52418481	+	0.00018582	0.00195937	-29.5465	intron_variant,non_coding_transcript_variant	ENSECAG00000038047	None	None
19	56599691	56599691	+	3.9263e-06	7.79973e-05	-27.4609	upstream_gene_variant	ENSECAG00000011496	NFKBIZ	NFKB inhibitor zeta [Source:VGNC Symbol
19	59827246	59827246	+	3.11164e-23	4.07596e-20	58.0755	missense_variant	ENSECAG00000014087	CRYBG3	crystallin beta-gamma domain containing 3 [Source:HGNC Symbol
19	59827310	59827310	+	2.74719e-20	1.79928e-17	54.6958	synonymous_variant	ENSECAG00000014087	CRYBG3	crystallin beta-gamma domain containing 3 [Source:HGNC Symbol
19	59947984	59947984	+	2.2655e-09	1.22108e-07	-25.6259	intron_variant	ENSECAG00000021735	EPHA6	EPH receptor A6 [Source:VGNC Symbol
2	631267	631267	+	5.07133e-09	2.45211e-07	-37.7778	intron_variant	ENSECAG00000021368	FGGY	FGGY carbohydrate kinase domain containing [Source:VGNC Symbol
2	631280	631280	+	1.00953e-07	3.33758e-06	-33.2323	intron_variant	ENSECAG00000021368	FGGY	FGGY carbohydrate kinase domain containing [Source:VGNC Symbol
2	693653	693653	+	8.90001e-05	0.00106306	30.7439	intron_variant	ENSECAG00000021368	FGGY	FGGY carbohydrate kinase domain containing [Source:VGNC Symbol
2	941137	941137	+	5.46353e-08	1.96401e-06	42.5939	intron_variant,non_coding_transcript_variant	ENSECAG00000040581	ENSECAG00000040581	None
2	2661406	2661406	+	3.09749e-05	0.000441607	-26.8371	intron_variant	ENSECAG00000011414	DAB1	DAB adaptor protein 1 [Source:VGNC Symbol
2	2665739	2665739	+	5.64059e-11	4.72073e-09	43.5078	intron_variant	ENSECAG00000011414	DAB1	DAB adaptor protein 1 [Source:VGNC Symbol
2	2862158	2862158	+	3.63952e-07	1.02259e-05	-27.673	downstream_gene_variant	ENSECAG00000011414	DAB1	DAB adaptor protein 1 [Source:VGNC Symbol
2	3055701	3055701	+	1.06358e-08	4.66755e-07	32.7278	intron_variant	ENSECAG00000010297	FYB2	FYN binding protein 2 [Source:VGNC Symbol
2	3296786	3296786	+	1.25449e-06	2.98283e-05	37.0437	intron_variant	ENSECAG00000022423	PLPP3	phospholipid phosphatase 3 [Source:VGNC Symbol
2	3336245	3336245	+	8.69201e-10	5.29197e-08	44.4602	intron_variant	ENSECAG00000022423	PLPP3	phospholipid phosphatase 3 [Source:VGNC Symbol
2	3347585	3347585	+	0.00090518	0.00714214	25.4202	intron_variant	ENSECAG00000022423	PLPP3	phospholipid phosphatase 3 [Source:VGNC Symbol
2	3443760	3443760	+	7.00398e-11	5.69635e-09	48.216	intron_variant,non_coding_transcript_variant	ENSECAG00000033162	None	None
2	3443764	3443764	+	2.08005e-06	4.55032e-05	37.7905	intron_variant,non_coding_transcript_variant	ENSECAG00000033162	None	None
2	3443794	3443794	+	8.53704e-07	2.14491e-05	38.6766	intron_variant,non_coding_transcript_variant	ENSECAG00000033162	None	None
2	4874948	4874948	+	2.83189e-07	8.20469e-06	-31.9243	intron_variant	ENSECAG00000007169	TTC22	tetratricopeptide repeat domain 22 [Source:HGNC Symbol
2	5084634	5084634	+	7.4338e-10	4.62694e-08	-29.2857	intron_variant,non_coding_transcript_variant	ENSECAG00000034394	None	None
2	5725140	5725140	+	5.59488e-06	0.000105175	-32.768	intron_variant	ENSECAG00000016349	GLIS1	GLIS family zinc finger 1 [Source:VGNC Symbol
2	5725153	5725153	+	1.6013e-05	0.000254764	-27.5237	intron_variant	ENSECAG00000016349	GLIS1	GLIS family zinc finger 1 [Source:VGNC Symbol
2	5802693	5802693	+	0.000147906	0.00162582	26.1067	intron_variant	ENSECAG00000016349	GLIS1	GLIS family zinc finger 1 [Source:VGNC Symbol
2	5807039	5807039	+	5.11223e-26	1.16309e-22	-47.0761	intron_variant	ENSECAG00000016349	GLIS1	GLIS family zinc finger 1 [Source:VGNC Symbol
2	6089556	6089556	+	2.98191e-11	2.67703e-09	41.5613	intron_variant	ENSECAG00000007244	LRP8	LDL receptor related protein 8 [Source:VGNC Symbol
2	6089593	6089593	+	2.4373e-09	1.29876e-07	36.3474	intron_variant	ENSECAG00000007244	LRP8	LDL receptor related protein 8 [Source:VGNC Symbol
2	6089596	6089596	+	8.09118e-07	2.04716e-05	27.56	intron_variant	ENSECAG00000007244	LRP8	LDL receptor related protein 8 [Source:VGNC Symbol
2	6089611	6089611	+	1.07874e-10	8.32847e-09	40.3941	intron_variant	ENSECAG00000007244	LRP8	LDL receptor related protein 8 [Source:VGNC Symbol
2	8899970	8899970	+	3.58411e-06	7.21109e-05	32.0358	intron_variant	ENSECAG00000022284	ELAVL4	ELAV like RNA binding protein 4 [Source:VGNC Symbol
2	10707432	10707432	+	8.49658e-13	1.1727e-10	34.9516	intron_variant	ENSECAG00000022697	TRABD2B	TraB domain containing 2B [Source:VGNC Symbol
2	10737650	10737650	+	0.000606842	0.0051709	27.7233	intron_variant	ENSECAG00000022697	TRABD2B	TraB domain containing 2B [Source:VGNC Symbol
2	10784216	10784216	+	0.000319878	0.00308199	-27.5842	intron_variant	ENSECAG00000022697	TRABD2B	TraB domain containing 2B [Source:VGNC Symbol
2	10784234	10784234	+	4.6491e-07	1.26514e-05	-34.2625	intron_variant	ENSECAG00000022697	TRABD2B	TraB domain containing 2B [Source:VGNC Symbol
2	10784236	10784236	+	1.50114e-07	4.709e-06	-36.6144	intron_variant	ENSECAG00000022697	TRABD2B	TraB domain containing 2B [Source:VGNC Symbol
2	10784240	10784240	+	2.61287e-08	1.02353e-06	-37.863	intron_variant	ENSECAG00000022697	TRABD2B	TraB domain containing 2B [Source:VGNC Symbol
2	10784250	10784250	+	4.08086e-05	0.000557621	-28.0864	intron_variant	ENSECAG00000022697	TRABD2B	TraB domain containing 2B [Source:VGNC Symbol
2	12988668	12988668	+	0.000144818	0.00159859	29.3831	intron_variant	ENSECAG00000015040	NASP	nuclear autoantigenic sperm protein [Source:VGNC Symbol
2	14408998	14408998	+	4.25874e-06	8.33758e-05	38.1717	downstream_gene_variant	ENSECAG00000012824	DPH2	diphthamide biosynthesis 2 [Source:VGNC Symbol
2	16722665	16722665	+	7.33159e-09	3.38412e-07	38.0376	intron_variant	ENSECAG00000018490	HIVEP3	HIVEP zinc finger 3 [Source:VGNC Symbol
2	16722729	16722729	+	6.34937e-08	2.24327e-06	34.4616	intron_variant	ENSECAG00000018490	HIVEP3	HIVEP zinc finger 3 [Source:VGNC Symbol
2	19621929	19621929	+	1.11362e-05	0.000188189	-37.3272	intron_variant,non_coding_transcript_variant	ENSECAG00000033909	ENSECAG00000033909	None
2	19621968	19621968	+	0.000774441	0.00627376	-27.2464	intron_variant,non_coding_transcript_variant	ENSECAG00000033909	ENSECAG00000033909	None
2	19713763	19713763	+	1.04375e-09	6.21892e-08	-39.4943	intron_variant,non_coding_transcript_variant	ENSECAG00000033909	ENSECAG00000033909	None
2	19713783	19713783	+	1.88526e-10	1.3662e-08	-40.8756	intron_variant,non_coding_transcript_variant	ENSECAG00000033909	ENSECAG00000033909	None
2	20070071	20070071	+	9.02419e-08	3.02864e-06	29.6053	intron_variant	ENSECAG00000022683	RSPO1	R-spondin 1 [Source:VGNC Symbol
2	20689933	20689933	+	5.25089e-10	3.39791e-08	-39.0722	intron_variant	ENSECAG00000010275	GRIK3	glutamate ionotropic receptor kainate type subunit 3 [Source:VGNC Symbol
2	20689942	20689942	+	3.74654e-06	7.48391e-05	-30.3284	intron_variant	ENSECAG00000010275	GRIK3	glutamate ionotropic receptor kainate type subunit 3 [Source:VGNC Symbol
2	20689956	20689956	+	9.7105e-12	1.0054e-09	-41.2479	intron_variant	ENSECAG00000010275	GRIK3	glutamate ionotropic receptor kainate type subunit 3 [Source:VGNC Symbol
2	20689959	20689959	+	6.49462e-11	5.33226e-09	-40.2053	intron_variant	ENSECAG00000010275	GRIK3	glutamate ionotropic receptor kainate type subunit 3 [Source:VGNC Symbol
2	23166085	23166085	+	3.99034e-06	7.90878e-05	-27.8511	intron_variant	ENSECAG00000041448	CSMD2	CUB and Sushi multiple domains 2 [Source:HGNC Symbol
2	23423888	23423888	+	1.59395e-07	4.96043e-06	41.2207	intron_variant	ENSECAG00000041448	CSMD2	CUB and Sushi multiple domains 2 [Source:HGNC Symbol
2	23441366	23441366	+	2.01018e-19	1.09301e-16	53.8099	intron_variant	ENSECAG00000041448	CSMD2	CUB and Sushi multiple domains 2 [Source:HGNC Symbol
2	23441693	23441693	+	1.44648e-14	2.83569e-12	48.4599	intron_variant	ENSECAG00000041448	CSMD2	CUB and Sushi multiple domains 2 [Source:HGNC Symbol
2	23457483	23457483	+	5.28479e-09	2.5482e-07	-38.5921	intron_variant	ENSECAG00000041448	CSMD2	CUB and Sushi multiple domains 2 [Source:HGNC Symbol
2	23457510	23457510	+	4.27688e-11	3.66819e-09	-43.7252	intron_variant	ENSECAG00000041448	CSMD2	CUB and Sushi multiple domains 2 [Source:HGNC Symbol
2	23457534	23457534	+	2.85846e-18	1.22948e-15	-53.1263	intron_variant	ENSECAG00000041448	CSMD2	CUB and Sushi multiple domains 2 [Source:HGNC Symbol
2	23895856	23895856	+	2.07681e-07	6.23651e-06	-35.2006	intron_variant	ENSECAG00000021887	TRIM62	tripartite motif containing 62 [Source:VGNC Symbol
2	24197358	24197358	+	0.000112166	0.0012897	-25.2586	intron_variant	ENSECAG00000020557	KIAA1522	KIAA1522 [Source:VGNC Symbol
2	24879212	24879212	+	0.00102922	0.00792628	-26.0317	intron_variant	ENSECAG00000009300	SPOCD1	SPOC domain containing 1 [Source:VGNC Symbol
2	25311270	25311270	+	8.88782e-09	3.99786e-07	44.9275	downstream_gene_variant	ENSECAG00000006955	SNRNP40	small nuclear ribonucleoprotein U5 subunit 40 [Source:VGNC Symbol
2	25745350	25745350	+	1.68516e-05	0.000265368	29.0836	3_prime_UTR_variant	ENSECAG00000000686	LAPTM5	lysosomal protein transmembrane 5 [Source:VGNC Symbol
2	25745364	25745364	+	1.66686e-06	3.77935e-05	31.9671	3_prime_UTR_variant	ENSECAG00000000686	LAPTM5	lysosomal protein transmembrane 5 [Source:VGNC Symbol
2	29634840	29634840	+	0.00101625	0.00784598	-25.6006	downstream_gene_variant	ENSECAG00000005649	PAQR7	progestin and adipoQ receptor family member 7 [Source:VGNC Symbol
2	29788391	29788391	+	1.77433e-05	0.000277092	26.6281	intron_variant	ENSECAG00000014244	MAN1C1	mannosidase alpha class 1C member 1 [Source:VGNC Symbol
2	30422018	30422018	+	3.64998e-07	1.02487e-05	33.0562	intron_variant,non_coding_transcript_variant	ENSECAG00000037134	None	None
2	30422024	30422024	+	2.94894e-06	6.1124e-05	29.9008	intron_variant,non_coding_transcript_variant	ENSECAG00000037134	None	None
2	30521103	30521103	+	9.59012e-09	4.27153e-07	-35.6092	upstream_gene_variant	ENSECAG00000039918	None	None
2	30803114	30803114	+	1.31782e-05	0.000215901	-34.0952	intron_variant	ENSECAG00000006581	STPG1	sperm tail PG-rich repeat containing 1 [Source:VGNC Symbol
2	31042517	31042517	+	1.91637e-05	0.000295696	26.3974	intron_variant	ENSECAG00000021387	MYOM3	myomesin 3 [Source:VGNC Symbol
2	31930798	31930798	+	4.02158e-07	1.11437e-05	29.3561	intron_variant	ENSECAG00000019669	KDM1A	lysine demethylase 1A [Source:VGNC Symbol
2	32348044	32348044	+	3.0823e-07	8.82668e-06	26.9664	synonymous_variant	ENSECAG00000016319	ZBTB40	zinc finger and BTB domain containing 40 [Source:VGNC Symbol
2	33268568	33268568	+	0.000257413	0.00257585	-25.7158	intron_variant	ENSECAG00000015812	ECE1	endothelin converting enzyme 1 [Source:VGNC Symbol
2	33268609	33268609	+	0.000185483	0.00195701	-26.4871	intron_variant	ENSECAG00000015812	ECE1	endothelin converting enzyme 1 [Source:VGNC Symbol
2	33611344	33611344	+	1.39809e-12	1.78803e-10	37.6202	missense_variant	ENSECAG00000011147	EIF4G3	eukaryotic translation initiation factor 4 gamma 3 [Source:VGNC Symbol
2	34802229	34802229	+	8.87678e-07	2.21866e-05	-33.5692	intron_variant	ENSECAG00000009145	CAPZB	capping actin protein of muscle Z-line subunit beta [Source:VGNC Symbol
2	35741329	35741329	+	2.18991e-09	1.18551e-07	-36.0528	intron_variant	ENSECAG00000023613	IGSF21	immunoglobin superfamily member 21 [Source:VGNC Symbol
2	35741344	35741344	+	8.32598e-07	2.09981e-05	-26.8908	intron_variant	ENSECAG00000023613	IGSF21	immunoglobin superfamily member 21 [Source:VGNC Symbol
2	36715739	36715739	+	6.30565e-09	2.96277e-07	-43.1273	intron_variant	ENSECAG00000021856	PADI2	peptidyl arginine deiminase 2 [Source:VGNC Symbol
2	36715746	36715746	+	7.02911e-17	2.2098e-14	-60.556	intron_variant	ENSECAG00000021856	PADI2	peptidyl arginine deiminase 2 [Source:VGNC Symbol
2	36715772	36715772	+	4.87895e-15	1.05981e-12	-57.1965	intron_variant	ENSECAG00000021856	PADI2	peptidyl arginine deiminase 2 [Source:VGNC Symbol
2	36715797	36715797	+	3.64111e-18	1.52072e-15	-60.91	intron_variant	ENSECAG00000021856	PADI2	peptidyl arginine deiminase 2 [Source:VGNC Symbol
2	37189653	37189653	+	5.85543e-05	0.000750298	31.5126	intron_variant	ENSECAG00000023469	FAM131C	family with sequence similarity 131 member C [Source:VGNC Symbol
2	38219789	38219789	+	1.17572e-05	0.000196785	37.6786	intron_variant	ENSECAG00000006829	KAZN	kazrin, periplakin interacting protein [Source:VGNC Symbol
2	38384800	38384800	+	8.28458e-06	0.000146439	-29.6956	intron_variant	ENSECAG00000006829	KAZN	kazrin, periplakin interacting protein [Source:VGNC Symbol
2	38622833	38622833	+	1.37548e-09	7.87521e-08	-26.7178	intron_variant	ENSECAG00000006829	KAZN	kazrin, periplakin interacting protein [Source:VGNC Symbol
2	39417608	39417608	+	3.90546e-05	0.000537905	25.5957	intron_variant	ENSECAG00000013582	DHRS3	dehydrogenase/reductase 3 [Source:VGNC Symbol
2	40776209	40776209	+	1.42297e-16	4.21307e-14	53.1404	intron_variant,non_coding_transcript_variant	ENSECAG00000033916	ENSECAG00000033916	None
2	40776264	40776264	+	3.49685e-10	2.36185e-08	34.0741	intron_variant,non_coding_transcript_variant	ENSECAG00000033916	ENSECAG00000033916	None
2	40880490	40880490	+	0.000419068	0.00383104	26.7405	intron_variant,non_coding_transcript_variant	ENSECAG00000036488	None	None
2	40880546	40880546	+	6.42959e-05	0.000811125	28.7281	intron_variant,non_coding_transcript_variant	ENSECAG00000036488	None	None
2	40880555	40880555	+	1.60167e-06	3.66206e-05	39.2105	intron_variant,non_coding_transcript_variant	ENSECAG00000036488	None	None
2	42695200	42695200	+	1.83595e-05	0.000284913	33.1439	intron_variant	ENSECAG00000008638	RERE	arginine-glutamic acid dipeptide repeats [Source:VGNC Symbol
2	43040572	43040572	+	1.50729e-11	1.46417e-09	-26.4128	upstream_gene_variant	ENSECAG00000017104	ERRFI1	ERBB receptor feedback inhibitor 1 [Source:VGNC Symbol
2	43040609	43040609	+	6.39771e-12	6.95733e-10	-26.2931	upstream_gene_variant	ENSECAG00000017104	ERRFI1	ERBB receptor feedback inhibitor 1 [Source:VGNC Symbol
2	43632159	43632159	+	3.20746e-06	6.56516e-05	-26.1029	intron_variant	ENSECAG00000020792	CAMTA1	calmodulin binding transcription activator 1 [Source:VGNC Symbol
2	43632220	43632220	+	9.80769e-09	4.35946e-07	-31.296	intron_variant	ENSECAG00000020792	CAMTA1	calmodulin binding transcription activator 1 [Source:VGNC Symbol
2	44580952	44580952	+	4.40971e-05	0.000595032	25.1133	intron_variant	ENSECAG00000024940	RNF207	ring finger protein 207 [Source:VGNC Symbol
2	46370481	46370481	+	0.000958446	0.0074777	26.1905	downstream_gene_variant	ENSECAG00000029662	None	None
2	46371007	46371007	+	1.46729e-06	3.41034e-05	28.7619	non_coding_transcript_exon_variant	ENSECAG00000029662	None	None
2	46535347	46535347	+	2.05776e-09	1.12454e-07	-33.1869	downstream_gene_variant	ENSECAG00000021352	CEP104	centrosomal protein 104 [Source:VGNC Symbol
2	47041396	47041396	+	1.76769e-05	0.000276305	28.9275	intron_variant	ENSECAG00000017045	PRDM16	PR/SET domain 16 [Source:VGNC Symbol
2	47954956	47954956	+	0.000697191	0.00576905	-26.5686	intron_variant	ENSECAG00000014312	PRKCZ	protein kinase C zeta [Source:VGNC Symbol
2	48150053	48150053	+	0.000308719	0.00299383	25.5353	intron_variant	ENSECAG00000020515	CFAP74	cilia and flagella associated protein 74 [Source:VGNC Symbol
2	48150102	48150102	+	7.68032e-07	1.9535e-05	33.4334	intron_variant	ENSECAG00000020515	CFAP74	cilia and flagella associated protein 74 [Source:VGNC Symbol
2	48821280	48821280	+	1.59248e-05	0.000253688	25.3333	3_prime_UTR_variant	ENSECAG00000030432	AGRN	agrin [Source:VGNC Symbol
2	48821311	48821311	+	0.000164835	0.00177845	27.4146	3_prime_UTR_variant	ENSECAG00000030432	AGRN	agrin [Source:VGNC Symbol
2	49648474	49648474	+	3.22376e-10	2.1911e-08	-27.038	intron_variant	ENSECAG00000020112	LZTS1	leucine zipper tumor suppressor 1 [Source:VGNC Symbol
2	50526061	50526061	+	2.46103e-09	1.30933e-07	-26.6841	downstream_gene_variant	ENSECAG00000043135	None	None
2	52192431	52192431	+	7.36814e-11	5.94222e-09	-29.1916	intron_variant	ENSECAG00000036031	ENSECAG00000036031	None
2	52509767	52509767	+	1.94726e-07	5.91319e-06	-29.8203	missense_variant	ENSECAG00000013319	SLC25A37	solute carrier family 25 member 37 [Source:VGNC Symbol
2	52509774	52509774	+	4.15437e-07	1.14712e-05	-26.2255	synonymous_variant	ENSECAG00000013319	SLC25A37	solute carrier family 25 member 37 [Source:VGNC Symbol
2	52509796	52509796	+	1.38443e-11	1.36321e-09	-31.9444	stop_gained	ENSECAG00000013319	SLC25A37	solute carrier family 25 member 37 [Source:VGNC Symbol
2	52509807	52509807	+	1.03851e-06	2.53841e-05	-33.0882	missense_variant	ENSECAG00000013319	SLC25A37	solute carrier family 25 member 37 [Source:VGNC Symbol
2	52509830	52509830	+	1.94726e-07	5.91319e-06	-29.8203	missense_variant	ENSECAG00000013319	SLC25A37	solute carrier family 25 member 37 [Source:VGNC Symbol
2	54189838	54189838	+	8.57472e-05	0.00103147	27.6975	intron_variant	ENSECAG00000023607	DOCK5	dedicator of cytokinesis 5 [Source:VGNC Symbol
2	55223159	55223159	+	0.000151616	0.00165923	28.0462	intron_variant	ENSECAG00000019205	PPP2R2A	protein phosphatase 2 regulatory subunit Balpha [Source:VGNC Symbol
2	56536088	56536088	+	9.21061e-05	0.00109396	25.7432	intron_variant	ENSECAG00000003068	GULO	gulonolactone (L-) oxidase [Source:VGNC Symbol
2	56834935	56834935	+	9.85418e-09	4.37787e-07	31.7857	intron_variant	ENSECAG00000013893	SCARA5	scavenger receptor class A member 5 [Source:VGNC Symbol
2	56846658	56846658	+	0.000149291	0.00163813	-29.6516	intron_variant	ENSECAG00000013893	SCARA5	scavenger receptor class A member 5 [Source:VGNC Symbol
2	57801901	57801901	+	4.04627e-08	1.51109e-06	-29.0741	intron_variant	ENSECAG00000019848	INTS9	integrator complex subunit 9 [Source:VGNC Symbol
2	58545054	58545054	+	6.20985e-06	0.000114764	30.0872	intron_variant	ENSECAG00000001697	MSRA	methionine sulfoxide reductase A [Source:VGNC Symbol
2	59472886	59472886	+	7.40182e-05	0.000912084	-25.622	intron_variant	ENSECAG00000029070	None	None
2	59835653	59835653	+	1.23259e-06	2.94372e-05	29.2263	missense_variant	ENSECAG00000016784	TDH	L-threonine dehydrogenase [Source:VGNC Symbol
2	62510777	62510777	+	8.86033e-09	3.98757e-07	-30.9044	intron_variant,non_coding_transcript_variant	ENSECAG00000040302	None	None
2	69366636	69366636	+	1.05782e-05	0.000180189	25.3715	intron_variant	ENSECAG00000002251	TLL1	tolloid like 1 [Source:VGNC Symbol
2	70009511	70009511	+	2.60652e-09	1.37657e-07	-28.8717	intron_variant	ENSECAG00000010727	KLHL2	kelch like family member 2 [Source:VGNC Symbol
2	71465015	71465015	+	0.000100434	0.00117655	31.4286	intron_variant	ENSECAG00000015012	MARCHF1	membrane associated ring-CH-type finger 1 [Source:VGNC Symbol
2	75650476	75650476	+	1.47287e-13	2.38456e-11	36.3339	intron_variant	ENSECAG00000010321	FNIP2	folliculin interacting protein 2 [Source:VGNC Symbol
2	81220419	81220419	+	7.50433e-09	3.43815e-07	30.5672	intron_variant	ENSECAG00000022568	TMEM154	transmembrane protein 154 [Source:VGNC Symbol
2	82945839	82945839	+	4.25839e-06	8.33758e-05	-31.6913	intron_variant	ENSECAG00000010768	LRBA	LPS responsive beige-like anchor protein [Source:VGNC Symbol
2	85975971	85975971	+	1.67216e-09	9.38733e-08	35.7845	intron_variant,non_coding_transcript_variant	ENSECAG00000034650	None	None
2	87019854	87019854	+	9.56857e-08	3.18783e-06	-26.1444	intron_variant	ENSECAG00000021655	ZNF827	zinc finger protein 827 [Source:VGNC Symbol
2	87025685	87025685	+	1.09073e-11	1.1042e-09	50.5833	intron_variant	ENSECAG00000021655	ZNF827	zinc finger protein 827 [Source:VGNC Symbol
2	87025704	87025704	+	3.13623e-12	3.68396e-10	50.13	intron_variant	ENSECAG00000021655	ZNF827	zinc finger protein 827 [Source:VGNC Symbol
2	87025741	87025741	+	6.03245e-17	1.94601e-14	63.4665	intron_variant	ENSECAG00000021655	ZNF827	zinc finger protein 827 [Source:VGNC Symbol
2	90450674	90450674	+	0.000119961	0.00136372	-25.5682	intron_variant,non_coding_transcript_variant	ENSECAG00000037948	ENSECAG00000037948	None
2	91962594	91962594	+	4.40873e-05	0.000594994	33.6572	intron_variant	ENSECAG00000019137	MAML3	mastermind like transcriptional coactivator 3 [Source:VGNC Symbol
2	105829971	105829971	+	2.02169e-06	4.44176e-05	-28.457	intron_variant,non_coding_transcript_variant	ENSECAG00000036674	None	None
2	106403381	106403381	+	7.84751e-09	3.57455e-07	33.792	intron_variant	ENSECAG00000023168	TRPC3	transient receptor potential cation channel subfamily C member 3 [Source:VGNC Symbol
2	107330659	107330659	+	1.35382e-06	3.18052e-05	-30.517	missense_variant	ENSECAG00000011459	NDNF	neuron derived neurotrophic factor [Source:VGNC Symbol
2	107431943	107431943	+	8.55468e-09	3.85804e-07	37	intron_variant	ENSECAG00000011516	PRDM5	PR/SET domain 5 [Source:VGNC Symbol
2	107432000	107432000	+	5.20057e-08	1.88121e-06	33.2461	intron_variant	ENSECAG00000011516	PRDM5	PR/SET domain 5 [Source:VGNC Symbol
2	107905490	107905490	+	2.56778e-05	0.000378573	31.0854	intron_variant,non_coding_transcript_variant	ENSECAG00000035450	ENSECAG00000035450	None
2	107905529	107905529	+	0.00109431	0.00832009	25.6064	intron_variant,non_coding_transcript_variant	ENSECAG00000035450	ENSECAG00000035450	None
2	108432488	108432488	+	1.70989e-06	3.86173e-05	32.1859	missense_variant	ENSECAG00000013957	PDE5A	phosphodiesterase 5A [Source:VGNC Symbol
2	108432573	108432573	+	3.42413e-09	1.76313e-07	25.5449	synonymous_variant	ENSECAG00000013957	PDE5A	phosphodiesterase 5A [Source:VGNC Symbol
2	108478474	108478474	+	2.67757e-07	7.80469e-06	38.1271	intron_variant	ENSECAG00000013957	PDE5A	phosphodiesterase 5A [Source:VGNC Symbol
2	108478534	108478534	+	0.000136187	0.00151707	28.7254	intron_variant	ENSECAG00000013957	PDE5A	phosphodiesterase 5A [Source:VGNC Symbol
2	116107868	116107868	+	0.000300418	0.00292778	-25.1938	intron_variant	ENSECAG00000010720	ELOVL6	ELOVL fatty acid elongase 6 [Source:VGNC Symbol
2	117070400	117070400	+	6.66514e-06	0.000121927	-29.2929	intron_variant	ENSECAG00000017518	COL25A1	collagen type XXV alpha 1 chain [Source:VGNC Symbol
2	117070454	117070454	+	3.47213e-06	7.02669e-05	-31.0023	intron_variant	ENSECAG00000017518	COL25A1	collagen type XXV alpha 1 chain [Source:VGNC Symbol
2	117632768	117632768	+	9.37185e-08	3.13074e-06	38.1173	intron_variant,non_coding_transcript_variant	ENSECAG00000037426	None	None
2	117632812	117632812	+	0.00031144	0.00301616	26.6604	intron_variant,non_coding_transcript_variant	ENSECAG00000037426	None	None
2	117732042	117732042	+	4.61746e-06	8.94261e-05	25.7353	upstream_gene_variant	ENSECAG00000037426	None	None
2	117876331	117876331	+	8.95018e-05	0.00106728	25.5749	intron_variant	ENSECAG00000021232	CYP2U1	cytochrome P450 family 2 subfamily U member 1 [Source:VGNC Symbol
2	118034016	118034016	+	2.05027e-22	2.24372e-19	-50.4571	downstream_gene_variant	ENSECAG00000029480	None	None
2	118034059	118034059	+	1.66146e-11	1.596e-09	-33.2339	downstream_gene_variant	ENSECAG00000029480	None	None
2	118132684	118132684	+	1.43683e-10	1.07364e-08	-49.7883	intron_variant	ENSECAG00000021678	PAPSS1	3'-phosphoadenosine 5'-phosphosulfate synthase 1 [Source:VGNC Symbol
2	119425383	119425383	+	7.57982e-06	0.000135618	28.4578	downstream_gene_variant	ENSECAG00000008518	NPNT	nephronectin [Source:VGNC Symbol
2	119425406	119425406	+	1.4024e-06	3.28127e-05	31.607	downstream_gene_variant	ENSECAG00000008518	NPNT	nephronectin [Source:VGNC Symbol
2	119425431	119425431	+	1.53933e-11	1.49028e-09	43.6048	downstream_gene_variant	ENSECAG00000008518	NPNT	nephronectin [Source:VGNC Symbol
2	119470556	119470556	+	5.51412e-06	0.000104019	29.0578	intron_variant	ENSECAG00000008518	NPNT	nephronectin [Source:VGNC Symbol
2	120810851	120810851	+	8.47016e-09	3.82791e-07	-27.2743	intron_variant,non_coding_transcript_variant	ENSECAG00000032508	None	None
2	121169717	121169717	+	4.22565e-05	0.000574049	33.2655	intron_variant	ENSECAG00000012284	TACR3	tachykinin receptor 3 [Source:VGNC Symbol
2	121169748	121169748	+	0.000109244	0.0012613	30.4332	intron_variant	ENSECAG00000012284	TACR3	tachykinin receptor 3 [Source:VGNC Symbol
2	121180073	121180073	+	1.12693e-06	2.71823e-05	40.8154	intron_variant	ENSECAG00000012284	TACR3	tachykinin receptor 3 [Source:VGNC Symbol
20	4050673	4050673	+	2.20575e-09	1.19259e-07	-29.3812	intron_variant	ENSECAG00000013821	SLC22A23	solute carrier family 22 member 23 [Source:VGNC Symbol
20	5176170	5176170	+	3.85664e-09	1.94984e-07	42.2619	upstream_gene_variant	ENSECAG00000030025	ENSECAG00000030025	None
20	5176207	5176207	+	3.26624e-05	0.000461179	26.1905	upstream_gene_variant	ENSECAG00000030025	ENSECAG00000030025	None
20	5176226	5176226	+	1.02451e-06	2.50915e-05	39.2857	upstream_gene_variant	ENSECAG00000030025	ENSECAG00000030025	None
20	5176228	5176228	+	1.67101e-05	0.000263624	33.3753	upstream_gene_variant	ENSECAG00000030025	ENSECAG00000030025	None
20	5667419	5667419	+	1.35131e-06	3.17634e-05	31.8681	intron_variant	ENSECAG00000014044	CDYL	chromodomain Y like [Source:VGNC Symbol
20	7037559	7037559	+	3.01293e-06	6.21522e-05	28.2677	intron_variant,non_coding_transcript_variant	ENSECAG00000033549	None	None
20	7075751	7075751	+	0.000548383	0.00475669	-29.8536	intron_variant,non_coding_transcript_variant	ENSECAG00000033549	None	None
20	7075759	7075759	+	0.000686548	0.0056957	-28.7907	intron_variant,non_coding_transcript_variant	ENSECAG00000033549	None	None
20	7492639	7492639	+	2.69787e-07	7.85061e-06	33.6674	intron_variant,non_coding_transcript_variant	ENSECAG00000033242	None	None
20	7590755	7590755	+	0.000181165	0.00192059	-34.2186	upstream_gene_variant	ENSECAG00000038932	None	None
20	8601570	8601570	+	2.03175e-07	6.11817e-06	-31.4081	intron_variant	ENSECAG00000010563	BLOC1S5	biosis of lysosomal organelles complex 1 subunit 5 [Source:VGNC Symbol
20	8601633	8601633	+	2.94282e-07	8.47496e-06	-33.929	intron_variant	ENSECAG00000010563	BLOC1S5	biosis of lysosomal organelles complex 1 subunit 5 [Source:VGNC Symbol
20	10273068	10273068	+	9.02834e-10	5.45746e-08	26.7017	intron_variant	ENSECAG00000039765	ENSECAG00000039765	None
20	10945653	10945653	+	0.00011413	0.00130776	-29.1197	intron_variant	ENSECAG00000000105	ENSECAG00000000105	None
20	11458485	11458485	+	7.20535e-12	7.74791e-10	27.2915	downstream_gene_variant	ENSECAG00000031540	None	None
20	13264420	13264420	+	1.17326e-07	3.80042e-06	-25.8463	intron_variant	ENSECAG00000015119	PHACTR1	phosphatase and actin regulator 1 [Source:VGNC Symbol
20	15393737	15393737	+	2.38825e-09	1.27847e-07	-28.7021	intron_variant	ENSECAG00000011721	JARID2	jumonji and AT-rich interaction domain containing 2 [Source:VGNC Symbol
20	17028435	17028435	+	5.21198e-06	9.90976e-05	25.175	intron_variant	ENSECAG00000011524	CAP2	cyclase associated actin cytoskeleton regulatory protein 2 [Source:VGNC Symbol
20	19066513	19066513	+	8.22446e-05	0.000996689	26.4717	intron_variant,non_coding_transcript_variant	ENSECAG00000042984	ENSECAG00000042984	None
20	21682263	21682263	+	3.69284e-08	1.39172e-06	-31.3012	intron_variant,non_coding_transcript_variant	ENSECAG00000043687	None	None
20	23497979	23497979	+	7.80484e-07	1.98342e-05	-30.787	intron_variant	ENSECAG00000011540	ARMH2	armadillo like helical domain containing 2 [Source:VGNC Symbol
20	23497996	23497996	+	1.61123e-07	5.00531e-06	-32.037	intron_variant	ENSECAG00000011540	ARMH2	armadillo like helical domain containing 2 [Source:VGNC Symbol
20	23588265	23588265	+	1.63959e-05	0.000259852	34.495	intron_variant	ENSECAG00000011553	RIPOR2	RHO family interacting cell polarization regulator 2 [Source:VGNC Symbol
20	23588271	23588271	+	5.87406e-05	0.000752128	32.1835	intron_variant	ENSECAG00000011553	RIPOR2	RHO family interacting cell polarization regulator 2 [Source:VGNC Symbol
20	23588326	23588326	+	1.33261e-05	0.000217993	33.3516	intron_variant	ENSECAG00000011553	RIPOR2	RHO family interacting cell polarization regulator 2 [Source:VGNC Symbol
20	23591190	23591190	+	5.80052e-08	2.06955e-06	39.1076	intron_variant	ENSECAG00000011553	RIPOR2	RHO family interacting cell polarization regulator 2 [Source:VGNC Symbol
20	24036940	24036940	+	6.65434e-05	0.000834728	-25.3052	intron_variant	ENSECAG00000024334	CARMIL1	capping protein regulator and myosin 1 linker 1 [Source:VGNC Symbol
20	27778506	27778506	+	4.78347e-07	1.29518e-05	-27.6198	downstream_gene_variant	ENSECAG00000039104	ZSCAN12	zinc finger and SCAN domain containing 12 [Source:HGNC Symbol
20	27996816	27996816	+	7.7208e-05	0.000944123	-26.8427	upstream_gene_variant	ENSECAG00000018074	SCAND3	SCAN domain containing 3 [Source:VGNC Symbol
20	28234108	28234108	+	1.26425e-07	4.06016e-06	32.7248	3_prime_UTR_variant	ENSECAG00000042479	ENSECAG00000042479	None
20	30523386	30523386	+	7.8045e-08	2.66518e-06	36.1706	synonymous_variant	ENSECAG00000023081	GNL1	G protein nucleolar 1 (putative) [Source:HGNC Symbol
20	32310898	32310898	+	0.000741394	0.00606114	28.3671	downstream_gene_variant	ENSECAG00000011814	LY6G5C	lymphocyte antigen 6 family member G5C [Source:VGNC Symbol
20	34411145	34411145	+	0.000307606	0.00298505	-29.8312	intron_variant	ENSECAG00000021796	HLA-DMB	major histocompatibility complex, class II, DM beta [Source:HGNC Symbol
20	34500883	34500883	+	0.000627214	0.00530735	26.0776	intron_variant	ENSECAG00000012089	BRD2	bromodomain containing 2 [Source:VGNC Symbol
20	34880431	34880431	+	6.75706e-09	3.1458e-07	44.4014	intron_variant	ENSECAG00000007328	ITPR3	inositol 1,4,5-trisphosphate receptor type 3 [Source:VGNC Symbol
20	34880447	34880447	+	0.000323575	0.00311097	30.0607	intron_variant	ENSECAG00000007328	ITPR3	inositol 1,4,5-trisphosphate receptor type 3 [Source:VGNC Symbol
20	34880451	34880451	+	0.000262618	0.00261898	32.2874	intron_variant	ENSECAG00000007328	ITPR3	inositol 1,4,5-trisphosphate receptor type 3 [Source:VGNC Symbol
20	36120402	36120402	+	6.94581e-08	2.41647e-06	26.4182	intron_variant	ENSECAG00000019918	ANKS1A	ankyrin repeat and sterile alpha motif domain containing 1A [Source:VGNC Symbol
20	37578671	37578671	+	2.70709e-08	1.05613e-06	37.038	intron_variant	ENSECAG00000008178	CPNE5	copine 5 [Source:VGNC Symbol
20	37729720	37729720	+	1.00553e-07	3.32691e-06	-28.4992	upstream_gene_variant	ENSECAG00000024883	MTCH1	mitochondrial carrier 1 [Source:VGNC Symbol
20	38717594	38717594	+	2.46083e-06	5.25176e-05	27.5	intron_variant	ENSECAG00000017336	ZFAND3	zinc finger AN1-type containing 3 [Source:VGNC Symbol
20	41986129	41986129	+	1.91333e-08	7.80999e-07	44.0432	downstream_gene_variant	ENSECAG00000015081	FRS3	fibroblast growth factor receptor substrate 3 [Source:VGNC Symbol
20	42411860	42411860	+	2.48552e-05	0.000368709	28.3093	intron_variant	ENSECAG00000016971	TRERF1	transcriptional regulating factor 1 [Source:VGNC Symbol
20	43382327	43382327	+	4.18538e-05	0.000569473	26.1538	intron_variant	ENSECAG00000032788	XPO5	exportin 5 [Source:VGNC Symbol
20	43504104	43504104	+	2.62162e-20	1.73015e-17	-46.5723	intron_variant	ENSECAG00000004870	MRPS18A	mitochondrial ribosomal protein S18A [Source:VGNC Symbol
20	43504146	43504146	+	5.97797e-14	1.03988e-11	-37.9297	intron_variant	ENSECAG00000004870	MRPS18A	mitochondrial ribosomal protein S18A [Source:VGNC Symbol
20	49479721	49479721	+	0.000533466	0.00465579	-25.9897	intron_variant,non_coding_transcript_variant	ENSECAG00000037833	None	None
20	49881881	49881881	+	5.8415e-28	2.02009e-24	49.6842	intron_variant,non_coding_transcript_variant	ENSECAG00000031392	None	None
20	49975862	49975862	+	1.55207e-06	3.57343e-05	38.2102	intron_variant,non_coding_transcript_variant	ENSECAG00000031392	None	None
20	51191740	51191740	+	0.00012944	0.00145408	27	intron_variant	ENSECAG00000010916	TRAM2	translocation associated membrane protein 2 [Source:VGNC Symbol
20	51191785	51191785	+	9.10121e-06	0.000158797	30.8571	intron_variant	ENSECAG00000010916	TRAM2	translocation associated membrane protein 2 [Source:VGNC Symbol
20	51335076	51335076	+	9.71258e-08	3.22339e-06	33.3066	intron_variant	ENSECAG00000015579	TMEM14A	transmembrane protein 14A [Source:VGNC Symbol
20	52453585	52453585	+	1.91074e-11	1.8034e-09	29.9463	intron_variant	ENSECAG00000012196	LRRC1	leucine rich repeat containing 1 [Source:VGNC Symbol
20	52507704	52507704	+	4.17501e-06	8.20706e-05	32.7937	intron_variant	ENSECAG00000012196	LRRC1	leucine rich repeat containing 1 [Source:VGNC Symbol
20	53758043	53758043	+	7.46419e-15	1.56628e-12	48.1824	intron_variant	ENSECAG00000000662	HMGCLL1	3-hydroxymethyl-3-methylglutaryl-CoA lyase like 1 [Source:VGNC Symbol
20	54237396	54237396	+	0.000539011	0.00469471	-26.3066	downstream_gene_variant	ENSECAG00000029521	None	None
20	55933553	55933553	+	2.98278e-06	6.16332e-05	33.207	intron_variant,non_coding_transcript_variant	ENSECAG00000031140	None	None
20	57766491	57766491	+	3.77974e-11	3.29077e-09	33.0745	intron_variant	ENSECAG00000023016	PHF3	PHD finger protein 3 [Source:VGNC Symbol
20	58236020	58236020	+	5.95743e-05	0.000761112	-32.2398	intron_variant	ENSECAG00000005001	EYS	eyes shut homolog [Source:HGNC Symbol
20	61903160	61903160	+	1.55685e-05	0.000248838	27.4155	intron_variant	ENSECAG00000008040	ADGRB3	adhesion G protein-coupled receptor B3 [Source:VGNC Symbol
20	61926893	61926893	+	2.40663e-06	5.15008e-05	-31.7358	intron_variant	ENSECAG00000008040	ADGRB3	adhesion G protein-coupled receptor B3 [Source:VGNC Symbol
20	63908635	63908635	+	4.54276e-13	6.67925e-11	-29.7436	upstream_gene_variant	ENSECAG00000031914	None	None
21	1328226	1328226	+	6.68395e-07	1.73478e-05	30.4514	upstream_gene_variant	ENSECAG00000030438	BRD4	bromodomain containing 4 [Source:VGNC Symbol
21	2277103	2277103	+	1.14888e-16	3.48509e-14	-45.0389	intron_variant	ENSECAG00000019452	EPS15L1	epidermal growth factor receptor pathway substrate 15 like 1 [Source:VGNC Symbol
21	2442344	2442344	+	2.34008e-12	2.82951e-10	27.6013	intron_variant	ENSECAG00000011280	MED26	mediator complex subunit 26 [Source:HGNC Symbol
21	2626250	2626250	+	3.26621e-07	9.26737e-06	34.1714	intron_variant	ENSECAG00000008366	SIN3B	SIN3 transcription regulator family member B [Source:VGNC Symbol
21	2838904	2838904	+	9.54209e-10	5.72486e-08	41.8952	intron_variant	ENSECAG00000010919	MYO9B	myosin IXB [Source:VGNC Symbol
21	2838931	2838931	+	3.46416e-08	1.31529e-06	36.0836	intron_variant	ENSECAG00000010919	MYO9B	myosin IXB [Source:VGNC Symbol
21	2875505	2875505	+	1.57223e-05	0.000250924	25.3846	intron_variant	ENSECAG00000010782	OCEL1	occludin/ELL domain containing 1 [Source:VGNC Symbol
21	2875515	2875515	+	2.1698e-06	4.71683e-05	27.5395	intron_variant	ENSECAG00000010782	OCEL1	occludin/ELL domain containing 1 [Source:VGNC Symbol
21	3403166	3403166	+	1.193e-06	2.86023e-05	35.9848	splice_region_variant,intron_variant	ENSECAG00000009050	KCNN1	potassium calcium-activated channel subfamily N member 1 [Source:VGNC Symbol
21	3886441	3886441	+	1.02877e-18	4.90138e-16	38.7971	intron_variant	ENSECAG00000012748	CRTC1	CREB regulated transcription coactivator 1 [Source:VGNC Symbol
21	3886444	3886444	+	1.51497e-12	1.91485e-10	28.3352	intron_variant	ENSECAG00000012748	CRTC1	CREB regulated transcription coactivator 1 [Source:VGNC Symbol
21	4409595	4409595	+	7.1469e-17	2.23869e-14	33.9049	missense_variant	ENSECAG00000013871	SUGP1	SURP and G-patch domain containing 1 [Source:VGNC Symbol
21	4591414	4591414	+	0.000197779	0.00206832	27.9832	downstream_gene_variant	ENSECAG00000033067	ENSECAG00000033067	None
21	7966612	7966612	+	6.6904e-05	0.000837915	28.5575	intron_variant,non_coding_transcript_variant	ENSECAG00000043644	None	None
21	7966630	7966630	+	3.19093e-09	1.65488e-07	42.2375	intron_variant,non_coding_transcript_variant	ENSECAG00000043644	None	None
21	7966632	7966632	+	1.30583e-06	3.08453e-05	34.7807	intron_variant,non_coding_transcript_variant	ENSECAG00000043644	None	None
21	8404870	8404870	+	1.90404e-06	4.22592e-05	-29.4211	intron_variant	ENSECAG00000011478	NLN	neurolysin [Source:VGNC Symbol
21	8404903	8404903	+	9.21183e-06	0.000160468	-31.3364	intron_variant	ENSECAG00000011478	NLN	neurolysin [Source:VGNC Symbol
21	9112933	9112933	+	2.90447e-14	5.37695e-12	33.2519	intron_variant,non_coding_transcript_variant	ENSECAG00000028871	None	None
21	9488117	9488117	+	3.02991e-08	1.17046e-06	-35.7917	upstream_gene_variant	ENSECAG00000010850	SHISAL2B	shisa like 2B [Source:VGNC Symbol
21	9488141	9488141	+	1.19533e-08	5.19304e-07	-35.9664	upstream_gene_variant	ENSECAG00000010850	SHISAL2B	shisa like 2B [Source:VGNC Symbol
21	9488156	9488156	+	2.56949e-08	1.00837e-06	-35.667	upstream_gene_variant	ENSECAG00000010850	SHISAL2B	shisa like 2B [Source:VGNC Symbol
21	9488182	9488182	+	1.09124e-07	3.5722e-06	-28.2606	upstream_gene_variant	ENSECAG00000010850	SHISAL2B	shisa like 2B [Source:VGNC Symbol
21	11515245	11515245	+	3.377e-48	2.91955e-43	37.4711	intron_variant,non_coding_transcript_variant	ENSECAG00000041912	None	None
21	12354587	12354587	+	1.65351e-10	1.21559e-08	36.8545	intron_variant	ENSECAG00000023805	ZSWIM6	zinc finger SWIM-type containing 6 [Source:VGNC Symbol
21	12521496	12521496	+	4.2473e-08	1.5773e-06	30.0122	downstream_gene_variant	ENSECAG00000037507	ENSECAG00000037507	None
21	13795698	13795698	+	1.66374e-05	0.000262764	30.4475	intron_variant	ENSECAG00000013771	PDE4D	phosphodiesterase 4D [Source:VGNC Symbol
21	14678488	14678488	+	0.000201935	0.00210339	32.1068	intron_variant	ENSECAG00000000245	RAB3C	RAB3C, member RAS onco family [Source:VGNC Symbol
21	14678518	14678518	+	1.12717e-06	2.71823e-05	42.0024	intron_variant	ENSECAG00000000245	RAB3C	RAB3C, member RAS onco family [Source:VGNC Symbol
21	14762658	14762658	+	0.000405336	0.00372837	25.0228	intron_variant	ENSECAG00000000245	RAB3C	RAB3C, member RAS onco family [Source:VGNC Symbol
21	16907771	16907771	+	3.75413e-11	3.27507e-09	32.0677	intron_variant	ENSECAG00000015842	ANKRD55	ankyrin repeat domain 55 [Source:VGNC Symbol
21	16933908	16933908	+	5.68391e-05	0.000732083	31.4954	intron_variant	ENSECAG00000015842	ANKRD55	ankyrin repeat domain 55 [Source:VGNC Symbol
21	17916330	17916330	+	0.000745438	0.00608556	-25.3478	intron_variant	ENSECAG00000008606	GZMK	granzyme K [Source:VGNC Symbol
21	24603031	24603031	+	2.01982e-10	1.44077e-08	38.3256	intron_variant	ENSECAG00000002986	GHR	growth hormone receptor [Source:VGNC Symbol
21	24603048	24603048	+	5.67837e-10	3.63374e-08	37.3282	intron_variant	ENSECAG00000002986	GHR	growth hormone receptor [Source:VGNC Symbol
21	24990527	24990527	+	2.14796e-06	4.67759e-05	-27.7918	intron_variant,non_coding_transcript_variant	ENSECAG00000035873	None	None
21	26350538	26350538	+	1.73817e-08	7.19006e-07	-34.1795	intron_variant,non_coding_transcript_variant	ENSECAG00000037843	None	None
21	27519162	27519162	+	7.54389e-09	3.45262e-07	31.7461	synonymous_variant	ENSECAG00000019438	OSMR	oncostatin M receptor [Source:VGNC Symbol
21	27519170	27519170	+	1.09952e-12	1.47148e-10	45.3927	missense_variant	ENSECAG00000019438	OSMR	oncostatin M receptor [Source:VGNC Symbol
21	27519219	27519219	+	5.91532e-06	0.00011039	29.7492	intron_variant	ENSECAG00000019438	OSMR	oncostatin M receptor [Source:VGNC Symbol
21	27519432	27519432	+	3.72352e-22	3.64057e-19	43.4145	intron_variant	ENSECAG00000019438	OSMR	oncostatin M receptor [Source:VGNC Symbol
21	27519442	27519442	+	1.80144e-17	6.2547e-15	36.7716	intron_variant	ENSECAG00000019438	OSMR	oncostatin M receptor [Source:VGNC Symbol
21	27825988	27825988	+	3.46129e-07	9.76961e-06	-33.0118	intron_variant	ENSECAG00000020208	LIFR	LIF receptor subunit alpha [Source:VGNC Symbol
21	28343806	28343806	+	6.84416e-06	0.000124568	-25.0069	intron_variant,non_coding_transcript_variant	ENSECAG00000036008	None	None
21	28610557	28610557	+	3.15475e-10	2.14757e-08	-32.6939	intron_variant	ENSECAG00000037284	WDR70	WD repeat domain 70 [Source:HGNC Symbol
21	31844419	31844419	+	4.09496e-11	3.52967e-09	-42.9135	intron_variant	ENSECAG00000016121	ADAMTS12	ADAM metallopeptidase with thrombospondin type 1 motif 12 [Source:VGNC Symbol
21	31844458	31844458	+	2.48314e-14	4.68729e-12	-47.1345	intron_variant	ENSECAG00000016121	ADAMTS12	ADAM metallopeptidase with thrombospondin type 1 motif 12 [Source:VGNC Symbol
21	32947615	32947615	+	0.000314607	0.0030407	-26.8238	intron_variant	ENSECAG00000012851	ZFR	zinc finger RNA binding protein [Source:VGNC Symbol
21	46961167	46961167	+	2.44445e-07	7.19799e-06	33.5149	intron_variant	ENSECAG00000019952	TRIO	trio Rho guanine nucleotide exchange factor [Source:VGNC Symbol
21	46961170	46961170	+	2.12772e-13	3.35063e-11	45.5846	intron_variant	ENSECAG00000019952	TRIO	trio Rho guanine nucleotide exchange factor [Source:VGNC Symbol
21	49671017	49671017	+	9.59744e-09	4.2726e-07	-34.748	intron_variant	ENSECAG00000010901	CTNND2	catenin delta 2 [Source:VGNC Symbol
21	49671023	49671023	+	6.98112e-14	1.19989e-11	-45.0707	intron_variant	ENSECAG00000010901	CTNND2	catenin delta 2 [Source:VGNC Symbol
21	49671067	49671067	+	2.76782e-11	2.50565e-09	-35.8753	intron_variant	ENSECAG00000010901	CTNND2	catenin delta 2 [Source:VGNC Symbol
21	50545694	50545694	+	7.99006e-13	1.11595e-10	43.5722	intron_variant	ENSECAG00000012069	MARCHF6	membrane associated ring-CH-type finger 6 [Source:VGNC Symbol
21	50545744	50545744	+	6.04784e-13	8.71435e-11	45.4445	intron_variant	ENSECAG00000012069	MARCHF6	membrane associated ring-CH-type finger 6 [Source:VGNC Symbol
21	50660422	50660422	+	3.7212e-10	2.50166e-08	36.7254	intron_variant	ENSECAG00000013194	ATPSCKMT	ATP synthase c subunit lysine N-methyltransferase [Source:VGNC Symbol
21	50660465	50660465	+	0.000489152	0.00434181	26.0934	intron_variant	ENSECAG00000013194	ATPSCKMT	ATP synthase c subunit lysine N-methyltransferase [Source:VGNC Symbol
21	52196673	52196673	+	4.18094e-06	8.21313e-05	27.3847	intron_variant,non_coding_transcript_variant	ENSECAG00000031260	ENSECAG00000031260	None
21	54420706	54420706	+	1.13816e-09	6.66206e-08	28.8828	intron_variant,non_coding_transcript_variant	ENSECAG00000043005	None	None
21	54420734	54420734	+	3.01457e-12	3.56041e-10	33.3772	intron_variant,non_coding_transcript_variant	ENSECAG00000043005	None	None
21	54802881	54802881	+	2.28789e-09	1.23008e-07	-39.4238	intron_variant	ENSECAG00000000787	ADAMTS16	ADAM metallopeptidase with thrombospondin type 1 motif 16 [Source:VGNC Symbol
21	54802884	54802884	+	2.00226e-08	8.10032e-07	-37.1424	intron_variant	ENSECAG00000000787	ADAMTS16	ADAM metallopeptidase with thrombospondin type 1 motif 16 [Source:VGNC Symbol
21	57177782	57177782	+	1.8255e-09	1.01217e-07	44.7455	upstream_gene_variant	ENSECAG00000038340	None	None
21	57177815	57177815	+	6.18551e-09	2.90948e-07	39.9207	upstream_gene_variant	ENSECAG00000038340	None	None
21	58163472	58163472	+	4.65085e-11	3.95363e-09	28.6649	intron_variant	ENSECAG00000009911	SLC12A7	solute carrier family 12 member 7 [Source:VGNC Symbol
21	58189868	58189868	+	4.16821e-08	1.54993e-06	31.4983	intron_variant	ENSECAG00000009911	SLC12A7	solute carrier family 12 member 7 [Source:VGNC Symbol
21	58516354	58516354	+	1.69772e-06	3.83725e-05	31.0151	intron_variant	ENSECAG00000019638	TPPP	tubulin polymerization promoting protein [Source:VGNC Symbol
21	58516357	58516357	+	0.000161658	0.00175138	26.187	intron_variant	ENSECAG00000019638	TPPP	tubulin polymerization promoting protein [Source:VGNC Symbol
21	58516365	58516365	+	2.83974e-07	8.22469e-06	36.3665	intron_variant	ENSECAG00000019638	TPPP	tubulin polymerization promoting protein [Source:VGNC Symbol
21	58516383	58516383	+	3.10754e-06	6.39664e-05	33.1286	intron_variant	ENSECAG00000019638	TPPP	tubulin polymerization promoting protein [Source:VGNC Symbol
22	2200084	2200084	+	3.87607e-09	1.95673e-07	27.5284	synonymous_variant	ENSECAG00000011343	GZF1	GDNF inducible zinc finger protein 1 [Source:VGNC Symbol
22	3805620	3805620	+	0.000154947	0.00169032	-25.5485	downstream_gene_variant	ENSECAG00000018977	NKX2-2	NK2 homeobox 2 [Source:VGNC Symbol
22	4826629	4826629	+	0.000307156	0.00298202	-27.8178	downstream_gene_variant	ENSECAG00000019950	RALGAPA2	Ral GTPase activating protein catalytic subunit alpha 2 [Source:VGNC Symbol
22	4826633	4826633	+	1.77557e-06	3.98302e-05	-27.5	downstream_gene_variant	ENSECAG00000019950	RALGAPA2	Ral GTPase activating protein catalytic subunit alpha 2 [Source:VGNC Symbol
22	4967433	4967433	+	9.94957e-09	4.41118e-07	34.5238	intron_variant	ENSECAG00000004364	CFAP61	cilia and flagella associated protein 61 [Source:VGNC Symbol
22	4967444	4967444	+	1.83013e-06	4.08105e-05	28.817	intron_variant	ENSECAG00000004364	CFAP61	cilia and flagella associated protein 61 [Source:VGNC Symbol
22	5237699	5237699	+	1.68219e-12	2.10467e-10	-38.4501	intron_variant	ENSECAG00000015381	RIN2	Ras and Rab interactor 2 [Source:VGNC Symbol
22	5237721	5237721	+	1.94703e-10	1.40391e-08	-37.4317	intron_variant	ENSECAG00000015381	RIN2	Ras and Rab interactor 2 [Source:VGNC Symbol
22	6940066	6940066	+	3.24568e-13	4.9315e-11	39.0572	intron_variant	ENSECAG00000007899	OVOL2	ovo like zinc finger 2 [Source:VGNC Symbol
22	7297801	7297801	+	1.59008e-18	7.23521e-16	-33.4566	intron_variant	ENSECAG00000020103	DSTN	destrin, actin depolymerizing factor [Source:VGNC Symbol
22	7371753	7371753	+	0.00028587	0.00281007	-25.7548	intron_variant	ENSECAG00000021094	BFSP1	beaded filament structural protein 1 [Source:VGNC Symbol
22	12395419	12395419	+	3.49538e-20	2.14319e-17	-36.3447	intron_variant,non_coding_transcript_variant	ENSECAG00000029758	ENSECAG00000029758	None
22	14679372	14679372	+	5.79763e-10	3.6991e-08	33.1481	intron_variant	ENSECAG00000012335	PLCB4	phospholipase C beta 4 [Source:VGNC Symbol
22	21782889	21782889	+	7.59385e-07	1.93721e-05	27.6292	intron_variant	ENSECAG00000017887	ENSECAG00000017887	None
22	22209023	22209023	+	6.73629e-08	2.35686e-06	25.4204	intron_variant	ENSECAG00000009211	ANGPT4	angiopoietin 4 [Source:VGNC Symbol
22	22456979	22456979	+	9.08401e-09	4.07974e-07	28.7176	intron_variant	ENSECAG00000007532	ENSECAG00000007532	None
22	22457002	22457002	+	1.50427e-08	6.33465e-07	26.7095	intron_variant	ENSECAG00000007532	ENSECAG00000007532	None
22	22581077	22581077	+	0.000199999	0.002088	30.8005	5_prime_UTR_variant	ENSECAG00000018193	RBCK1	RANBP2-type and C3HC4-type zinc finger containing 1 [Source:VGNC Symbol
22	23284836	23284836	+	1.4064e-05	0.000228036	-31.0143	intron_variant,non_coding_transcript_variant	ENSECAG00000040745	None	None
22	25495066	25495066	+	9.2868e-06	0.000161448	25.282	intron_variant	ENSECAG00000000301	ZNF341	zinc finger protein 341 [Source:VGNC Symbol
22	27134776	27134776	+	0.000407163	0.0037408	25.1525	stop_gained	ENSECAG00000021188	CEP250	centrosomal protein 250 [Source:VGNC Symbol
22	27970169	27970169	+	1.15291e-09	6.73019e-08	28.0435	intron_variant	ENSECAG00000011582	DLGAP4	DLG associated protein 4 [Source:VGNC Symbol
22	27970171	27970171	+	4.02474e-13	6.01999e-11	40.2427	intron_variant	ENSECAG00000011582	DLGAP4	DLG associated protein 4 [Source:VGNC Symbol
22	27970186	27970186	+	5.17347e-12	5.74764e-10	31.5768	intron_variant	ENSECAG00000011582	DLGAP4	DLG associated protein 4 [Source:VGNC Symbol
22	28320578	28320578	+	9.84895e-16	2.48971e-13	35.0134	intron_variant	ENSECAG00000008959	SAMHD1	SAM and HD domain containing deoxynucleoside triphosphate triphosphohydrolase 1 [Source:VGNC Symbol
22	28320619	28320619	+	1.20795e-33	1.74054e-29	52.258	intron_variant	ENSECAG00000008959	SAMHD1	SAM and HD domain containing deoxynucleoside triphosphate triphosphohydrolase 1 [Source:VGNC Symbol
22	29113697	29113697	+	1.21048e-05	0.000201485	33.3438	downstream_gene_variant	ENSECAG00000037272	VSTM2L	V-set and transmembrane domain containing 2 like [Source:VGNC Symbol
22	29713336	29713336	+	0.000170586	0.00182704	25.9839	downstream_gene_variant	ENSECAG00000004465	RALGAPB	Ral GTPase activating protein non-catalytic subunit beta [Source:VGNC Symbol
22	29713358	29713358	+	0.000114496	0.00131125	27.661	downstream_gene_variant	ENSECAG00000004465	RALGAPB	Ral GTPase activating protein non-catalytic subunit beta [Source:VGNC Symbol
22	29713379	29713379	+	0.000104702	0.00121682	26.3864	downstream_gene_variant	ENSECAG00000004465	RALGAPB	Ral GTPase activating protein non-catalytic subunit beta [Source:VGNC Symbol
22	32671375	32671375	+	9.24044e-06	0.000160772	31.25	intron_variant	ENSECAG00000021728	PTPRT	protein tyrosine phosphatase receptor type T [Source:HGNC Symbol
22	34843458	34843458	+	7.24571e-05	0.000895786	27.0153	intron_variant	ENSECAG00000015253	RIMS4	regulating synaptic membrane exocytosis 4 [Source:VGNC Symbol
22	35039249	35039249	+	2.3115e-07	6.84379e-06	34.9665	intron_variant	ENSECAG00000021941	STK4	serine/threonine kinase 4 [Source:VGNC Symbol
22	35044840	35044840	+	2.86273e-05	0.000413248	-25.4412	intron_variant	ENSECAG00000021941	STK4	serine/threonine kinase 4 [Source:VGNC Symbol
22	35737443	35737443	+	2.15529e-06	4.69142e-05	-26.0302	intron_variant	ENSECAG00000001674	ZSWIM3	zinc finger SWIM-type containing 3 [Source:VGNC Symbol
22	36083386	36083386	+	0.000352842	0.00333481	30.8201	intron_variant,non_coding_transcript_variant	ENSECAG00000042517	None	None
22	36083425	36083425	+	1.4768e-05	0.000238019	37.1693	intron_variant,non_coding_transcript_variant	ENSECAG00000042517	None	None
22	36583854	36583854	+	2.23135e-05	0.00033696	-29.8863	intron_variant	ENSECAG00000021712	EYA2	EYA transcriptional coactivator and phosphatase 2 [Source:VGNC Symbol
22	36869455	36869455	+	6.82524e-09	3.17583e-07	36.5189	intron_variant	ENSECAG00000015634	ZMYND8	zinc finger MYND-type containing 8 [Source:VGNC Symbol
22	36869458	36869458	+	5.31096e-07	1.42241e-05	31.4396	intron_variant	ENSECAG00000015634	ZMYND8	zinc finger MYND-type containing 8 [Source:VGNC Symbol
22	36869466	36869466	+	4.59444e-06	8.91e-05	31.133	intron_variant	ENSECAG00000015634	ZMYND8	zinc finger MYND-type containing 8 [Source:VGNC Symbol
22	37982985	37982985	+	2.92917e-15	6.73507e-13	-35.2578	intron_variant	ENSECAG00000014676	PREX1	phosphatidylinositol-3,4,5-trisphosphate dependent Rac exchange factor 1 [Source:VGNC Symbol
22	37982990	37982990	+	1.99188e-21	1.70501e-18	-44.3927	intron_variant	ENSECAG00000014676	PREX1	phosphatidylinositol-3,4,5-trisphosphate dependent Rac exchange factor 1 [Source:VGNC Symbol
22	38049427	38049427	+	1.04742e-09	6.23217e-08	-43.1463	intron_variant	ENSECAG00000014676	PREX1	phosphatidylinositol-3,4,5-trisphosphate dependent Rac exchange factor 1 [Source:VGNC Symbol
22	38049435	38049435	+	5.83974e-12	6.39075e-10	-49.1463	intron_variant	ENSECAG00000014676	PREX1	phosphatidylinositol-3,4,5-trisphosphate dependent Rac exchange factor 1 [Source:VGNC Symbol
22	38049441	38049441	+	6.24792e-15	1.32717e-12	-56.4815	intron_variant	ENSECAG00000014676	PREX1	phosphatidylinositol-3,4,5-trisphosphate dependent Rac exchange factor 1 [Source:VGNC Symbol
22	38049449	38049449	+	6.81386e-12	7.38203e-10	-48.6341	intron_variant	ENSECAG00000014676	PREX1	phosphatidylinositol-3,4,5-trisphosphate dependent Rac exchange factor 1 [Source:VGNC Symbol
22	38049593	38049593	+	3.5649e-06	7.18582e-05	-31.428	intron_variant	ENSECAG00000014676	PREX1	phosphatidylinositol-3,4,5-trisphosphate dependent Rac exchange factor 1 [Source:VGNC Symbol
22	38070122	38070122	+	0.000522386	0.00457804	-27.0237	intron_variant	ENSECAG00000014676	PREX1	phosphatidylinositol-3,4,5-trisphosphate dependent Rac exchange factor 1 [Source:VGNC Symbol
22	38070127	38070127	+	4.85307e-05	0.000642326	-31.2299	intron_variant	ENSECAG00000014676	PREX1	phosphatidylinositol-3,4,5-trisphosphate dependent Rac exchange factor 1 [Source:VGNC Symbol
22	38070148	38070148	+	0.000850594	0.00678827	-26.3458	intron_variant	ENSECAG00000014676	PREX1	phosphatidylinositol-3,4,5-trisphosphate dependent Rac exchange factor 1 [Source:VGNC Symbol
22	38074414	38074414	+	7.41108e-07	1.89786e-05	-37.9353	intron_variant	ENSECAG00000014676	PREX1	phosphatidylinositol-3,4,5-trisphosphate dependent Rac exchange factor 1 [Source:VGNC Symbol
22	38158740	38158740	+	4.38418e-13	6.45708e-11	53.8462	intron_variant	ENSECAG00000023909	ARFGEF2	ADP ribosylation factor guanine nucleotide exchange factor 2 [Source:VGNC Symbol
22	38158742	38158742	+	4.06864e-17	1.35811e-14	57.6923	intron_variant	ENSECAG00000023909	ARFGEF2	ADP ribosylation factor guanine nucleotide exchange factor 2 [Source:VGNC Symbol
22	38158746	38158746	+	1.40076e-15	3.46996e-13	53.8462	intron_variant	ENSECAG00000023909	ARFGEF2	ADP ribosylation factor guanine nucleotide exchange factor 2 [Source:VGNC Symbol
22	38158786	38158786	+	9.69902e-11	7.58156e-09	50	intron_variant	ENSECAG00000023909	ARFGEF2	ADP ribosylation factor guanine nucleotide exchange factor 2 [Source:VGNC Symbol
22	38564022	38564022	+	4.85732e-11	4.11811e-09	41.1594	intron_variant	ENSECAG00000016080	KCNB1	potassium voltage-gated channel subfamily B member 1 [Source:VGNC Symbol
22	38564036	38564036	+	4.98714e-09	2.41952e-07	36.4348	intron_variant	ENSECAG00000016080	KCNB1	potassium voltage-gated channel subfamily B member 1 [Source:VGNC Symbol
22	38564045	38564045	+	4.97904e-11	4.2078e-09	41.4203	intron_variant	ENSECAG00000016080	KCNB1	potassium voltage-gated channel subfamily B member 1 [Source:VGNC Symbol
22	38564078	38564078	+	1.39217e-10	1.0466e-08	41.4412	intron_variant	ENSECAG00000016080	KCNB1	potassium voltage-gated channel subfamily B member 1 [Source:VGNC Symbol
22	38564080	38564080	+	3.84699e-16	1.0361e-13	49.9408	intron_variant	ENSECAG00000016080	KCNB1	potassium voltage-gated channel subfamily B member 1 [Source:VGNC Symbol
22	38584293	38584293	+	2.27355e-07	6.74993e-06	42.7213	intron_variant	ENSECAG00000016080	KCNB1	potassium voltage-gated channel subfamily B member 1 [Source:VGNC Symbol
22	38584331	38584331	+	7.01444e-08	2.43545e-06	43.1762	intron_variant	ENSECAG00000016080	KCNB1	potassium voltage-gated channel subfamily B member 1 [Source:VGNC Symbol
22	38584350	38584350	+	1.20276e-06	2.87883e-05	40.488	intron_variant	ENSECAG00000016080	KCNB1	potassium voltage-gated channel subfamily B member 1 [Source:VGNC Symbol
22	39113933	39113933	+	0.000360455	0.00339358	-28.9328	intron_variant	ENSECAG00000011858	UBE2V1	ubiquitin conjugating enzyme E2 V1 [Source:VGNC Symbol
22	39141136	39141136	+	8.3486e-08	2.82715e-06	26.0668	intron_variant	ENSECAG00000015236	PEDS1	plasmanylethanolamine desaturase 1 [Source:HGNC Symbol
22	39149791	39149791	+	4.64667e-06	8.98912e-05	38.0912	intron_variant	ENSECAG00000015236	PEDS1	plasmanylethanolamine desaturase 1 [Source:HGNC Symbol
22	39150668	39150668	+	7.47283e-16	1.94856e-13	38.7209	intron_variant	ENSECAG00000015236	PEDS1	plasmanylethanolamine desaturase 1 [Source:HGNC Symbol
22	39150697	39150697	+	5.69383e-10	3.63825e-08	26.2274	intron_variant	ENSECAG00000015236	PEDS1	plasmanylethanolamine desaturase 1 [Source:HGNC Symbol
22	39464450	39464450	+	1.40501e-06	3.28472e-05	-26.1635	intron_variant	ENSECAG00000019772	PTPN1	protein tyrosine phosphatase non-receptor type 1 [Source:VGNC Symbol
22	39620617	39620617	+	5.91295e-05	0.000756435	-25.1167	intron_variant	ENSECAG00000009294	PARD6B	par-6 family cell polarity regulator beta [Source:VGNC Symbol
22	39620650	39620650	+	2.39082e-07	7.06412e-06	-28.6642	intron_variant	ENSECAG00000009294	PARD6B	par-6 family cell polarity regulator beta [Source:VGNC Symbol
22	39620656	39620656	+	3.97173e-09	1.99635e-07	-26.8136	intron_variant	ENSECAG00000009294	PARD6B	par-6 family cell polarity regulator beta [Source:VGNC Symbol
22	39620666	39620666	+	2.2933e-06	4.94056e-05	-25.0689	intron_variant	ENSECAG00000009294	PARD6B	par-6 family cell polarity regulator beta [Source:VGNC Symbol
22	40226943	40226943	+	8.2394e-07	2.0804e-05	31.3888	intron_variant	ENSECAG00000018997	NFATC2	nuclear factor of activated T cells 2 [Source:VGNC Symbol
22	40226985	40226985	+	1.73918e-08	7.19077e-07	33.091	intron_variant	ENSECAG00000018997	NFATC2	nuclear factor of activated T cells 2 [Source:VGNC Symbol
22	41543063	41543063	+	1.78465e-08	7.36469e-07	-27.8626	intron_variant	ENSECAG00000010856	TSHZ2	teashirt zinc finger homeobox 2 [Source:VGNC Symbol
22	41543120	41543120	+	4.93619e-08	1.79459e-06	-27.4884	intron_variant	ENSECAG00000010856	TSHZ2	teashirt zinc finger homeobox 2 [Source:VGNC Symbol
22	41747089	41747089	+	2.57903e-09	1.36538e-07	-28.7026	downstream_gene_variant	ENSECAG00000037589	ENSECAG00000037589	None
22	41928710	41928710	+	0.000120874	0.00137204	-27.7952	5_prime_UTR_variant	ENSECAG00000011966	ZNF217	zinc finger protein 217 [Source:VGNC Symbol
22	42940403	42940403	+	5.33022e-07	1.4258e-05	41.3786	intron_variant,non_coding_transcript_variant	ENSECAG00000028952	None	None
22	44941132	44941132	+	3.39811e-08	1.29305e-06	30.4815	intron_variant	ENSECAG00000007700	RBM38	RNA binding motif protein 38 [Source:VGNC Symbol
22	45259982	45259982	+	1.77662e-31	1.39633e-27	56.6447	intron_variant,non_coding_transcript_variant	ENSECAG00000031618	None	None
22	45259987	45259987	+	5.81551e-23	6.98297e-20	49.7672	intron_variant,non_coding_transcript_variant	ENSECAG00000031618	None	None
22	45842253	45842253	+	1.40143e-08	5.95963e-07	-51.6119	intron_variant	ENSECAG00000027891	APCDD1L	APC down-regulated 1 like [Source:VGNC Symbol
22	45842280	45842280	+	0.000979608	0.00760653	-26.5672	intron_variant	ENSECAG00000027891	APCDD1L	APC down-regulated 1 like [Source:VGNC Symbol
22	46767165	46767165	+	1.04203e-06	2.54485e-05	33.1429	intron_variant,non_coding_transcript_variant	ENSECAG00000039543	ENSECAG00000039543	None
22	47068195	47068195	+	6.25378e-06	0.000115329	27.3716	missense_variant	ENSECAG00000007706	PHACTR3	phosphatase and actin regulator 3 [Source:VGNC Symbol
22	47073861	47073861	+	6.66008e-09	3.10902e-07	51.6614	intron_variant	ENSECAG00000007706	PHACTR3	phosphatase and actin regulator 3 [Source:VGNC Symbol
22	47073883	47073883	+	1.28918e-05	0.000212093	39.2163	intron_variant	ENSECAG00000007706	PHACTR3	phosphatase and actin regulator 3 [Source:VGNC Symbol
22	47354122	47354122	+	2.56482e-09	1.36036e-07	35.7143	intron_variant,non_coding_transcript_variant	ENSECAG00000040565	None	None
22	47354132	47354132	+	7.38765e-09	3.39549e-07	34.1481	intron_variant,non_coding_transcript_variant	ENSECAG00000040565	None	None
22	47354291	47354291	+	8.91712e-16	2.28392e-13	52.9626	intron_variant,non_coding_transcript_variant	ENSECAG00000040565	None	None
22	47354339	47354339	+	2.53405e-18	1.10646e-15	48.0912	intron_variant,non_coding_transcript_variant	ENSECAG00000040565	None	None
22	48469387	48469387	+	1.01481e-06	2.48821e-05	-28.916	intron_variant	ENSECAG00000023333	CDH4	cadherin 4 [Source:VGNC Symbol
22	48470257	48470257	+	6.94475e-06	0.00012595	33.4225	intron_variant	ENSECAG00000023333	CDH4	cadherin 4 [Source:VGNC Symbol
22	48522420	48522420	+	1.72238e-05	0.00027015	29.9517	intron_variant	ENSECAG00000023333	CDH4	cadherin 4 [Source:VGNC Symbol
22	48522431	48522431	+	3.88247e-05	0.000534909	28.073	intron_variant	ENSECAG00000023333	CDH4	cadherin 4 [Source:VGNC Symbol
22	48639933	48639933	+	1.7953e-10	1.3052e-08	47.9198	intron_variant	ENSECAG00000023333	CDH4	cadherin 4 [Source:VGNC Symbol
22	48714286	48714286	+	1.29988e-08	5.58827e-07	31.6249	intron_variant	ENSECAG00000023333	CDH4	cadherin 4 [Source:VGNC Symbol
22	48714332	48714332	+	8.23447e-09	3.73507e-07	27.465	intron_variant	ENSECAG00000023333	CDH4	cadherin 4 [Source:VGNC Symbol
22	48934959	48934959	+	9.57886e-05	0.00112917	28.9123	intron_variant	ENSECAG00000023048	TAF4	TATA-box binding protein associated factor 4 [Source:VGNC Symbol
22	49125373	49125373	+	1.19988e-05	0.00019999	30.2999	intron_variant	ENSECAG00000010200	OSBPL2	oxysterol binding protein like 2 [Source:VGNC Symbol
22	49333851	49333851	+	5.8074e-08	2.06955e-06	-30.6136	intron_variant	ENSECAG00000034866	GATA5	GATA binding protein 5 [Source:VGNC Symbol
22	49333858	49333858	+	5.6853e-09	2.70361e-07	-36.5715	intron_variant	ENSECAG00000034866	GATA5	GATA binding protein 5 [Source:VGNC Symbol
23	827	827	+	2.45325e-05	0.000364672	25.4281	non_coding_transcript_exon_variant	ENSECAG00000032719	ENSECAG00000032719	None
23	829	829	+	5.53555e-06	0.000104355	26.2812	non_coding_transcript_exon_variant	ENSECAG00000032719	ENSECAG00000032719	None
23	718144	718144	+	6.85928e-15	1.44991e-12	-26.4706	intron_variant	ENSECAG00000029122	ENSECAG00000029122	None
23	718154	718154	+	1.36138e-12	1.75144e-10	-25.0167	intron_variant	ENSECAG00000029122	ENSECAG00000029122	None
23	1651757	1651757	+	0.000514651	0.00452565	25.6073	upstream_gene_variant	ENSECAG00000038797	None	None
23	2088182	2088182	+	0.000293722	0.00287354	-25.7828	intron_variant	ENSECAG00000006736	FANCC	FA complementation group C [Source:VGNC Symbol
23	2123908	2123908	+	0.00127302	0.0094069	25.7363	intron_variant	ENSECAG00000015883	AOPEP	aminopeptidase O (putative) [Source:VGNC Symbol
23	2271736	2271736	+	9.78338e-15	1.99484e-12	38.7366	intron_variant	ENSECAG00000015883	AOPEP	aminopeptidase O (putative) [Source:VGNC Symbol
23	2271744	2271744	+	5.93672e-18	2.34362e-15	43.6346	intron_variant	ENSECAG00000015883	AOPEP	aminopeptidase O (putative) [Source:VGNC Symbol
23	2825059	2825059	+	6.9792e-06	0.000126468	32.5506	intron_variant	ENSECAG00000019867	DAPK1	death associated protein kinase 1 [Source:VGNC Symbol
23	2825079	2825079	+	0.000378743	0.00353034	29.5142	intron_variant	ENSECAG00000019867	DAPK1	death associated protein kinase 1 [Source:VGNC Symbol
23	2833335	2833335	+	2.86914e-06	5.96989e-05	-28.2126	intron_variant	ENSECAG00000019867	DAPK1	death associated protein kinase 1 [Source:VGNC Symbol
23	5097288	5097288	+	8.99915e-16	2.29502e-13	38.4732	intron_variant,non_coding_transcript_variant	ENSECAG00000040699	None	None
23	5439297	5439297	+	1.28601e-09	7.417e-08	47.5625	intron_variant	ENSECAG00000011815	NTRK2	neurotrophic receptor tyrosine kinase 2 [Source:VGNC Symbol
23	5439300	5439300	+	1.72086e-09	9.62324e-08	47.125	intron_variant	ENSECAG00000011815	NTRK2	neurotrophic receptor tyrosine kinase 2 [Source:VGNC Symbol
23	5439351	5439351	+	8.98726e-08	3.02094e-06	41.935	intron_variant	ENSECAG00000011815	NTRK2	neurotrophic receptor tyrosine kinase 2 [Source:VGNC Symbol
23	12334738	12334738	+	9.902e-05	0.00116219	25.3788	intron_variant,non_coding_transcript_variant	ENSECAG00000042396	None	None
23	13085511	13085511	+	1.74556e-10	1.27567e-08	-29.5893	intron_variant	ENSECAG00000018363	GNAQ	G protein subunit alpha q [Source:VGNC Symbol
23	13206702	13206702	+	1.88646e-05	0.000291758	-33.9797	intron_variant	ENSECAG00000018363	GNAQ	G protein subunit alpha q [Source:VGNC Symbol
23	21102352	21102352	+	1.26973e-12	1.65571e-10	35.3366	intron_variant	ENSECAG00000019992	PIP5K1B	phosphatidylinositol-4-phosphate 5-kinase type 1 beta [Source:VGNC Symbol
23	24119422	24119422	+	4.51308e-07	1.23317e-05	-25.1582	intron_variant	ENSECAG00000009736	ENSECAG00000009736	None
23	24158512	24158512	+	8.80133e-10	5.35099e-08	38.1105	intron_variant	ENSECAG00000009736	ENSECAG00000009736	None
23	33993445	33993445	+	4.70438e-07	1.27777e-05	25.2604	intron_variant	ENSECAG00000024578	NFIB	nuclear factor I B [Source:VGNC Symbol
23	34087032	34087032	+	2.57319e-08	1.00918e-06	34.0442	intron_variant	ENSECAG00000024578	NFIB	nuclear factor I B [Source:VGNC Symbol
23	35832187	35832187	+	1.05924e-08	4.65642e-07	-38.5334	intron_variant	ENSECAG00000017503	BNC2	basonuclin 2 [Source:VGNC Symbol
23	35832248	35832248	+	9.91814e-09	4.4014e-07	-36.3888	intron_variant	ENSECAG00000017503	BNC2	basonuclin 2 [Source:VGNC Symbol
23	36235496	36235496	+	2.03104e-08	8.1863e-07	-39.8457	intron_variant,non_coding_transcript_variant	ENSECAG00000033105	ENSECAG00000033105	None
23	36235553	36235553	+	1.71455e-09	9.59416e-08	-43.1548	intron_variant,non_coding_transcript_variant	ENSECAG00000033105	ENSECAG00000033105	None
23	36823708	36823708	+	2.26303e-05	0.000340909	25.9474	intron_variant	ENSECAG00000009922	SH3GL2	SH3 domain containing GRB2 like 2, endophilin A1 [Source:VGNC Symbol
23	37276341	37276341	+	1.6304e-05	0.000258681	-26.4551	intron_variant,non_coding_transcript_variant	ENSECAG00000039731	None	None
23	38621057	38621057	+	1.26169e-22	1.45437e-19	-41.8114	intron_variant	ENSECAG00000020101	SLC24A2	solute carrier family 24 member 2 [Source:VGNC Symbol
23	42718606	42718606	+	4.57715e-20	2.71037e-17	46.0528	intron_variant,non_coding_transcript_variant	ENSECAG00000042267	None	None
23	43976839	43976839	+	4.81761e-06	9.28655e-05	29.1734	intron_variant,non_coding_transcript_variant	ENSECAG00000035456	ENSECAG00000035456	None
23	43976906	43976906	+	1.16466e-08	5.06996e-07	34.4575	intron_variant,non_coding_transcript_variant	ENSECAG00000035456	ENSECAG00000035456	None
23	47360080	47360080	+	2.65896e-15	6.16295e-13	-42.8185	intron_variant,non_coding_transcript_variant	ENSECAG00000040163	None	None
23	48343464	48343464	+	2.08491e-12	2.53872e-10	-56.1569	intron_variant,non_coding_transcript_variant	ENSECAG00000042739	ENSECAG00000042739	None
23	48343497	48343497	+	1.32601e-07	4.22867e-06	-39.2958	intron_variant,non_coding_transcript_variant	ENSECAG00000042739	ENSECAG00000042739	None
23	51118635	51118635	+	2.19388e-08	8.76882e-07	35.6452	intron_variant,non_coding_transcript_variant	ENSECAG00000037913	None	None
23	51627942	51627942	+	2.30819e-11	2.13628e-09	39.9117	intron_variant	ENSECAG00000009488	SYK	spleen associated tyrosine kinase [Source:VGNC Symbol
23	52283079	52283079	+	1.72658e-21	1.5549e-18	-61.127	upstream_gene_variant	ENSECAG00000041078	None	None
23	52658104	52658104	+	4.03184e-11	3.48221e-09	32.8295	intron_variant,non_coding_transcript_variant	ENSECAG00000042794	None	None
23	52658131	52658131	+	1.10901e-10	8.51498e-09	32.2311	intron_variant,non_coding_transcript_variant	ENSECAG00000042794	None	None
23	52665607	52665607	+	4.52065e-09	2.22314e-07	-37.2794	intron_variant,non_coding_transcript_variant	ENSECAG00000042794	None	None
23	52665611	52665611	+	1.23742e-05	0.00020506	-28.3824	intron_variant,non_coding_transcript_variant	ENSECAG00000042794	None	None
23	52668644	52668644	+	1.206e-11	1.20676e-09	35.4167	intron_variant,non_coding_transcript_variant	ENSECAG00000042794	None	None
23	52668648	52668648	+	9.39819e-12	9.74235e-10	34.5393	intron_variant,non_coding_transcript_variant	ENSECAG00000042794	None	None
23	52668661	52668661	+	1.97318e-10	1.41568e-08	28.0375	intron_variant,non_coding_transcript_variant	ENSECAG00000042794	None	None
23	52668668	52668668	+	2.70261e-13	4.17981e-11	28.4553	intron_variant,non_coding_transcript_variant	ENSECAG00000042794	None	None
23	53142341	53142341	+	1.74233e-16	4.98198e-14	49.1921	non_coding_transcript_exon_variant	ENSECAG00000031584	ENSECAG00000031584	None
23	53970076	53970076	+	2.14083e-05	0.000324992	-31.5	upstream_gene_variant	ENSECAG00000031164	None	None
23	54446336	54446336	+	5.0554e-06	9.65879e-05	-27.7174	intron_variant	ENSECAG00000011076	FAM120A	family with sequence similarity 120A [Source:VGNC Symbol
24	2190494	2190494	+	1.13705e-09	6.66008e-08	43.0478	intron_variant,non_coding_transcript_variant	ENSECAG00000037570	ENSECAG00000037570	None
24	2190501	2190501	+	2.28475e-10	1.61246e-08	45.977	intron_variant,non_coding_transcript_variant	ENSECAG00000037570	ENSECAG00000037570	None
24	2190546	2190546	+	2.87249e-07	8.3112e-06	37.2265	intron_variant,non_coding_transcript_variant	ENSECAG00000037570	ENSECAG00000037570	None
24	2190848	2190848	+	2.01913e-08	8.1571e-07	39.8257	non_coding_transcript_exon_variant	ENSECAG00000037570	ENSECAG00000037570	None
24	4351777	4351777	+	3.55386e-06	7.17026e-05	-38.7636	upstream_gene_variant	ENSECAG00000028194	None	None
24	4351802	4351802	+	4.65623e-05	0.000622083	-29.1562	upstream_gene_variant	ENSECAG00000028194	None	None
24	6680768	6680768	+	2.33629e-05	0.000350169	26.0692	intron_variant	ENSECAG00000009258	DAAM1	dishevelled associated activator of morphosis 1 [Source:VGNC Symbol
24	6680830	6680830	+	3.83122e-06	7.63366e-05	27.9449	intron_variant	ENSECAG00000009258	DAAM1	dishevelled associated activator of morphosis 1 [Source:VGNC Symbol
24	11197939	11197939	+	2.02636e-16	5.74383e-14	35.9228	downstream_gene_variant	ENSECAG00000029421	HSPA2	heat shock protein family A (Hsp70) member 2 [Source:HGNC Symbol
24	11399755	11399755	+	3.26646e-09	1.68899e-07	-32.4032	intron_variant	ENSECAG00000011792	SPTB	spectrin beta, erythrocytic [Source:VGNC Symbol
24	17905907	17905907	+	3.88303e-11	3.36714e-09	33.601	intron_variant	ENSECAG00000011760	RGS6	regulator of G protein signaling 6 [Source:VGNC Symbol
24	18800369	18800369	+	7.56215e-08	2.59642e-06	35.3751	upstream_gene_variant	ENSECAG00000007861	PAPLN	papilin, proteoglycan like sulfated glycoprotein [Source:VGNC Symbol
24	20027122	20027122	+	8.64813e-06	0.000152057	-28.7685	intron_variant	ENSECAG00000018631	LTBP2	latent transforming growth factor beta binding protein 2 [Source:VGNC Symbol
24	21968688	21968688	+	3.98436e-05	0.000546768	-30.4314	intron_variant,non_coding_transcript_variant	ENSECAG00000031456	ENSECAG00000031456	None
24	32874531	32874531	+	1.32169e-12	1.70546e-10	38.482	intron_variant	ENSECAG00000026917	FOXN3	forkhead box N3 [Source:VGNC Symbol
24	32874557	32874557	+	1.38025e-15	3.42896e-13	36.5717	intron_variant	ENSECAG00000026917	FOXN3	forkhead box N3 [Source:VGNC Symbol
24	32874573	32874573	+	1.61328e-18	7.30233e-16	40.7381	intron_variant	ENSECAG00000026917	FOXN3	forkhead box N3 [Source:VGNC Symbol
24	33792973	33792973	+	0.000486352	0.00432372	26.3748	intron_variant	ENSECAG00000003862	NRDE2	NRDE-2, necessary for RNA interference, domain containing [Source:VGNC Symbol
24	35643338	35643338	+	9.57029e-14	1.61285e-11	44.7245	intron_variant	ENSECAG00000009714	RIN3	Ras and Rab interactor 3 [Source:VGNC Symbol
24	35682651	35682651	+	4.66823e-08	1.71084e-06	44.7368	intron_variant	ENSECAG00000009714	RIN3	Ras and Rab interactor 3 [Source:VGNC Symbol
24	35682696	35682696	+	3.30844e-08	1.26449e-06	44.1084	intron_variant	ENSECAG00000009714	RIN3	Ras and Rab interactor 3 [Source:VGNC Symbol
24	35682711	35682711	+	6.50191e-06	0.000119447	36.6099	intron_variant	ENSECAG00000009714	RIN3	Ras and Rab interactor 3 [Source:VGNC Symbol
24	37033356	37033356	+	4.0569e-07	1.12225e-05	-31.8048	intron_variant	ENSECAG00000018656	ASB2	ankyrin repeat and SOCS box containing 2 [Source:VGNC Symbol
24	38247950	38247950	+	0.00049033	0.00435137	30.2885	intron_variant	ENSECAG00000011365	CLMN	calmin [Source:VGNC Symbol
24	39119149	39119149	+	1.97202e-08	7.99293e-07	25.9121	upstream_gene_variant	ENSECAG00000005405	None	None
24	39255859	39255859	+	1.82685e-13	2.91669e-11	-29.4488	intron_variant	ENSECAG00000010535	AK7	adenylate kinase 7 [Source:VGNC Symbol
24	40332318	40332318	+	6.71988e-14	1.16192e-11	-25.7724	intron_variant,non_coding_transcript_variant	ENSECAG00000038233	None	None
24	41786502	41786502	+	9.50147e-06	0.000164644	-26.8795	intron_variant	ENSECAG00000031995	BCL11B	BCL11 transcription factor B [Source:HGNC Symbol
24	41786517	41786517	+	3.47285e-09	1.78503e-07	-37.0544	intron_variant	ENSECAG00000031995	BCL11B	BCL11 transcription factor B [Source:HGNC Symbol
24	41794855	41794855	+	0.000237752	0.00241364	-29.0043	intron_variant	ENSECAG00000031995	BCL11B	BCL11 transcription factor B [Source:HGNC Symbol
24	42251382	42251382	+	1.92465e-09	1.06186e-07	29.92	intron_variant	ENSECAG00000019766	EML1	EMAP like 1 [Source:VGNC Symbol
24	42251394	42251394	+	2.76876e-10	1.92111e-08	34.4588	intron_variant	ENSECAG00000019766	EML1	EMAP like 1 [Source:VGNC Symbol
24	42451247	42451247	+	1.73883e-07	5.3555e-06	-28.0988	intron_variant	ENSECAG00000012315	EVL	Enah/Vasp-like [Source:VGNC Symbol
24	42547052	42547052	+	1.18608e-05	0.000197956	29.8444	intron_variant	ENSECAG00000023383	DEGS2	delta 4-desaturase, sphingolipid 2 [Source:VGNC Symbol
24	44093978	44093978	+	0.000116459	0.00133056	27.8116	intron_variant	ENSECAG00000019009	PPP2R5C	protein phosphatase 2 regulatory subunit B'gamma [Source:VGNC Symbol
24	45591006	45591006	+	0.000266304	0.00264896	26.0963	downstream_gene_variant	ENSECAG00000014904	KLC1	kinesin light chain 1 [Source:HGNC Symbol
24	45591027	45591027	+	9.84964e-06	0.000169708	31.1596	downstream_gene_variant	ENSECAG00000014904	KLC1	kinesin light chain 1 [Source:HGNC Symbol
24	45597906	45597906	+	2.93361e-10	2.01448e-08	38.0519	intron_variant	ENSECAG00000009189	XRCC3	X-ray repair cross complementing 3 [Source:VGNC Symbol
24	45676756	45676756	+	2.08462e-05	0.000317743	31.8778	intron_variant	ENSECAG00000017405	PPP1R13B	protein phosphatase 1 regulatory subunit 13B [Source:VGNC Symbol
25	953590	953590	+	6.43002e-06	0.000118285	29.9421	downstream_gene_variant	ENSECAG00000010059	CA9	carbonic anhydrase 9 [Source:VGNC Symbol
25	953617	953617	+	5.30309e-05	0.00069141	29.7767	downstream_gene_variant	ENSECAG00000010059	CA9	carbonic anhydrase 9 [Source:VGNC Symbol
25	1063714	1063714	+	4.15656e-06	8.17637e-05	31.2357	missense_variant	ENSECAG00000011281	NPR2	natriuretic peptide receptor 2 [Source:VGNC Symbol
25	2132711	2132711	+	2.2593e-06	4.8807e-05	25.1371	intron_variant	ENSECAG00000000551	PAX5	paired box 5 [Source:VGNC Symbol
25	2563326	2563326	+	2.22105e-06	4.81249e-05	-29.1158	intron_variant	ENSECAG00000008981	GRHPR	glyoxylate and hydroxypyruvate reductase [Source:VGNC Symbol
25	2563356	2563356	+	4.75269e-09	2.3168e-07	-32.7233	intron_variant	ENSECAG00000008981	GRHPR	glyoxylate and hydroxypyruvate reductase [Source:VGNC Symbol
25	2813486	2813486	+	1.9939e-20	1.35733e-17	36.1144	intron_variant	ENSECAG00000020791	FRMPD1	FERM and PDZ domain containing 1 [Source:VGNC Symbol
25	4696964	4696964	+	2.97882e-21	2.47626e-18	56.3558	intron_variant	ENSECAG00000013847	NCBP1	nuclear cap binding protein subunit 1 [Source:VGNC Symbol
25	4697122	4697122	+	1.14137e-18	5.27681e-16	41.94	intron_variant	ENSECAG00000013847	NCBP1	nuclear cap binding protein subunit 1 [Source:VGNC Symbol
25	4697138	4697138	+	3.74778e-22	3.64057e-19	43.5442	intron_variant	ENSECAG00000013847	NCBP1	nuclear cap binding protein subunit 1 [Source:VGNC Symbol
25	4697145	4697145	+	4.37342e-20	2.60759e-17	43.7229	intron_variant	ENSECAG00000013847	NCBP1	nuclear cap binding protein subunit 1 [Source:VGNC Symbol
25	4697157	4697157	+	1.14382e-21	1.052e-18	44.2403	intron_variant	ENSECAG00000013847	NCBP1	nuclear cap binding protein subunit 1 [Source:VGNC Symbol
25	5030760	5030760	+	7.99513e-07	2.02701e-05	-26.0371	intron_variant	ENSECAG00000016772	NANS	N-acetylneuraminate synthase [Source:VGNC Symbol
25	5030806	5030806	+	1.17335e-06	2.81858e-05	-25.888	intron_variant	ENSECAG00000016772	NANS	N-acetylneuraminate synthase [Source:VGNC Symbol
25	5221622	5221622	+	4.71956e-06	9.11178e-05	27.6946	intron_variant	ENSECAG00000009066	GABBR2	gamma-aminobutyric acid type B receptor subunit 2 [Source:VGNC Symbol
25	5533655	5533655	+	4.27118e-12	4.84594e-10	35.1042	intron_variant	ENSECAG00000009066	GABBR2	gamma-aminobutyric acid type B receptor subunit 2 [Source:VGNC Symbol
25	5671201	5671201	+	1.29326e-06	3.05902e-05	33.0719	intron_variant	ENSECAG00000016546	GALNT12	polypeptide N-acetylgalactosaminyltransferase 12 [Source:VGNC Symbol
25	5791666	5791666	+	3.60811e-06	7.24927e-05	-28.4586	intron_variant	ENSECAG00000021211	COL15A1	collagen type XV alpha 1 chain [Source:VGNC Symbol
25	11562532	11562532	+	5.8611e-06	0.000109514	-26.4801	intron_variant	ENSECAG00000002233	SLC44A1	solute carrier family 44 member 1 [Source:VGNC Symbol
25	13551587	13551587	+	0.000129569	0.00145515	-26.6721	intron_variant,non_coding_transcript_variant	ENSECAG00000035328	None	None
25	16201488	16201488	+	3.21498e-05	0.000455429	-25.9615	intron_variant	ENSECAG00000010228	MUSK	muscle associated receptor tyrosine kinase [Source:VGNC Symbol
25	16390992	16390992	+	6.94387e-08	2.41647e-06	30.7241	intron_variant	ENSECAG00000016606	LPAR1	lysophosphatidic acid receptor 1 [Source:VGNC Symbol
25	16708013	16708013	+	1.74295e-07	5.36627e-06	-29.7093	intron_variant	ENSECAG00000020519	ECPAS	Ecm29 proteasome adaptor and scaffold [Source:VGNC Symbol
25	17164114	17164114	+	3.25977e-06	6.65141e-05	25.8196	downstream_gene_variant	ENSECAG00000017921	SUSD1	sushi domain containing 1 [Source:VGNC Symbol
25	18857278	18857278	+	2.0276e-06	4.45361e-05	-31.7131	intron_variant	ENSECAG00000000199	RGS3	regulator of G protein signaling 3 [Source:VGNC Symbol
25	18872381	18872381	+	1.25534e-12	1.6419e-10	28.8389	upstream_gene_variant	ENSECAG00000000199	RGS3	regulator of G protein signaling 3 [Source:VGNC Symbol
25	19131940	19131940	+	3.21435e-07	9.14124e-06	32.7298	intron_variant	ENSECAG00000020621	ZNF618	zinc finger protein 618 [Source:VGNC Symbol
25	19252849	19252849	+	6.34014e-05	0.000801831	26.0425	intron_variant	ENSECAG00000020621	ZNF618	zinc finger protein 618 [Source:VGNC Symbol
25	19777796	19777796	+	5.31071e-05	0.000691985	27.2816	3_prime_UTR_variant	ENSECAG00000037138	ATP6V1G1	ATPase H+ transporting V1 subunit G1 [Source:VGNC Symbol
25	19777854	19777854	+	2.78037e-05	0.000403854	28.4996	3_prime_UTR_variant	ENSECAG00000037138	ATP6V1G1	ATPase H+ transporting V1 subunit G1 [Source:VGNC Symbol
25	21209140	21209140	+	6.80626e-06	0.000124089	31.2974	intron_variant	ENSECAG00000023026	PAPPA	pappalysin 1 [Source:VGNC Symbol
25	25314100	25314100	+	1.46484e-09	8.35367e-08	36.833	intron_variant	ENSECAG00000011518	RAB14	RAB14, member RAS onco family [Source:VGNC Symbol
25	25314108	25314108	+	8.41562e-11	6.69333e-09	34.0333	intron_variant	ENSECAG00000011518	RAB14	RAB14, member RAS onco family [Source:VGNC Symbol
25	25314112	25314112	+	1.02866e-09	6.14169e-08	36.1331	intron_variant	ENSECAG00000011518	RAB14	RAB14, member RAS onco family [Source:VGNC Symbol
25	25314122	25314122	+	1.59325e-10	1.17629e-08	29.5238	intron_variant	ENSECAG00000011518	RAB14	RAB14, member RAS onco family [Source:VGNC Symbol
25	25745935	25745935	+	8.0441e-07	2.03696e-05	32.8261	intron_variant	ENSECAG00000024868	DAB2IP	DAB2 interacting protein [Source:VGNC Symbol
25	25745946	25745946	+	2.19965e-07	6.55528e-06	32.19	intron_variant	ENSECAG00000024868	DAB2IP	DAB2 interacting protein [Source:VGNC Symbol
25	25745995	25745995	+	1.10805e-06	2.68109e-05	32.4799	intron_variant	ENSECAG00000024868	DAB2IP	DAB2 interacting protein [Source:VGNC Symbol
25	26003780	26003780	+	1.36169e-06	3.19641e-05	-28.5304	intron_variant	ENSECAG00000020682	TTLL11	tubulin tyrosine ligase like 11 [Source:VGNC Symbol
25	26044564	26044564	+	3.58372e-06	7.21109e-05	27.0337	intron_variant	ENSECAG00000020682	TTLL11	tubulin tyrosine ligase like 11 [Source:VGNC Symbol
25	27493015	27493015	+	9.03327e-10	5.45746e-08	-26.1384	missense_variant	ENSECAG00000021253	PDCL	phosducin like [Source:VGNC Symbol
25	28268231	28268231	+	6.85036e-12	7.40302e-10	-56.9549	intron_variant	ENSECAG00000022391	DENND1A	DENN domain containing 1A [Source:VGNC Symbol
25	28411737	28411737	+	8.6241e-11	6.82773e-09	-49.4937	intron_variant	ENSECAG00000022391	DENND1A	DENN domain containing 1A [Source:VGNC Symbol
25	28723247	28723247	+	5.84038e-07	1.54388e-05	-26.7905	intron_variant	ENSECAG00000009405	LHX2	LIM homeobox 2 [Source:VGNC Symbol
25	28723273	28723273	+	1.46465e-08	6.20103e-07	-26.4532	intron_variant	ENSECAG00000009405	LHX2	LIM homeobox 2 [Source:VGNC Symbol
25	29326366	29326366	+	4.72197e-08	1.72761e-06	-37.7674	intron_variant	ENSECAG00000021324	NR6A1	nuclear receptor subfamily 6 group A member 1 [Source:VGNC Symbol
25	29326413	29326413	+	2.18778e-06	4.74993e-05	-27.1279	intron_variant	ENSECAG00000021324	NR6A1	nuclear receptor subfamily 6 group A member 1 [Source:VGNC Symbol
25	30138614	30138614	+	1.36236e-05	0.000222104	-34.9315	intron_variant	ENSECAG00000016804	PBX3	PBX homeobox 3 [Source:HGNC Symbol
25	30268193	30268193	+	0.000484915	0.00431306	31.0502	downstream_gene_variant	ENSECAG00000031256	None	None
25	30268219	30268219	+	0.00112845	0.00852045	27.8416	downstream_gene_variant	ENSECAG00000031256	None	None
25	30593249	30593249	+	0.000154434	0.00168557	25.2353	intron_variant	ENSECAG00000017566	MVB12B	multivesicular body subunit 12B [Source:VGNC Symbol
25	30593303	30593303	+	2.09794e-06	4.58482e-05	34.4706	intron_variant	ENSECAG00000017566	MVB12B	multivesicular body subunit 12B [Source:VGNC Symbol
25	30707913	30707913	+	1.21779e-08	5.28263e-07	29.8009	intron_variant	ENSECAG00000017566	MVB12B	multivesicular body subunit 12B [Source:VGNC Symbol
25	30886880	30886880	+	5.13472e-07	1.38103e-05	31.9444	3_prime_UTR_variant	ENSECAG00000029610	LMX1B	LIM homeobox transcription factor 1 beta [Source:VGNC Symbol
25	31365050	31365050	+	2.60681e-05	0.000383087	32.1728	intron_variant	ENSECAG00000013574	RALGPS1	Ral GEF with PH domain and SH3 binding motif 1 [Source:VGNC Symbol
25	31365069	31365069	+	1.42031e-06	3.31421e-05	34.2466	intron_variant	ENSECAG00000013574	RALGPS1	Ral GEF with PH domain and SH3 binding motif 1 [Source:VGNC Symbol
25	31577471	31577471	+	1.96262e-05	0.000301314	-25.5083	intron_variant	ENSECAG00000024442	NIBAN2	niban apoptosis regulator 2 [Source:VGNC Symbol
25	31703500	31703500	+	1.58947e-06	3.6392e-05	-32.6479	downstream_gene_variant	ENSECAG00000013078	STXBP1	syntaxin binding protein 1 [Source:VGNC Symbol
25	31703510	31703510	+	2.00041e-07	6.04486e-06	-35.6031	downstream_gene_variant	ENSECAG00000013078	STXBP1	syntaxin binding protein 1 [Source:VGNC Symbol
25	31703533	31703533	+	1.39367e-05	0.000226354	-31.2181	downstream_gene_variant	ENSECAG00000013078	STXBP1	syntaxin binding protein 1 [Source:VGNC Symbol
25	31766361	31766361	+	1.54893e-09	8.74668e-08	-42.2115	intron_variant	ENSECAG00000007965	CDK9	cyclin dependent kinase 9 [Source:VGNC Symbol
25	33217841	33217841	+	1.29663e-06	3.06533e-05	-34.4994	intron_variant	ENSECAG00000023890	PRRX2	paired related homeobox 2 [Source:VGNC Symbol
25	33217860	33217860	+	4.18952e-05	0.000569677	-28.3388	intron_variant	ENSECAG00000023890	PRRX2	paired related homeobox 2 [Source:VGNC Symbol
25	33414662	33414662	+	4.8776e-08	1.77777e-06	-36.0377	intron_variant	ENSECAG00000012905	FNBP1	formin binding protein 1 [Source:VGNC Symbol
25	33414725	33414725	+	2.16027e-06	4.69848e-05	-31.1966	intron_variant	ENSECAG00000012905	FNBP1	formin binding protein 1 [Source:VGNC Symbol
25	33812615	33812615	+	1.09096e-07	3.5722e-06	39.7693	intron_variant	ENSECAG00000023231	HMCN2	hemicentin 2 [Source:HGNC Symbol
25	34967502	34967502	+	4.2584e-11	3.6596e-09	-31.9084	intron_variant	ENSECAG00000022727	MED27	mediator complex subunit 27 [Source:VGNC Symbol
25	35621718	35621718	+	1.66912e-07	5.16471e-06	35.5273	intron_variant	ENSECAG00000005146	DDX31	DEAD-box helicase 31 [Source:VGNC Symbol
25	35753368	35753368	+	6.1149e-07	1.60735e-05	26.7329	intron_variant	ENSECAG00000006330	AK8	adenylate kinase 8 [Source:VGNC Symbol
25	35774685	35774685	+	3.94701e-25	7.41815e-22	-54.3885	intron_variant	ENSECAG00000006330	AK8	adenylate kinase 8 [Source:VGNC Symbol
25	35774695	35774695	+	1.22521e-17	4.41353e-15	-45.0669	intron_variant	ENSECAG00000006330	AK8	adenylate kinase 8 [Source:VGNC Symbol
25	35774701	35774701	+	3.53404e-24	5.56278e-21	-57.4472	intron_variant	ENSECAG00000006330	AK8	adenylate kinase 8 [Source:VGNC Symbol
25	35774751	35774751	+	4.40311e-17	1.45849e-14	-48.2011	intron_variant	ENSECAG00000006330	AK8	adenylate kinase 8 [Source:VGNC Symbol
25	39224461	39224461	+	4.08756e-06	8.06818e-05	25.919	upstream_gene_variant	ENSECAG00000016865	ENTPD2	ectonucleoside triphosphate diphosphohydrolase 2 [Source:VGNC Symbol
25	39534216	39534216	+	2.41099e-11	2.22218e-09	37.6283	intron_variant	ENSECAG00000017546	EXD3	exonuclease 3'-5' domain containing 3 [Source:VGNC Symbol
26	1896871	1896871	+	0.00034556	0.00327901	-25.6698	intron_variant	ENSECAG00000023211	EPHA3	EPH receptor A3 [Source:VGNC Symbol
26	1896884	1896884	+	3.32643e-06	6.76349e-05	-32.3674	intron_variant	ENSECAG00000023211	EPHA3	EPH receptor A3 [Source:VGNC Symbol
26	3553750	3553750	+	3.87105e-09	1.95598e-07	26.4519	upstream_gene_variant	ENSECAG00000009205	POU1F1	POU class 1 homeobox 1 [Source:VGNC Symbol
26	3553777	3553777	+	1.0769e-07	3.53466e-06	32.5264	upstream_gene_variant	ENSECAG00000009205	POU1F1	POU class 1 homeobox 1 [Source:VGNC Symbol
26	13011437	13011437	+	1.35103e-10	1.02011e-08	-38.4259	intron_variant	ENSECAG00000010762	ROBO2	roundabout guidance receptor 2 [Source:VGNC Symbol
26	13011458	13011458	+	1.10198e-05	0.000186439	-26.8519	intron_variant	ENSECAG00000010762	ROBO2	roundabout guidance receptor 2 [Source:VGNC Symbol
26	13011479	13011479	+	2.26449e-05	0.00034107	-29.1667	intron_variant	ENSECAG00000010762	ROBO2	roundabout guidance receptor 2 [Source:VGNC Symbol
26	30401791	30401791	+	0.000242394	0.00245501	-26.0042	intron_variant	ENSECAG00000013206	URB1	URB1 ribosome biosis homolog [Source:VGNC Symbol
26	31153814	31153814	+	1.13801e-08	4.96646e-07	-35.8041	upstream_gene_variant	ENSECAG00000007359	IL10RB	interleukin 10 receptor subunit beta [Source:VGNC Symbol
26	32496612	32496612	+	1.3956e-08	5.94653e-07	40.3721	intron_variant	ENSECAG00000003462	RUNX1	RUNX family transcription factor 1 [Source:VGNC Symbol
26	32548116	32548116	+	3.65504e-07	1.02562e-05	29.0329	intron_variant	ENSECAG00000003462	RUNX1	RUNX family transcription factor 1 [Source:VGNC Symbol
26	32570026	32570026	+	2.8547e-05	0.000412461	-32.702	intron_variant	ENSECAG00000003462	RUNX1	RUNX family transcription factor 1 [Source:VGNC Symbol
26	32570044	32570044	+	1.96029e-11	1.84412e-09	-49.8563	intron_variant	ENSECAG00000003462	RUNX1	RUNX family transcription factor 1 [Source:VGNC Symbol
26	32570081	32570081	+	3.38233e-07	9.57174e-06	-40.0383	intron_variant	ENSECAG00000003462	RUNX1	RUNX family transcription factor 1 [Source:VGNC Symbol
26	33617612	33617612	+	1.84834e-08	7.5769e-07	35.7858	intron_variant	ENSECAG00000015490	SETD4	SET domain containing 4 [Source:VGNC Symbol
26	36227821	36227821	+	2.42809e-11	2.23555e-09	45.7787	intron_variant,non_coding_transcript_variant	ENSECAG00000032651	ENSECAG00000032651	None
26	36227849	36227849	+	5.39823e-17	1.74794e-14	57.4375	intron_variant,non_coding_transcript_variant	ENSECAG00000032651	ENSECAG00000032651	None
26	36253729	36253729	+	0.000194011	0.00203482	-28.6019	intron_variant,non_coding_transcript_variant	ENSECAG00000032651	ENSECAG00000032651	None
26	38364190	38364190	+	1.07482e-05	0.000182631	37.2727	intron_variant	ENSECAG00000022289	TMPRSS2	transmembrane serine protease 2 [Source:VGNC Symbol
26	38364196	38364196	+	7.23953e-05	0.000895275	33.7879	intron_variant	ENSECAG00000022289	TMPRSS2	transmembrane serine protease 2 [Source:VGNC Symbol
26	38364217	38364217	+	9.88454e-06	0.000170231	40.7407	missense_variant,splice_region_variant	ENSECAG00000022289	TMPRSS2	transmembrane serine protease 2 [Source:VGNC Symbol
26	39433836	39433836	+	2.59976e-05	0.000382374	25.1291	intron_variant	ENSECAG00000017519	PDE9A	phosphodiesterase 9A [Source:VGNC Symbol
26	39480351	39480351	+	5.27414e-08	1.90305e-06	30.9433	intron_variant	ENSECAG00000017519	PDE9A	phosphodiesterase 9A [Source:VGNC Symbol
26	39480358	39480358	+	1.34794e-06	3.17102e-05	26.6106	intron_variant	ENSECAG00000017519	PDE9A	phosphodiesterase 9A [Source:VGNC Symbol
26	40432364	40432364	+	4.94087e-05	0.000651951	-29.3478	intron_variant	ENSECAG00000022861	AGPAT3	1-acylglycerol-3-phosphate O-acyltransferase 3 [Source:VGNC Symbol
26	40432384	40432384	+	6.14381e-08	2.17687e-06	-38.8848	intron_variant	ENSECAG00000022861	AGPAT3	1-acylglycerol-3-phosphate O-acyltransferase 3 [Source:VGNC Symbol
26	40556767	40556767	+	2.59375e-05	0.000381883	-25.5292	intron_variant	ENSECAG00000015123	TRAPPC10	trafficking protein particle complex subunit 10 [Source:VGNC Symbol
26	40556771	40556771	+	2.92298e-07	8.43751e-06	-26.0565	intron_variant	ENSECAG00000015123	TRAPPC10	trafficking protein particle complex subunit 10 [Source:VGNC Symbol
26	40556813	40556813	+	1.99489e-09	1.09307e-07	-33.1679	intron_variant	ENSECAG00000015123	TRAPPC10	trafficking protein particle complex subunit 10 [Source:VGNC Symbol
26	41236376	41236376	+	2.77684e-06	5.81704e-05	-29.7612	intron_variant	ENSECAG00000022770	PTTG1IP	PTTG1 interacting protein [Source:HGNC Symbol
26	42722259	42722259	+	2.02767e-11	1.89719e-09	42.9359	intron_variant	ENSECAG00000022455	PCNT	pericentrin [Source:VGNC Symbol
26	42767160	42767160	+	0.00129752	0.00954931	27.0085	intron_variant	ENSECAG00000022455	PCNT	pericentrin [Source:VGNC Symbol
27	1961796	1961796	+	0.000110965	0.00127793	-26.5938	intron_variant	ENSECAG00000017779	SH2D4A	SH2 domain containing 4A [Source:VGNC Symbol
27	3074844	3074844	+	1.6513e-07	5.11507e-06	25.5852	intron_variant	ENSECAG00000000096	SLC20A2	solute carrier family 20 member 2 [Source:VGNC Symbol
27	3074853	3074853	+	1.41599e-09	8.09642e-08	30.0889	intron_variant	ENSECAG00000000096	SLC20A2	solute carrier family 20 member 2 [Source:VGNC Symbol
27	3633319	3633319	+	4.40057e-12	4.97968e-10	47.7766	intron_variant	ENSECAG00000013878	ANK1	ankyrin 1 [Source:VGNC Symbol
27	4063490	4063490	+	2.2803e-06	4.91746e-05	-37.2334	intron_variant	ENSECAG00000021358	SFRP1	secreted frizzled related protein 1 [Source:VGNC Symbol
27	4063517	4063517	+	5.26599e-08	1.9009e-06	-40.1261	intron_variant	ENSECAG00000021358	SFRP1	secreted frizzled related protein 1 [Source:VGNC Symbol
27	4063535	4063535	+	5.27878e-06	0.000100214	-34.2599	intron_variant	ENSECAG00000021358	SFRP1	secreted frizzled related protein 1 [Source:VGNC Symbol
27	11368384	11368384	+	0.000285161	0.00280438	-27.7245	downstream_gene_variant	ENSECAG00000015301	RNF122	ring finger protein 122 [Source:VGNC Symbol
27	11368448	11368448	+	4.84895e-07	1.31167e-05	-31.6623	downstream_gene_variant	ENSECAG00000015301	RNF122	ring finger protein 122 [Source:VGNC Symbol
27	12327414	12327414	+	3.58838e-05	0.000499806	27.2801	intron_variant	ENSECAG00000021343	NRG1	neuregulin 1 [Source:VGNC Symbol
27	14255695	14255695	+	4.74305e-05	0.000631147	31.3492	intron_variant	ENSECAG00000022136	DCTN6	dynactin subunit 6 [Source:VGNC Symbol
27	15734446	15734446	+	1.5849e-06	3.63356e-05	-30.2222	intron_variant	ENSECAG00000003495	MFHAS1	multifunctional ROCO family signaling regulator 1 [Source:VGNC Symbol
27	16424471	16424471	+	7.78342e-07	1.97856e-05	36.2637	upstream_gene_variant	ENSECAG00000031897	None	None
27	16424480	16424480	+	1.68099e-14	3.28056e-12	52.3077	upstream_gene_variant	ENSECAG00000031897	None	None
27	16424496	16424496	+	3.62147e-06	7.26936e-05	29.0043	upstream_gene_variant	ENSECAG00000031897	None	None
27	16424511	16424511	+	0.000144053	0.00159217	25.9048	upstream_gene_variant	ENSECAG00000031897	None	None
27	16638334	16638334	+	7.65914e-12	8.16478e-10	44.4854	intron_variant	ENSECAG00000013988	DLC1	DLC1 Rho GTPase activating protein [Source:VGNC Symbol
27	16638342	16638342	+	1.46412e-06	3.40632e-05	29.2473	intron_variant	ENSECAG00000013988	DLC1	DLC1 Rho GTPase activating protein [Source:VGNC Symbol
27	16638347	16638347	+	3.04735e-06	6.27724e-05	32.8205	intron_variant	ENSECAG00000013988	DLC1	DLC1 Rho GTPase activating protein [Source:VGNC Symbol
27	20780281	20780281	+	0.000109367	0.00126221	27.465	intron_variant	ENSECAG00000031983	MTUS1	microtubule associated scaffold protein 1 [Source:HGNC Symbol
27	26112364	26112364	+	2.87653e-07	8.32009e-06	28.6585	intron_variant	ENSECAG00000012786	STOX2	storkhead box 2 [Source:VGNC Symbol
27	26989189	26989189	+	9.54095e-07	2.36348e-05	-28.0316	missense_variant	ENSECAG00000020433	TENM3	teneurin transmembrane protein 3 [Source:VGNC Symbol
27	34344085	34344085	+	5.65061e-10	3.61865e-08	36.6962	intron_variant	ENSECAG00000018517	MCPH1	microcephalin 1 [Source:VGNC Symbol
27	34344090	34344090	+	6.64148e-10	4.17588e-08	37.355	intron_variant	ENSECAG00000018517	MCPH1	microcephalin 1 [Source:VGNC Symbol
27	34344104	34344104	+	1.5505e-10	1.1457e-08	40.7654	intron_variant	ENSECAG00000018517	MCPH1	microcephalin 1 [Source:VGNC Symbol
27	34344107	34344107	+	1.75712e-11	1.66751e-09	38.4615	intron_variant	ENSECAG00000018517	MCPH1	microcephalin 1 [Source:VGNC Symbol
27	34344122	34344122	+	2.53653e-08	9.96787e-07	33.9695	intron_variant	ENSECAG00000018517	MCPH1	microcephalin 1 [Source:VGNC Symbol
27	34344137	34344137	+	1.52809e-09	8.66292e-08	37.4783	intron_variant	ENSECAG00000018517	MCPH1	microcephalin 1 [Source:VGNC Symbol
27	39015664	39015664	+	2.11608e-08	8.47747e-07	28.0952	intron_variant	ENSECAG00000020427	DLGAP2	DLG associated protein 2 [Source:VGNC Symbol
27	39024822	39024822	+	2.18612e-06	4.74872e-05	29.8379	intron_variant	ENSECAG00000020427	DLGAP2	DLG associated protein 2 [Source:VGNC Symbol
27	39091649	39091649	+	2.50076e-12	3.00245e-10	-32.9039	intron_variant	ENSECAG00000020427	DLGAP2	DLG associated protein 2 [Source:VGNC Symbol
27	39377015	39377015	+	1.19523e-06	2.86477e-05	33.4826	intron_variant	ENSECAG00000020427	DLGAP2	DLG associated protein 2 [Source:VGNC Symbol
27	39925622	39925622	+	0.000520402	0.00456251	-32.8249	intron_variant	ENSECAG00000022877	ERICH1	glutamate rich 1 [Source:VGNC Symbol
28	4428706	4428706	+	2.85061e-06	5.93847e-05	28.8365	intron_variant	ENSECAG00000015687	GLIPR1	GLI pathosis related 1 [Source:VGNC Symbol
28	6363191	6363191	+	7.13814e-16	1.87007e-13	36.604	intron_variant	ENSECAG00000000121	NAV3	neuron navigator 3 [Source:VGNC Symbol
28	6594079	6594079	+	5.55368e-06	0.000104645	-28.556	intron_variant	ENSECAG00000000121	NAV3	neuron navigator 3 [Source:VGNC Symbol
28	19032762	19032762	+	1.69376e-08	7.0299e-07	-29.7741	intron_variant,non_coding_transcript_variant	ENSECAG00000030174	None	None
28	19125676	19125676	+	0.000140198	0.00155573	-25.5792	intron_variant,non_coding_transcript_variant	ENSECAG00000028354	ENSECAG00000028354	None
28	19337399	19337399	+	6.5135e-13	9.29239e-11	36.9774	intron_variant	ENSECAG00000000374	PLEKHG7	pleckstrin homology and RhoGEF domain containing G7 [Source:VGNC Symbol
28	20052971	20052971	+	8.46918e-05	0.00102048	-28.5615	intron_variant	ENSECAG00000034128	None	None
28	20052977	20052977	+	0.000432802	0.0039333	-25.5946	intron_variant	ENSECAG00000034128	None	None
28	20060808	20060808	+	1.96129e-10	1.40981e-08	-36.6558	intron_variant	ENSECAG00000034128	None	None
28	20060824	20060824	+	1.02467e-12	1.38418e-10	-43.0828	intron_variant	ENSECAG00000034128	None	None
28	20268530	20268530	+	8.25356e-18	3.12962e-15	-40.1316	intron_variant	ENSECAG00000006833	SOCS2	suppressor of cytokine signaling 2 [Source:HGNC Symbol
28	20608737	20608737	+	1.57308e-09	8.87147e-08	-28.8567	intron_variant	ENSECAG00000022971	PLXNC1	plexin C1 [Source:VGNC Symbol
28	20879815	20879815	+	2.12558e-05	0.000322961	-29.5712	upstream_gene_variant	ENSECAG00000011697	TMCC3	transmembrane and coiled-coil domain family 3 [Source:VGNC Symbol
28	21278330	21278330	+	0.000144792	0.00159859	-27.5	intron_variant	ENSECAG00000021075	FGD6	FYVE, RhoGEF and PH domain containing 6 [Source:VGNC Symbol
28	21337326	21337326	+	3.98493e-07	1.10598e-05	-26.1934	intron_variant	ENSECAG00000021075	FGD6	FYVE, RhoGEF and PH domain containing 6 [Source:VGNC Symbol
28	22137164	22137164	+	5.07127e-07	1.36541e-05	29.1973	intron_variant	ENSECAG00000017760	ELK3	ETS transcription factor ELK3 [Source:VGNC Symbol
28	24512914	24512914	+	3.84205e-18	1.58929e-15	33.196	intron_variant	ENSECAG00000011449	ANKS1B	ankyrin repeat and sterile alpha motif domain containing 1B [Source:HGNC Symbol
28	26750174	26750174	+	8.77305e-13	1.20583e-10	-47.5763	intron_variant	ENSECAG00000010682	GNPTAB	N-acetylglucosamine-1-phosphate transferase subunits alpha and beta [Source:VGNC Symbol
28	26828899	26828899	+	1.91962e-05	0.000296044	-35.1139	intron_variant	ENSECAG00000008759	DRAM1	DNA damage regulated autophagy modulator 1 [Source:VGNC Symbol
28	28498561	28498561	+	2.05996e-07	6.19234e-06	41.1833	intron_variant	ENSECAG00000002072	TDG	thymine DNA glycosylase [Source:VGNC Symbol
28	29464091	29464091	+	2.13303e-06	4.655e-05	30.3571	intron_variant	ENSECAG00000005038	WASHC4	WASH complex subunit 4 [Source:VGNC Symbol
28	30238468	30238468	+	5.87374e-11	4.89219e-09	27.6526	missense_variant	ENSECAG00000002145	NUAK1	NUAK family kinase 1 [Source:VGNC Symbol
28	30238478	30238478	+	2.72924e-11	2.4762e-09	29.0628	splice_region_variant,intron_variant	ENSECAG00000002145	NUAK1	NUAK family kinase 1 [Source:VGNC Symbol
28	31279241	31279241	+	4.40059e-07	1.2051e-05	39.5379	intron_variant	ENSECAG00000009835	BTBD11	BTB domain containing 11 [Source:VGNC Symbol
28	31830953	31830953	+	1.60488e-06	3.66381e-05	31.02	intron_variant	ENSECAG00000019504	SYN3	synapsin III [Source:VGNC Symbol
28	31831011	31831011	+	5.53903e-05	0.000716659	25.7389	intron_variant	ENSECAG00000019504	SYN3	synapsin III [Source:VGNC Symbol
28	32078630	32078630	+	3.24314e-05	0.000458667	-29.2157	missense_variant	ENSECAG00000018314	TIMP3	TIMP metallopeptidase inhibitor 3 [Source:VGNC Symbol
28	32084179	32084179	+	1.75198e-06	3.94031e-05	29.0789	intron_variant	ENSECAG00000018314	TIMP3	TIMP metallopeptidase inhibitor 3 [Source:VGNC Symbol
28	32243103	32243103	+	7.58872e-06	0.000135749	-27.3048	intron_variant	ENSECAG00000019504	SYN3	synapsin III [Source:VGNC Symbol
28	32459435	32459435	+	1.31031e-05	0.000214874	-26.2821	intron_variant	ENSECAG00000020560	LARGE1	LARGE xylosyl- and glucuronyltransferase 1 [Source:VGNC Symbol
28	32528450	32528450	+	8.39179e-20	4.80466e-17	-26.8319	intron_variant	ENSECAG00000020560	LARGE1	LARGE xylosyl- and glucuronyltransferase 1 [Source:VGNC Symbol
28	33990496	33990496	+	0.000333437	0.00318883	-27.9762	intron_variant,non_coding_transcript_variant	ENSECAG00000040027	None	None
28	34016013	34016013	+	1.39026e-05	0.000225927	25.3247	intron_variant	ENSECAG00000001129	HMOX1	heme oxygenase 1 [Source:VGNC Symbol
28	34122645	34122645	+	2.42027e-08	9.55442e-07	34.6163	intron_variant,non_coding_transcript_variant	ENSECAG00000041442	None	None
28	34122648	34122648	+	1.22177e-11	1.21971e-09	53.4094	intron_variant,non_coding_transcript_variant	ENSECAG00000041442	None	None
28	34122657	34122657	+	6.06602e-07	1.59693e-05	41.6251	intron_variant,non_coding_transcript_variant	ENSECAG00000041442	None	None
28	34122699	34122699	+	1.28205e-07	4.1097e-06	42.3337	intron_variant,non_coding_transcript_variant	ENSECAG00000041442	None	None
28	34122703	34122703	+	1.01334e-06	2.48532e-05	38.0392	intron_variant,non_coding_transcript_variant	ENSECAG00000041442	None	None
28	34882735	34882735	+	6.25559e-06	0.000115338	-30.0349	intron_variant,non_coding_transcript_variant	ENSECAG00000043378	None	None
28	36313712	36313712	+	6.7025e-06	0.00012247	-26.7946	intron_variant	ENSECAG00000015150	EIF3L	eukaryotic translation initiation factor 3 subunit L [Source:VGNC Symbol
28	36313723	36313723	+	7.09845e-06	0.000128173	-26.8219	intron_variant	ENSECAG00000015150	EIF3L	eukaryotic translation initiation factor 3 subunit L [Source:VGNC Symbol
28	36313725	36313725	+	4.62904e-08	1.70008e-06	-29.0248	intron_variant	ENSECAG00000015150	EIF3L	eukaryotic translation initiation factor 3 subunit L [Source:VGNC Symbol
28	36563736	36563736	+	0.000366524	0.00344205	26.9524	intron_variant	ENSECAG00000021631	CSNK1E	casein kinase 1 epsilon [Source:HGNC Symbol
28	36563741	36563741	+	4.78369e-05	0.000635089	31.2381	intron_variant	ENSECAG00000021631	CSNK1E	casein kinase 1 epsilon [Source:HGNC Symbol
28	37305895	37305895	+	5.19612e-07	1.39555e-05	-28.8603	intron_variant	ENSECAG00000017245	TAB1	TGF-beta activated kinase 1 (MAP3K7) binding protein 1 [Source:HGNC Symbol
28	37305902	37305902	+	3.28485e-07	9.31417e-06	-33.3738	intron_variant	ENSECAG00000017245	TAB1	TGF-beta activated kinase 1 (MAP3K7) binding protein 1 [Source:HGNC Symbol
28	37318581	37318581	+	3.01035e-07	8.64355e-06	25.5107	intron_variant	ENSECAG00000017245	TAB1	TGF-beta activated kinase 1 (MAP3K7) binding protein 1 [Source:HGNC Symbol
28	37321194	37321194	+	4.28929e-07	1.1791e-05	26.3487	downstream_gene_variant	ENSECAG00000017245	TAB1	TGF-beta activated kinase 1 (MAP3K7) binding protein 1 [Source:HGNC Symbol
28	38979117	38979117	+	3.42115e-13	5.18899e-11	38.2961	intron_variant	ENSECAG00000010103	ZC3H7B	zinc finger CCCH-type containing 7B [Source:VGNC Symbol
28	40238824	40238824	+	1.30609e-07	4.17438e-06	30.7111	intron_variant	ENSECAG00000008452	CYB5R3	cytochrome b5 reductase 3 [Source:VGNC Symbol
28	40238847	40238847	+	1.26425e-11	1.25922e-09	42.7556	intron_variant	ENSECAG00000008452	CYB5R3	cytochrome b5 reductase 3 [Source:VGNC Symbol
28	40663185	40663185	+	0.000221791	0.00227458	-26.9533	intron_variant	ENSECAG00000021765	TSPO	translocator protein [Source:VGNC Symbol
28	41508923	41508923	+	1.49112e-09	8.47555e-08	-31.7065	3_prime_UTR_variant	ENSECAG00000008893	PARVB	parvin beta [Source:VGNC Symbol
28	41627831	41627831	+	5.42337e-06	0.000102643	28.0702	5_prime_UTR_variant	ENSECAG00000006269	SHISAL1	shisa like 1 [Source:VGNC Symbol
28	41655885	41655885	+	4.61907e-05	0.000617692	29.8555	downstream_gene_variant	ENSECAG00000043256	ENSECAG00000043256	None
28	41655937	41655937	+	2.38654e-12	2.88165e-10	49.0385	downstream_gene_variant	ENSECAG00000043256	ENSECAG00000043256	None
28	41655944	41655944	+	1.40002e-08	5.95949e-07	39.2394	downstream_gene_variant	ENSECAG00000043256	ENSECAG00000043256	None
28	41655948	41655948	+	1.52151e-10	1.12717e-08	38.3628	downstream_gene_variant	ENSECAG00000043256	ENSECAG00000043256	None
28	42729974	42729974	+	2.03382e-15	4.85725e-13	-49.3151	intron_variant	ENSECAG00000007113	ATXN10	ataxin 10 [Source:VGNC Symbol
28	42730039	42730039	+	4.29444e-19	2.23658e-16	-64.4566	intron_variant	ENSECAG00000007113	ATXN10	ataxin 10 [Source:VGNC Symbol
28	42751973	42751973	+	4.05055e-09	2.03007e-07	39.3762	intron_variant	ENSECAG00000007113	ATXN10	ataxin 10 [Source:VGNC Symbol
28	43119245	43119245	+	0.000333503	0.0031891	25.2381	intron_variant,non_coding_transcript_variant	ENSECAG00000036269	ENSECAG00000036269	None
28	43427795	43427795	+	6.57033e-08	2.31095e-06	26.252	intron_variant	ENSECAG00000010573	CELSR1	cadherin EGF LAG seven-pass G-type receptor 1 [Source:VGNC Symbol
28	43596496	43596496	+	1.35846e-05	0.000221635	25.7556	intron_variant	ENSECAG00000019570	GRAMD4	GRAM domain containing 4 [Source:VGNC Symbol
28	44225776	44225776	+	3.63808e-22	3.64057e-19	54.7397	intron_variant,non_coding_transcript_variant	ENSECAG00000040467	None	None
28	45296760	45296760	+	5.28312e-06	0.000100264	32.6667	intron_variant	ENSECAG00000038005	ENSECAG00000038005	None
28	46236874	46236874	+	7.50803e-07	1.91928e-05	31.8027	intron_variant,non_coding_transcript_variant	ENSECAG00000036397	None	None
29	3962284	3962284	+	2.1554e-06	4.69142e-05	30.175	intron_variant	ENSECAG00000010378	CCNY	cyclin Y [Source:VGNC Symbol
29	4537427	4537427	+	4.33175e-08	1.60316e-06	31.1152	intron_variant	ENSECAG00000016619	PARD3	par-3 family cell polarity regulator [Source:VGNC Symbol
29	5389519	5389519	+	1.03705e-05	0.000177258	27.9884	intron_variant,non_coding_transcript_variant	ENSECAG00000042792	None	None
29	6666671	6666671	+	0.000372235	0.00348244	28.441	intron_variant	ENSECAG00000024648	EPC1	enhancer of polycomb homolog 1 [Source:VGNC Symbol
29	8339746	8339746	+	0.000740064	0.00605449	-29.2424	intron_variant,non_coding_transcript_variant	ENSECAG00000027917	None	None
29	8458789	8458789	+	1.61717e-15	3.94947e-13	35.9688	upstream_gene_variant	ENSECAG00000031544	None	None
29	8458797	8458797	+	6.59035e-21	4.91174e-18	40.7992	upstream_gene_variant	ENSECAG00000031544	None	None
29	8458824	8458824	+	2.29342e-18	1.0168e-15	36.0578	upstream_gene_variant	ENSECAG00000031544	None	None
29	8458839	8458839	+	3.13998e-13	4.7793e-11	32.5411	upstream_gene_variant	ENSECAG00000031544	None	None
29	8495408	8495408	+	2.5172e-05	0.000372548	27.0122	intron_variant	ENSECAG00000024077	JCAD	junctional cadherin 5 associated [Source:VGNC Symbol
29	9498438	9498438	+	9.49707e-08	3.16645e-06	-36.33	intron_variant	ENSECAG00000003193	BAMBI	BMP and activin membrane bound inhibitor [Source:VGNC Symbol
29	14386109	14386109	+	9.36845e-21	6.69373e-18	47.8842	intron_variant	ENSECAG00000013576	ARMC3	armadillo repeat containing 3 [Source:VGNC Symbol
29	14386117	14386117	+	1.40087e-21	1.27486e-18	50.9192	intron_variant	ENSECAG00000013576	ARMC3	armadillo repeat containing 3 [Source:VGNC Symbol
29	14920123	14920123	+	5.19489e-08	1.87995e-06	27.5	intron_variant	ENSECAG00000012645	SPAG6	sperm associated antigen 6 [Source:VGNC Symbol
29	15393477	15393477	+	0.00029889	0.00291651	25.4789	intron_variant	ENSECAG00000012723	MLLT10	MLLT10 histone lysine methyltransferase DOT1L cofactor [Source:VGNC Symbol
29	15555392	15555392	+	6.70619e-10	4.2135e-08	-37.7369	intron_variant	ENSECAG00000012723	MLLT10	MLLT10 histone lysine methyltransferase DOT1L cofactor [Source:VGNC Symbol
29	17569639	17569639	+	3.82193e-07	1.06656e-05	39.9185	intron_variant	ENSECAG00000007484	MALRD1	MAM and LDL receptor class A domain containing 1 [Source:HGNC Symbol
29	18390309	18390309	+	2.96876e-07	8.53548e-06	35.3706	upstream_gene_variant	ENSECAG00000013884	CACNB2	calcium voltage-gated channel auxiliary subunit beta 2 [Source:VGNC Symbol
29	21060031	21060031	+	2.10955e-05	0.000320864	-25.8359	missense_variant	ENSECAG00000010704	NMT2	N-myristoyltransferase 2 [Source:VGNC Symbol
29	22172252	22172252	+	4.15846e-07	1.14788e-05	-29.7949	intron_variant	ENSECAG00000013094	FRMD4A	FERM domain containing 4A [Source:VGNC Symbol
29	22451623	22451623	+	5.0204e-05	0.000660831	25.3757	downstream_gene_variant	ENSECAG00000033310	None	None
29	23730073	23730073	+	1.0892e-07	3.56958e-06	35.0304	downstream_gene_variant	ENSECAG00000017022	UPF2	UPF2 regulator of nonsense mediated mRNA decay [Source:VGNC Symbol
29	23730119	23730119	+	6.41911e-07	1.67813e-05	30.0912	downstream_gene_variant	ENSECAG00000017022	UPF2	UPF2 regulator of nonsense mediated mRNA decay [Source:VGNC Symbol
29	24726462	24726462	+	7.65619e-15	1.60269e-12	35.0369	intron_variant	ENSECAG00000006649	CELF2	CUGBP Elav-like family member 2 [Source:VGNC Symbol
29	24727934	24727934	+	5.68447e-12	6.24454e-10	36.4355	upstream_gene_variant	ENSECAG00000006649	CELF2	CUGBP Elav-like family member 2 [Source:VGNC Symbol
29	26680483	26680483	+	2.52305e-17	8.58772e-15	-32.0674	intron_variant,non_coding_transcript_variant	ENSECAG00000031125	None	None
29	26680505	26680505	+	2.91281e-11	2.61772e-09	-27.079	intron_variant,non_coding_transcript_variant	ENSECAG00000031125	None	None
29	26808347	26808347	+	1.24239e-08	5.37855e-07	-27.0741	intron_variant,non_coding_transcript_variant	ENSECAG00000039278	None	None
29	27789142	27789142	+	4.40877e-07	1.20657e-05	29.1276	intron_variant	ENSECAG00000021462	SFMBT2	Scm like with four mbt domains 2 [Source:VGNC Symbol
29	27934577	27934577	+	4.96619e-10	3.22575e-08	37.6911	intron_variant	ENSECAG00000021462	SFMBT2	Scm like with four mbt domains 2 [Source:VGNC Symbol
29	28626220	28626220	+	0.000441325	0.00399521	-26.2911	intron_variant	ENSECAG00000023084	PRKCQ	protein kinase C theta [Source:VGNC Symbol
29	28810648	28810648	+	1.07523e-05	0.000182664	26.3074	intron_variant	ENSECAG00000012172	PFKFB3	6-phosphofructo-2-kinase/fructose-2,6-biphosphatase 3 [Source:VGNC Symbol
29	31987548	31987548	+	9.19642e-30	5.67906e-26	69.0653	intron_variant	ENSECAG00000020055	PFKP	phosphofructokinase, platelet [Source:VGNC Symbol
29	31987555	31987555	+	2.8012e-28	1.1008e-24	68.0963	intron_variant	ENSECAG00000020055	PFKP	phosphofructokinase, platelet [Source:VGNC Symbol
29	31987563	31987563	+	2.03656e-31	1.46724e-27	69.9986	intron_variant	ENSECAG00000020055	PFKP	phosphofructokinase, platelet [Source:VGNC Symbol
29	31987570	31987570	+	9.06106e-26	1.86516e-22	65.332	intron_variant	ENSECAG00000020055	PFKP	phosphofructokinase, platelet [Source:VGNC Symbol
29	32031165	32031165	+	4.38209e-06	8.54998e-05	-29.0575	intron_variant,non_coding_transcript_variant	ENSECAG00000036683	None	None
29	33328112	33328112	+	4.67155e-05	0.000623552	26.3735	intron_variant	ENSECAG00000014587	ADARB2	adenosine deaminase RNA specific B2 (inactive) [Source:VGNC Symbol
29	33328140	33328140	+	5.15329e-08	1.86567e-06	38.9043	intron_variant	ENSECAG00000014587	ADARB2	adenosine deaminase RNA specific B2 (inactive) [Source:VGNC Symbol
29	33435047	33435047	+	1.67351e-09	9.38884e-08	25.0405	intron_variant	ENSECAG00000014587	ADARB2	adenosine deaminase RNA specific B2 (inactive) [Source:VGNC Symbol
29	33601416	33601416	+	2.8476e-06	5.93416e-05	-36.646	intron_variant	ENSECAG00000014587	ADARB2	adenosine deaminase RNA specific B2 (inactive) [Source:VGNC Symbol
29	33601418	33601418	+	2.14603e-05	0.00032561	-32.765	intron_variant	ENSECAG00000014587	ADARB2	adenosine deaminase RNA specific B2 (inactive) [Source:VGNC Symbol
29	33601464	33601464	+	7.2595e-08	2.50945e-06	-41.659	intron_variant	ENSECAG00000014587	ADARB2	adenosine deaminase RNA specific B2 (inactive) [Source:VGNC Symbol
29	34377018	34377018	+	6.18441e-08	2.18989e-06	39.6604	intron_variant	ENSECAG00000008141	DIP2C	disco interacting C [Source:VGNC Symbol
3	589899	589899	+	0.00024305	0.00246021	-26.3323	upstream_gene_variant	ENSECAG00000009754	NETO2	neuropilin and tolloid like 2 [Source:VGNC Symbol
3	1819711	1819711	+	1.31792e-06	3.10886e-05	26.4017	non_coding_transcript_exon_variant	ENSECAG00000041900	ENSECAG00000041900	None
3	1819750	1819750	+	2.37647e-05	0.000355397	26.2308	non_coding_transcript_exon_variant	ENSECAG00000041900	ENSECAG00000041900	None
3	2896796	2896796	+	1.66204e-06	3.77338e-05	26.5541	intron_variant	ENSECAG00000000244	ZNF423	zinc finger protein 423 [Source:VGNC Symbol
3	3296132	3296132	+	4.7021e-08	1.72179e-06	27.0422	intron_variant	ENSECAG00000013213	BRD7	bromodomain containing 7 [Source:VGNC Symbol
3	3296171	3296171	+	6.21757e-06	0.000114858	25.402	intron_variant	ENSECAG00000013213	BRD7	bromodomain containing 7 [Source:VGNC Symbol
3	3557735	3557735	+	3.07676e-06	6.33631e-05	-25.2495	intron_variant	ENSECAG00000015958	NKD1	NKD inhibitor of WNT signaling pathway 1 [Source:VGNC Symbol
3	3557789	3557789	+	8.97975e-06	0.000157058	-25.294	intron_variant	ENSECAG00000015958	NKD1	NKD inhibitor of WNT signaling pathway 1 [Source:VGNC Symbol
3	4438128	4438128	+	0.000170544	0.00182704	-25.2269	intron_variant,non_coding_transcript_variant	ENSECAG00000038908	None	None
3	4855802	4855802	+	1.58317e-06	3.63055e-05	31.0969	non_coding_transcript_exon_variant	ENSECAG00000038452	None	None
3	6958040	6958040	+	8.72795e-11	6.89102e-09	-28.0944	intron_variant	ENSECAG00000022922	FTO	FTO alpha-ketoglutarate dependent dioxygenase [Source:VGNC Symbol
3	7137346	7137346	+	0.000777293	0.00629215	25.7143	intron_variant	ENSECAG00000022922	FTO	FTO alpha-ketoglutarate dependent dioxygenase [Source:VGNC Symbol
3	7234920	7234920	+	7.43798e-05	0.000916017	27.6471	intron_variant,non_coding_transcript_variant	ENSECAG00000042775	None	None
3	7234946	7234946	+	1.01695e-10	7.90645e-09	46.1081	intron_variant,non_coding_transcript_variant	ENSECAG00000042775	None	None
3	7434861	7434861	+	1.33063e-14	2.62645e-12	55.4998	intron_variant,non_coding_transcript_variant	ENSECAG00000030807	ENSECAG00000030807	None
3	8170311	8170311	+	1.38781e-11	1.36498e-09	30.6603	non_coding_transcript_exon_variant	ENSECAG00000028054	None	None
3	9435251	9435251	+	1.3656e-05	0.000222381	27.2703	intron_variant	ENSECAG00000013133	GNAO1	G protein subunit alpha o1 [Source:VGNC Symbol
3	9495524	9495524	+	2.20889e-10	1.56788e-08	-40.3494	downstream_gene_variant	ENSECAG00000013133	GNAO1	G protein subunit alpha o1 [Source:VGNC Symbol
3	9495531	9495531	+	8.12968e-16	2.09804e-13	-51.2674	downstream_gene_variant	ENSECAG00000013133	GNAO1	G protein subunit alpha o1 [Source:VGNC Symbol
3	9495538	9495538	+	2.42519e-09	1.29424e-07	-37.0706	downstream_gene_variant	ENSECAG00000013133	GNAO1	G protein subunit alpha o1 [Source:VGNC Symbol
3	9495544	9495544	+	1.1165e-10	8.54967e-09	-41.8274	downstream_gene_variant	ENSECAG00000013133	GNAO1	G protein subunit alpha o1 [Source:VGNC Symbol
3	9495563	9495563	+	1.09468e-09	6.4684e-08	-39.6858	downstream_gene_variant	ENSECAG00000013133	GNAO1	G protein subunit alpha o1 [Source:VGNC Symbol
3	10268072	10268072	+	7.15045e-06	0.000128977	32.8419	intron_variant,non_coding_transcript_variant	ENSECAG00000037001	None	None
3	10268230	10268230	+	1.1467e-07	3.73256e-06	28.1338	intron_variant,non_coding_transcript_variant	ENSECAG00000037001	None	None
3	10384741	10384741	+	4.5373e-05	0.000609112	28.2084	intron_variant	ENSECAG00000008003	COQ9	coenzyme Q9 [Source:VGNC Symbol
3	10434585	10434585	+	0.000366711	0.00344306	25.6481	intron_variant	ENSECAG00000020196	CCDC102A	coiled-coil domain containing 102A [Source:HGNC Symbol
3	10892516	10892516	+	1.56812e-07	4.88718e-06	-32.2435	downstream_gene_variant	ENSECAG00000011027	CFAP20	cilia and flagella associated protein 20 [Source:VGNC Symbol
3	12238504	12238504	+	7.97216e-11	6.38764e-09	33.7542	intron_variant,non_coding_transcript_variant	ENSECAG00000033537	ENSECAG00000033537	None
3	18587589	18587589	+	1.09342e-05	0.000185245	25.8834	intron_variant	ENSECAG00000015817	ATP6V0D1	ATPase H+ transporting V0 subunit d1 [Source:VGNC Symbol
3	18587593	18587593	+	3.01783e-05	0.00043218	25.0265	intron_variant	ENSECAG00000015817	ATP6V0D1	ATPase H+ transporting V0 subunit d1 [Source:VGNC Symbol
3	18587625	18587625	+	4.06691e-05	0.000556154	25.0838	intron_variant	ENSECAG00000015817	ATP6V0D1	ATPase H+ transporting V0 subunit d1 [Source:VGNC Symbol
3	20592426	20592426	+	8.26951e-21	6.05876e-18	62.3656	intron_variant	ENSECAG00000006481	WWP2	WW domain containing E3 ubiquitin protein ligase 2 [Source:VGNC Symbol
3	20592482	20592482	+	6.87647e-14	1.18475e-11	49.767	intron_variant	ENSECAG00000006481	WWP2	WW domain containing E3 ubiquitin protein ligase 2 [Source:VGNC Symbol
3	21788162	21788162	+	2.47973e-06	5.28428e-05	33.8859	intron_variant	ENSECAG00000022984	ZFHX3	zinc finger homeobox 3 [Source:VGNC Symbol
3	21788165	21788165	+	1.45169e-13	2.35469e-11	50.3855	intron_variant	ENSECAG00000022984	ZFHX3	zinc finger homeobox 3 [Source:VGNC Symbol
3	21788180	21788180	+	3.90849e-19	2.06039e-16	56.4331	intron_variant	ENSECAG00000022984	ZFHX3	zinc finger homeobox 3 [Source:VGNC Symbol
3	21873781	21873781	+	1.07022e-09	6.34165e-08	-32.1604	intron_variant	ENSECAG00000022984	ZFHX3	zinc finger homeobox 3 [Source:VGNC Symbol
3	22415697	22415697	+	3.95862e-06	7.85518e-05	-42.9119	intron_variant,non_coding_transcript_variant	ENSECAG00000035560	None	None
3	22901398	22901398	+	3.96908e-05	0.000545244	26.3435	intron_variant	ENSECAG00000019511	MARVELD3	MARVEL domain containing 3 [Source:VGNC Symbol
3	22901430	22901430	+	6.56999e-06	0.000120493	31.7062	intron_variant	ENSECAG00000019511	MARVELD3	MARVEL domain containing 3 [Source:VGNC Symbol
3	23780874	23780874	+	5.6039e-08	2.00892e-06	32.0557	intron_variant	ENSECAG00000014053	SF3B3	splicing factor 3b subunit 3 [Source:VGNC Symbol
3	23780880	23780880	+	1.20988e-05	0.000201424	27.0584	intron_variant	ENSECAG00000014053	SF3B3	splicing factor 3b subunit 3 [Source:VGNC Symbol
3	23780905	23780905	+	1.95443e-08	7.9552e-07	32.9486	intron_variant	ENSECAG00000014053	SF3B3	splicing factor 3b subunit 3 [Source:VGNC Symbol
3	23914723	23914723	+	3.39763e-05	0.000477392	25.8722	intron_variant,non_coding_transcript_variant	ENSECAG00000038195	None	None
3	24075577	24075577	+	6.00892e-05	0.00076667	28.8113	intron_variant	ENSECAG00000012835	ENSECAG00000012835	None
3	25837888	25837888	+	1.82854e-13	2.91669e-11	28.0054	intron_variant	ENSECAG00000011893	CNTNAP4	contactin associated protein family member 4 [Source:VGNC Symbol
3	26448317	26448317	+	2.72957e-11	2.4762e-09	29.6328	intron_variant	ENSECAG00000019006	ADAMTS18	ADAM metallopeptidase with thrombospondin type 1 motif 18 [Source:VGNC Symbol
3	27848261	27848261	+	3.98808e-08	1.49129e-06	-27.8378	intron_variant	ENSECAG00000016036	WWOX	WW domain containing oxidoreductase [Source:HGNC Symbol
3	27905644	27905644	+	2.34123e-09	1.25486e-07	-34.0341	intron_variant	ENSECAG00000016036	WWOX	WW domain containing oxidoreductase [Source:HGNC Symbol
3	27905681	27905681	+	1.66373e-06	3.77524e-05	-31.4058	intron_variant	ENSECAG00000016036	WWOX	WW domain containing oxidoreductase [Source:HGNC Symbol
3	28416260	28416260	+	5.09299e-07	1.37083e-05	-25.1158	intron_variant,non_coding_transcript_variant	ENSECAG00000032596	None	None
3	29703046	29703046	+	1.27518e-06	3.02372e-05	25.3333	intron_variant	ENSECAG00000000280	BCO1	beta-carotene oxygenase 1 [Source:VGNC Symbol
3	29703089	29703089	+	1.74953e-10	1.27678e-08	35.664	intron_variant	ENSECAG00000000280	BCO1	beta-carotene oxygenase 1 [Source:VGNC Symbol
3	30265176	30265176	+	0.000184238	0.00194625	-27.0625	intron_variant	ENSECAG00000000291	PLCG2	phospholipase C gamma 2 [Source:VGNC Symbol
3	30332794	30332794	+	2.58547e-08	1.01326e-06	-35.2998	intron_variant	ENSECAG00000012114	HSD17B2	hydroxysteroid 17-beta dehydrogenase 2 [Source:VGNC Symbol
3	30332802	30332802	+	6.97243e-08	2.42476e-06	-36.7283	intron_variant	ENSECAG00000012114	HSD17B2	hydroxysteroid 17-beta dehydrogenase 2 [Source:VGNC Symbol
3	30332822	30332822	+	7.42134e-07	1.89936e-05	-33.7221	intron_variant	ENSECAG00000012114	HSD17B2	hydroxysteroid 17-beta dehydrogenase 2 [Source:VGNC Symbol
3	30332832	30332832	+	3.96865e-06	7.86991e-05	-28.8952	intron_variant	ENSECAG00000012114	HSD17B2	hydroxysteroid 17-beta dehydrogenase 2 [Source:VGNC Symbol
3	31389459	31389459	+	6.70749e-08	2.34773e-06	-27.561	intron_variant	ENSECAG00000021162	CDH13	cadherin 13 [Source:VGNC Symbol
3	31617265	31617265	+	2.27375e-10	1.60732e-08	-35.8046	intron_variant	ENSECAG00000021162	CDH13	cadherin 13 [Source:VGNC Symbol
3	32253965	32253965	+	6.89532e-07	1.78428e-05	36.6792	intron_variant	ENSECAG00000004502	WFDC1	WAP four-disulfide core domain 1 [Source:VGNC Symbol
3	32323985	32323985	+	1.00695e-11	1.03625e-09	-26.7973	intron_variant	ENSECAG00000005796	ATP2C2	ATPase secretory pathway Ca2+ transporting 2 [Source:VGNC Symbol
3	32323996	32323996	+	1.1852e-12	1.56436e-10	-29.5535	intron_variant	ENSECAG00000005796	ATP2C2	ATPase secretory pathway Ca2+ transporting 2 [Source:VGNC Symbol
3	32324023	32324023	+	3.06218e-11	2.73489e-09	-30.3916	intron_variant	ENSECAG00000005796	ATP2C2	ATPase secretory pathway Ca2+ transporting 2 [Source:VGNC Symbol
3	32489829	32489829	+	0.000538278	0.00469061	-29.9389	intron_variant	ENSECAG00000008644	MEAK7	MTOR associated protein, eak-7 homolog [Source:VGNC Symbol
3	32612989	32612989	+	1.12096e-07	3.65429e-06	34.5522	intron_variant	ENSECAG00000018570	USP10	ubiquitin specific peptidase 10 [Source:VGNC Symbol
3	32687721	32687721	+	2.04592e-07	6.15657e-06	33.0336	intron_variant	ENSECAG00000024636	CRISPLD2	cysteine rich secretory protein LCCL domain containing 2 [Source:VGNC Symbol
3	32687726	32687726	+	1.56748e-07	4.88694e-06	33.2556	intron_variant	ENSECAG00000024636	CRISPLD2	cysteine rich secretory protein LCCL domain containing 2 [Source:VGNC Symbol
3	32687746	32687746	+	1.76745e-06	3.97097e-05	30.3225	intron_variant	ENSECAG00000024636	CRISPLD2	cysteine rich secretory protein LCCL domain containing 2 [Source:VGNC Symbol
3	32687773	32687773	+	7.85411e-09	3.57567e-07	36.6356	intron_variant	ENSECAG00000024636	CRISPLD2	cysteine rich secretory protein LCCL domain containing 2 [Source:VGNC Symbol
3	33208818	33208818	+	0.000179653	0.00190761	-31.9855	intron_variant	ENSECAG00000022532	GSE1	Gse1 coiled-coil protein [Source:VGNC Symbol
3	33209656	33209656	+	7.78307e-10	4.80971e-08	-37.1138	intron_variant	ENSECAG00000022532	GSE1	Gse1 coiled-coil protein [Source:VGNC Symbol
3	33773520	33773520	+	1.62593e-05	0.000258112	-27.5755	intron_variant,non_coding_transcript_variant	ENSECAG00000030902	None	None
3	33773536	33773536	+	1.42939e-12	1.81998e-10	-44.2475	intron_variant,non_coding_transcript_variant	ENSECAG00000030902	None	None
3	33887587	33887587	+	7.98083e-06	0.000141737	-37.5559	upstream_gene_variant	ENSECAG00000028799	None	None
3	34050066	34050066	+	3.0183e-10	2.0677e-08	-42.1432	intron_variant	ENSECAG00000020094	FOXF1	forkhead box F1 [Source:VGNC Symbol
3	34284949	34284949	+	2.01198e-07	6.07346e-06	-39.7815	non_coding_transcript_exon_variant	ENSECAG00000041616	None	None
3	34972561	34972561	+	1.53384e-08	6.43097e-07	32.0837	intron_variant	ENSECAG00000018366	JPH3	junctophilin 3 [Source:VGNC Symbol
3	34972590	34972590	+	8.68079e-09	3.91288e-07	40.0298	intron_variant	ENSECAG00000018366	JPH3	junctophilin 3 [Source:VGNC Symbol
3	35114033	35114033	+	5.48349e-06	0.000103577	27.547	non_coding_transcript_exon_variant	ENSECAG00000039115	ENSECAG00000039115	None
3	35991212	35991212	+	1.10971e-13	1.84853e-11	-42.5984	intron_variant	ENSECAG00000016209	CTU2	cytosolic thiouridylase subunit 2 [Source:VGNC Symbol
3	35991277	35991277	+	2.01688e-12	2.47681e-10	-34.5352	intron_variant	ENSECAG00000016209	CTU2	cytosolic thiouridylase subunit 2 [Source:VGNC Symbol
3	36008971	36008971	+	9.26157e-05	0.0010985	-29.7498	intron_variant	ENSECAG00000016209	CTU2	cytosolic thiouridylase subunit 2 [Source:VGNC Symbol
3	36008978	36008978	+	7.0856e-05	0.000879889	-32.1295	intron_variant	ENSECAG00000016209	CTU2	cytosolic thiouridylase subunit 2 [Source:VGNC Symbol
3	36009036	36009036	+	1.90657e-05	0.00029434	-33.8552	intron_variant	ENSECAG00000016209	CTU2	cytosolic thiouridylase subunit 2 [Source:VGNC Symbol
3	38434786	38434786	+	2.00463e-09	1.09758e-07	-36.1624	intron_variant	ENSECAG00000008109	BANK1	B cell scaffold protein with ankyrin repeats 1 [Source:VGNC Symbol
3	38705074	38705074	+	5.37886e-15	1.15391e-12	-34.6359	upstream_gene_variant	ENSECAG00000043557	None	None
3	39070067	39070067	+	3.71906e-19	1.97256e-16	41.2366	intron_variant	ENSECAG00000010136	PPP3CA	protein phosphatase 3 catalytic subunit alpha [Source:VGNC Symbol
3	41467008	41467008	+	5.35193e-05	0.000696606	-28.4377	intron_variant	ENSECAG00000014022	TSPAN5	tetraspanin 5 [Source:VGNC Symbol
3	41467029	41467029	+	5.63319e-05	0.00072645	-30.2237	intron_variant	ENSECAG00000014022	TSPAN5	tetraspanin 5 [Source:VGNC Symbol
3	41467045	41467045	+	4.89784e-05	0.000647097	-28.1876	intron_variant	ENSECAG00000014022	TSPAN5	tetraspanin 5 [Source:VGNC Symbol
3	44370572	44370572	+	2.39641e-08	9.49119e-07	35.5343	intron_variant	ENSECAG00000019085	UNC5C	unc-5 netrin receptor C [Source:VGNC Symbol
3	45810979	45810979	+	5.46292e-08	1.96401e-06	-25.0775	intron_variant	ENSECAG00000022031	GRID2	glutamate ionotropic receptor delta type subunit 2 [Source:VGNC Symbol
3	47420276	47420276	+	2.83224e-16	7.77328e-14	-42.0857	intron_variant	ENSECAG00000022031	GRID2	glutamate ionotropic receptor delta type subunit 2 [Source:VGNC Symbol
3	51381865	51381865	+	9.10723e-10	5.4983e-08	25.0325	intron_variant	ENSECAG00000017191	SPP1	secreted phosphoprotein 1 [Source:VGNC Symbol
3	51905352	51905352	+	2.11338e-16	5.97091e-14	-48.2078	intron_variant	ENSECAG00000017829	KLHL8	kelch like family member 8 [Source:VGNC Symbol
3	52093414	52093414	+	2.15498e-11	2.00761e-09	-38.9434	intron_variant	ENSECAG00000003619	AFF1	ALF transcription elongation factor 1 [Source:VGNC Symbol
3	52093418	52093418	+	7.14841e-09	3.31195e-07	-34.6657	intron_variant	ENSECAG00000003619	AFF1	ALF transcription elongation factor 1 [Source:VGNC Symbol
3	54603862	54603862	+	1.47424e-10	1.09779e-08	-32.7845	non_coding_transcript_exon_variant	ENSECAG00000035720	None	None
3	54603883	54603883	+	1.86609e-08	7.63877e-07	-28.6338	non_coding_transcript_exon_variant	ENSECAG00000035720	None	None
3	54603930	54603930	+	9.59349e-15	1.96075e-12	-44.7959	intron_variant,non_coding_transcript_variant	ENSECAG00000035720	None	None
3	54752455	54752455	+	1.29025e-10	9.82794e-09	26.284	upstream_gene_variant	ENSECAG00000002057	ENSECAG00000002057	None
3	57217423	57217423	+	3.56708e-05	0.000497161	28.022	intron_variant	ENSECAG00000014379	BMP3	bone morphotic protein 3 [Source:VGNC Symbol
3	59388405	59388405	+	1.54101e-05	0.000246624	-25.9259	intron_variant	ENSECAG00000018419	ANXA3	annexin A3 [Source:VGNC Symbol
3	61308615	61308615	+	2.59679e-09	1.37227e-07	-42.0209	intron_variant	ENSECAG00000019008	SHROOM3	shroom family member 3 [Source:VGNC Symbol
3	70765919	70765919	+	8.09199e-14	1.37174e-11	-47.1264	intron_variant	ENSECAG00000000530	EPHA5	EPH receptor A5 [Source:VGNC Symbol
3	75696860	75696860	+	4.42436e-08	1.63115e-06	-39.4844	intron_variant,non_coding_transcript_variant	ENSECAG00000031469	None	None
3	75696893	75696893	+	5.40528e-07	1.44365e-05	-36.4767	intron_variant,non_coding_transcript_variant	ENSECAG00000031469	None	None
3	78250796	78250796	+	5.03596e-15	1.08845e-12	30.5155	intron_variant	ENSECAG00000013781	CRACD	capping protein inhibiting regulator of actin dynamics [Source:HGNC Symbol
3	78348605	78348605	+	2.16709e-05	0.00032846	-27.3244	intron_variant	ENSECAG00000013781	CRACD	capping protein inhibiting regulator of actin dynamics [Source:HGNC Symbol
3	81004777	81004777	+	1.56856e-06	3.60565e-05	26.3034	intron_variant	ENSECAG00000002235	SCFD2	sec1 family domain containing 2 [Source:VGNC Symbol
3	81633234	81633234	+	1.74606e-16	4.98198e-14	31.6314	intron_variant	ENSECAG00000017782	SPATA18	spermatosis associated 18 [Source:VGNC Symbol
3	81633306	81633306	+	8.71611e-05	0.00104528	29	intron_variant	ENSECAG00000017782	SPATA18	spermatosis associated 18 [Source:VGNC Symbol
3	89158162	89158162	+	1.47007e-07	4.62251e-06	-32.3311	intron_variant	ENSECAG00000004400	RBM47	RNA binding motif protein 47 [Source:VGNC Symbol
3	89158180	89158180	+	4.96109e-11	4.19673e-09	-44.5288	intron_variant	ENSECAG00000004400	RBM47	RNA binding motif protein 47 [Source:VGNC Symbol
3	91151338	91151338	+	1.23737e-08	5.36342e-07	-30.048	synonymous_variant	ENSECAG00000022162	TBC1D1	TBC1 domain family member 1 [Source:VGNC Symbol
3	91474236	91474236	+	2.93086e-07	8.4518e-06	-25.3333	intron_variant	ENSECAG00000016126	RELL1	RELT like 1 [Source:VGNC Symbol
3	102534666	102534666	+	1.50573e-11	1.46417e-09	-33.0997	intron_variant	ENSECAG00000009164	PPARGC1A	PPARG coactivator 1 alpha [Source:VGNC Symbol
3	102627213	102627213	+	1.00896e-10	7.85134e-09	29.5246	intron_variant	ENSECAG00000009164	PPARGC1A	PPARG coactivator 1 alpha [Source:VGNC Symbol
3	102627480	102627480	+	7.66439e-07	1.95117e-05	39.1218	intron_variant	ENSECAG00000009164	PPARGC1A	PPARG coactivator 1 alpha [Source:VGNC Symbol
3	102627494	102627494	+	1.81847e-09	1.01103e-07	47.3571	intron_variant	ENSECAG00000009164	PPARGC1A	PPARG coactivator 1 alpha [Source:VGNC Symbol
3	102627502	102627502	+	9.16828e-18	3.44624e-15	49.5541	intron_variant	ENSECAG00000009164	PPARGC1A	PPARG coactivator 1 alpha [Source:VGNC Symbol
3	102627537	102627537	+	1.67649e-08	6.96157e-07	48.2929	intron_variant	ENSECAG00000009164	PPARGC1A	PPARG coactivator 1 alpha [Source:VGNC Symbol
3	104995540	104995540	+	6.88986e-07	1.7834e-05	26.0046	intron_variant	ENSECAG00000018365	KCNIP4	potassium voltage-gated channel interacting protein 4 [Source:VGNC Symbol
3	104995577	104995577	+	3.11025e-12	3.65842e-10	38.4817	intron_variant	ENSECAG00000018365	KCNIP4	potassium voltage-gated channel interacting protein 4 [Source:VGNC Symbol
3	105477273	105477273	+	3.58781e-18	1.50573e-15	-31.1465	intron_variant	ENSECAG00000022407	SLIT2	slit guidance ligand 2 [Source:VGNC Symbol
3	105793051	105793051	+	1.45683e-07	4.59499e-06	32.9897	intron_variant,non_coding_transcript_variant	ENSECAG00000038192	None	None
3	105849910	105849910	+	1.33527e-06	3.14634e-05	32.3529	intron_variant,non_coding_transcript_variant	ENSECAG00000038192	None	None
3	107678321	107678321	+	1.77083e-07	5.43662e-06	27.3865	intron_variant	ENSECAG00000013661	FAM184B	family with sequence similarity 184 member B [Source:VGNC Symbol
3	107723035	107723035	+	3.52384e-10	2.37823e-08	36.5817	intron_variant	ENSECAG00000013661	FAM184B	family with sequence similarity 184 member B [Source:VGNC Symbol
3	107723044	107723044	+	1.81707e-09	1.01089e-07	38.0435	intron_variant	ENSECAG00000013661	FAM184B	family with sequence similarity 184 member B [Source:VGNC Symbol
3	109128652	109128652	+	3.58215e-11	3.14089e-09	30.4955	intron_variant,non_coding_transcript_variant	ENSECAG00000013323	PROM1	prominin 1 [Source:VGNC Symbol
3	109128667	109128667	+	5.31303e-10	3.43042e-08	33.3333	intron_variant,non_coding_transcript_variant	ENSECAG00000013323	PROM1	prominin 1 [Source:VGNC Symbol
3	109572773	109572773	+	2.46699e-08	9.72557e-07	-36.1343	intron_variant	ENSECAG00000024327	FBXL5	F-box and leucine rich repeat protein 5 [Source:VGNC Symbol
3	109692964	109692964	+	1.94764e-05	0.000299559	25.7911	intron_variant	ENSECAG00000025115	CC2D2A	coiled-coil and C2 domain containing 2A [Source:VGNC Symbol
3	109727982	109727982	+	0.00100712	0.00778589	26.5873	missense_variant,splice_region_variant	ENSECAG00000025115	CC2D2A	coiled-coil and C2 domain containing 2A [Source:VGNC Symbol
3	113689795	113689795	+	1.55868e-06	3.58676e-05	33.3333	intron_variant	ENSECAG00000014775	CLNK	cytokine dependent hematopoietic cell linker [Source:VGNC Symbol
3	114219178	114219178	+	2.67922e-05	0.000391862	26.4647	intron_variant	ENSECAG00000004240	SLC2A9	solute carrier family 2 member 9 [Source:VGNC Symbol
3	115596170	115596170	+	1.84743e-05	0.000286437	-29.7808	intron_variant	ENSECAG00000006416	EVC	EvC ciliary complex subunit 1 [Source:VGNC Symbol
[truncated: 762 more rows]

## Sheet: B_LvsLR_DMSs in gene reg.
Chromosom	start	end	strand	pvalue	qvalue	meth.diff	DMS localisation	Gene ID Ensembl	Gene Symbol	Description
1	505316	505316	+	4.08288e-05	0.000507916	-26.0071	downstream_gene_variant	ENSECAG00000032620	None	None
1	1487630	1487630	+	5.58347e-11	2.95983e-09	40.5918	intron_variant	ENSECAG00000000671	LRRC27	leucine rich repeat containing 27 [Source:VGNC Symbol
1	3658605	3658605	+	4.22766e-07	9.3144e-06	-38.5263	intron_variant	ENSECAG00000034734	EBF3	EBF transcription factor 3 [Source:HGNC Symbol
1	3658613	3658613	+	2.16246e-05	0.000294804	-30.807	intron_variant	ENSECAG00000034734	EBF3	EBF transcription factor 3 [Source:HGNC Symbol
1	5453629	5453629	+	1.05928e-11	6.49189e-10	-46.661	intron_variant	ENSECAG00000008876	PTPRE	protein tyrosine phosphatase receptor type E [Source:VGNC Symbol
1	5453649	5453649	+	7.46741e-10	3.17801e-08	-39.601	intron_variant	ENSECAG00000008876	PTPRE	protein tyrosine phosphatase receptor type E [Source:VGNC Symbol
1	5464675	5464675	+	1.63688e-15	2.23378e-13	-39.5772	intron_variant	ENSECAG00000008876	PTPRE	protein tyrosine phosphatase receptor type E [Source:VGNC Symbol
1	5464720	5464720	+	1.26719e-09	5.05169e-08	-31.8154	intron_variant	ENSECAG00000008876	PTPRE	protein tyrosine phosphatase receptor type E [Source:VGNC Symbol
1	6373925	6373925	+	5.62821e-08	1.54155e-06	40.3872	intron_variant	ENSECAG00000023813	DOCK1	dedicator of cytokinesis 1 [Source:HGNC Symbol
1	6373949	6373949	+	1.20642e-06	2.37672e-05	36.9292	intron_variant	ENSECAG00000023813	DOCK1	dedicator of cytokinesis 1 [Source:HGNC Symbol
1	6373968	6373968	+	4.83394e-05	0.000588267	30.5896	intron_variant	ENSECAG00000023813	DOCK1	dedicator of cytokinesis 1 [Source:HGNC Symbol
1	6373982	6373982	+	5.84502e-07	1.24622e-05	34.3875	intron_variant	ENSECAG00000023813	DOCK1	dedicator of cytokinesis 1 [Source:HGNC Symbol
1	6445818	6445818	+	3.20561e-08	9.25251e-07	-27.1237	intron_variant,non_coding_transcript_variant	ENSECAG00000033250	None	None
1	6616391	6616391	+	0.000743601	0.00599136	-25.6643	intron_variant	ENSECAG00000010056	C1H10orf90	chromosome 1 C10orf90 homolog [Source:VGNC Symbol
1	6674295	6674295	+	3.88386e-07	8.68408e-06	31.8587	intron_variant	ENSECAG00000010056	C1H10orf90	chromosome 1 C10orf90 homolog [Source:VGNC Symbol
1	6674356	6674356	+	6.39748e-17	1.15532e-14	49.4263	intron_variant	ENSECAG00000010056	C1H10orf90	chromosome 1 C10orf90 homolog [Source:VGNC Symbol
1	6939832	6939832	+	0.000574263	0.00482577	-25.2053	intron_variant	ENSECAG00000012744	ADAM12	ADAM metallopeptidase domain 12 [Source:VGNC Symbol
1	8129092	8129092	+	5.2643e-05	0.000633925	-28.4053	intron_variant	ENSECAG00000022504	CTBP2	C-terminal binding protein 2 [Source:VGNC Symbol
1	8142931	8142931	+	5.23711e-06	8.65029e-05	-26.9708	intron_variant	ENSECAG00000022504	CTBP2	C-terminal binding protein 2 [Source:VGNC Symbol
1	8142941	8142941	+	9.09268e-05	0.00101402	-26.7939	intron_variant	ENSECAG00000022504	CTBP2	C-terminal binding protein 2 [Source:VGNC Symbol
1	9232156	9232156	+	0.000854804	0.00671459	26.3178	intron_variant	ENSECAG00000024631	CPXM2	carboxypeptidase X, M14 family member 2 [Source:VGNC Symbol
1	10801159	10801159	+	1.304e-05	0.000192655	-28.6124	intron_variant	ENSECAG00000018280	TACC2	transforming acidic coiled-coil containing protein 2 [Source:VGNC Symbol
1	10874758	10874758	+	9.29117e-07	1.88385e-05	-32.5579	intron_variant	ENSECAG00000018280	TACC2	transforming acidic coiled-coil containing protein 2 [Source:VGNC Symbol
1	11334175	11334175	+	3.44767e-07	7.78914e-06	43.8961	intron_variant	ENSECAG00000013960	FGFR2	fibroblast growth factor receptor 2 [Source:VGNC Symbol
1	11334181	11334181	+	0.000114856	0.00124128	35.0649	intron_variant	ENSECAG00000013960	FGFR2	fibroblast growth factor receptor 2 [Source:VGNC Symbol
1	12276893	12276893	+	7.24892e-05	0.000833276	-27.5641	intron_variant	ENSECAG00000023526	PLPP4	phospholipid phosphatase 4 [Source:VGNC Symbol
1	13366463	13366463	+	3.24793e-05	0.000416578	-26.8765	intron_variant	ENSECAG00000023764	GRK5	G protein-coupled receptor kinase 5 [Source:VGNC Symbol
1	13762597	13762597	+	7.3673e-06	0.00011685	33.284	intron_variant	ENSECAG00000013139	CACUL1	CDK2 associated cullin domain 1 [Source:VGNC Symbol
1	15526347	15526347	+	1.84655e-08	5.67121e-07	-36.0032	intron_variant	ENSECAG00000016231	HSPA12A	heat shock protein family A (Hsp70) member 12A [Source:HGNC Symbol
1	15526386	15526386	+	1.82873e-06	3.4199e-05	-30.8544	intron_variant	ENSECAG00000016231	HSPA12A	heat shock protein family A (Hsp70) member 12A [Source:HGNC Symbol
1	15526395	15526395	+	3.27546e-07	7.44353e-06	-30.1926	intron_variant	ENSECAG00000016231	HSPA12A	heat shock protein family A (Hsp70) member 12A [Source:HGNC Symbol
1	15730161	15730161	+	9.97305e-09	3.24704e-07	36.0071	intron_variant	ENSECAG00000024805	PNLIPRP3	pancreatic lipase related protein 3 [Source:VGNC Symbol
1	17799493	17799493	+	6.81048e-06	0.000109292	-27.0833	intron_variant	ENSECAG00000010482	CCDC186	coiled-coil domain containing 186 [Source:VGNC Symbol
1	17799496	17799496	+	1.8217e-05	0.000255817	-26.5386	intron_variant	ENSECAG00000010482	CCDC186	coiled-coil domain containing 186 [Source:VGNC Symbol
1	17799539	17799539	+	1.97522e-07	4.72873e-06	-33.8542	intron_variant	ENSECAG00000010482	CCDC186	coiled-coil domain containing 186 [Source:VGNC Symbol
1	18463606	18463606	+	1.88309e-05	0.000263504	-34.7585	downstream_gene_variant	ENSECAG00000038036	None	None
1	18508105	18508105	+	1.86422e-05	0.000261178	29.4235	non_coding_transcript_exon_variant	ENSECAG00000042510	ENSECAG00000042510	None
1	18817427	18817427	+	0.000197161	0.00196352	25.1915	intron_variant	ENSECAG00000024121	TCF7L2	transcription factor 7 like 2 [Source:VGNC Symbol
1	20795152	20795152	+	2.21604e-12	1.60506e-10	41.8315	intron_variant	ENSECAG00000021552	RBM20	RNA binding motif protein 20 [Source:VGNC Symbol
1	21388318	21388318	+	8.55047e-07	1.75004e-05	-33.1992	intron_variant	ENSECAG00000013629	ADD3	adducin 3 [Source:VGNC Symbol
1	23992207	23992207	+	1.77466e-06	3.33375e-05	-28.2051	intron_variant	ENSECAG00000023046	SORCS1	sortilin related VPS10 domain containing receptor 1 [Source:VGNC Symbol
1	26285165	26285165	+	1.81289e-08	5.57733e-07	43.4109	intron_variant	ENSECAG00000011560	GSTO1	glutathione S-transferase omega 1 [Source:HGNC Symbol
1	26837956	26837956	+	8.23882e-09	2.74172e-07	-36.6071	intron_variant	ENSECAG00000009545	SH3PXD2A	SH3 and PX domains 2A [Source:VGNC Symbol
1	26837965	26837965	+	2.49625e-06	4.50258e-05	-29.7991	intron_variant	ENSECAG00000009545	SH3PXD2A	SH3 and PX domains 2A [Source:VGNC Symbol
1	26894500	26894500	+	2.2788e-08	6.836e-07	-34.7186	intron_variant	ENSECAG00000009545	SH3PXD2A	SH3 and PX domains 2A [Source:VGNC Symbol
1	26894538	26894538	+	2.58131e-05	0.000343268	-30.0699	intron_variant	ENSECAG00000009545	SH3PXD2A	SH3 and PX domains 2A [Source:VGNC Symbol
1	27825778	27825778	+	2.50192e-14	2.67877e-12	48.5607	intron_variant	ENSECAG00000019583	SUFU	SUFU negative regulator of hedgehog signaling [Source:VGNC Symbol
1	28069216	28069216	+	7.32826e-07	1.51999e-05	29.6143	intron_variant	ENSECAG00000023593	GBF1	golgi brefeldin A resistant guanine nucleotide exchange factor 1 [Source:VGNC Symbol
1	28865767	28865767	+	1.03393e-05	0.000157169	-26.9565	intron_variant	ENSECAG00000022888	BTRC	beta-transducin repeat containing E3 ubiquitin protein ligase [Source:VGNC Symbol
1	29951456	29951456	+	0.00045785	0.0040066	-25.8654	intron_variant	ENSECAG00000010813	DNMBP	dynamin binding protein [Source:VGNC Symbol
1	30385294	30385294	+	2.93398e-06	5.18778e-05	36.4617	intron_variant	ENSECAG00000000095	GOT1	glutamic-oxaloacetic transaminase 1 [Source:VGNC Symbol
1	31196139	31196139	+	0.000122988	0.00131681	-28.9241	intron_variant	ENSECAG00000003748	PYROXD2	pyridine nucleotide-disulphide oxidoreductase domain 2 [Source:VGNC Symbol
1	31882442	31882442	+	6.36371e-12	4.11414e-10	43.629	intron_variant	ENSECAG00000008762	HOGA1	4-hydroxy-2-oxoglutarate aldolase 1 [Source:VGNC Symbol
1	31882488	31882488	+	6.19166e-07	1.30726e-05	30.2215	intron_variant	ENSECAG00000008762	HOGA1	4-hydroxy-2-oxoglutarate aldolase 1 [Source:VGNC Symbol
1	32073441	32073441	+	2.51694e-08	7.47217e-07	47.9539	downstream_gene_variant	ENSECAG00000040596	FRAT2	FRAT regulator of WNT signaling pathway 2 [Source:HGNC Symbol
1	32073494	32073494	+	8.43659e-05	0.000948666	28.3503	downstream_gene_variant	ENSECAG00000040596	FRAT2	FRAT regulator of WNT signaling pathway 2 [Source:HGNC Symbol
1	32220788	32220788	+	0.000223031	0.00217479	-25.4113	intron_variant	ENSECAG00000011973	SLIT1	slit guidance ligand 1 [Source:VGNC Symbol
1	32937608	32937608	+	5.01087e-14	5.07131e-12	41.557	intron_variant	ENSECAG00000014145	TLL2	tolloid like 2 [Source:VGNC Symbol
1	32937661	32937661	+	2.38239e-10	1.12235e-08	35.2605	intron_variant	ENSECAG00000014145	TLL2	tolloid like 2 [Source:VGNC Symbol
1	33040092	33040092	+	4.1539e-26	4.32779e-23	56.7376	intron_variant	ENSECAG00000015340	DNTT	DNA nucleotidylexotransferase [Source:VGNC Symbol
1	33040143	33040143	+	5.75679e-15	6.9462e-13	44.3662	intron_variant	ENSECAG00000015340	DNTT	DNA nucleotidylexotransferase [Source:VGNC Symbol
1	36166852	36166852	+	7.12798e-05	0.00082199	25.5632	downstream_gene_variant	ENSECAG00000023734	CYP26C1	cytochrome P450 family 26 subfamily C member 1 [Source:VGNC Symbol
1	36834245	36834245	+	6.84634e-13	5.4546e-11	46.4646	intron_variant	ENSECAG00000000077	CPEB3	cytoplasmic polyadenylation element binding protein 3 [Source:HGNC Symbol
1	36834425	36834425	+	3.88516e-08	1.09914e-06	29.6832	intron_variant	ENSECAG00000000077	CPEB3	cytoplasmic polyadenylation element binding protein 3 [Source:HGNC Symbol
1	39051501	39051501	+	0.000306874	0.00286103	28.2583	intron_variant,non_coding_transcript_variant	ENSECAG00000040725	None	None
1	39338867	39338867	+	2.75069e-09	1.01931e-07	41.6381	5_prime_UTR_variant	ENSECAG00000010153	IFIT3	interferon induced protein with tetratricopeptide repeats 3 [Source:HGNC Symbol
1	44627587	44627587	+	1.31168e-09	5.19845e-08	-35.1263	intron_variant	ENSECAG00000019573	PCDH15	protocadherin related 15 [Source:HGNC Symbol
1	49949984	49949984	+	7.95418e-12	5.03826e-10	-36.8074	intron_variant	ENSECAG00000009700	ANK3	ankyrin 3 [Source:VGNC Symbol
1	49950009	49950009	+	4.22031e-14	4.33036e-12	-33.9316	intron_variant	ENSECAG00000009700	ANK3	ankyrin 3 [Source:VGNC Symbol
1	50610538	50610538	+	2.39747e-09	9.01369e-08	48.5047	intron_variant	ENSECAG00000009716	CDK1	cyclin dependent kinase 1 [Source:VGNC Symbol
1	53098523	53098523	+	2.45641e-09	9.20973e-08	43.1158	intron_variant	ENSECAG00000019662	REEP3	receptor accessory protein 3 [Source:VGNC Symbol
1	57231058	57231058	+	2.3423e-06	4.25833e-05	-28.5994	intron_variant	ENSECAG00000022137	DNA2	DNA replication helicase/nuclease 2 [Source:VGNC Symbol
1	59464351	59464351	+	1.43023e-11	8.51486e-10	47.8824	intron_variant,non_coding_transcript_variant	ENSECAG00000042845	None	None
1	59464354	59464354	+	5.11126e-15	6.26497e-13	54.6877	intron_variant,non_coding_transcript_variant	ENSECAG00000042845	None	None
1	59986356	59986356	+	3.75498e-08	1.06565e-06	-27.6257	intron_variant	ENSECAG00000023411	CDH23	cadherin related 23 [Source:VGNC Symbol
1	60018988	60018988	+	7.30749e-07	1.51684e-05	-28.3427	intron_variant	ENSECAG00000023411	CDH23	cadherin related 23 [Source:VGNC Symbol
1	60159523	60159523	+	6.14151e-12	3.99003e-10	-42.3021	intron_variant	ENSECAG00000023411	CDH23	cadherin related 23 [Source:VGNC Symbol
1	65295758	65295758	+	5.4252e-09	1.88773e-07	46.6968	intron_variant	ENSECAG00000010713	KCNMA1	potassium calcium-activated channel subfamily M alpha 1 [Source:VGNC Symbol
1	65295795	65295795	+	5.27479e-05	0.000635047	34.7646	intron_variant	ENSECAG00000010713	KCNMA1	potassium calcium-activated channel subfamily M alpha 1 [Source:VGNC Symbol
1	66974047	66974047	+	0.000332543	0.00306084	-27.4839	upstream_gene_variant	ENSECAG00000017763	ZCCHC24	zinc finger CCHC-type containing 24 [Source:VGNC Symbol
1	66974076	66974076	+	1.64411e-05	0.000234228	-26.4628	upstream_gene_variant	ENSECAG00000017763	ZCCHC24	zinc finger CCHC-type containing 24 [Source:VGNC Symbol
1	72648224	72648224	+	5.50353e-05	0.000659071	-32.493	intron_variant	ENSECAG00000010286	CHRM3	cholinergic receptor muscarinic 3 [Source:VGNC Symbol
1	76318601	76318601	+	1.79361e-14	1.98311e-12	48.5679	upstream_gene_variant	ENSECAG00000019821	GPR137B	G protein-coupled receptor 137B [Source:VGNC Symbol
1	76452281	76452281	+	1.79474e-23	1.20041e-20	55.381	missense_variant	ENSECAG00000016615	NID1	nidogen 1 [Source:VGNC Symbol
1	76452291	76452291	+	5.61951e-29	8.69848e-26	60.6283	missense_variant	ENSECAG00000016615	NID1	nidogen 1 [Source:VGNC Symbol
1	77462551	77462551	+	9.70951e-06	0.000148596	-30.444	intron_variant,non_coding_transcript_variant	ENSECAG00000033304	None	None
1	77499000	77499000	+	2.89808e-08	8.44587e-07	30.5017	intron_variant,non_coding_transcript_variant	ENSECAG00000033304	None	None
1	78720483	78720483	+	3.22835e-05	0.000414459	26.6517	intron_variant	ENSECAG00000009443	MAP3K21	mitogen-activated protein kinase kinase kinase 21 [Source:VGNC Symbol
1	78720488	78720488	+	1.9392e-05	0.000270077	28.6171	intron_variant	ENSECAG00000009443	MAP3K21	mitogen-activated protein kinase kinase kinase 21 [Source:VGNC Symbol
1	79593362	79593362	+	1.09514e-19	3.53162e-17	46.3463	intron_variant	ENSECAG00000008162	SIPA1L2	signal induced proliferation associated 1 like 2 [Source:VGNC Symbol
1	79993012	79993012	+	5.96635e-07	1.26959e-05	27.2662	intron_variant	ENSECAG00000001262	DISC1	DISC1 scaffold protein [Source:VGNC Symbol
1	82767262	82767262	+	1.07502e-10	5.39771e-09	-33.9706	intron_variant	ENSECAG00000001649	WDFY4	WDFY family member 4 [Source:HGNC Symbol
1	82816958	82816958	+	9.2448e-08	2.40679e-06	28.3841	intron_variant	ENSECAG00000001649	WDFY4	WDFY family member 4 [Source:HGNC Symbol
1	84212645	84212645	+	4.3698e-05	0.000538172	30.4561	downstream_gene_variant	ENSECAG00000022004	ENSECAG00000022004	None
1	84212674	84212674	+	5.11199e-05	0.000617505	27.1053	downstream_gene_variant	ENSECAG00000022004	ENSECAG00000022004	None
1	84263369	84263369	+	5.21288e-37	1.88278e-33	46.7382	intron_variant	ENSECAG00000001626	SHLD2	shieldin complex subunit 2 [Source:VGNC Symbol
1	84273539	84273539	+	2.48844e-07	5.82861e-06	28.2842	intron_variant	ENSECAG00000001626	SHLD2	shieldin complex subunit 2 [Source:VGNC Symbol
1	84273546	84273546	+	2.07141e-12	1.50836e-10	35.7608	intron_variant	ENSECAG00000001626	SHLD2	shieldin complex subunit 2 [Source:VGNC Symbol
1	84341456	84341456	+	1.15084e-19	3.64614e-17	52.051	intron_variant	ENSECAG00000007371	ENSECAG00000007371	None
1	85213676	85213676	+	0.000230976	0.00224297	26.8817	intron_variant	ENSECAG00000021446	GRID1	glutamate ionotropic receptor delta type subunit 1 [Source:VGNC Symbol
1	89624280	89624280	+	4.87006e-10	2.16621e-08	55.8114	intron_variant	ENSECAG00000009136	PRXL2A	peroxiredoxin like 2A [Source:VGNC Symbol
1	89624320	89624320	+	3.60375e-10	1.65317e-08	57.5588	intron_variant	ENSECAG00000009136	PRXL2A	peroxiredoxin like 2A [Source:VGNC Symbol
1	89624336	89624336	+	1.47011e-05	0.000213531	41.6667	intron_variant	ENSECAG00000009136	PRXL2A	peroxiredoxin like 2A [Source:VGNC Symbol
1	89624346	89624346	+	7.63074e-13	6.04399e-11	65.1976	intron_variant	ENSECAG00000009136	PRXL2A	peroxiredoxin like 2A [Source:VGNC Symbol
1	90269548	90269548	+	0.00078856	0.00629092	-27.4554	intron_variant,non_coding_transcript_variant	ENSECAG00000041719	None	None
1	91537836	91537836	+	1.58473e-06	3.02628e-05	-30.2063	intron_variant	ENSECAG00000015748	ARNT2	aryl hydrocarbon receptor nuclear translocator 2 [Source:VGNC Symbol
1	92091564	92091564	+	4.37531e-05	0.000538728	25.4615	intron_variant	ENSECAG00000012008	None	None
1	92613609	92613609	+	9.31445e-06	0.000143319	30.4805	intron_variant	ENSECAG00000023619	HOMER2	homer scaffold protein 2 [Source:VGNC Symbol
1	92819807	92819807	+	8.79952e-12	5.49861e-10	40.8709	intron_variant	ENSECAG00000019658	AP3B2	adaptor related protein complex 3 subunit beta 2 [Source:VGNC Symbol
1	93586403	93586403	+	4.52774e-10	2.03602e-08	-43.4665	intron_variant	ENSECAG00000023879	IQGAP1	IQ motif containing GTPase activating protein 1 [Source:VGNC Symbol
1	93586450	93586450	+	8.25187e-12	5.19837e-10	-46.4815	intron_variant	ENSECAG00000023879	IQGAP1	IQ motif containing GTPase activating protein 1 [Source:VGNC Symbol
1	94694178	94694178	+	6.87781e-06	0.000110209	-26.358	intron_variant	ENSECAG00000021453	TICRR	TOPBP1 interacting checkpoint and replication regulator [Source:VGNC Symbol
1	95113686	95113686	+	4.08561e-06	6.94525e-05	30.487	intron_variant	ENSECAG00000011528	ABHD2	abhydrolase domain containing 2, acylglycerol lipase [Source:VGNC Symbol
1	95113718	95113718	+	1.94956e-10	9.34551e-09	41.6667	intron_variant	ENSECAG00000011528	ABHD2	abhydrolase domain containing 2, acylglycerol lipase [Source:VGNC Symbol
1	95113732	95113732	+	7.73924e-13	6.11206e-11	45.5045	intron_variant	ENSECAG00000011528	ABHD2	abhydrolase domain containing 2, acylglycerol lipase [Source:VGNC Symbol
1	95113742	95113742	+	3.36832e-14	3.49806e-12	46.461	intron_variant	ENSECAG00000011528	ABHD2	abhydrolase domain containing 2, acylglycerol lipase [Source:VGNC Symbol
1	95117208	95117208	+	1.66564e-05	0.000236786	-33.4252	5_prime_UTR_variant	ENSECAG00000011528	ABHD2	abhydrolase domain containing 2, acylglycerol lipase [Source:VGNC Symbol
1	95410381	95410381	+	2.23995e-07	5.30147e-06	-25.8426	downstream_gene_variant	ENSECAG00000019499	ISG20	interferon stimulated exonuclease 20 [Source:VGNC Symbol
1	97340415	97340415	+	5.51289e-06	9.06435e-05	-26.1111	intron_variant	ENSECAG00000007303	AGBL1	AGBL carboxypeptidase 1 [Source:VGNC Symbol
1	98820077	98820077	+	4.80513e-05	0.000585266	32.7273	intron_variant,non_coding_transcript_variant	ENSECAG00000032822	None	None
1	99217118	99217118	+	2.16032e-06	3.95937e-05	-25.6729	intron_variant	ENSECAG00000013398	SLCO3A1	solute carrier organic anion transporter family member 3A1 [Source:VGNC Symbol
1	102545702	102545702	+	7.37321e-08	1.96197e-06	28.9281	upstream_gene_variant	ENSECAG00000033415	None	None
1	103475421	103475421	+	7.60031e-14	7.37922e-12	-27.6085	intron_variant,non_coding_transcript_variant	ENSECAG00000029105	None	None
1	103475482	103475482	+	8.32404e-15	9.71917e-13	-37.8157	intron_variant,non_coding_transcript_variant	ENSECAG00000029105	None	None
1	104950833	104950833	+	3.15668e-07	7.20381e-06	41.4268	intron_variant	ENSECAG00000017976	ENSECAG00000017976	None
1	104950853	104950853	+	2.65474e-11	1.48888e-09	46.6106	intron_variant	ENSECAG00000017976	ENSECAG00000017976	None
1	104950877	104950877	+	8.24308e-06	0.000128847	37.0576	intron_variant	ENSECAG00000017976	ENSECAG00000017976	None
1	105047206	105047206	+	4.28365e-05	0.000529608	-29.0741	intron_variant	ENSECAG00000021238	IGF1R	insulin like growth factor 1 receptor [Source:VGNC Symbol
1	105047260	105047260	+	0.000155551	0.00160948	-26.729	intron_variant	ENSECAG00000021238	IGF1R	insulin like growth factor 1 receptor [Source:VGNC Symbol
1	105252667	105252667	+	1.05709e-06	2.11954e-05	-31.5239	intron_variant	ENSECAG00000021238	IGF1R	insulin like growth factor 1 receptor [Source:VGNC Symbol
1	105384730	105384730	+	8.18558e-06	0.00012817	-25.8449	intron_variant,non_coding_transcript_variant	ENSECAG00000028794	ENSECAG00000028794	None
1	107479468	107479468	+	0.000108185	0.00117883	32.1918	intron_variant	ENSECAG00000001688	PCSK6	proprotein convertase subtilisin/kexin type 6 [Source:VGNC Symbol
1	107500767	107500767	+	1.01287e-12	7.828e-11	45.338	intron_variant	ENSECAG00000001688	PCSK6	proprotein convertase subtilisin/kexin type 6 [Source:VGNC Symbol
1	107516255	107516255	+	3.69999e-09	1.32892e-07	44.801	intron_variant	ENSECAG00000001688	PCSK6	proprotein convertase subtilisin/kexin type 6 [Source:VGNC Symbol
1	111439417	111439417	+	5.93711e-05	0.000701994	26.8792	intron_variant,non_coding_transcript_variant	ENSECAG00000031019	None	None
1	115479582	115479582	+	4.74071e-15	5.86385e-13	52.5915	upstream_gene_variant	ENSECAG00000018130	ZFAND6	zinc finger AN1-type containing 6 [Source:VGNC Symbol
1	118859573	118859573	+	3.38759e-12	2.37117e-10	39.7436	intron_variant	ENSECAG00000022321	PEAK1	pseudopodium enriched atypical kinase 1 [Source:VGNC Symbol
1	119471321	119471321	+	5.76392e-13	4.66772e-11	-43.9815	intron_variant	ENSECAG00000010692	CSPG4	chondroitin sulfate proteoglycan 4 [Source:VGNC Symbol
1	123736064	123736064	+	8.04213e-06	0.000126252	28.9449	intron_variant,non_coding_transcript_variant	ENSECAG00000028451	None	None
1	124104382	124104382	+	3.83677e-09	1.37476e-07	44.47	missense_variant	ENSECAG00000004807	TLE3	TLE family member 3, transcriptional corepressor [Source:VGNC Symbol
1	124104400	124104400	+	3.12412e-15	4.02987e-13	53.2258	missense_variant	ENSECAG00000004807	TLE3	TLE family member 3, transcriptional corepressor [Source:VGNC Symbol
1	124104402	124104402	+	2.91877e-11	1.62184e-09	48.9401	synonymous_variant	ENSECAG00000004807	TLE3	TLE family member 3, transcriptional corepressor [Source:VGNC Symbol
1	126711141	126711141	+	5.65039e-08	1.54684e-06	27.6597	intron_variant	ENSECAG00000020259	SMAD3	SMAD family member 3 [Source:VGNC Symbol
1	128269585	128269585	+	3.97716e-07	8.84159e-06	25.6805	intron_variant	ENSECAG00000024763	IGDCC3	immunoglobulin superfamily DCC subclass member 3 [Source:VGNC Symbol
1	132213621	132213621	+	1.48325e-08	4.62622e-07	-27.2053	intron_variant	ENSECAG00000016384	RORA	RAR related orphan receptor A [Source:VGNC Symbol
1	132230144	132230144	+	3.82927e-18	8.82797e-16	54.7701	intron_variant	ENSECAG00000016384	RORA	RAR related orphan receptor A [Source:VGNC Symbol
1	132230172	132230172	+	9.09871e-16	1.30787e-13	56.9429	intron_variant	ENSECAG00000016384	RORA	RAR related orphan receptor A [Source:VGNC Symbol
1	133606549	133606549	+	1.66542e-07	4.05879e-06	-39.457	intron_variant	ENSECAG00000024352	MYO1E	myosin IE [Source:VGNC Symbol
1	134296914	134296914	+	5.56636e-09	1.92818e-07	31.9559	intron_variant	ENSECAG00000020896	LIPC	lipase C, hepatic type [Source:VGNC Symbol
1	134296932	134296932	+	7.89544e-10	3.33918e-08	34.0371	intron_variant	ENSECAG00000020896	LIPC	lipase C, hepatic type [Source:VGNC Symbol
1	134962476	134962476	+	1.11615e-07	2.85367e-06	25.0149	intron_variant	ENSECAG00000011325	CGNL1	cingulin like 1 [Source:VGNC Symbol
1	135733616	135733616	+	0.000287951	0.00270368	-31.1887	intron_variant,non_coding_transcript_variant	ENSECAG00000037287	None	None
1	138775043	138775043	+	0.000282055	0.00265661	25.2404	intron_variant,non_coding_transcript_variant	ENSECAG00000042947	None	None
1	138775059	138775059	+	4.54297e-06	7.62937e-05	30.6929	intron_variant,non_coding_transcript_variant	ENSECAG00000042947	None	None
1	138775061	138775061	+	1.51701e-05	0.000219279	27.8846	intron_variant,non_coding_transcript_variant	ENSECAG00000042947	None	None
1	138958777	138958777	+	2.24702e-09	8.50708e-08	-29.5706	intron_variant,non_coding_transcript_variant	ENSECAG00000042269	None	None
1	139857938	139857938	+	7.03845e-08	1.88448e-06	37.2093	intron_variant	ENSECAG00000016522	SCG3	secretogranin III [Source:VGNC Symbol
1	139857959	139857959	+	4.1806e-10	1.89374e-08	38.3721	intron_variant	ENSECAG00000016522	SCG3	secretogranin III [Source:VGNC Symbol
1	139857982	139857982	+	2.69119e-06	4.80713e-05	33.7209	intron_variant	ENSECAG00000016522	SCG3	secretogranin III [Source:VGNC Symbol
1	140619561	140619561	+	1.06303e-07	2.73204e-06	33.2575	synonymous_variant	ENSECAG00000008167	SPPL2A	signal peptide peptidase like 2A [Source:VGNC Symbol
1	148554420	148554420	+	2.41331e-08	7.1838e-07	-27.8363	intron_variant	ENSECAG00000006544	MGA	MAX dimerization protein MGA [Source:VGNC Symbol
1	148554444	148554444	+	8.545e-10	3.5903e-08	-28.2051	intron_variant	ENSECAG00000006544	MGA	MAX dimerization protein MGA [Source:VGNC Symbol
1	152609830	152609830	+	1.5407e-05	0.000222246	30.8258	missense_variant	ENSECAG00000016870	MEIS2	Meis homeobox 2 [Source:VGNC Symbol
1	153089182	153089182	+	1.37102e-09	5.40622e-08	27.3956	intron_variant	ENSECAG00000010993	CDIN1	CDAN1 interacting nuclease 1 [Source:VGNC Symbol
1	155861029	155861029	+	1.35288e-05	0.000199008	-32.7675	intron_variant	ENSECAG00000013267	RYR3	ryanodine receptor 3 [Source:VGNC Symbol
1	158882424	158882424	+	1.28997e-07	3.228e-06	34.9385	intron_variant	ENSECAG00000038332	ENSECAG00000038332	None
1	158882428	158882428	+	7.87287e-11	4.05829e-09	42.8954	intron_variant	ENSECAG00000038332	ENSECAG00000038332	None
1	161085316	161085316	+	1.3811e-05	0.0002025	33.8308	intron_variant	ENSECAG00000030349	ENSECAG00000030349	None
1	162589723	162589723	+	2.35919e-11	1.34257e-09	48.8958	intron_variant	ENSECAG00000000577	DAD1	defender against cell death 1 [Source:VGNC Symbol
1	163416259	163416259	+	2.32607e-18	5.57607e-16	-29.7444	intron_variant	ENSECAG00000013939	ZFHX2	zinc finger homeobox 2 [Source:VGNC Symbol
1	163838895	163838895	+	1.38678e-07	3.45114e-06	29.5993	downstream_gene_variant	ENSECAG00000013782	FITM1	fat storage inducing transmembrane protein 1 [Source:VGNC Symbol
1	163838901	163838901	+	9.35207e-09	3.07442e-07	31.2469	downstream_gene_variant	ENSECAG00000013782	FITM1	fat storage inducing transmembrane protein 1 [Source:VGNC Symbol
1	164123774	164123774	+	2.22932e-23	1.47289e-20	48.4784	intron_variant	ENSECAG00000021451	KHNYN	KH and NYN domain containing [Source:VGNC Symbol
1	164123785	164123785	+	4.45989e-19	1.22651e-16	46.0492	intron_variant	ENSECAG00000021451	KHNYN	KH and NYN domain containing [Source:VGNC Symbol
1	164123791	164123791	+	5.96412e-22	2.99182e-19	47.9349	intron_variant	ENSECAG00000021451	KHNYN	KH and NYN domain containing [Source:VGNC Symbol
1	166969709	166969709	+	4.37872e-06	7.38328e-05	26.7978	intron_variant,non_coding_transcript_variant	ENSECAG00000034619	None	None
1	169525186	169525186	+	6.87874e-07	1.43774e-05	-35.7041	intron_variant	ENSECAG00000005719	PRKD1	protein kinase D1 [Source:VGNC Symbol
1	172930095	172930095	+	4.02299e-07	8.92704e-06	28.9009	intron_variant	ENSECAG00000005086	EGLN3	egl-9 family hypoxia inducible factor 3 [Source:VGNC Symbol
1	172934755	172934755	+	1.80857e-07	4.36059e-06	28.7646	5_prime_UTR_variant	ENSECAG00000005086	EGLN3	egl-9 family hypoxia inducible factor 3 [Source:VGNC Symbol
1	173452945	173452945	+	8.49377e-06	0.000131966	26.4003	downstream_gene_variant	ENSECAG00000031730	U1	U1 spliceosomal RNA [Source:RFAM
1	173804311	173804311	+	1.35582e-06	2.63654e-05	-33.6442	intron_variant	ENSECAG00000018042	SRP54	signal recognition particle 54 [Source:VGNC Symbol
1	174075495	174075495	+	1.80918e-05	0.00025445	-36.8852	upstream_gene_variant	ENSECAG00000041260	U2	U2 spliceosomal RNA [Source:RFAM
1	174075508	174075508	+	4.41777e-05	0.000543585	-29.082	upstream_gene_variant	ENSECAG00000041260	U2	U2 spliceosomal RNA [Source:RFAM
1	174075528	174075528	+	5.08753e-05	0.000614824	-35.2459	upstream_gene_variant	ENSECAG00000041260	U2	U2 spliceosomal RNA [Source:RFAM
1	174075530	174075530	+	2.15771e-07	5.13611e-06	-44.1639	upstream_gene_variant	ENSECAG00000041260	U2	U2 spliceosomal RNA [Source:RFAM
1	175786612	175786612	+	5.93379e-12	3.87784e-10	-37.4668	intron_variant	ENSECAG00000026892	MIPOL1	mirror-image polydactyly 1 [Source:VGNC Symbol
1	175958101	175958101	+	1.1139e-07	2.84927e-06	-30.3467	upstream_gene_variant	ENSECAG00000027995	FOXA1	forkhead box A1 [Source:HGNC Symbol
1	175958671	175958671	+	9.85259e-07	1.98358e-05	-28.8584	upstream_gene_variant	ENSECAG00000027995	FOXA1	forkhead box A1 [Source:HGNC Symbol
1	176971464	176971464	+	1.66936e-08	5.18284e-07	40.5558	intron_variant	ENSECAG00000014310	SEC23A	SEC23 homolog A, COPII coat complex component [Source:VGNC Symbol
1	177122749	177122749	+	2.4893e-24	1.89947e-21	45.6522	missense_variant	ENSECAG00000011899	PNN	pinin, desmosome associated protein [Source:VGNC Symbol
1	177122784	177122784	+	1.70822e-27	2.15223e-24	46.9565	missense_variant	ENSECAG00000011899	PNN	pinin, desmosome associated protein [Source:VGNC Symbol
1	177122791	177122791	+	1.30955e-27	1.68922e-24	45.6893	missense_variant	ENSECAG00000011899	PNN	pinin, desmosome associated protein [Source:VGNC Symbol
1	177122797	177122797	+	1.15471e-22	6.31902e-20	40.7037	stop_gained	ENSECAG00000011899	PNN	pinin, desmosome associated protein [Source:VGNC Symbol
1	177272789	177272789	+	6.69855e-16	9.88843e-14	45.9811	intron_variant	ENSECAG00000021752	FBXO33	F-box protein 33 [Source:VGNC Symbol
1	182334345	182334345	+	5.30272e-05	0.000637842	-28.7281	intron_variant	ENSECAG00000011619	TOGARAM1	TOG array regulator of axonemal microtubules 1 [Source:VGNC Symbol
1	187749934	187749934	+	0.000587246	0.00490905	25.9649	intron_variant	ENSECAG00000029588	ENSECAG00000029588	None
1	187798551	187798551	+	1.32168e-12	9.94502e-11	40.6445	intron_variant	ENSECAG00000029588	ENSECAG00000029588	None
1	187798565	187798565	+	1.22405e-10	6.08397e-09	36.5504	intron_variant	ENSECAG00000029588	ENSECAG00000029588	None
1	187798597	187798597	+	4.3415e-09	1.54134e-07	37.4419	intron_variant	ENSECAG00000029588	ENSECAG00000029588	None
1	187798603	187798603	+	1.71387e-05	0.000242568	28.4119	intron_variant	ENSECAG00000029588	ENSECAG00000029588	None
10	344361	344361	+	0.000862217	0.00676595	25.0898	intron_variant,non_coding_transcript_variant	ENSECAG00000043407	None	None
10	344399	344399	+	0.000341217	0.00313323	25.4626	intron_variant,non_coding_transcript_variant	ENSECAG00000043407	None	None
10	344405	344405	+	0.000369977	0.00335861	25.0345	intron_variant,non_coding_transcript_variant	ENSECAG00000043407	None	None
10	1377897	1377897	+	2.92707e-11	1.62478e-09	56.4806	intron_variant	ENSECAG00000026831	VSTM2B	V-set and transmembrane domain containing 2B [Source:VGNC Symbol
10	2231041	2231041	+	0.000894146	0.00696805	25.9152	intron_variant	ENSECAG00000013732	ZNF536	zinc finger protein 536 [Source:VGNC Symbol
10	3879238	3879238	+	7.28172e-08	1.94048e-06	28.7253	intron_variant	ENSECAG00000000212	DPY19L3	dpy-19 like C-mannosyltransferase 3 [Source:VGNC Symbol
10	6735712	6735712	+	2.51731e-05	0.000335911	25.713	intron_variant	ENSECAG00000030532	SBSN	suprabasin [Source:HGNC Symbol
10	9225927	9225927	+	0.000827318	0.00654137	-27.6501	intron_variant	ENSECAG00000023553	SIPA1L3	signal induced proliferation associated 1 like 3 [Source:HGNC Symbol
10	10143394	10143394	+	1.98716e-07	4.7552e-06	30.222	downstream_gene_variant	ENSECAG00000014105	ACP7	acid phosphatase 7, tartrate resistant (putative) [Source:VGNC Symbol
10	10382451	10382451	+	5.40594e-08	1.48217e-06	42.6765	intron_variant	ENSECAG00000018277	MED29	mediator complex subunit 29 [Source:VGNC Symbol
10	10382468	10382468	+	2.32196e-09	8.75977e-08	46.2782	intron_variant	ENSECAG00000018277	MED29	mediator complex subunit 29 [Source:VGNC Symbol
10	10382481	10382481	+	3.41247e-13	2.9023e-11	53.9549	intron_variant	ENSECAG00000018277	MED29	mediator complex subunit 29 [Source:VGNC Symbol
10	10382500	10382500	+	5.66286e-06	9.26314e-05	37.2735	intron_variant	ENSECAG00000018277	MED29	mediator complex subunit 29 [Source:VGNC Symbol
10	10867678	10867678	+	2.85034e-05	0.00037264	26.3965	intron_variant	ENSECAG00000008005	AKT2	AKT serine/threonine kinase 2 [Source:VGNC Symbol
10	10867698	10867698	+	4.35208e-06	7.34752e-05	32.888	intron_variant	ENSECAG00000008005	AKT2	AKT serine/threonine kinase 2 [Source:VGNC Symbol
10	10867739	10867739	+	8.68485e-12	5.43322e-10	39.3343	intron_variant	ENSECAG00000008005	AKT2	AKT serine/threonine kinase 2 [Source:VGNC Symbol
10	11095596	11095596	+	0.000295264	0.00276468	-25.314	intron_variant	ENSECAG00000017905	LTBP4	latent transforming growth factor beta binding protein 4 [Source:VGNC Symbol
10	11259000	11259000	+	1.64708e-05	0.00023451	-36.6017	intron_variant	ENSECAG00000007161	CYP2F1	cytochrome P450 family 2 subfamily F member 1 [Source:VGNC Symbol
10	12016616	12016616	+	5.76652e-06	9.42417e-05	31.9155	downstream_gene_variant	ENSECAG00000010187	CCDC97	coiled-coil domain containing 97 [Source:VGNC Symbol
10	14883707	14883707	+	4.23139e-07	9.31883e-06	-41.0916	downstream_gene_variant	ENSECAG00000015488	KCNN4	potassium calcium-activated channel subfamily N member 4 [Source:VGNC Symbol
10	15599341	15599341	+	1.57655e-09	6.15362e-08	47.948	intron_variant	ENSECAG00000013124	BCL3	BCL3 transcription coactivator [Source:HGNC Symbol
10	15599347	15599347	+	7.96052e-12	5.03826e-10	53.762	intron_variant	ENSECAG00000013124	BCL3	BCL3 transcription coactivator [Source:HGNC Symbol
10	15599398	15599398	+	6.33627e-15	7.5779e-13	49.5835	intron_variant	ENSECAG00000013124	BCL3	BCL3 transcription coactivator [Source:HGNC Symbol
10	16152327	16152327	+	0.00139114	0.00994815	28.8409	intron_variant	ENSECAG00000011385	ERCC1	ERCC excision repair 1, endonuclease non-catalytic subunit [Source:VGNC Symbol
10	16311318	16311318	+	1.21809e-10	6.05989e-09	-42.5098	intron_variant	ENSECAG00000007818	VASP	vasodilator stimulated phosphoprotein [Source:VGNC Symbol
10	16330016	16330016	+	4.58022e-06	7.68716e-05	28.4728	intron_variant	ENSECAG00000007818	VASP	vasodilator stimulated phosphoprotein [Source:VGNC Symbol
10	16330033	16330033	+	3.44433e-09	1.24818e-07	40.0619	intron_variant	ENSECAG00000007818	VASP	vasodilator stimulated phosphoprotein [Source:VGNC Symbol
10	16330066	16330066	+	1.29358e-07	3.23556e-06	35.6517	intron_variant	ENSECAG00000007818	VASP	vasodilator stimulated phosphoprotein [Source:VGNC Symbol
10	16330080	16330080	+	2.09514e-08	6.35188e-07	33.2827	intron_variant	ENSECAG00000007818	VASP	vasodilator stimulated phosphoprotein [Source:VGNC Symbol
10	16907966	16907966	+	4.3335e-06	7.31842e-05	35.6516	intron_variant	ENSECAG00000020693	HIF3A	hypoxia inducible factor 3 subunit alpha [Source:VGNC Symbol
10	17286901	17286901	+	2.79893e-05	0.000367426	30.456	upstream_gene_variant	ENSECAG00000036461	None	None
10	17410850	17410850	+	0.000287628	0.00270158	25.3086	intron_variant	ENSECAG00000022513	NPAS1	neuronal PAS domain protein 1 [Source:VGNC Symbol
10	17639632	17639632	+	5.13373e-05	0.00061944	35.7958	upstream_gene_variant	ENSECAG00000034380	None	None
10	17639651	17639651	+	2.55121e-06	4.58733e-05	37.9279	upstream_gene_variant	ENSECAG00000034380	None	None
10	17807379	17807379	+	0.000441783	0.0038943	-26.4326	downstream_gene_variant	ENSECAG00000019417	ZNF541	zinc finger protein 541 [Source:HGNC Symbol
10	19573654	19573654	+	5.44878e-06	8.96438e-05	-34.8689	downstream_gene_variant	ENSECAG00000038488	ENSECAG00000038488	None
10	19573663	19573663	+	0.000116878	0.00126061	-30.5811	downstream_gene_variant	ENSECAG00000038488	ENSECAG00000038488	None
10	24990553	24990553	+	7.63778e-10	3.24556e-08	45.5072	intron_variant	ENSECAG00000026938	RPL28	ribosomal protein L28 [Source:VGNC Symbol
10	24990577	24990577	+	1.35304e-07	3.37491e-06	39.4523	intron_variant	ENSECAG00000026938	RPL28	ribosomal protein L28 [Source:VGNC Symbol
10	24990580	24990580	+	9.42117e-09	3.09526e-07	42.5287	intron_variant	ENSECAG00000026938	RPL28	ribosomal protein L28 [Source:VGNC Symbol
10	25211432	25211432	+	2.43582e-07	5.72515e-06	31.5217	upstream_gene_variant	ENSECAG00000016192	EPN1	epsin 1 [Source:VGNC Symbol
10	25870315	25870315	+	4.96769e-12	3.31854e-10	-36.8368	intron_variant	ENSECAG00000013849	ZFP28	ZFP28 zinc finger protein [Source:HGNC Symbol
10	28409279	28409279	+	2.85163e-19	8.30603e-17	56.303	upstream_gene_variant	ENSECAG00000015604	A1BG	alpha-1-B glycoprotein [Source:VGNC Symbol
10	28409295	28409295	+	5.97278e-24	4.31448e-21	61.746	upstream_gene_variant	ENSECAG00000015604	A1BG	alpha-1-B glycoprotein [Source:VGNC Symbol
10	28409311	28409311	+	8.6254e-07	1.76205e-05	30.3175	upstream_gene_variant	ENSECAG00000015604	A1BG	alpha-1-B glycoprotein [Source:VGNC Symbol
10	40950113	40950113	+	4.21194e-05	0.000521814	-32.0456	intron_variant	ENSECAG00000018841	CGA	glycoprotein hormones, alpha polypeptide [Source:VGNC Symbol
10	43020438	43020438	+	8.65905e-15	1.00239e-12	38.7377	downstream_gene_variant	ENSECAG00000021169	ANKRD6	ankyrin repeat domain 6 [Source:VGNC Symbol
10	43668643	43668643	+	7.54229e-12	4.81859e-10	40.5999	non_coding_transcript_exon_variant	ENSECAG00000029135	ENSECAG00000029135	None
10	43668683	43668683	+	2.31216e-14	2.50031e-12	43.3274	non_coding_transcript_exon_variant	ENSECAG00000029135	ENSECAG00000029135	None
10	43668705	43668705	+	1.37628e-17	2.83508e-15	46.0186	non_coding_transcript_exon_variant	ENSECAG00000029135	ENSECAG00000029135	None
10	49664573	49664573	+	2.44862e-06	4.43081e-05	-30.0322	intron_variant	ENSECAG00000023835	KLHL32	kelch like family member 32 [Source:VGNC Symbol
10	53605612	53605612	+	1.86973e-14	2.06305e-12	40.7015	intron_variant	ENSECAG00000020215	GRIK2	glutamate ionotropic receptor kainate type subunit 2 [Source:VGNC Symbol
10	57868519	57868519	+	5.45009e-07	1.16892e-05	-25.9956	intron_variant	ENSECAG00000015079	CRYBG1	crystallin beta-gamma domain containing 1 [Source:VGNC Symbol
10	59755557	59755557	+	1.8542e-11	1.08717e-09	42.58	intron_variant	ENSECAG00000024506	ARMC2	armadillo repeat containing 2 [Source:VGNC Symbol
10	62187261	62187261	+	2.43117e-05	0.000326265	-31.1667	intron_variant	ENSECAG00000008319	FYN	FYN proto-onco, Src family tyrosine kinase [Source:VGNC Symbol
10	62187291	62187291	+	9.55037e-09	3.13011e-07	-42.3333	intron_variant	ENSECAG00000008319	FYN	FYN proto-onco, Src family tyrosine kinase [Source:VGNC Symbol
10	72238173	72238173	+	1.03166e-14	1.17667e-12	40.6899	intron_variant	ENSECAG00000029767	NKAIN2	sodium/potassium transporting ATPase interacting 2 [Source:HGNC Symbol
10	73367633	73367633	+	2.11712e-09	8.04905e-08	33.0072	intron_variant	ENSECAG00000010643	TPD52L1	TPD52 like 1 [Source:VGNC Symbol
10	73959412	73959412	+	3.55412e-08	1.01503e-06	37.6265	intron_variant	ENSECAG00000014283	NCOA7	nuclear receptor coactivator 7 [Source:VGNC Symbol
10	73959437	73959437	+	1.08555e-13	1.02817e-11	49.6032	intron_variant	ENSECAG00000014283	NCOA7	nuclear receptor coactivator 7 [Source:VGNC Symbol
10	73959446	73959446	+	2.02077e-05	0.000279069	29.6775	intron_variant	ENSECAG00000014283	NCOA7	nuclear receptor coactivator 7 [Source:VGNC Symbol
10	76303243	76303243	+	4.84756e-13	4.00955e-11	-39.3545	intron_variant	ENSECAG00000005833	PTPRK	protein tyrosine phosphatase receptor type K [Source:VGNC Symbol
10	76303259	76303259	+	2.46619e-09	9.23361e-08	-41.2037	intron_variant	ENSECAG00000005833	PTPRK	protein tyrosine phosphatase receptor type K [Source:VGNC Symbol
10	76303267	76303267	+	4.99871e-09	1.75284e-07	-39.5284	intron_variant	ENSECAG00000005833	PTPRK	protein tyrosine phosphatase receptor type K [Source:VGNC Symbol
10	77318777	77318777	+	1.30349e-05	0.000192632	25.4599	intron_variant	ENSECAG00000024764	ARHGAP18	Rho GTPase activating protein 18 [Source:VGNC Symbol
10	79667019	79667019	+	9.2195e-10	3.81285e-08	-31.0871	intron_variant	ENSECAG00000017407	MOXD1	monooxygenase DBH like 1 [Source:VGNC Symbol
10	80597146	80597146	+	3.76979e-06	6.47543e-05	-25.8912	intron_variant	ENSECAG00000009316	EYA4	EYA transcriptional coactivator and phosphatase 4 [Source:VGNC Symbol
10	83102686	83102686	+	8.27068e-08	2.17408e-06	-25.9202	intron_variant	ENSECAG00000024302	MAP7	microtubule associated protein 7 [Source:VGNC Symbol
10	84739576	84739576	+	2.21397e-12	1.60506e-10	44.8264	intron_variant	ENSECAG00000013025	ENSECAG00000013025	None
10	84739615	84739615	+	8.46979e-08	2.22104e-06	35.7812	intron_variant	ENSECAG00000013025	ENSECAG00000013025	None
10	84739633	84739633	+	4.36858e-09	1.54892e-07	39.9628	intron_variant	ENSECAG00000013025	ENSECAG00000013025	None
11	1581229	1581229	+	0.000314095	0.0029153	27.1184	intron_variant	ENSECAG00000012622	NPLOC4	NPL4 homolog, ubiquitin recognition factor [Source:VGNC Symbol
11	2151406	2151406	+	2.3645e-05	0.000318264	-35.4365	intron_variant	ENSECAG00000017757	RPTOR	regulatory associated protein of MTOR complex 1 [Source:VGNC Symbol
11	2394270	2394270	+	2.47662e-12	1.77952e-10	43.4615	intron_variant	ENSECAG00000017757	RPTOR	regulatory associated protein of MTOR complex 1 [Source:VGNC Symbol
11	3640733	3640733	+	1.53212e-06	2.93719e-05	29.8605	intron_variant	ENSECAG00000023811	RBFOX3	RNA binding fox-1 homolog 3 [Source:VGNC Symbol
11	3849454	3849454	+	4.37583e-06	7.3807e-05	26.3871	intron_variant	ENSECAG00000011834	TIMP2	TIMP metallopeptidase inhibitor 2 [Source:VGNC Symbol
11	4327319	4327319	+	2.8088e-06	4.97944e-05	25.817	intron_variant	ENSECAG00000012095	AFMID	arylformamidase [Source:VGNC Symbol
11	5063996	5063996	+	1.54965e-05	0.0002233	33.8848	intron_variant	ENSECAG00000020246	SEPTIN9	septin 9 [Source:VGNC Symbol
11	5807606	5807606	+	5.65433e-13	4.5996e-11	57.9167	intron_variant	ENSECAG00000013456	PRPSAP1	phosphoribosyl pyrophosphate synthetase associated protein 1 [Source:VGNC Symbol
11	5942548	5942548	+	2.90878e-10	1.35618e-08	39.578	intron_variant	ENSECAG00000024173	RNF157	ring finger protein 157 [Source:VGNC Symbol
11	5942612	5942612	+	1.38987e-05	0.000203565	30.8763	intron_variant	ENSECAG00000024173	RNF157	ring finger protein 157 [Source:VGNC Symbol
11	6196680	6196680	+	0.000253434	0.00242284	-32.0216	intron_variant	ENSECAG00000022369	WBP2	WW domain binding protein 2 [Source:VGNC Symbol
11	6196717	6196717	+	0.000304204	0.00283858	-36.6947	intron_variant	ENSECAG00000022369	WBP2	WW domain binding protein 2 [Source:VGNC Symbol
11	7014403	7014403	+	3.29872e-11	1.8199e-09	48.3021	intron_variant	ENSECAG00000006022	TMEM104	transmembrane protein 104 [Source:VGNC Symbol
11	7014442	7014442	+	1.17014e-16	1.99982e-14	60.5615	intron_variant	ENSECAG00000006022	TMEM104	transmembrane protein 104 [Source:VGNC Symbol
11	7071386	7071386	+	0.000175818	0.00178777	28.5294	intron_variant	ENSECAG00000014372	NHERF1	NHERF family PDZ scaffold protein 1 [Source:VGNC Symbol
11	9069113	9069113	+	2.84822e-05	0.000372491	30.7751	intron_variant,non_coding_transcript_variant	ENSECAG00000032059	None	None
11	9189660	9189660	+	1.5174e-05	0.000219279	-26.4637	downstream_gene_variant	ENSECAG00000043165	None	None
11	11400768	11400768	+	1.03401e-07	2.66377e-06	33.5715	intron_variant	ENSECAG00000010077	MAP2K6	mitogen-activated protein kinase kinase 6 [Source:VGNC Symbol
11	11444460	11444460	+	5.31275e-13	4.34378e-11	30.3574	intron_variant	ENSECAG00000010077	MAP2K6	mitogen-activated protein kinase kinase 6 [Source:VGNC Symbol
11	11444492	11444492	+	2.0874e-14	2.28462e-12	32.2812	intron_variant	ENSECAG00000010077	MAP2K6	mitogen-activated protein kinase kinase 6 [Source:VGNC Symbol
11	11444509	11444509	+	1.2216e-17	2.53571e-15	38.943	intron_variant	ENSECAG00000010077	MAP2K6	mitogen-activated protein kinase kinase 6 [Source:VGNC Symbol
11	11444523	11444523	+	1.8736e-13	1.68334e-11	31.6747	intron_variant	ENSECAG00000010077	MAP2K6	mitogen-activated protein kinase kinase 6 [Source:VGNC Symbol
11	12169832	12169832	+	7.07772e-07	1.47367e-05	34.8214	intron_variant	ENSECAG00000000737	PRKAR1A	protein kinase cAMP-dependent type I regulatory subunit alpha [Source:VGNC Symbol
11	12324718	12324718	+	3.58509e-13	3.03957e-11	57.1758	intron_variant	ENSECAG00000022899	ARSG	arylsulfatase G [Source:VGNC Symbol
11	12324776	12324776	+	6.81098e-13	5.43441e-11	55.0691	intron_variant	ENSECAG00000022899	ARSG	arylsulfatase G [Source:VGNC Symbol
11	12467942	12467942	+	0.000212467	0.00208673	-30.0443	upstream_gene_variant	ENSECAG00000029829	RGS9	regulator of G protein signaling 9 [Source:VGNC Symbol
11	12809063	12809063	+	0.000450458	0.00395468	25.4521	intron_variant	ENSECAG00000017986	AXIN2	axin 2 [Source:VGNC Symbol
11	14285688	14285688	+	2.84396e-07	6.55087e-06	30.5594	intron_variant	ENSECAG00000022070	PITPNC1	phosphatidylinositol transfer protein cytoplasmic 1 [Source:VGNC Symbol
11	14314805	14314805	+	2.60821e-19	7.63806e-17	56.415	intron_variant	ENSECAG00000022070	PITPNC1	phosphatidylinositol transfer protein cytoplasmic 1 [Source:VGNC Symbol
11	14314859	14314859	+	1.01367e-16	1.75455e-14	50.9687	intron_variant	ENSECAG00000022070	PITPNC1	phosphatidylinositol transfer protein cytoplasmic 1 [Source:VGNC Symbol
11	14326542	14326542	+	2.69365e-09	1.00091e-07	38.4933	intron_variant	ENSECAG00000022070	PITPNC1	phosphatidylinositol transfer protein cytoplasmic 1 [Source:VGNC Symbol
11	16383521	16383521	+	1.00127e-09	4.09711e-08	-33.5751	intron_variant	ENSECAG00000000705	MARCHF10	membrane associated ring-CH-type finger 10 [Source:VGNC Symbol
11	17632402	17632402	+	1.26353e-18	3.20752e-16	42.8715	downstream_gene_variant	ENSECAG00000001205	MAPT	microtubule associated protein tau [Source:VGNC Symbol
11	17632444	17632444	+	3.6879e-24	2.73696e-21	47.3499	downstream_gene_variant	ENSECAG00000001205	MAPT	microtubule associated protein tau [Source:VGNC Symbol
11	17632455	17632455	+	9.4646e-31	1.70921e-27	51.3096	downstream_gene_variant	ENSECAG00000001205	MAPT	microtubule associated protein tau [Source:VGNC Symbol
11	17632459	17632459	+	1.12249e-28	1.64359e-25	49.912	downstream_gene_variant	ENSECAG00000001205	MAPT	microtubule associated protein tau [Source:VGNC Symbol
11	17653095	17653095	+	1.59047e-10	7.76975e-09	52.1127	intron_variant	ENSECAG00000001205	MAPT	microtubule associated protein tau [Source:VGNC Symbol
11	17653109	17653109	+	7.04711e-07	1.46786e-05	40.8451	intron_variant	ENSECAG00000001205	MAPT	microtubule associated protein tau [Source:VGNC Symbol
11	20973366	20973366	+	7.05593e-09	2.39216e-07	28.5292	intron_variant	ENSECAG00000002521	CNP	2',3'-cyclic nucleotide 3' phosphodiesterase [Source:VGNC Symbol
11	21293116	21293116	+	1.1204e-05	0.000168751	35.1884	intron_variant	ENSECAG00000017274	KRT15	keratin 15 [Source:VGNC Symbol
11	22303287	22303287	+	8.27701e-06	0.000129265	31.0526	intron_variant	ENSECAG00000023358	RARA	retinoic acid receptor alpha [Source:VGNC Symbol
11	22303333	22303333	+	0.00024645	0.00236945	27.1114	intron_variant	ENSECAG00000023358	RARA	retinoic acid receptor alpha [Source:VGNC Symbol
11	22558431	22558431	+	1.28078e-07	3.20947e-06	-29.0135	intron_variant	ENSECAG00000010572	PSMD3	proteasome 26S subunit, non-ATPase 3 [Source:VGNC Symbol
11	24322551	24322551	+	3.27033e-06	5.7172e-05	25.1035	intron_variant	ENSECAG00000010544	SKAP1	src kinase associated phosphoprotein 1 [Source:VGNC Symbol
11	24729710	24729710	+	9.87537e-09	3.22299e-07	29.7915	downstream_gene_variant	ENSECAG00000013561	None	None
11	24729737	24729737	+	5.17316e-07	1.11482e-05	27.2067	downstream_gene_variant	ENSECAG00000013561	None	None
11	26505401	26505401	+	6.51121e-21	2.61301e-18	53.3926	intron_variant	ENSECAG00000015256	SPAG9	sperm associated antigen 9 [Source:VGNC Symbol
11	26505460	26505460	+	2.4894e-26	2.69735e-23	58.4294	intron_variant	ENSECAG00000015256	SPAG9	sperm associated antigen 9 [Source:VGNC Symbol
11	26768958	26768958	+	5.91389e-07	1.25991e-05	-33.1012	intron_variant	ENSECAG00000021658	NME2	NME/NM23 nucleoside diphosphate kinase 2 [Source:NCBI gene (formerly Entrezgene)
11	32043234	32043234	+	1.38901e-05	0.000203494	-29.0713	intron_variant	ENSECAG00000011435	MSI2	musashi RNA binding protein 2 [Source:VGNC Symbol
11	37064982	37064982	+	1.04374e-14	1.18546e-12	46.9496	intron_variant	ENSECAG00000012286	DDX52	DExD-box helicase 52 [Source:VGNC Symbol
11	37065001	37065001	+	1.15685e-09	4.66329e-08	33.9655	intron_variant	ENSECAG00000012286	DDX52	DExD-box helicase 52 [Source:VGNC Symbol
11	39269163	39269163	+	2.0393e-14	2.23983e-12	41.3476	intron_variant	ENSECAG00000000922	ASIC2	acid sensing ion channel subunit 2 [Source:VGNC Symbol
11	39518362	39518362	+	1.82559e-05	0.000256234	31.4935	intron_variant	ENSECAG00000000922	ASIC2	acid sensing ion channel subunit 2 [Source:VGNC Symbol
11	39522743	39522743	+	0.000120129	0.00128926	32.0106	intron_variant	ENSECAG00000000922	ASIC2	acid sensing ion channel subunit 2 [Source:VGNC Symbol
11	39664092	39664092	+	1.89869e-10	9.13542e-09	45.6082	intron_variant	ENSECAG00000000922	ASIC2	acid sensing ion channel subunit 2 [Source:VGNC Symbol
11	41105893	41105893	+	7.50611e-06	0.000118628	35.0235	downstream_gene_variant	ENSECAG00000025990	eca-mir-193a	eca-mir-193a [Source:miRBase
11	41105929	41105929	+	1.931e-05	0.000269141	33.615	downstream_gene_variant	ENSECAG00000025990	eca-mir-193a	eca-mir-193a [Source:miRBase
11	42244202	42244202	+	0.000114309	0.00123561	28.022	intron_variant	ENSECAG00000024761	NOS2	nitric oxide synthase 2 [Source:VGNC Symbol
11	42249606	42249606	+	1.96727e-08	5.99776e-07	-35.4023	intron_variant	ENSECAG00000024761	NOS2	nitric oxide synthase 2 [Source:VGNC Symbol
11	42970480	42970480	+	1.87642e-07	4.51013e-06	36.9519	downstream_gene_variant	ENSECAG00000008928	ENSECAG00000008928	None
11	44563143	44563143	+	0.000108363	0.00117968	28.9651	intron_variant	ENSECAG00000021889	ABR	ABR activator of RhoGEF and GTPase [Source:VGNC Symbol
11	45166534	45166534	+	3.25162e-12	2.2908e-10	-56.5293	downstream_gene_variant	ENSECAG00000031286	None	None
11	45166581	45166581	+	0.000164633	0.00168894	-30.9524	downstream_gene_variant	ENSECAG00000031286	None	None
11	45548118	45548118	+	1.29963e-07	3.24768e-06	-40.6399	intron_variant	ENSECAG00000016884	PITPNA	phosphatidylinositol transfer protein alpha [Source:VGNC Symbol
11	45596794	45596794	+	2.76518e-06	4.91981e-05	33.0462	missense_variant	ENSECAG00000018324	SLC43A2	solute carrier family 43 member 2 [Source:VGNC Symbol
11	45596806	45596806	+	1.72621e-05	0.000243975	26.1053	missense_variant	ENSECAG00000018324	SLC43A2	solute carrier family 43 member 2 [Source:VGNC Symbol
11	45596830	45596830	+	1.16377e-05	0.000174314	31.9474	missense_variant	ENSECAG00000018324	SLC43A2	solute carrier family 43 member 2 [Source:VGNC Symbol
11	45596836	45596836	+	6.19326e-05	0.000727359	27.6449	missense_variant	ENSECAG00000018324	SLC43A2	solute carrier family 43 member 2 [Source:VGNC Symbol
11	45922437	45922437	+	0.000143301	0.00149963	26.2032	intron_variant	ENSECAG00000004384	RTN4RL1	reticulon 4 receptor like 1 [Source:VGNC Symbol
11	45922454	45922454	+	2.8741e-07	6.60773e-06	34.7749	intron_variant	ENSECAG00000004384	RTN4RL1	reticulon 4 receptor like 1 [Source:VGNC Symbol
11	49180287	49180287	+	2.34993e-05	0.000316616	27.4022	intron_variant,non_coding_transcript_variant	ENSECAG00000027970	None	None
11	52186785	52186785	+	2.91092e-12	2.06961e-10	-46.0432	intron_variant	ENSECAG00000026819	NTN1	netrin 1 [Source:VGNC Symbol
11	52244616	52244616	+	1.38688e-08	4.35322e-07	-32.5289	intron_variant	ENSECAG00000026819	NTN1	netrin 1 [Source:VGNC Symbol
11	52244628	52244628	+	1.8309e-07	4.40462e-06	-31.8022	intron_variant	ENSECAG00000026819	NTN1	netrin 1 [Source:VGNC Symbol
11	52244647	52244647	+	2.73597e-05	0.00036056	-26.3834	intron_variant	ENSECAG00000026819	NTN1	netrin 1 [Source:VGNC Symbol
11	52244664	52244664	+	1.82563e-05	0.000256234	-25.6953	intron_variant	ENSECAG00000026819	NTN1	netrin 1 [Source:VGNC Symbol
11	52484649	52484649	+	2.5447e-11	1.43161e-09	-43.8447	intron_variant	ENSECAG00000017772	STX8	syntaxin 8 [Source:VGNC Symbol
11	52484696	52484696	+	2.26338e-10	1.07188e-08	-46.1174	intron_variant	ENSECAG00000017772	STX8	syntaxin 8 [Source:VGNC Symbol
11	52609283	52609283	+	7.96574e-07	1.63904e-05	41.5789	intron_variant	ENSECAG00000018340	USP43	ubiquitin specific peptidase 43 [Source:VGNC Symbol
11	52609302	52609302	+	5.42419e-07	1.16382e-05	43.0861	intron_variant	ENSECAG00000018340	USP43	ubiquitin specific peptidase 43 [Source:VGNC Symbol
11	54466850	54466850	+	1.83407e-16	3.03414e-14	38.5918	intron_variant	ENSECAG00000025159	DNAH9	dynein axonemal heavy chain 9 [Source:VGNC Symbol
11	54466906	54466906	+	5.30231e-08	1.46189e-06	27.221	intron_variant	ENSECAG00000025159	DNAH9	dynein axonemal heavy chain 9 [Source:VGNC Symbol
11	56101523	56101523	+	1.8078e-12	1.32352e-10	46.2896	intron_variant	ENSECAG00000025171	HS3ST3A1	heparan sulfate-glucosamine 3-sulfotransferase 3A1 [Source:HGNC Symbol
11	56101573	56101573	+	1.13362e-10	5.66565e-09	43.9398	intron_variant	ENSECAG00000025171	HS3ST3A1	heparan sulfate-glucosamine 3-sulfotransferase 3A1 [Source:HGNC Symbol
11	56101579	56101579	+	7.23217e-06	0.000114969	30.3167	intron_variant	ENSECAG00000025171	HS3ST3A1	heparan sulfate-glucosamine 3-sulfotransferase 3A1 [Source:HGNC Symbol
11	56361796	56361796	+	1.64747e-05	0.00023451	-25.4096	intron_variant,non_coding_transcript_variant	ENSECAG00000037223	ENSECAG00000037223	None
11	58152585	58152585	+	2.4858e-09	9.29419e-08	-44.3717	intron_variant	ENSECAG00000003836	LRRC75A	leucine rich repeat containing 75A [Source:VGNC Symbol
11	58152625	58152625	+	8.889e-09	2.93824e-07	-42.4599	intron_variant	ENSECAG00000003836	LRRC75A	leucine rich repeat containing 75A [Source:VGNC Symbol
11	59787362	59787362	+	1.5921e-05	0.000228124	29.0008	intron_variant	ENSECAG00000014296	SLC5A10	solute carrier family 5 member 10 [Source:VGNC Symbol
11	60519323	60519323	+	4.05414e-12	2.77323e-10	-47.1429	upstream_gene_variant	ENSECAG00000020530	RAI1	retinoic acid induced 1 [Source:VGNC Symbol
11	60519340	60519340	+	1.13233e-18	2.93522e-16	-67.1429	upstream_gene_variant	ENSECAG00000020530	RAI1	retinoic acid induced 1 [Source:VGNC Symbol
11	60519347	60519347	+	3.1956e-19	9.2089e-17	-68.5714	upstream_gene_variant	ENSECAG00000020530	RAI1	retinoic acid induced 1 [Source:VGNC Symbol
11	60519366	60519366	+	2.45775e-18	5.84004e-16	-69.6429	upstream_gene_variant	ENSECAG00000020530	RAI1	retinoic acid induced 1 [Source:VGNC Symbol
11	60519371	60519371	+	9.16995e-08	2.3896e-06	-35.3571	upstream_gene_variant	ENSECAG00000020530	RAI1	retinoic acid induced 1 [Source:VGNC Symbol
11	60519373	60519373	+	1.09296e-12	8.37522e-11	-49.2754	upstream_gene_variant	ENSECAG00000020530	RAI1	retinoic acid induced 1 [Source:VGNC Symbol
11	60519387	60519387	+	1.78039e-17	3.55926e-15	-69.2857	upstream_gene_variant	ENSECAG00000020530	RAI1	retinoic acid induced 1 [Source:VGNC Symbol
11	61232125	61232125	+	3.12632e-06	5.49024e-05	28.9091	intron_variant	ENSECAG00000021724	TNFRSF13B	TNF receptor superfamily member 13B [Source:VGNC Symbol
11	61465985	61465985	+	8.19108e-05	0.00092567	-30.9524	upstream_gene_variant	ENSECAG00000035267	NATD1	N-acetyltransferase domain containing 1 [Source:HGNC Symbol
11	61466037	61466037	+	0.00019053	0.00190977	-28.8301	upstream_gene_variant	ENSECAG00000035267	NATD1	N-acetyltransferase domain containing 1 [Source:HGNC Symbol
12	279639	279639	+	4.25711e-05	0.000526688	-33.8326	intron_variant	ENSECAG00000018779	KIAA1549L	KIAA1549 like [Source:VGNC Symbol
12	782840	782840	+	0.00110822	0.0082974	-28.0571	intron_variant	ENSECAG00000007061	LMO2	LIM domain only 2 [Source:VGNC Symbol
12	782864	782864	+	0.000173012	0.00176222	-32.2917	intron_variant	ENSECAG00000007061	LMO2	LIM domain only 2 [Source:VGNC Symbol
12	1278263	1278263	+	4.2924e-07	9.42636e-06	32.0068	intron_variant	ENSECAG00000023321	ELF5	E74 like ETS transcription factor 5 [Source:VGNC Symbol
12	1387812	1387812	+	1.59939e-05	0.000228929	31.1468	intron_variant,non_coding_transcript_variant	ENSECAG00000034154	ENSECAG00000034154	None
12	1669095	1669095	+	2.77228e-05	0.000364268	30.947	intron_variant	ENSECAG00000008611	PDHX	pyruvate dehydrogenase complex component X [Source:VGNC Symbol
12	1843893	1843893	+	1.02192e-08	3.31722e-07	-42.4775	intron_variant	ENSECAG00000010267	CD44	CD44 molecule [Source:VGNC Symbol
12	1843930	1843930	+	1.76588e-08	5.45438e-07	-40.6547	intron_variant	ENSECAG00000010267	CD44	CD44 molecule [Source:VGNC Symbol
12	1869837	1869837	+	0.000105519	0.00115396	31.2164	intron_variant	ENSECAG00000010267	CD44	CD44 molecule [Source:VGNC Symbol
12	1961123	1961123	+	3.61728e-05	0.000458094	-25.6667	intron_variant	ENSECAG00000015644	SLC1A2	solute carrier family 1 member 2 [Source:VGNC Symbol
12	2226393	2226393	+	1.40469e-16	2.37077e-14	56	intron_variant	ENSECAG00000018049	PAMR1	peptidase domain containing associated with muscle reration 1 [Source:VGNC Symbol
12	2226417	2226417	+	7.91024e-10	3.34023e-08	36.5094	intron_variant	ENSECAG00000018049	PAMR1	peptidase domain containing associated with muscle reration 1 [Source:VGNC Symbol
12	2314733	2314733	+	2.35206e-16	3.81518e-14	-41.8627	intron_variant	ENSECAG00000018868	TRIM44	tripartite motif containing 44 [Source:HGNC Symbol
12	2483064	2483064	+	8.4478e-12	5.29716e-10	-42.9542	intron_variant,non_coding_transcript_variant	ENSECAG00000036280	ENSECAG00000036280	None
12	2803858	2803858	+	5.45723e-10	2.39397e-08	33.095	upstream_gene_variant	ENSECAG00000032395	None	None
12	2803865	2803865	+	6.15039e-07	1.30007e-05	27.1657	upstream_gene_variant	ENSECAG00000032395	None	None
12	2803877	2803877	+	3.33632e-07	7.56622e-06	27.9775	upstream_gene_variant	ENSECAG00000032395	None	None
12	2896547	2896547	+	0.000132964	0.00140777	-29.846	intron_variant	ENSECAG00000020162	PRR5L	proline rich 5 like [Source:VGNC Symbol
12	8102864	8102864	+	2.32347e-09	8.75977e-08	-36.9393	intron_variant,non_coding_transcript_variant	ENSECAG00000036491	None	None
12	8607037	8607037	+	1.15161e-05	0.000172684	27.9023	intron_variant,non_coding_transcript_variant	ENSECAG00000032829	None	None
12	9018486	9018486	+	2.67452e-08	7.88768e-07	-27.6737	intron_variant	ENSECAG00000015881	EXT2	exostosin glycosyltransferase 2 [Source:VGNC Symbol
12	9018502	9018502	+	4.4816e-11	2.42073e-09	-36.1818	intron_variant	ENSECAG00000015881	EXT2	exostosin glycosyltransferase 2 [Source:VGNC Symbol
12	9597229	9597229	+	2.22264e-07	5.26292e-06	-31.4329	intron_variant	ENSECAG00000022867	None	None
12	9597247	9597247	+	2.14855e-08	6.50288e-07	-31.2723	intron_variant	ENSECAG00000022867	None	None
12	9615637	9615637	+	4.54221e-07	9.89475e-06	-39.5749	intron_variant	ENSECAG00000022867	None	None
12	9641101	9641101	+	1.41403e-08	4.4282e-07	-31.0885	intron_variant	ENSECAG00000022867	None	None
12	10716161	10716161	+	4.57948e-11	2.46867e-09	-32.6964	intron_variant	ENSECAG00000017082	PHF21A	PHD finger protein 21A [Source:VGNC Symbol
12	11254715	11254715	+	6.47532e-18	1.42606e-15	39.0006	intron_variant	ENSECAG00000024606	ATG13	autophagy related 13 [Source:VGNC Symbol
12	11327988	11327988	+	6.82481e-18	1.49091e-15	58.5019	intron_variant	ENSECAG00000011321	F2	coagulation factor II, thrombin [Source:VGNC Symbol
12	11328039	11328039	+	1.55812e-12	1.1532e-10	50.7491	intron_variant	ENSECAG00000011321	F2	coagulation factor II, thrombin [Source:VGNC Symbol
12	11504648	11504648	+	1.10917e-05	0.000167316	-26.5215	intron_variant	ENSECAG00000024739	CSTPP1	centriolar satellite-associated tubulin polyglutamylase complex regulator 1 [Source:VGNC Symbol
12	11705744	11705744	+	0.00012434	0.00132893	-29.9125	intron_variant	ENSECAG00000008711	DDB2	damage specific DNA binding protein 2 [Source:VGNC Symbol
12	11705770	11705770	+	1.87909e-05	0.000263057	-28.2109	intron_variant	ENSECAG00000008711	DDB2	damage specific DNA binding protein 2 [Source:VGNC Symbol
12	22432342	22432342	+	6.39883e-15	7.61908e-13	48.2579	intron_variant	ENSECAG00000000715	LPXN	leupaxin [Source:VGNC Symbol
12	22788751	22788751	+	1.35751e-15	1.87616e-13	53.4646	intron_variant	ENSECAG00000008118	DTX4	deltex E3 ubiquitin ligase 4 [Source:VGNC Symbol
12	23012560	23012560	+	2.24373e-25	2.09583e-22	-27.4706	intron_variant	ENSECAG00000037848	ENSECAG00000037848	None
12	23012585	23012585	+	1.69688e-26	1.87615e-23	-40.1505	intron_variant	ENSECAG00000037848	ENSECAG00000037848	None
12	23012593	23012593	+	2.5412e-30	4.44111e-27	-40.6612	intron_variant	ENSECAG00000037848	ENSECAG00000037848	None
12	23012598	23012598	+	5.13307e-27	6.17985e-24	-39.8302	intron_variant	ENSECAG00000037848	ENSECAG00000037848	None
12	23012889	23012889	+	6.52761e-27	7.68793e-24	-47.923	intron_variant	ENSECAG00000037848	ENSECAG00000037848	None
12	23012901	23012901	+	1.47663e-26	1.70211e-23	-47.0293	intron_variant	ENSECAG00000037848	ENSECAG00000037848	None
12	23012923	23012923	+	2.24492e-31	4.50454e-28	-48.0225	intron_variant	ENSECAG00000037848	ENSECAG00000037848	None
12	23110008	23110008	+	2.96733e-05	0.000385887	32.7778	upstream_gene_variant	ENSECAG00000008786	OSBP	oxysterol binding protein [Source:VGNC Symbol
12	24295901	24295901	+	2.61642e-05	0.00034717	27.9966	intron_variant	ENSECAG00000011180	CD6	CD6 molecule [Source:VGNC Symbol
12	25048009	25048009	+	0.000228652	0.002222	26.4198	downstream_gene_variant	ENSECAG00000026998	LRRC10B	leucine rich repeat containing 10B [Source:HGNC Symbol
12	25048019	25048019	+	7.25974e-08	1.93558e-06	38.6639	downstream_gene_variant	ENSECAG00000026998	LRRC10B	leucine rich repeat containing 10B [Source:HGNC Symbol
12	25260990	25260990	+	1.74812e-05	0.000246891	-26.2127	intron_variant	ENSECAG00000021799	MYRF	myelin regulatory factor [Source:VGNC Symbol
12	25261013	25261013	+	5.97239e-07	1.27038e-05	-30.1539	intron_variant	ENSECAG00000021799	MYRF	myelin regulatory factor [Source:VGNC Symbol
12	25373608	25373608	+	1.81007e-06	3.39113e-05	33.5165	intron_variant	ENSECAG00000024650	FADS2	fatty acid desaturase 2 [Source:VGNC Symbol
12	25373618	25373618	+	6.61654e-05	0.000771385	28.8462	intron_variant	ENSECAG00000024650	FADS2	fatty acid desaturase 2 [Source:VGNC Symbol
12	27812054	27812054	+	4.88818e-15	6.01877e-13	41.4801	intron_variant	ENSECAG00000021754	MARK2	microtubule affinity regulating kinase 2 [Source:VGNC Symbol
12	27812061	27812061	+	1.35236e-12	1.01618e-10	36.5766	intron_variant	ENSECAG00000021754	MARK2	microtubule affinity regulating kinase 2 [Source:VGNC Symbol
12	27957879	27957879	+	1.06085e-08	3.43741e-07	-31.5217	intron_variant	ENSECAG00000006792	MACROD1	mono-ADP ribosylhydrolase 1 [Source:VGNC Symbol
12	27957930	27957930	+	6.01134e-06	9.77415e-05	-27.3018	intron_variant	ENSECAG00000006792	MACROD1	mono-ADP ribosylhydrolase 1 [Source:VGNC Symbol
12	27958055	27958055	+	6.13493e-12	3.99003e-10	-45.6532	intron_variant	ENSECAG00000006792	MACROD1	mono-ADP ribosylhydrolase 1 [Source:VGNC Symbol
12	28566859	28566859	+	0.000143465	0.00150076	-25.3661	intron_variant	ENSECAG00000021096	NRXN2	neurexin 2 [Source:VGNC Symbol
12	30261718	30261718	+	9.37314e-05	0.00104037	31.362	upstream_gene_variant	ENSECAG00000006918	CCDC87	coiled-coil domain containing 87 [Source:VGNC Symbol
12	30261768	30261768	+	4.60299e-13	3.81891e-11	50.3443	upstream_gene_variant	ENSECAG00000006918	CCDC87	coiled-coil domain containing 87 [Source:VGNC Symbol
12	30553621	30553621	+	0.000120896	0.00129672	-36.4762	intron_variant	ENSECAG00000024887	PC	pyruvate carboxylase [Source:VGNC Symbol
12	30654121	30654121	+	1.68716e-10	8.21987e-09	-31.9126	upstream_gene_variant	ENSECAG00000037562	None	None
12	30754815	30754815	+	1.47979e-07	3.66074e-06	37.5067	downstream_gene_variant	ENSECAG00000025072	KDM2A	lysine demethylase 2A [Source:VGNC Symbol
12	30754857	30754857	+	3.64329e-06	6.28004e-05	32.3832	downstream_gene_variant	ENSECAG00000025072	KDM2A	lysine demethylase 2A [Source:VGNC Symbol
12	31726201	31726201	+	5.27711e-09	1.84162e-07	-37.9832	intron_variant	ENSECAG00000016852	CPT1A	carnitine palmitoyltransferase 1A [Source:VGNC Symbol
12	32527486	32527486	+	0.000190789	0.00191165	-32.1429	3_prime_UTR_variant	ENSECAG00000031103	FGF4	fibroblast growth factor 4 [Source:HGNC Symbol
12	32744273	32744273	+	5.70803e-05	0.000679504	-25.6242	intron_variant	ENSECAG00000020314	ANO1	anoctamin 1 [Source:VGNC Symbol
12	32744324	32744324	+	3.29688e-08	9.49066e-07	-35.6965	intron_variant	ENSECAG00000020314	ANO1	anoctamin 1 [Source:VGNC Symbol
12	32776349	32776349	+	1.01567e-11	6.2743e-10	-27.0136	intron_variant	ENSECAG00000020314	ANO1	anoctamin 1 [Source:VGNC Symbol
12	32776385	32776385	+	1.40185e-13	1.29604e-11	-34.1469	intron_variant	ENSECAG00000020314	ANO1	anoctamin 1 [Source:VGNC Symbol
12	32776389	32776389	+	1.87455e-14	2.06416e-12	-36.0924	intron_variant	ENSECAG00000020314	ANO1	anoctamin 1 [Source:VGNC Symbol
12	32841848	32841848	+	4.38723e-06	7.39534e-05	31.403	intron_variant	ENSECAG00000020314	ANO1	anoctamin 1 [Source:VGNC Symbol
12	32969353	32969353	+	6.83507e-06	0.000109589	-27.4571	intron_variant	ENSECAG00000026889	PPFIA1	PTPRF interacting protein alpha 1 [Source:VGNC Symbol
12	33046716	33046716	+	7.92055e-14	7.66268e-12	41.0401	intron_variant	ENSECAG00000021450	CTTN	cortactin [Source:VGNC Symbol
12	33046744	33046744	+	9.83207e-19	2.56091e-16	45.3079	intron_variant	ENSECAG00000021450	CTTN	cortactin [Source:VGNC Symbol
12	33183927	33183927	+	0.000775107	0.0061982	-25.4668	intron_variant	ENSECAG00000022208	SHANK2	SH3 and multiple ankyrin repeat domains 2 [Source:VGNC Symbol
12	33239335	33239335	+	6.33212e-17	1.14734e-14	50.4479	intron_variant	ENSECAG00000022208	SHANK2	SH3 and multiple ankyrin repeat domains 2 [Source:VGNC Symbol
12	33239339	33239339	+	1.98521e-16	3.25916e-14	51.6383	intron_variant	ENSECAG00000022208	SHANK2	SH3 and multiple ankyrin repeat domains 2 [Source:VGNC Symbol
12	33849703	33849703	+	7.1072e-07	1.47867e-05	34.0244	upstream_gene_variant	ENSECAG00000023476	NADSYN1	NAD synthetase 1 [Source:VGNC Symbol
12	34377333	34377333	+	5.59682e-06	9.17728e-05	36.9111	intron_variant	ENSECAG00000028346	ENSECAG00000028346	None
12	34445848	34445848	+	8.14856e-23	4.55116e-20	-61.2667	intron_variant	ENSECAG00000028346	ENSECAG00000028346	None
12	34445865	34445865	+	1.08896e-15	1.54038e-13	-53.598	intron_variant	ENSECAG00000028346	ENSECAG00000028346	None
12	34445877	34445877	+	2.79694e-17	5.37337e-15	-51.5656	intron_variant	ENSECAG00000028346	ENSECAG00000028346	None
12	34445888	34445888	+	2.8377e-20	1.03876e-17	-58.0173	intron_variant	ENSECAG00000028346	ENSECAG00000028346	None
12	34445893	34445893	+	1.11698e-19	3.58073e-17	-51.6129	intron_variant	ENSECAG00000028346	ENSECAG00000028346	None
12	34445896	34445896	+	3.14173e-08	9.0875e-07	-25.7828	intron_variant	ENSECAG00000028346	ENSECAG00000028346	None
12	34445903	34445903	+	6.39077e-16	9.51185e-14	-47.177	intron_variant	ENSECAG00000028346	ENSECAG00000028346	None
12	34450609	34450609	+	8.24154e-05	0.000930209	-26.9847	intron_variant	ENSECAG00000028346	ENSECAG00000028346	None
12	34450758	34450758	+	2.95063e-12	2.09509e-10	-43.8937	intron_variant	ENSECAG00000028346	ENSECAG00000028346	None
12	34450768	34450768	+	2.21152e-08	6.67109e-07	-29.0952	intron_variant	ENSECAG00000028346	ENSECAG00000028346	None
12	34450799	34450799	+	5.56502e-10	2.43731e-08	-32.6429	intron_variant	ENSECAG00000028346	ENSECAG00000028346	None
12	34738302	34738302	+	6.66869e-08	1.79567e-06	-28.4298	intron_variant	ENSECAG00000024970	KCNQ1	potassium voltage-gated channel subfamily Q member 1 [Source:VGNC Symbol
12	35417977	35417977	+	0.000309159	0.00287787	-33.2251	intron_variant,non_coding_transcript_variant	ENSECAG00000041057	None	None
12	35417993	35417993	+	2.23897e-05	0.000303858	-37.987	intron_variant,non_coding_transcript_variant	ENSECAG00000041057	None	None
12	35716419	35716419	+	8.22884e-05	0.000929355	28.3273	intron_variant	ENSECAG00000011484	EPS8L2	EPS8 like 2 [Source:VGNC Symbol
12	35792986	35792986	+	0.000200545	0.00198946	25.2294	intron_variant	ENSECAG00000011679	TALDO1	transaldolase 1 [Source:VGNC Symbol
12	36744037	36744037	+	2.0286e-06	3.75224e-05	29.646	intron_variant	ENSECAG00000026948	PKP3	plakophilin 3 [Source:VGNC Symbol
12	36744053	36744053	+	0.00011777	0.00126875	25.0842	intron_variant	ENSECAG00000026948	PKP3	plakophilin 3 [Source:VGNC Symbol
13	141088	141088	+	8.59663e-10	3.60199e-08	-25.741	intron_variant	ENSECAG00000007145	FAM20C	FAM20C golgi associated secretory pathway kinase [Source:VGNC Symbol
13	141094	141094	+	2.87024e-09	1.06071e-07	-29.0812	intron_variant	ENSECAG00000007145	FAM20C	FAM20C golgi associated secretory pathway kinase [Source:VGNC Symbol
13	773123	773123	+	1.13912e-08	3.64739e-07	-38.667	intron_variant	ENSECAG00000022930	C13H7orf50	chromosome 13 C7orf50 homolog [Source:VGNC Symbol
13	962260	962260	+	5.16883e-10	2.28596e-08	-51.905	intron_variant,non_coding_transcript_variant	ENSECAG00000031728	ENSECAG00000031728	None
13	1330198	1330198	+	0.00133866	0.00964493	26.7193	intron_variant,non_coding_transcript_variant	ENSECAG00000030409	None	None
13	1637246	1637246	+	2.00116e-07	4.78659e-06	-30.9819	intron_variant	ENSECAG00000014242	MAD1L1	mitotic arrest deficient 1 like 1 [Source:VGNC Symbol
13	1979843	1979843	+	5.36119e-11	2.85597e-09	-38.127	intron_variant	ENSECAG00000013671	EIF3B	eukaryotic translation initiation factor 3 subunit B [Source:VGNC Symbol
13	1979848	1979848	+	9.06395e-12	5.64431e-10	-39.5902	intron_variant	ENSECAG00000013671	EIF3B	eukaryotic translation initiation factor 3 subunit B [Source:VGNC Symbol
13	1979903	1979903	+	1.00981e-08	3.28486e-07	-33.134	intron_variant	ENSECAG00000013671	EIF3B	eukaryotic translation initiation factor 3 subunit B [Source:VGNC Symbol
13	2040627	2040627	+	6.23408e-08	1.69294e-06	34.9744	intron_variant	ENSECAG00000013671	EIF3B	eukaryotic translation initiation factor 3 subunit B [Source:VGNC Symbol
13	2040632	2040632	+	4.52375e-07	9.86327e-06	38.022	intron_variant	ENSECAG00000013671	EIF3B	eukaryotic translation initiation factor 3 subunit B [Source:VGNC Symbol
13	2040635	2040635	+	0.000168358	0.00172031	25.9487	intron_variant	ENSECAG00000013671	EIF3B	eukaryotic translation initiation factor 3 subunit B [Source:VGNC Symbol
13	2420083	2420083	+	7.66415e-05	0.00087341	-25.6923	intron_variant	ENSECAG00000005704	CARD11	caspase recruitment domain family member 11 [Source:VGNC Symbol
13	3251469	3251469	+	5.90065e-11	3.10971e-09	44.9442	intron_variant	ENSECAG00000016545	SDK1	sidekick cell adhesion molecule 1 [Source:VGNC Symbol
13	3375486	3375486	+	2.93699e-06	5.18971e-05	-30.5978	intron_variant	ENSECAG00000016545	SDK1	sidekick cell adhesion molecule 1 [Source:VGNC Symbol
13	3517554	3517554	+	5.08626e-13	4.1878e-11	55.4408	intron_variant	ENSECAG00000016545	SDK1	sidekick cell adhesion molecule 1 [Source:VGNC Symbol
13	4193662	4193662	+	0.00042208	0.00374499	27.8042	intron_variant	ENSECAG00000021634	SLC29A4	solute carrier family 29 member 4 [Source:VGNC Symbol
13	5185897	5185897	+	3.61127e-08	1.03026e-06	-37.4757	intron_variant	ENSECAG00000025034	CYTH3	cytohesin 3 [Source:VGNC Symbol
13	5185903	5185903	+	8.68747e-08	2.27481e-06	-38.2155	intron_variant	ENSECAG00000025034	CYTH3	cytohesin 3 [Source:VGNC Symbol
13	6264638	6264638	+	5.53086e-05	0.000661905	28.0632	missense_variant	ENSECAG00000010540	TRRAP	transformation/transcription domain associated protein [Source:VGNC Symbol
13	7293938	7293938	+	4.94251e-06	8.22135e-05	35.4762	intron_variant	ENSECAG00000024477	CYP3A89	cytochrome P450 family 3 subfamily A member 89 [Source:VGNC Symbol
13	7293955	7293955	+	6.49651e-07	1.36737e-05	36.9841	intron_variant	ENSECAG00000024477	CYP3A89	cytochrome P450 family 3 subfamily A member 89 [Source:VGNC Symbol
13	8011313	8011313	+	2.14327e-05	0.000292778	-25.0508	intron_variant	ENSECAG00000030386	ZKSCAN1	zinc finger with KRAB and SCAN domains 1 [Source:VGNC Symbol
13	8811940	8811940	+	0.000241214	0.00232695	30.7049	intron_variant	ENSECAG00000012983	NYAP1	neuronal tyrosine phosphorylated phosphoinositide-3-kinase adaptor 1 [Source:VGNC Symbol
13	9609666	9609666	+	0.000406053	0.00362894	-28.9493	intron_variant	ENSECAG00000021392	COL26A1	collagen type XXVI alpha 1 chain [Source:HGNC Symbol
13	9989547	9989547	+	2.52034e-21	1.09235e-18	49.2918	intron_variant	ENSECAG00000022645	CUX1	cut like homeobox 1 [Source:HGNC Symbol
13	9989588	9989588	+	2.21059e-29	3.52243e-26	54.8688	intron_variant	ENSECAG00000022645	CUX1	cut like homeobox 1 [Source:HGNC Symbol
13	9989592	9989592	+	1.30926e-32	3.22417e-29	57.4087	intron_variant	ENSECAG00000022645	CUX1	cut like homeobox 1 [Source:HGNC Symbol
13	9989601	9989601	+	7.44206e-29	1.11996e-25	54.1976	intron_variant	ENSECAG00000022645	CUX1	cut like homeobox 1 [Source:HGNC Symbol
13	10217254	10217254	+	6.43805e-08	1.74309e-06	25.2524	intron_variant	ENSECAG00000022645	CUX1	cut like homeobox 1 [Source:HGNC Symbol
13	10292589	10292589	+	4.27249e-12	2.90426e-10	38.4339	intron_variant	ENSECAG00000022645	CUX1	cut like homeobox 1 [Source:HGNC Symbol
13	16490565	16490565	+	7.52766e-14	7.3218e-12	44.7568	intron_variant	ENSECAG00000009074	AUTS2	activator of transcription and developmental regulator AUTS2 [Source:VGNC Symbol
13	20163641	20163641	+	0.000225419	0.0021953	-25.5518	missense_variant	ENSECAG00000022545	FBRS	fibrosin [Source:HGNC Symbol
13	21804306	21804306	+	6.45143e-20	2.15752e-17	-61.8266	downstream_gene_variant	ENSECAG00000019322	IL21R	interleukin 21 receptor [Source:VGNC Symbol
13	21898374	21898374	+	3.84806e-07	8.60757e-06	28.1892	intron_variant	ENSECAG00000021525	IL4R	interleukin 4 receptor [Source:VGNC Symbol
13	21898379	21898379	+	5.38465e-08	1.47788e-06	30.1361	intron_variant	ENSECAG00000021525	IL4R	interleukin 4 receptor [Source:VGNC Symbol
13	23445737	23445737	+	5.29682e-17	9.69475e-15	39.7391	intron_variant	ENSECAG00000037336	ENSECAG00000037336	None
13	23761205	23761205	+	2.09808e-18	5.05188e-16	-40.8399	intron_variant	ENSECAG00000003546	ENSECAG00000003546	None
13	24105758	24105758	+	1.34475e-05	0.000197866	32.0037	intron_variant	ENSECAG00000025056	TNRC6A	trinucleotide repeat containing adaptor 6A [Source:VGNC Symbol
13	24131815	24131815	+	3.76115e-05	0.000473436	33.7398	intron_variant	ENSECAG00000025056	TNRC6A	trinucleotide repeat containing adaptor 6A [Source:VGNC Symbol
13	24681261	24681261	+	2.24696e-08	6.76261e-07	-28.0995	intron_variant	ENSECAG00000017393	PRKCB	protein kinase C beta [Source:VGNC Symbol
13	24681312	24681312	+	1.18629e-08	3.78079e-07	-26.7363	intron_variant	ENSECAG00000017393	PRKCB	protein kinase C beta [Source:VGNC Symbol
13	25148050	25148050	+	2.00882e-11	1.17149e-09	-41.4143	intron_variant	ENSECAG00000014993	SCNN1B	sodium channel epithelial 1 subunit beta [Source:VGNC Symbol
13	25320181	25320181	+	5.46485e-09	1.89909e-07	-39.1741	intron_variant	ENSECAG00000006067	USP31	ubiquitin specific peptidase 31 [Source:VGNC Symbol
13	28062366	28062366	+	1.92119e-15	2.58855e-13	34.9	upstream_gene_variant	ENSECAG00000037123	None	None
13	28062384	28062384	+	1.12633e-08	3.61285e-07	28.0414	upstream_gene_variant	ENSECAG00000037123	None	None
13	28062430	28062430	+	1.24018e-08	3.9407e-07	27.0285	upstream_gene_variant	ENSECAG00000037123	None	None
13	28590493	28590493	+	2.64362e-06	4.72838e-05	-27.5839	intron_variant	ENSECAG00000000502	ENSECAG00000000502	None
13	28934594	28934594	+	0.000153843	0.00159485	-28.7637	upstream_gene_variant	ENSECAG00000016505	TMC7	transmembrane channel like 7 [Source:VGNC Symbol
13	28934602	28934602	+	7.55881e-06	0.000119391	-34.3417	upstream_gene_variant	ENSECAG00000016505	TMC7	transmembrane channel like 7 [Source:VGNC Symbol
13	28934648	28934648	+	1.47219e-10	7.2245e-09	-47.4451	upstream_gene_variant	ENSECAG00000016505	TMC7	transmembrane channel like 7 [Source:VGNC Symbol
13	29939262	29939262	+	9.39378e-22	4.54397e-19	44.2163	intron_variant	ENSECAG00000006315	XYLT1	xylosyltransferase 1 [Source:VGNC Symbol
13	30057451	30057451	+	1.17492e-17	2.46719e-15	52.4226	intron_variant	ENSECAG00000006315	XYLT1	xylosyltransferase 1 [Source:VGNC Symbol
13	32094359	32094359	+	0.000263508	0.0025071	-25.812	intron_variant	ENSECAG00000002400	MRTFB	myocardin related transcription factor B [Source:VGNC Symbol
13	34082487	34082487	+	3.7944e-07	8.49806e-06	-38.2348	intron_variant	ENSECAG00000013256	TXNDC11	thioredoxin domain containing 11 [Source:VGNC Symbol
13	34082498	34082498	+	4.28995e-07	9.42481e-06	-34.8385	intron_variant	ENSECAG00000013256	TXNDC11	thioredoxin domain containing 11 [Source:VGNC Symbol
13	34082502	34082502	+	2.87394e-09	1.06135e-07	-44.7531	intron_variant	ENSECAG00000013256	TXNDC11	thioredoxin domain containing 11 [Source:VGNC Symbol
13	34082537	34082537	+	3.64761e-07	8.19301e-06	-36.4535	intron_variant	ENSECAG00000013256	TXNDC11	thioredoxin domain containing 11 [Source:VGNC Symbol
13	34082540	34082540	+	6.49981e-07	1.36753e-05	-28.7739	intron_variant	ENSECAG00000013256	TXNDC11	thioredoxin domain containing 11 [Source:VGNC Symbol
13	34082547	34082547	+	1.22087e-06	2.40258e-05	-30.3889	intron_variant	ENSECAG00000013256	TXNDC11	thioredoxin domain containing 11 [Source:VGNC Symbol
13	34596506	34596506	+	2.63023e-05	0.000348575	39.0259	intron_variant	ENSECAG00000020814	CLEC16A	C-type lectin domain containing 16A [Source:VGNC Symbol
13	34596540	34596540	+	5.22713e-07	1.12511e-05	46.3947	intron_variant	ENSECAG00000020814	CLEC16A	C-type lectin domain containing 16A [Source:VGNC Symbol
13	34615066	34615066	+	1.7444e-06	3.28905e-05	25.4196	intron_variant	ENSECAG00000020814	CLEC16A	C-type lectin domain containing 16A [Source:VGNC Symbol
13	34699465	34699465	+	0.000341317	0.00313361	26.6031	upstream_gene_variant	ENSECAG00000023534	CIITA	class II major histocompatibility complex transactivator [Source:VGNC Symbol
13	34699495	34699495	+	1.80509e-05	0.000253945	30.883	upstream_gene_variant	ENSECAG00000023534	CIITA	class II major histocompatibility complex transactivator [Source:VGNC Symbol
13	36287397	36287397	+	1.06111e-11	6.49575e-10	-31.8945	non_coding_transcript_exon_variant	ENSECAG00000043248	None	None
13	36302742	36302742	+	0.000132265	0.00140185	-26.1905	downstream_gene_variant	ENSECAG00000019902	PMM2	phosphomannomutase 2 [Source:VGNC Symbol
13	36375110	36375110	+	3.38529e-05	0.000432047	-26.3985	intron_variant	ENSECAG00000023650	ABAT	4-aminobutyrate aminotransferase [Source:VGNC Symbol
13	37476963	37476963	+	8.66527e-07	1.76886e-05	-29.8534	intron_variant	ENSECAG00000012667	RBFOX1	RNA binding fox-1 homolog 1 [Source:VGNC Symbol
13	38446322	38446322	+	0.000974616	0.00747474	25.1594	intron_variant	ENSECAG00000012667	RBFOX1	RNA binding fox-1 homolog 1 [Source:VGNC Symbol
13	41980966	41980966	+	7.5773e-06	0.000119648	34.0711	intron_variant	ENSECAG00000013367	NHERF2	NHERF family PDZ scaffold protein 2 [Source:VGNC Symbol
14	301321	301321	+	1.66216e-05	0.000236416	-25.8882	intron_variant	ENSECAG00000022403	EFCAB2	EF-hand calcium binding domain 2 [Source:VGNC Symbol
14	3379707	3379707	+	3.14936e-05	0.000406146	-29.9569	intron_variant	ENSECAG00000041924	COL23A1	collagen type XXIII alpha 1 chain [Source:HGNC Symbol
14	3512525	3512525	+	1.9412e-08	5.92828e-07	31.6516	intron_variant	ENSECAG00000041924	COL23A1	collagen type XXIII alpha 1 chain [Source:HGNC Symbol
14	3535182	3535182	+	8.64482e-06	0.00013412	29.2701	intron_variant	ENSECAG00000041924	COL23A1	collagen type XXIII alpha 1 chain [Source:HGNC Symbol
14	3535214	3535214	+	9.9782e-05	0.00109812	27.0711	intron_variant	ENSECAG00000041924	COL23A1	collagen type XXIII alpha 1 chain [Source:HGNC Symbol
14	4591294	4591294	+	1.77772e-06	3.33834e-05	-28.9377	intron_variant	ENSECAG00000007408	UNC5A	unc-5 netrin receptor A [Source:VGNC Symbol
14	4805570	4805570	+	0.000466651	0.00407086	-27.4194	intron_variant	ENSECAG00000005816	CDHR2	cadherin related family member 2 [Source:HGNC Symbol
14	4917699	4917699	+	2.24984e-05	0.000305104	-34.7762	upstream_gene_variant	ENSECAG00000012970	FAF2	Fas associated factor family member 2 [Source:VGNC Symbol
14	4917703	4917703	+	3.87974e-05	0.000486329	-32.832	upstream_gene_variant	ENSECAG00000012970	FAF2	Fas associated factor family member 2 [Source:VGNC Symbol
14	4917731	4917731	+	9.4426e-06	0.000145003	-36.485	upstream_gene_variant	ENSECAG00000012970	FAF2	Fas associated factor family member 2 [Source:VGNC Symbol
14	7598715	7598715	+	4.48126e-15	5.60693e-13	41.1765	downstream_gene_variant	ENSECAG00000023543	BNIP1	BCL2 interacting protein 1 [Source:VGNC Symbol
14	7598895	7598895	+	2.81054e-05	0.000368683	33.0405	synonymous_variant	ENSECAG00000023543	BNIP1	BCL2 interacting protein 1 [Source:VGNC Symbol
14	7882649	7882649	+	1.79929e-12	1.32086e-10	50.7105	intron_variant	ENSECAG00000009958	DUSP1	dual specificity phosphatase 1 [Source:VGNC Symbol
14	9835498	9835498	+	3.93435e-12	2.70496e-10	-40.7455	intron_variant	ENSECAG00000019400	KCNIP1	potassium voltage-gated channel interacting protein 1 [Source:VGNC Symbol
14	9835528	9835528	+	1.14752e-18	2.94672e-16	-56.0396	intron_variant	ENSECAG00000019400	KCNIP1	potassium voltage-gated channel interacting protein 1 [Source:VGNC Symbol
14	9835543	9835543	+	9.24388e-19	2.43109e-16	-58.0129	intron_variant	ENSECAG00000019400	KCNIP1	potassium voltage-gated channel interacting protein 1 [Source:VGNC Symbol
14	10433879	10433879	+	2.17525e-07	5.16651e-06	33.6712	intron_variant	ENSECAG00000009761	DOCK2	dedicator of cytokinesis 2 [Source:VGNC Symbol
14	11803321	11803321	+	7.988e-06	0.000125475	-25.7516	intron_variant	ENSECAG00000014081	WWC1	WW and C2 domain containing 1 [Source:VGNC Symbol
14	11803331	11803331	+	1.70792e-06	3.23304e-05	-25.9562	intron_variant	ENSECAG00000014081	WWC1	WW and C2 domain containing 1 [Source:VGNC Symbol
14	11803338	11803338	+	9.78147e-10	4.01157e-08	-27.2407	intron_variant	ENSECAG00000014081	WWC1	WW and C2 domain containing 1 [Source:VGNC Symbol
14	11803345	11803345	+	2.12062e-07	5.05894e-06	-25.9449	intron_variant	ENSECAG00000014081	WWC1	WW and C2 domain containing 1 [Source:VGNC Symbol
14	12812786	12812786	+	6.96846e-07	1.45315e-05	25.2632	intron_variant	ENSECAG00000024454	TENM2	teneurin transmembrane protein 2 [Source:VGNC Symbol
14	12902559	12902559	+	5.26584e-06	8.69245e-05	30.4379	intron_variant	ENSECAG00000024454	TENM2	teneurin transmembrane protein 2 [Source:VGNC Symbol
14	12946231	12946231	+	2.70228e-08	7.95655e-07	31.1111	intron_variant	ENSECAG00000024454	TENM2	teneurin transmembrane protein 2 [Source:VGNC Symbol
14	12987421	12987421	+	7.35438e-14	7.16613e-12	50.8451	intron_variant	ENSECAG00000024454	TENM2	teneurin transmembrane protein 2 [Source:VGNC Symbol
14	12987444	12987444	+	5.87317e-05	0.000695496	28.0928	intron_variant	ENSECAG00000024454	TENM2	teneurin transmembrane protein 2 [Source:VGNC Symbol
14	18848900	18848900	+	4.45619e-07	9.73477e-06	41.226	intron_variant	ENSECAG00000011653	ADRA1B	adrenoceptor alpha 1B [Source:VGNC Symbol
14	20942103	20942103	+	1.99483e-05	0.000276544	29.7925	intron_variant	ENSECAG00000011994	CYFIP2	cytoplasmic FMR1 interacting protein 2 [Source:VGNC Symbol
14	24125155	24125155	+	2.17408e-05	0.000296239	26.1855	intron_variant	ENSECAG00000020849	GRIA1	glutamate ionotropic receptor AMPA type subunit 1 [Source:VGNC Symbol
14	27440267	27440267	+	3.00519e-08	8.71115e-07	-37.7493	intron_variant	ENSECAG00000019769	PPARGC1B	PPARG coactivator 1 beta [Source:VGNC Symbol
14	27440303	27440303	+	0.000189011	0.00189841	-26.9185	intron_variant	ENSECAG00000019769	PPARGC1B	PPARG coactivator 1 beta [Source:VGNC Symbol
14	27440317	27440317	+	0.00013953	0.00146639	-27.6423	intron_variant	ENSECAG00000019769	PPARGC1B	PPARG coactivator 1 beta [Source:VGNC Symbol
14	27440322	27440322	+	7.14548e-05	0.000823482	-28.4055	intron_variant	ENSECAG00000019769	PPARGC1B	PPARG coactivator 1 beta [Source:VGNC Symbol
14	27610889	27610889	+	4.33761e-12	2.94115e-10	42.3566	intron_variant	ENSECAG00000022738	ARHGEF37	Rho guanine nucleotide exchange factor 37 [Source:VGNC Symbol
14	27610948	27610948	+	5.06247e-10	2.24442e-08	39.2697	intron_variant	ENSECAG00000022738	ARHGEF37	Rho guanine nucleotide exchange factor 37 [Source:VGNC Symbol
14	33627750	33627750	+	6.53875e-09	2.23441e-07	-26.8576	intron_variant	ENSECAG00000012336	ARHGAP26	Rho GTPase activating protein 26 [Source:VGNC Symbol
14	39428281	39428281	+	3.54307e-20	1.2384e-17	50.0079	intron_variant	ENSECAG00000008324	LECT2	leukocyte cell derived chemotaxin 2 [Source:VGNC Symbol
14	40365039	40365039	+	0.00128069	0.00930452	25.8219	synonymous_variant	ENSECAG00000039558	C14H5orf24	chromosome 14 C5orf24 homolog [Source:VGNC Symbol
14	41514259	41514259	+	3.3139e-05	0.000423835	25.004	intron_variant	ENSECAG00000018066	FSTL4	follistatin like 4 [Source:VGNC Symbol
14	41514313	41514313	+	2.13844e-05	0.000292191	25.3136	intron_variant	ENSECAG00000018066	FSTL4	follistatin like 4 [Source:VGNC Symbol
14	46945803	46945803	+	3.92501e-07	8.76523e-06	-38.8158	intron_variant	ENSECAG00000007518	MARCHF3	membrane associated ring-CH-type finger 3 [Source:VGNC Symbol
14	48438212	48438212	+	1.19046e-06	2.34955e-05	30.3339	intron_variant,non_coding_transcript_variant	ENSECAG00000037825	ENSECAG00000037825	None
14	52283311	52283311	+	5.52233e-09	1.91415e-07	30.7834	intron_variant	ENSECAG00000016902	PRR16	proline rich 16 [Source:VGNC Symbol
14	57281472	57281472	+	7.18835e-08	1.91938e-06	38.2527	intron_variant	ENSECAG00000020082	KCNN2	potassium calcium-activated channel subfamily N member 2 [Source:VGNC Symbol
14	70648035	70648035	+	2.88674e-09	1.06536e-07	-35.641	intron_variant	ENSECAG00000018369	RGMB	repulsive guidance molecule BMP co-receptor b [Source:VGNC Symbol
14	73850236	73850236	+	7.83605e-06	0.000123303	-25.0236	intron_variant	ENSECAG00000010242	MCTP1	multiple C2 and transmembrane domain containing 1 [Source:VGNC Symbol
14	78752990	78752990	+	8.79826e-07	1.79398e-05	-32.2441	intron_variant	ENSECAG00000024716	MEF2C	myocyte enhancer factor 2C [Source:VGNC Symbol
14	85472179	85472179	+	3.10784e-06	5.46133e-05	37.2515	intron_variant	ENSECAG00000009962	MSH3	mutS homolog 3 [Source:VGNC Symbol
14	85472183	85472183	+	4.28872e-06	7.24957e-05	35.9649	intron_variant	ENSECAG00000009962	MSH3	mutS homolog 3 [Source:VGNC Symbol
14	85924310	85924310	+	1.01894e-05	0.000155107	31.1218	intron_variant	ENSECAG00000016315	SERINC5	serine incorporator 5 [Source:VGNC Symbol
14	85924369	85924369	+	2.91574e-05	0.000379907	30.2554	intron_variant	ENSECAG00000016315	SERINC5	serine incorporator 5 [Source:VGNC Symbol
14	86894961	86894961	+	3.2198e-21	1.3628e-18	54.1454	intron_variant	ENSECAG00000015626	BHMT	betaine--homocysteine S-methyltransferase [Source:VGNC Symbol
14	86975244	86975244	+	1.3319e-06	2.59282e-05	41.5181	intron_variant	ENSECAG00000019851	DMGDH	dimethylglycine dehydrogenase [Source:VGNC Symbol
14	86975303	86975303	+	2.60362e-09	9.7079e-08	38.8421	intron_variant	ENSECAG00000019851	DMGDH	dimethylglycine dehydrogenase [Source:VGNC Symbol
14	88270108	88270108	+	4.36654e-07	9.56978e-06	-32.6098	intron_variant	ENSECAG00000009496	WDR41	WD repeat domain 41 [Source:VGNC Symbol
14	88270138	88270138	+	7.59573e-09	2.54964e-07	-38.4871	intron_variant	ENSECAG00000009496	WDR41	WD repeat domain 41 [Source:VGNC Symbol
14	88270232	88270232	+	6.25604e-12	4.05907e-10	-36.2271	intron_variant	ENSECAG00000009496	WDR41	WD repeat domain 41 [Source:VGNC Symbol
14	88270279	88270279	+	5.9169e-09	2.04047e-07	-30.4564	intron_variant	ENSECAG00000009496	WDR41	WD repeat domain 41 [Source:VGNC Symbol
14	89017206	89017206	+	2.49715e-11	1.41071e-09	42.0418	intron_variant	ENSECAG00000004274	IQGAP2	IQ motif containing GTPase activating protein 2 [Source:VGNC Symbol
14	89017243	89017243	+	2.66055e-13	2.31737e-11	45.8525	intron_variant	ENSECAG00000004274	IQGAP2	IQ motif containing GTPase activating protein 2 [Source:VGNC Symbol
14	89017247	89017247	+	2.3258e-13	2.0589e-11	45.189	intron_variant	ENSECAG00000004274	IQGAP2	IQ motif containing GTPase activating protein 2 [Source:VGNC Symbol
14	89192052	89192052	+	5.98043e-07	1.27109e-05	-25.4397	intron_variant	ENSECAG00000010569	SV2C	synaptic vesicle glycoprotein 2C [Source:VGNC Symbol
14	89545064	89545064	+	1.23658e-08	3.93157e-07	50.8696	intron_variant,non_coding_transcript_variant	ENSECAG00000037762	None	None
14	92514326	92514326	+	1.87135e-06	3.48998e-05	-27.8541	intron_variant	ENSECAG00000008099	MRPS27	mitochondrial ribosomal protein S27 [Source:VGNC Symbol
15	3777220	3777220	+	0.000107779	0.0011751	-26.1518	upstream_gene_variant	ENSECAG00000018633	ECRG4	ECRG4 augurin [Source:VGNC Symbol
15	4820185	4820185	+	4.41945e-06	7.44363e-05	31.5592	intron_variant,non_coding_transcript_variant	ENSECAG00000035348	None	None
15	7972206	7972206	+	8.95869e-17	1.56062e-14	55.2778	intron_variant	ENSECAG00000008730	MAP4K4	mitogen-activated protein kinase kinase kinase kinase 4 [Source:VGNC Symbol
15	8610002	8610002	+	8.9243e-07	1.81558e-05	-26.5152	intron_variant	ENSECAG00000012024	TBC1D8	TBC1 domain family member 8 [Source:VGNC Symbol
15	11386481	11386481	+	5.77642e-21	2.37082e-18	42.1413	intron_variant	ENSECAG00000016966	VWA3B	von Willebrand factor A domain containing 3B [Source:VGNC Symbol
15	11440572	11440572	+	2.47896e-09	9.27501e-08	-44.0599	intron_variant	ENSECAG00000016966	VWA3B	von Willebrand factor A domain containing 3B [Source:VGNC Symbol
15	11440592	11440592	+	1.5581e-12	1.1532e-10	-48.9779	intron_variant	ENSECAG00000016966	VWA3B	von Willebrand factor A domain containing 3B [Source:VGNC Symbol
15	14294898	14294898	+	1.54061e-07	3.79214e-06	35.3448	intron_variant	ENSECAG00000026832	ACOXL	acyl-CoA oxidase like [Source:VGNC Symbol
15	14671848	14671848	+	3.91951e-10	1.78442e-08	-37.4041	intron_variant	ENSECAG00000032970	BCL2L11	BCL2 like 11 [Source:VGNC Symbol
15	15773340	15773340	+	0.000408298	0.0036466	29.0277	intron_variant	ENSECAG00000020778	FBLN7	fibulin 7 [Source:VGNC Symbol
15	16127527	16127527	+	1.19975e-06	2.36531e-05	33.8183	intron_variant	ENSECAG00000010062	POLR1B	RNA polymerase I subunit B [Source:VGNC Symbol
15	30233975	30233975	+	0.000879608	0.00687454	30.621	non_coding_transcript_exon_variant	ENSECAG00000041465	None	None
15	32232469	32232469	+	0.000323208	0.00298812	-26.4123	intron_variant	ENSECAG00000006772	DYSF	dysferlin [Source:VGNC Symbol
15	33575701	33575701	+	8.9855e-19	2.3863e-16	43.3202	intron_variant	ENSECAG00000016813	ENSECAG00000016813	None
15	34516086	34516086	+	0.000709276	0.00574384	-26.4605	missense_variant	ENSECAG00000009153	ARHGAP25	Rho GTPase activating protein 25 [Source:VGNC Symbol
15	36485934	36485934	+	6.80007e-15	8.07908e-13	-40.7962	intron_variant	ENSECAG00000009387	MEIS1	Meis homeobox 1 [Source:VGNC Symbol
15	36485942	36485942	+	5.09833e-14	5.11502e-12	-39.6804	intron_variant	ENSECAG00000009387	MEIS1	Meis homeobox 1 [Source:VGNC Symbol
15	41725390	41725390	+	1.09656e-06	2.18412e-05	-31.267	intron_variant,non_coding_transcript_variant	ENSECAG00000039509	None	None
15	41952502	41952502	+	1.39588e-06	2.70184e-05	-27.6026	non_coding_transcript_exon_variant	ENSECAG00000033849	None	None
15	46197123	46197123	+	4.28305e-09	1.52259e-07	-38.9175	missense_variant	ENSECAG00000011846	RTN4	reticulon 4 [Source:VGNC Symbol
15	47198879	47198879	+	0.00012736	0.00135639	34.38	intron_variant	ENSECAG00000013197	PSME4	proteasome activator subunit 4 [Source:VGNC Symbol
15	47534268	47534268	+	1.30955e-08	4.13446e-07	-29.1993	intron_variant	ENSECAG00000022145	ASB3	ankyrin repeat and SOCS box containing 3 [Source:NCBI gene (formerly Entrezgene)
15	50096369	50096369	+	2.34723e-07	5.53522e-06	-33.2896	intron_variant	ENSECAG00000009451	NRXN1	neurexin 1 [Source:VGNC Symbol
15	50096377	50096377	+	5.85284e-06	9.54509e-05	-28.3691	intron_variant	ENSECAG00000009451	NRXN1	neurexin 1 [Source:VGNC Symbol
15	53541796	53541796	+	4.16662e-12	2.84658e-10	-26.189	intron_variant	ENSECAG00000014594	EPAS1	endothelial PAS domain protein 1 [Source:VGNC Symbol
15	53835470	53835470	+	6.08765e-07	1.28882e-05	-40.3706	intron_variant	ENSECAG00000010557	PRKCE	protein kinase C epsilon [Source:VGNC Symbol
15	54016671	54016671	+	3.57185e-05	0.000452976	-27.3418	intron_variant	ENSECAG00000010557	PRKCE	protein kinase C epsilon [Source:VGNC Symbol
15	54083913	54083913	+	3.03149e-11	1.68103e-09	-45.0327	intron_variant	ENSECAG00000010557	PRKCE	protein kinase C epsilon [Source:VGNC Symbol
15	54083975	54083975	+	7.64257e-11	3.95086e-09	-44.5652	intron_variant	ENSECAG00000010557	PRKCE	protein kinase C epsilon [Source:VGNC Symbol
15	54083977	54083977	+	9.74047e-08	2.52009e-06	-38.0435	intron_variant	ENSECAG00000010557	PRKCE	protein kinase C epsilon [Source:VGNC Symbol
15	55517412	55517412	+	9.78444e-07	1.97059e-05	27.9204	intron_variant	ENSECAG00000016986	PPM1B	protein phosphatase, Mg2+/Mn2+ dependent 1B [Source:VGNC Symbol
15	56369686	56369686	+	3.67613e-12	2.54681e-10	48.9076	intron_variant	ENSECAG00000020504	THADA	THADA armadillo repeat containing [Source:VGNC Symbol
15	56369743	56369743	+	4.87488e-09	1.71275e-07	38.4778	intron_variant	ENSECAG00000020504	THADA	THADA armadillo repeat containing [Source:VGNC Symbol
15	60259108	60259108	+	6.94294e-07	1.44894e-05	27.1229	intron_variant	ENSECAG00000014430	GALM	galactose mutarotase [Source:VGNC Symbol
15	60259151	60259151	+	9.9549e-09	3.24308e-07	32.2887	intron_variant	ENSECAG00000014430	GALM	galactose mutarotase [Source:VGNC Symbol
15	60877828	60877828	+	4.40942e-12	2.98237e-10	57.2969	intron_variant,non_coding_transcript_variant	ENSECAG00000031404	None	None
15	62208202	62208202	+	1.47595e-06	2.84259e-05	-26.0919	intron_variant	ENSECAG00000015608	CRIM1	cysteine rich transmembrane BMP regulator 1 [Source:VGNC Symbol
15	66980495	66980495	+	5.84509e-08	1.59611e-06	-29.3233	missense_variant	ENSECAG00000024027	CAPN13	calpain 13 [Source:VGNC Symbol
15	68642428	68642428	+	3.01269e-07	6.90722e-06	-29.0587	intron_variant	ENSECAG00000034919	ENSECAG00000034919	None
15	68815195	68815195	+	9.54191e-09	3.12924e-07	46.0165	intron_variant	ENSECAG00000018663	PLB1	phospholipase B1 [Source:VGNC Symbol
15	68815201	68815201	+	4.7882e-08	1.32962e-06	44.5055	intron_variant	ENSECAG00000018663	PLB1	phospholipase B1 [Source:VGNC Symbol
15	69354000	69354000	+	4.23616e-22	2.18573e-19	46.6381	intron_variant	ENSECAG00000018411	BABAM2	BRISC and BRCA1 A complex member 2 [Source:VGNC Symbol
15	69354012	69354012	+	1.83694e-16	3.03414e-14	39.2063	intron_variant	ENSECAG00000018411	BABAM2	BRISC and BRCA1 A complex member 2 [Source:VGNC Symbol
15	69354015	69354015	+	1.25692e-13	1.17204e-11	36.619	intron_variant	ENSECAG00000018411	BABAM2	BRISC and BRCA1 A complex member 2 [Source:VGNC Symbol
15	69354027	69354027	+	9.85494e-13	7.64912e-11	38.5563	intron_variant	ENSECAG00000018411	BABAM2	BRISC and BRCA1 A complex member 2 [Source:VGNC Symbol
15	69354044	69354044	+	5.54864e-11	2.94424e-09	34.8485	intron_variant	ENSECAG00000018411	BABAM2	BRISC and BRCA1 A complex member 2 [Source:VGNC Symbol
15	71064042	71064042	+	1.28728e-11	7.76624e-10	36.5771	intron_variant	ENSECAG00000032798	RAB10	RAB10, member RAS onco family [Source:VGNC Symbol
15	71681768	71681768	+	5.19431e-15	6.35239e-13	-40.8377	intron_variant	ENSECAG00000025086	DNMT3A	DNA methyltransferase 3 alpha [Source:VGNC Symbol
15	71681779	71681779	+	1.17881e-14	1.32774e-12	-40.1842	intron_variant	ENSECAG00000025086	DNMT3A	DNA methyltransferase 3 alpha [Source:VGNC Symbol
15	72048762	72048762	+	1.34338e-15	1.86138e-13	54.9107	missense_variant	ENSECAG00000008344	ADCY3	adenylate cyclase 3 [Source:VGNC Symbol
15	72048782	72048782	+	5.76296e-05	0.00068514	29.6543	missense_variant,splice_region_variant	ENSECAG00000008344	ADCY3	adenylate cyclase 3 [Source:VGNC Symbol
15	80546452	80546452	+	0.000267489	0.00253839	29.5699	intron_variant	ENSECAG00000016641	NBAS	NBAS subunit of NRZ tethering complex [Source:VGNC Symbol
15	83209486	83209486	+	1.14823e-16	1.96858e-14	-53.1102	intron_variant	ENSECAG00000011239	LPIN1	lipin 1 [Source:VGNC Symbol
15	83209493	83209493	+	2.95458e-17	5.59683e-15	-53.7	intron_variant	ENSECAG00000011239	LPIN1	lipin 1 [Source:VGNC Symbol
15	83209499	83209499	+	9.83306e-16	1.4019e-13	-51.3583	intron_variant	ENSECAG00000011239	LPIN1	lipin 1 [Source:VGNC Symbol
15	83209516	83209516	+	6.15916e-16	9.21778e-14	-51.7785	intron_variant	ENSECAG00000011239	LPIN1	lipin 1 [Source:VGNC Symbol
15	83209536	83209536	+	1.2794e-11	7.74454e-10	-42.6	intron_variant	ENSECAG00000011239	LPIN1	lipin 1 [Source:VGNC Symbol
15	84421606	84421606	+	7.56833e-09	2.54202e-07	-28.5215	intron_variant,non_coding_transcript_variant	ENSECAG00000032834	None	None
15	85363216	85363216	+	8.31965e-06	0.000129707	-30.6225	intron_variant	ENSECAG00000024278	ASAP2	ArfGAP with SH3 domain, ankyrin repeat and PH domain 2 [Source:VGNC Symbol
15	86228036	86228036	+	3.18699e-19	9.2089e-17	53.0372	intron_variant,non_coding_transcript_variant	ENSECAG00000034889	None	None
15	86228075	86228075	+	2.7463e-08	8.06453e-07	35.5542	intron_variant,non_coding_transcript_variant	ENSECAG00000034889	None	None
15	91651108	91651108	+	5.23738e-07	1.12686e-05	-27.0818	intron_variant	ENSECAG00000006257	SNTG2	syntrophin gamma 2 [Source:VGNC Symbol
16	2405840	2405840	+	1.15066e-06	2.27764e-05	-33.6618	intron_variant	ENSECAG00000016565	EEFSEC	eukaryotic elongation factor, selenocysteine-tRNA specific [Source:VGNC Symbol
16	2562008	2562008	+	5.63195e-07	1.20506e-05	-36.3801	downstream_gene_variant	ENSECAG00000016768	GATA2	GATA binding protein 2 [Source:VGNC Symbol
16	2878620	2878620	+	3.66494e-05	0.000462723	27.0826	intron_variant	ENSECAG00000000124	COPG1	COPI coat complex subunit gamma 1 [Source:VGNC Symbol
16	5922964	5922964	+	5.54012e-05	0.00066272	-26.1712	missense_variant	ENSECAG00000022106	MBD4	methyl-CpG binding domain 4, DNA glycosylase [Source:VGNC Symbol
16	6443694	6443694	+	5.63366e-05	0.000671685	28.6729	intron_variant	ENSECAG00000016664	PPARG	peroxisome proliferator activated receptor gamma [Source:VGNC Symbol
16	7000006	7000006	+	1.0021e-06	2.01551e-05	-36.5653	intron_variant	ENSECAG00000039947	VGLL4	vestigial like family member 4 [Source:VGNC Symbol
16	7625216	7625216	+	1.64021e-08	5.09526e-07	38.2499	intron_variant	ENSECAG00000004220	SLC6A11	solute carrier family 6 member 11 [Source:VGNC Symbol
16	7625221	7625221	+	5.65451e-10	2.47051e-08	43.6017	intron_variant	ENSECAG00000004220	SLC6A11	solute carrier family 6 member 11 [Source:VGNC Symbol
16	7625243	7625243	+	1.23596e-08	3.93157e-07	39.9559	intron_variant	ENSECAG00000004220	SLC6A11	solute carrier family 6 member 11 [Source:VGNC Symbol
16	7632250	7632250	+	7.04792e-06	0.000112357	-28.3333	intron_variant	ENSECAG00000004220	SLC6A11	solute carrier family 6 member 11 [Source:VGNC Symbol
16	8024561	8024561	+	4.91722e-06	8.18933e-05	-33.0642	intron_variant	ENSECAG00000023528	ATP2B2	ATPase plasma membrane Ca2+ transporting 2 [Source:VGNC Symbol
16	8495502	8495502	+	1.16712e-08	3.72822e-07	-31.7001	intron_variant	ENSECAG00000012891	None	None
16	12839159	12839159	+	1.64157e-05	0.000233977	-27.6515	intron_variant	ENSECAG00000020933	ITPR1	inositol 1,4,5-trisphosphate receptor type 1 [Source:VGNC Symbol
16	18467541	18467541	+	4.32959e-05	0.000534312	27.7365	intron_variant	ENSECAG00000014864	PDZRN3	PDZ domain containing ring finger 3 [Source:VGNC Symbol
16	19128867	19128867	+	1.82839e-09	7.07545e-08	-36.0676	intron_variant	ENSECAG00000015673	SHQ1	SHQ1, H/ACA ribonucleoprotein assembly factor [Source:VGNC Symbol
16	20476168	20476168	+	1.15175e-08	3.68566e-07	-37.5184	intron_variant	ENSECAG00000008974	FOXP1	forkhead box P1 [Source:VGNC Symbol
16	20485839	20485839	+	4.52854e-05	0.0005557	27.9942	intron_variant	ENSECAG00000008974	FOXP1	forkhead box P1 [Source:VGNC Symbol
16	20595715	20595715	+	1.00245e-07	2.59111e-06	-30.9896	intron_variant	ENSECAG00000008974	FOXP1	forkhead box P1 [Source:VGNC Symbol
16	20595723	20595723	+	1.55433e-07	3.82075e-06	-32.2917	intron_variant	ENSECAG00000008974	FOXP1	forkhead box P1 [Source:VGNC Symbol
16	26259971	26259971	+	1.08471e-09	4.40196e-08	36.8468	missense_variant	ENSECAG00000019880	ADAMTS9	ADAM metallopeptidase with thrombospondin type 1 motif 9 [Source:VGNC Symbol
16	26259997	26259997	+	2.90194e-11	1.61414e-09	36.2528	synonymous_variant	ENSECAG00000019880	ADAMTS9	ADAM metallopeptidase with thrombospondin type 1 motif 9 [Source:VGNC Symbol
16	26301946	26301946	+	1.74228e-09	6.77608e-08	-38.2814	upstream_gene_variant	ENSECAG00000038025	ENSECAG00000038025	None
16	29115708	29115708	+	2.26284e-08	6.80039e-07	51.3953	downstream_gene_variant	ENSECAG00000029617	None	None
16	30241693	30241693	+	2.42163e-06	4.3893e-05	-27.3684	intron_variant	ENSECAG00000032582	None	None
16	31316582	31316582	+	4.23239e-12	2.88424e-10	-32.1729	intron_variant	ENSECAG00000011861	CFAP20DC	CFAP20 domain containing [Source:VGNC Symbol
16	31589497	31589497	+	1.1817e-24	9.84932e-22	48.4619	missense_variant	ENSECAG00000005244	PDHB	pyruvate dehydrogenase E1 subunit beta [Source:VGNC Symbol
16	31589505	31589505	+	9.99146e-21	3.9225e-18	41.5037	synonymous_variant	ENSECAG00000005244	PDHB	pyruvate dehydrogenase E1 subunit beta [Source:VGNC Symbol
16	36678707	36678707	+	1.9269e-21	8.55681e-19	55.1175	intron_variant	ENSECAG00000000555	PBRM1	polybromo 1 [Source:VGNC Symbol
16	36678725	36678725	+	1.20112e-12	9.10109e-11	41.744	intron_variant	ENSECAG00000000555	PBRM1	polybromo 1 [Source:VGNC Symbol
16	41014174	41014174	+	3.54292e-07	7.98103e-06	40.2469	intron_variant	ENSECAG00000024420	SCAP	SREBF chaperone [Source:VGNC Symbol
16	41778721	41778721	+	9.88123e-05	0.0010894	31.5769	intron_variant	ENSECAG00000019331	ENSECAG00000019331	None
16	41778763	41778763	+	4.23954e-05	0.000524754	33.301	intron_variant	ENSECAG00000019331	ENSECAG00000019331	None
16	41778903	41778903	+	1.03156e-15	1.463e-13	59.8496	intron_variant	ENSECAG00000019331	ENSECAG00000019331	None
16	41930097	41930097	+	6.98405e-06	0.000111615	-32.9545	missense_variant	ENSECAG00000001069	CCRL2	C-C motif chemokine receptor like 2 [Source:VGNC Symbol
16	41930128	41930128	+	4.3158e-11	2.33583e-09	-44.6429	missense_variant	ENSECAG00000001069	CCRL2	C-C motif chemokine receptor like 2 [Source:VGNC Symbol
16	41930141	41930141	+	2.98621e-12	2.11758e-10	-37.5	synonymous_variant	ENSECAG00000001069	CCRL2	C-C motif chemokine receptor like 2 [Source:VGNC Symbol
16	42073738	42073738	+	8.61437e-15	9.99355e-13	44.4286	missense_variant	ENSECAG00000001282	CCR3	C-C motif chemokine receptor 3 [Source:VGNC Symbol
16	42073746	42073746	+	1.75029e-12	1.28664e-10	42.4286	synonymous_variant	ENSECAG00000001282	CCR3	C-C motif chemokine receptor 3 [Source:VGNC Symbol
16	42073772	42073772	+	7.97573e-14	7.7023e-12	43.5354	missense_variant	ENSECAG00000001282	CCR3	C-C motif chemokine receptor 3 [Source:VGNC Symbol
16	42073785	42073785	+	4.66292e-10	2.08482e-08	37.5253	synonymous_variant	ENSECAG00000001282	CCR3	C-C motif chemokine receptor 3 [Source:VGNC Symbol
16	42716761	42716761	+	1.14531e-23	7.85432e-21	55.1244	intron_variant	ENSECAG00000024346	LARS2	leucyl-tRNA synthetase 2, mitochondrial [Source:VGNC Symbol
16	45001998	45001998	+	4.89234e-06	8.15618e-05	-26.0459	intron_variant	ENSECAG00000018580	KLHL40	kelch like family member 40 [Source:VGNC Symbol
16	51368836	51368836	+	5.25725e-15	6.41489e-13	39.1531	intron_variant,non_coding_transcript_variant	ENSECAG00000037806	None	None
16	53321235	53321235	+	7.31219e-05	0.000839125	-33.0049	intron_variant	ENSECAG00000036991	CMTM7	CKLF like MARVEL transmembrane domain containing 7 [Source:HGNC Symbol
16	53476320	53476320	+	2.00268e-15	2.67612e-13	-52.0152	intron_variant	ENSECAG00000017450	CMTM8	CKLF like MARVEL transmembrane domain containing 8 [Source:VGNC Symbol
16	54954837	54954837	+	4.28959e-11	2.32396e-09	-40.6469	intron_variant	ENSECAG00000015269	TGFBR2	transforming growth factor beta receptor 2 [Source:VGNC Symbol
16	56461602	56461602	+	0.000306186	0.0028551	-25.9913	intron_variant,non_coding_transcript_variant	ENSECAG00000029836	None	None
16	58843287	58843287	+	2.78428e-05	0.000365681	29.8077	intron_variant,non_coding_transcript_variant	ENSECAG00000030971	None	None
16	60501544	60501544	+	5.47708e-05	0.000656193	-27.2216	intron_variant,non_coding_transcript_variant	ENSECAG00000043719	ENSECAG00000043719	None
16	60898837	60898837	+	4.3301e-12	2.93973e-10	-32.782	intron_variant	ENSECAG00000029267	UBE2E2	ubiquitin conjugating enzyme E2 E2 [Source:HGNC Symbol
16	63677245	63677245	+	2.44704e-06	4.43081e-05	-26.0461	intron_variant	ENSECAG00000013925	KAT2B	lysine acetyltransferase 2B [Source:VGNC Symbol
16	63723141	63723141	+	0.00115955	0.00860261	32.0513	intron_variant	ENSECAG00000013925	KAT2B	lysine acetyltransferase 2B [Source:VGNC Symbol
16	63723181	63723181	+	6.07873e-05	0.000716081	37.037	intron_variant	ENSECAG00000013925	KAT2B	lysine acetyltransferase 2B [Source:VGNC Symbol
16	64117298	64117298	+	3.50921e-09	1.26745e-07	32.6241	intron_variant	ENSECAG00000023098	KCNH8	potassium voltage-gated channel subfamily H member 8 [Source:VGNC Symbol
16	66292248	66292248	+	0.000363483	0.00330852	-39.2903	intron_variant	ENSECAG00000010068	PLCL2	phospholipase C like 2 [Source:VGNC Symbol
16	67647507	67647507	+	9.68932e-05	0.00107086	-28.8525	intron_variant	ENSECAG00000024842	SH3BP5	SH3 domain binding protein 5 [Source:VGNC Symbol
16	67647567	67647567	+	2.63298e-11	1.47973e-09	-48.0388	intron_variant	ENSECAG00000024842	SH3BP5	SH3 domain binding protein 5 [Source:VGNC Symbol
16	70789412	70789412	+	2.18591e-19	6.57921e-17	58.0828	intron_variant	ENSECAG00000015739	TOPBP1	DNA topoisomerase II binding protein 1 [Source:VGNC Symbol
16	70789423	70789423	+	2.40307e-14	2.57803e-12	52.1423	intron_variant	ENSECAG00000015739	TOPBP1	DNA topoisomerase II binding protein 1 [Source:VGNC Symbol
16	70789437	70789437	+	1.58176e-18	3.93094e-16	58.1409	intron_variant	ENSECAG00000015739	TOPBP1	DNA topoisomerase II binding protein 1 [Source:VGNC Symbol
16	73036684	73036684	+	2.63794e-07	6.1416e-06	32.1154	intron_variant	ENSECAG00000023374	STAG1	stromal antigen 1 [Source:VGNC Symbol
16	78372316	78372316	+	1.25643e-06	2.46449e-05	36.9352	intron_variant,non_coding_transcript_variant	ENSECAG00000043538	None	None
16	81254567	81254567	+	1.93306e-09	7.438e-08	-36.8001	intron_variant	ENSECAG00000017295	PLSCR1	phospholipid scramblase 1 [Source:HGNC Symbol
16	81364427	81364427	+	0.000176225	0.00179124	27.3874	intron_variant	ENSECAG00000019663	PLSCR5	phospholipid scramblase family member 5 [Source:VGNC Symbol
16	83881184	83881184	+	3.51485e-06	6.08965e-05	33.8221	intron_variant	ENSECAG00000021613	WWTR1	WW domain containing transcription regulator 1 [Source:VGNC Symbol
16	83904320	83904320	+	7.00755e-12	4.50351e-10	-42.7453	intron_variant	ENSECAG00000021613	WWTR1	WW domain containing transcription regulator 1 [Source:VGNC Symbol
16	83904341	83904341	+	2.65458e-09	9.88428e-08	-38.0404	intron_variant	ENSECAG00000021613	WWTR1	WW domain containing transcription regulator 1 [Source:VGNC Symbol
16	83904347	83904347	+	1.01963e-11	6.28699e-10	-43.2404	intron_variant	ENSECAG00000021613	WWTR1	WW domain containing transcription regulator 1 [Source:VGNC Symbol
16	83926580	83926580	+	6.56463e-08	1.77293e-06	-36.1601	intron_variant	ENSECAG00000021613	WWTR1	WW domain containing transcription regulator 1 [Source:VGNC Symbol
16	85171631	85171631	+	1.6961e-09	6.60598e-08	38.0707	intron_variant	ENSECAG00000002429	MED12L	mediator complex subunit 12L [Source:VGNC Symbol
16	87191195	87191195	+	9.73798e-06	0.000148948	-28.026	intron_variant,non_coding_transcript_variant	ENSECAG00000039151	ENSECAG00000039151	None
16	87191205	87191205	+	8.01953e-08	2.11114e-06	-31.9996	intron_variant,non_coding_transcript_variant	ENSECAG00000039151	ENSECAG00000039151	None
16	87455233	87455233	+	3.02292e-05	0.000391986	-31.1219	upstream_gene_variant	ENSECAG00000036702	ENSECAG00000036702	None
16	87455254	87455254	+	1.37999e-05	0.000202391	-31.4035	upstream_gene_variant	ENSECAG00000036702	ENSECAG00000036702	None
16	87455272	87455272	+	1.69948e-06	3.22011e-05	-35.018	upstream_gene_variant	ENSECAG00000036702	ENSECAG00000036702	None
16	87455279	87455279	+	1.81139e-05	0.000254632	-31.8182	upstream_gene_variant	ENSECAG00000036702	ENSECAG00000036702	None
16	87597147	87597147	+	0.000873633	0.00683969	-32.8205	intron_variant	ENSECAG00000025019	ARHGEF26	Rho guanine nucleotide exchange factor 26 [Source:VGNC Symbol
16	87597173	87597173	+	0.000100457	0.00110417	-36.9231	intron_variant	ENSECAG00000025019	ARHGEF26	Rho guanine nucleotide exchange factor 26 [Source:VGNC Symbol
17	5310254	5310254	+	0.000327797	0.00302435	-29.4931	intron_variant	ENSECAG00000017268	ATP8A2	ATPase phospholipid transporting 8A2 [Source:VGNC Symbol
17	5404696	5404696	+	1.71543e-06	3.24273e-05	-30.4729	intron_variant	ENSECAG00000017268	ATP8A2	ATPase phospholipid transporting 8A2 [Source:VGNC Symbol
17	7740364	7740364	+	4.48946e-09	1.58659e-07	-31.725	intron_variant	ENSECAG00000027754	CDX2	caudal type homeobox 2 [Source:VGNC Symbol
17	7740403	7740403	+	2.06479e-06	3.80747e-05	-28.3811	intron_variant	ENSECAG00000027754	CDX2	caudal type homeobox 2 [Source:VGNC Symbol
17	7756761	7756761	+	5.31579e-13	4.34378e-11	-37.4444	intron_variant	ENSECAG00000002049	ENSECAG00000002049	None
17	11502728	11502728	+	3.37188e-07	7.63702e-06	-36.0501	intron_variant	ENSECAG00000013677	FRY	FRY microtubule binding protein [Source:VGNC Symbol
17	12926049	12926049	+	1.19347e-06	2.35377e-05	-34.6079	intron_variant	ENSECAG00000021614	RFC3	replication factor C subunit 3 [Source:VGNC Symbol
17	14916234	14916234	+	2.00869e-05	0.000277981	26.8982	intron_variant	ENSECAG00000000201	SOHLH2	spermatogenesis and oogenesis specific basic helix-loop-helix 2 [Source:HGNC Symbol
17	18061158	18061158	+	1.73158e-06	3.26869e-05	36.3436	intron_variant	ENSECAG00000010790	COG6	component of oligomeric golgi complex 6 [Source:VGNC Symbol
17	18329406	18329406	+	2.06052e-06	3.8022e-05	-33.5692	intron_variant,non_coding_transcript_variant	ENSECAG00000036773	ENSECAG00000036773	None
17	20246749	20246749	+	4.55571e-16	6.97214e-14	-42.4718	intron_variant	ENSECAG00000014262	RNASEH2B	ribonuclease H2 subunit B [Source:VGNC Symbol
17	22893914	22893914	+	1.90483e-08	5.83366e-07	47.1805	intron_variant	ENSECAG00000011122	SUCLA2	succinate-CoA ligase ADP-forming subunit beta [Source:VGNC Symbol
17	24000743	24000743	+	4.97944e-05	0.000603512	29.5196	intron_variant	ENSECAG00000024376	LRCH1	leucine rich repeats and calponin homology domain containing 1 [Source:VGNC Symbol
17	24000795	24000795	+	3.9376e-05	0.00049239	34.8974	intron_variant	ENSECAG00000024376	LRCH1	leucine rich repeats and calponin homology domain containing 1 [Source:VGNC Symbol
17	24000808	24000808	+	0.000931254	0.00720644	28.2143	intron_variant	ENSECAG00000024376	LRCH1	leucine rich repeats and calponin homology domain containing 1 [Source:VGNC Symbol
17	26822917	26822917	+	1.37576e-06	2.66551e-05	-33.1339	intron_variant	ENSECAG00000023538	ENOX1	ecto-NOX disulfide-thiol exchanger 1 [Source:VGNC Symbol
17	28016826	28016826	+	1.30049e-05	0.000192293	-26.8912	intron_variant	ENSECAG00000000237	DGKH	diacylglycerol kinase eta [Source:VGNC Symbol
17	28016873	28016873	+	1.19095e-05	0.000177844	-28.7234	intron_variant	ENSECAG00000000237	DGKH	diacylglycerol kinase eta [Source:VGNC Symbol
17	28066714	28066714	+	0.00108488	0.00815077	-28.3907	upstream_gene_variant	ENSECAG00000041050	None	None
[truncated: 1,585 more rows]

## Sheet: C_HvsLR_DMSs in gene reg.
Chromosom	start	end	strand	pvalue	qvalue	meth.diff	DMS localisation	Gene ID Ensembl	Gene Symbol	Description
[truncated: 3,594 more rows]
