# Supplementary material for: In search of epigenetic hallmarks of different tissues: an integrative omics study of horse liver, lung, and heart
Source: Mamm Genome. 2024 Aug 14;35(4):600–20. doi: 10.1007/s00335-024-10057-0 (PMC11522055; doi:10.1007/s00335-024-10057-0)
Supplement: Supplementary file 2 — Supplementary Material 2: Table S2. Statistics on reads: (A) Reads mapping statistics of RRBS data. (B) Reads mapping statistics of RNA-seq data. (C) Reads mapping statistics of miRNA-seq data. [file 335_2024_10057_MOESM2_ESM.xlsx]

## Sheet: A_Statistic of RRBS
Group	Sample	Number of processed reads	Number of filtered reads	Number of aligned reads	Percent of aligned reads (%)	Number of uniquely mapped reads	Percent of unique reads (%)
Lung	27p	27705254	26898305	18828413	69.9985	10558555	39.2536
Heart	27s	24154776	23451239	15476817	65.9957	12274032	52.3385
Liver	27w	24112502	23410197	16623239	71.0085	12339494	52.7099
Lung	30p	30262568	29381134	19976171	67.9898	11689030	39.7841
Heart	30s	24798281	24076001	16856200	70.0125	11334334	47.0773
Liver	30w	6966262	6763362	4667719	69.0148	3211015	47.4766
Lung	32p	14203474	13789781	9926642	71.9855	5909446	42.8538
Heart	32s	14704109	14275834	10423358	73.014	7009178	49.0982
Lung	34p	13619295	13222617	8727927	66.0076	6388687	48.3164
Heart	34s	10704871	10393079	7173224	69.0192	5527437	53.1838
Liver	34w	17449080	16940855	13028517	76.9059	7798806	46.0355

## Sheet: B_Statistic of RNA-seq
Group	Sample	Number of raw reads	Number of filtered reads	Percent of match reads (%)	Percent of reads mapped to annotation database
Lung	27p	28154628	27876904	77.2	10904947
Heart	27s	71984234	71103730	84.4	30143078
Liver	27w	39003374	38586508	79.8	15555932
Lung	30p	46390992	46073230	81.7	18934467
Heart	30s	43216734	42899122	74.9	16187739
Liver	30w	53314756	52668726	78.7	20916543
Lung	32p	69630116	69216228	83	28823659
Heart	32s	20916112	20463708	75.8	7833313
Liver	32w	42153108	41946430	82.1	17286141
Lung	34p	60150054	59606266	80.1	24065592
Heart	34s	72876508	71819382	76.9	27782097
Liver	34w	13366172	12983470	77.5	5076382

## Sheet: C_Statistic of miRNA-seq
Group	Sample	Number of raw reads	Number of filtered reads	Number of genome uniquely mapped reads	Percent of genome uniquely mapped reads	Number of database uniquely mapped reads	Percent of database uniquely mapped reads
Lung	27p	8485793	7224357	25851	93.7684	16054	58.2321
Heart	27s	10618875	8848780	35671	92.6279	13997	36.3464
Liver	27w	6191576	5128671	20520	95.1057	10377	48.0951
Lung	30p	11982818	10880890	42759	93.5666	19006	41.5895
Heart	30s	9160403	8109094	27359	91.9043	12288	41.2778
Liver	30w	11138223	9373695	37032	93.6428	16579	41.9233
Lung	32p	11055866	10208828	30297	92.0993	17414	52.9365
Heart	32s	10813952	9560419	30345	91.7738	14636	44.2643
Liver	32w	10996741	9563206	39825	94.835	16056	38.234
Lung	34p	4886336	4375699	18503	95.1507	12045	61.9408
Heart	34s	10293474	9209473	27536	90.974	11794	38.9652
Liver	34w	13679677	12470027	36197	92.6252	18932	48.4455
