# Supplementary material for: In search of epigenetic hallmarks of different tissues: an integrative omics study of horse liver, lung, and heart
Source: Mamm Genome. 2024 Aug 14;35(4):600–20. doi: 10.1007/s00335-024-10057-0 (PMC11522055; doi:10.1007/s00335-024-10057-0)
Supplement: Supplementary file 3 — Supplementary Material 3: Table S3. The list of DMSs in different genetic regions identified in lung versus heart (A), lung vs. liver (B), and heart vs. liver (C) comparisons. [file 335_2024_10057_MOESM3_ESM.xlsx]

## Sheet: A_HvsLR_DEmiRNA-DEGs
DEmicroRNA	DEGs target	Correlation R
eca-miR-501-5p	ENSECAG00000014975	-0.900199
eca-miR-675	ENSECAG00000018333	-0.91552
eca-miR-345-3p	ENSECAG00000011451	-0.966626
eca-miR-675	ENSECAG00000012156	-0.975039
eca-miR-193a-5p	ENSECAG00000030329	-0.943711
eca-miR-675	ENSECAG00000014108	-0.943777
eca-miR-675	ENSECAG00000018696	-0.911349
eca-miR-675	ENSECAG00000019695	-0.940294
eca-miR-885-3p	ENSECAG00000019955	-0.911675
eca-miR-345-3p	ENSECAG00000024983	-0.951699
eca-miR-193a-5p	ENSECAG00000022837	-0.964459
eca-miR-675	ENSECAG00000000634	-0.913871
eca-miR-675	ENSECAG00000018404	-0.97295
eca-miR-675	ENSECAG00000017344	-0.951693
eca-miR-675	ENSECAG00000014880	-0.911329
eca-miR-675	ENSECAG00000009911	-0.942752
eca-miR-675	ENSECAG00000022048	-0.952877
eca-miR-504	ENSECAG00000008273	-0.936775
eca-miR-345-3p	ENSECAG00000009454	-0.922932
eca-miR-345-3p	ENSECAG00000021358	-0.974291
eca-miR-501-5p	ENSECAG00000007527	-0.930198
eca-miR-675	ENSECAG00000010378	-0.938721
eca-miR-504	ENSECAG00000019943	-0.903293
eca-miR-885-3p	ENSECAG00000015593	-0.908396
eca-miR-345-3p	ENSECAG00000010342	-0.9867
eca-miR-503	ENSECAG00000007839	-0.916688
eca-miR-675	ENSECAG00000012156	-0.975039
eca-miR-675	ENSECAG00000009015	-0.916552
eca-miR-885-3p	ENSECAG00000032748	-0.908701
eca-miR-675	ENSECAG00000013963	-0.980068
eca-miR-652	ENSECAG00000022309	-0.935472
eca-miR-193b	ENSECAG00000021017	-0.905831
eca-miR-885-3p	ENSECAG00000015161	-0.924126
eca-miR-486-3p	ENSECAG00000024450	-0.904408
eca-miR-193a-5p	ENSECAG00000022731	-0.911032
eca-miR-494	ENSECAG00000023807	-0.965006
eca-miR-2114	ENSECAG00000005752	-0.908924
eca-miR-8908k	ENSECAG00000019695	-0.918399
eca-miR-675	ENSECAG00000034186	-0.970029
eca-miR-181a	ENSECAG00000011390	-0.902097
eca-miR-885-5p	ENSECAG00000024362	-0.924883
eca-miR-501-5p	ENSECAG00000023952	-0.928285
eca-miR-885-3p	ENSECAG00000013963	-0.922731
eca-miR-708	ENSECAG00000017793	-0.930505
eca-miR-193a-5p	ENSECAG00000040540	-0.952225
eca-miR-675	ENSECAG00000016841	-0.925366
eca-miR-193a-5p	ENSECAG00000035223	-0.93872
eca-miR-345-3p	ENSECAG00000014832	-0.904652
eca-miR-9055	ENSECAG00000028640	-0.900979
eca-miR-675	ENSECAG00000033728	-0.913527
eca-miR-8908k	ENSECAG00000029062	-0.953532
eca-miR-326	ENSECAG00000024238	-0.93485
eca-miR-9055	ENSECAG00000021731	-0.935037
eca-miR-193a-5p	ENSECAG00000016629	-0.930022
eca-miR-8908k	ENSECAG00000014108	-0.938847
eca-miR-675	ENSECAG00000009911	-0.942752
eca-miR-503	ENSECAG00000035327	-0.907159
eca-miR-675	ENSECAG00000015465	-0.969387
eca-miR-27a	ENSECAG00000022309	-0.970039
eca-miR-193a-5p	ENSECAG00000005752	-0.929236
eca-miR-27a	ENSECAG00000021591	-0.922237
eca-miR-885-3p	ENSECAG00000038285	-0.907054
eca-miR-675	ENSECAG00000015928	-0.923375
eca-miR-885-5p	ENSECAG00000000544	-0.912969
eca-miR-502-3p	ENSECAG00000013963	-0.928961
eca-miR-9055	ENSECAG00000024928	-0.923159
eca-miR-125b-5p	ENSECAG00000015479	-0.932383
eca-miR-345-3p	ENSECAG00000009708	-0.902136
eca-miR-193a-5p	ENSECAG00000014108	-0.947828
eca-miR-27b	ENSECAG00000010945	-0.902907
eca-miR-193a-5p	ENSECAG00000012116	-0.934214
eca-miR-342-3p	ENSECAG00000000428	-0.946581
eca-miR-675	ENSECAG00000033728	-0.913527
eca-miR-342-3p	ENSECAG00000011271	-0.917088
eca-miR-885-3p	ENSECAG00000032085	-0.913795
eca-miR-27a	ENSECAG00000008628	-0.943633
eca-miR-181a	ENSECAG00000013265	-0.94502
eca-miR-193a-5p	ENSECAG00000013082	-0.900242
eca-miR-150	ENSECAG00000024693	-0.900207
eca-miR-345-3p	ENSECAG00000038949	-0.941082
eca-miR-27b	ENSECAG00000018766	-0.915441
eca-miR-193a-5p	ENSECAG00000022731	-0.911032
eca-miR-885-3p	ENSECAG00000011362	-0.911843
eca-miR-34a	ENSECAG00000007671	-0.956814
eca-miR-27a	ENSECAG00000019750	-0.929497
eca-miR-193a-5p	ENSECAG00000016907	-0.97503
eca-miR-27b	ENSECAG00000008354	-0.943152
eca-miR-675	ENSECAG00000000634	-0.913871
eca-miR-504	ENSECAG00000020897	-0.90392
eca-miR-8908k	ENSECAG00000014575	-0.977791
eca-miR-675	ENSECAG00000022125	-0.954052
eca-miR-675	ENSECAG00000022257	-0.92372
eca-miR-675	ENSECAG00000000099	-0.971352
eca-miR-675	ENSECAG00000011905	-0.935187
eca-miR-885-3p	ENSECAG00000019955	-0.911675
eca-miR-491-5p	ENSECAG00000024928	-0.903792
eca-miR-342-3p	ENSECAG00000016693	-0.906424
eca-miR-652	ENSECAG00000039843	-0.919659
eca-miR-378	ENSECAG00000010129	-0.908425
eca-miR-501-5p	ENSECAG00000021700	-0.919496
eca-miR-125b-5p	ENSECAG00000023800	-0.919426
eca-miR-486-3p	ENSECAG00000020233	-0.927301
eca-miR-31	ENSECAG00000006997	-0.913997
eca-miR-193b	ENSECAG00000012045	-0.942729
eca-miR-107b	ENSECAG00000029432	-0.94364
eca-miR-885-3p	ENSECAG00000032748	-0.908701
eca-miR-345-3p	ENSECAG00000022446	-0.917847
eca-miR-504	ENSECAG00000022565	-0.922936
eca-miR-193a-5p	ENSECAG00000033728	-0.910795
eca-miR-675	ENSECAG00000009911	-0.942752
eca-miR-9055	ENSECAG00000011414	-0.919504
eca-miR-675	ENSECAG00000001372	-0.907818
eca-miR-193b	ENSECAG00000013737	-0.920179
eca-miR-146a	ENSECAG00000021398	-0.908883
eca-miR-885-3p	ENSECAG00000008199	-0.904226
eca-miR-125b-5p	ENSECAG00000024242	-0.924508
eca-miR-122	ENSECAG00000021665	-0.916935
eca-miR-504	ENSECAG00000011743	-0.915664
eca-miR-486-3p	ENSECAG00000007776	-0.937674
eca-miR-504	ENSECAG00000028640	-0.922746
eca-miR-27b	ENSECAG00000006721	-0.964177
eca-miR-328	ENSECAG00000030438	-0.925641
eca-miR-181a	ENSECAG00000010704	-0.919937
eca-miR-885-3p	ENSECAG00000009911	-0.910306
eca-miR-504	ENSECAG00000021606	-0.923986
eca-miR-503	ENSECAG00000009971	-0.900149
eca-miR-193b	ENSECAG00000016050	-0.949584
eca-miR-504	ENSECAG00000015415	-0.923291
eca-miR-491-5p	ENSECAG00000012166	-0.919433
eca-miR-675	ENSECAG00000007374	-0.912231
eca-miR-96	ENSECAG00000020213	-0.908252
eca-miR-328	ENSECAG00000000568	-0.902918
eca-miR-148a	ENSECAG00000018584	-0.902069
eca-miR-675	ENSECAG00000019718	-0.903097
eca-miR-378	ENSECAG00000009339	-0.916965
eca-miR-23b	ENSECAG00000023803	-0.974166
eca-miR-3200	ENSECAG00000020216	-0.901845
eca-miR-193a-5p	ENSECAG00000007839	-0.934246
eca-miR-486-3p	ENSECAG00000012314	-0.905298
eca-miR-27b	ENSECAG00000022309	-0.977555
eca-miR-501-5p	ENSECAG00000015029	-0.924154
eca-miR-27b	ENSECAG00000024152	-0.922959
eca-miR-8908k	ENSECAG00000005752	-0.937391
eca-miR-107b	ENSECAG00000017942	-0.913291
eca-miR-486-3p	ENSECAG00000010202	-0.906037
eca-miR-125b-5p	ENSECAG00000019913	-0.921303
eca-miR-2114	ENSECAG00000009086	-0.921532
eca-miR-491-5p	ENSECAG00000021473	-0.907265
eca-miR-378	ENSECAG00000006950	-0.921278
eca-miR-9055	ENSECAG00000019549	-0.918364
eca-miR-27b	ENSECAG00000008500	-0.964135
eca-miR-501-5p	ENSECAG00000015080	-0.911731
eca-miR-885-3p	ENSECAG00000007839	-0.901284
eca-miR-107b	ENSECAG00000009033	-0.935811
eca-miR-106a	ENSECAG00000012365	-0.917019
eca-miR-17	ENSECAG00000012365	-0.919885
eca-miR-8908k	ENSECAG00000034186	-0.962433
eca-miR-8908k	ENSECAG00000000487	-0.941267
eca-miR-9055	ENSECAG00000010748	-0.926455
eca-miR-345-3p	ENSECAG00000018440	-0.911903
eca-miR-652	ENSECAG00000018012	-0.911838
eca-miR-501-5p	ENSECAG00000002833	-0.92688
eca-miR-885-3p	ENSECAG00000022083	-0.928223
eca-miR-345-3p	ENSECAG00000017793	-0.972161
eca-miR-146a	ENSECAG00000000314	-0.912354
eca-miR-148b-3p	ENSECAG00000009436	-0.912005
eca-miR-378	ENSECAG00000008881	-0.968384
eca-miR-504	ENSECAG00000017976	-0.931215
eca-miR-125b-5p	ENSECAG00000010048	-0.942729
eca-miR-885-3p	ENSECAG00000020731	-0.905939
eca-miR-193a-5p	ENSECAG00000034186	-0.944837
eca-miR-27a	ENSECAG00000013793	-0.914318
eca-miR-21	ENSECAG00000004962	-0.937872
eca-miR-193a-5p	ENSECAG00000011301	-0.910674
eca-miR-708	ENSECAG00000012150	-0.926684
eca-miR-3200	ENSECAG00000013226	-0.926252
eca-miR-9055	ENSECAG00000008162	-0.929309
eca-miR-885-3p	ENSECAG00000017139	-0.908855
eca-miR-8908k	ENSECAG00000024137	-0.901469
eca-miR-345-3p	ENSECAG00000012072	-0.943501
eca-miR-10a	ENSECAG00000015656	-0.926144
eca-miR-9055	ENSECAG00000017793	-0.910184
eca-miR-193a-5p	ENSECAG00000007385	-0.932314
eca-miR-27a	ENSECAG00000006721	-0.944497
eca-miR-708	ENSECAG00000017014	-0.941429
eca-miR-148b-3p	ENSECAG00000018584	-0.922838
eca-miR-2483	ENSECAG00000008006	-0.90211
eca-miR-193a-5p	ENSECAG00000015029	-0.957051
eca-miR-27b	ENSECAG00000038949	-0.945159
eca-miR-27a	ENSECAG00000038949	-0.933432
eca-miR-491-5p	ENSECAG00000013149	-0.904904
eca-miR-146a	ENSECAG00000015198	-0.926322
eca-miR-148b-3p	ENSECAG00000012116	-0.96443
eca-miR-342-3p	ENSECAG00000018253	-0.960156
eca-miR-502-3p	ENSECAG00000007839	-0.941007
eca-miR-504	ENSECAG00000013411	-0.902541
eca-miR-504	ENSECAG00000031302	-0.918572
eca-miR-151-5p	ENSECAG00000000918	-0.907325
eca-miR-504	ENSECAG00000039989	-0.934654
eca-miR-9055	ENSECAG00000024231	-0.917065
eca-miR-675	ENSECAG00000006609	-0.940117
eca-miR-885-3p	ENSECAG00000023177	-0.946296
eca-miR-491-5p	ENSECAG00000000428	-0.920883
eca-miR-885-3p	ENSECAG00000032085	-0.913795
eca-miR-8908k	ENSECAG00000017353	-0.954527
eca-miR-107b	ENSECAG00000009033	-0.935811
eca-miR-148b-5p	ENSECAG00000028442	-0.927055
eca-miR-345-3p	ENSECAG00000018667	-0.909668
eca-miR-503	ENSECAG00000015381	-0.914204
eca-miR-491-5p	ENSECAG00000007482	-0.909898
eca-miR-503	ENSECAG00000016485	-0.902373
eca-miR-27a	ENSECAG00000017793	-0.928557
eca-miR-504	ENSECAG00000019783	-0.921382
eca-miR-122	ENSECAG00000009911	-0.9104
eca-miR-200a	ENSECAG00000015666	-0.934796
eca-miR-675	ENSECAG00000017468	-0.922519
eca-miR-503	ENSECAG00000039589	-0.918998
eca-miR-708	ENSECAG00000017793	-0.930505
eca-miR-151-5p	ENSECAG00000008327	-0.942861
eca-miR-122	ENSECAG00000012018	-0.922421
eca-miR-342-3p	ENSECAG00000012330	-0.945718
eca-miR-193a-5p	ENSECAG00000018404	-0.944025
eca-miR-193a-5p	ENSECAG00000014020	-0.938587
eca-miR-342-3p	ENSECAG00000003080	-0.905235
eca-miR-34a	ENSECAG00000020437	-0.906468
eca-miR-151-5p	ENSECAG00000007479	-0.958026
eca-miR-151-5p	ENSECAG00000014846	-0.938602
eca-miR-151-5p	ENSECAG00000011403	-0.934814
eca-miR-8908k	ENSECAG00000009033	-0.914966
eca-miR-122	ENSECAG00000033728	-0.905538
eca-miR-504	ENSECAG00000012193	-0.934455
eca-miR-200a	ENSECAG00000037711	-0.928656
eca-miR-504	ENSECAG00000021731	-0.954633
eca-miR-193b	ENSECAG00000011177	-0.903987
eca-miR-193a-5p	ENSECAG00000011944	-0.910079
eca-miR-8908k	ENSECAG00000016101	-0.966065
eca-miR-708	ENSECAG00000019943	-0.903291
eca-miR-27b	ENSECAG00000016542	-0.952235
eca-miR-125b-5p	ENSECAG00000015415	-0.947394
eca-miR-504	ENSECAG00000011326	-0.936145
eca-miR-491-5p	ENSECAG00000011720	-0.905989
eca-miR-378	ENSECAG00000012861	-0.905519
eca-miR-345-3p	ENSECAG00000017998	-0.946128
eca-miR-34a	ENSECAG00000000099	-0.927048
eca-miR-486-3p	ENSECAG00000012314	-0.905298
eca-miR-8908k	ENSECAG00000006582	-0.927752
eca-miR-9055	ENSECAG00000018485	-0.958335
eca-miR-9055	ENSECAG00000017052	-0.90965
eca-miR-383	ENSECAG00000017417	-0.920689
eca-miR-503	ENSECAG00000018229	-0.903826
eca-miR-675	ENSECAG00000023952	-0.931491
eca-miR-504	ENSECAG00000012520	-0.900913
eca-miR-193a-5p	ENSECAG00000008979	-0.95441
eca-miR-193b	ENSECAG00000039969	-0.908007
eca-miR-193a-5p	ENSECAG00000014020	-0.938587
eca-miR-122	ENSECAG00000023878	-0.918463
eca-miR-125b-5p	ENSECAG00000017998	-0.907727
eca-miR-486-3p	ENSECAG00000019803	-0.901431
eca-miR-708	ENSECAG00000033446	-0.906655
eca-miR-8908k	ENSECAG00000000634	-0.909765
eca-miR-378	ENSECAG00000018559	-0.939849
eca-miR-193b	ENSECAG00000000943	-0.909968
eca-miR-8908k	ENSECAG00000006997	-0.91801
eca-miR-378	ENSECAG00000017793	-0.948123
eca-miR-491-5p	ENSECAG00000024450	-0.906279
eca-miR-193b	ENSECAG00000029062	-0.919454
eca-miR-378	ENSECAG00000007479	-0.915832
eca-miR-100	ENSECAG00000024450	-0.921474
eca-miR-502-3p	ENSECAG00000014473	-0.911487
eca-miR-27a	ENSECAG00000011130	-0.9054
eca-miR-146a	ENSECAG00000015666	-0.957285
eca-miR-504	ENSECAG00000000991	-0.934006
eca-miR-146a	ENSECAG00000018584	-0.904715
eca-miR-34a	ENSECAG00000004819	-0.923619
eca-miR-491-5p	ENSECAG00000013793	-0.93598
eca-miR-504	ENSECAG00000039236	-0.954672
eca-miR-345-3p	ENSECAG00000001267	-0.921578
eca-miR-193a-5p	ENSECAG00000034739	-0.918367
eca-miR-345-3p	ENSECAG00000024152	-0.939339
eca-miR-345-3p	ENSECAG00000031200	-0.94447
eca-miR-142-3p	ENSECAG00000015181	-0.955266
eca-miR-501-5p	ENSECAG00000019955	-0.911028
eca-miR-504	ENSECAG00000018434	-0.956121
eca-miR-652	ENSECAG00000003532	-0.928993
eca-miR-193a-5p	ENSECAG00000012116	-0.934214
eca-miR-378	ENSECAG00000010342	-0.944345
eca-miR-125b-5p	ENSECAG00000011713	-0.922587
eca-miR-148a	ENSECAG00000012116	-0.939216
eca-miR-27b	ENSECAG00000021591	-0.961726
eca-miR-27a	ENSECAG00000011623	-0.927997
eca-miR-501-5p	ENSECAG00000017064	-0.908647
eca-miR-708	ENSECAG00000007009	-0.913962
eca-miR-23b	ENSECAG00000008327	-0.959597
eca-miR-885-3p	ENSECAG00000019955	-0.911675
eca-miR-345-3p	ENSECAG00000017998	-0.946128
eca-miR-122	ENSECAG00000013301	-0.944455
eca-miR-675	ENSECAG00000000783	-0.957387
eca-miR-429	ENSECAG00000019334	-0.915915
eca-miR-151-5p	ENSECAG00000004386	-0.978141
eca-miR-215	ENSECAG00000009134	-0.923739
eca-miR-9055	ENSECAG00000017998	-0.908166
eca-miR-491-5p	ENSECAG00000033446	-0.914511
eca-miR-1249	ENSECAG00000030438	-0.936705
eca-miR-135b	ENSECAG00000021413	-0.907878
eca-miR-424	ENSECAG00000016517	-0.949722
eca-miR-148b-3p	ENSECAG00000000487	-0.916405
eca-miR-450b-5p	ENSECAG00000030329	-0.90138
eca-miR-8908k	ENSECAG00000002142	-0.958689
eca-miR-34a	ENSECAG00000000036	-0.909803
eca-miR-491-5p	ENSECAG00000038817	-0.926127
eca-miR-491-5p	ENSECAG00000021781	-0.956018
eca-miR-504	ENSECAG00000014846	-0.900373
eca-miR-491-5p	ENSECAG00000037214	-0.914251
eca-miR-378	ENSECAG00000018434	-0.940799
eca-miR-8908k	ENSECAG00000013640	-0.960324
eca-miR-8908k	ENSECAG00000011177	-0.912488
eca-miR-34a	ENSECAG00000020835	-0.924519
eca-miR-148b-3p	ENSECAG00000006609	-0.943418
eca-miR-192	ENSECAG00000009134	-0.967228
eca-miR-885-3p	ENSECAG00000016907	-0.923543
eca-miR-675	ENSECAG00000012156	-0.975039
eca-miR-486-3p	ENSECAG00000019321	-0.91496
eca-miR-143	ENSECAG00000016439	-0.902897
eca-miR-8908k	ENSECAG00000022048	-0.928081
eca-miR-23b	ENSECAG00000011870	-0.905438
eca-miR-9055	ENSECAG00000017998	-0.908166
eca-miR-148b-3p	ENSECAG00000014975	-0.906465
eca-miR-424	ENSECAG00000000141	-0.903292
eca-miR-150	ENSECAG00000021591	-0.906917
eca-miR-675	ENSECAG00000014981	-0.941799
eca-miR-9055	ENSECAG00000031156	-0.90369
eca-miR-342-3p	ENSECAG00000007654	-0.900119
eca-miR-9055	ENSECAG00000016394	-0.920686
eca-miR-342-3p	ENSECAG00000018559	-0.948248
eca-miR-193a-5p	ENSECAG00000020552	-0.90795
eca-miR-378	ENSECAG00000014481	-0.913259
eca-miR-885-5p	ENSECAG00000022186	-0.929752
eca-miR-8908k	ENSECAG00000017777	-0.902544
eca-miR-2483	ENSECAG00000016924	-0.95474
eca-miR-503	ENSECAG00000015172	-0.929229
eca-miR-378	ENSECAG00000017510	-0.900777
eca-miR-148b-5p	ENSECAG00000011762	-0.931072
eca-miR-146a	ENSECAG00000033728	-0.902555
eca-miR-193a-5p	ENSECAG00000022731	-0.911032
eca-miR-150	ENSECAG00000017793	-0.91265
eca-miR-193a-5p	ENSECAG00000022731	-0.911032
eca-miR-34a	ENSECAG00000005530	-0.911262
eca-miR-148a	ENSECAG00000006609	-0.909485
eca-miR-193a-5p	ENSECAG00000022125	-0.925796
eca-miR-345-3p	ENSECAG00000017998	-0.946128
eca-miR-193b	ENSECAG00000034739	-0.912135
eca-miR-486-3p	ENSECAG00000012166	-0.908258
eca-miR-34a	ENSECAG00000038417	-0.907373
eca-miR-2114	ENSECAG00000021544	-0.914115
eca-miR-122	ENSECAG00000015563	-0.955312
eca-miR-8908k	ENSECAG00000020769	-0.915015
eca-miR-148b-3p	ENSECAG00000018711	-0.903165
eca-miR-27b	ENSECAG00000019750	-0.924071
eca-miR-100	ENSECAG00000004794	-0.911138
eca-miR-193b	ENSECAG00000005837	-0.923298
eca-miR-342-3p	ENSECAG00000019354	-0.908418
eca-miR-20b	ENSECAG00000005794	-0.910548
eca-miR-503	ENSECAG00000007671	-0.910749
eca-miR-504	ENSECAG00000020897	-0.90392
eca-miR-504	ENSECAG00000005958	-0.936847
eca-miR-424	ENSECAG00000003836	-0.950306
eca-miR-885-5p	ENSECAG00000007527	-0.925952
eca-miR-8908k	ENSECAG00000021665	-0.904909
eca-miR-199b-5p	ENSECAG00000024315	-0.902645
eca-miR-378	ENSECAG00000015479	-0.937596
eca-miR-193a-5p	ENSECAG00000017982	-0.918089
eca-miR-151-5p	ENSECAG00000015547	-0.919422
eca-miR-107b	ENSECAG00000008148	-0.922321
eca-miR-378	ENSECAG00000021473	-0.958171
eca-miR-151-5p	ENSECAG00000011890	-0.900683
eca-miR-885-3p	ENSECAG00000019955	-0.911675
eca-miR-502-3p	ENSECAG00000005360	-0.957591
eca-miR-193a-5p	ENSECAG00000000138	-0.954176
eca-miR-9055	ENSECAG00000033394	-0.926928
eca-miR-504	ENSECAG00000035747	-0.910293
eca-miR-652	ENSECAG00000024983	-0.94932
eca-miR-378	ENSECAG00000024450	-0.953597
eca-miR-181a	ENSECAG00000008162	-0.915532
eca-miR-504	ENSECAG00000016033	-0.915942
eca-miR-193a-5p	ENSECAG00000012066	-0.963168
eca-miR-27b	ENSECAG00000017793	-0.971028
eca-miR-193b	ENSECAG00000039969	-0.908007
eca-miR-193b	ENSECAG00000013454	-0.93194
eca-miR-9055	ENSECAG00000018793	-0.922224
eca-miR-146a	ENSECAG00000021700	-0.950613
eca-miR-27a	ENSECAG00000022309	-0.970039
eca-miR-200a	ENSECAG00000008693	-0.934553
eca-miR-8908k	ENSECAG00000039487	-0.903447
eca-miR-491-5p	ENSECAG00000024152	-0.917289
eca-miR-27a	ENSECAG00000022441	-0.925675
eca-miR-2114	ENSECAG00000009033	-0.923704
eca-miR-135a	ENSECAG00000003836	-0.912396
eca-miR-30e	ENSECAG00000009492	-0.901569
eca-miR-193b	ENSECAG00000022923	-0.903583
eca-miR-23b	ENSECAG00000020230	-0.944426
eca-miR-503	ENSECAG00000017729	-0.966299
eca-miR-34a	ENSECAG00000021552	-0.927628
eca-miR-491-5p	ENSECAG00000007654	-0.90412
eca-miR-122	ENSECAG00000000216	-0.916195
eca-miR-148b-3p	ENSECAG00000010835	-0.928134
eca-miR-34a	ENSECAG00000012539	-0.948948
eca-miR-424	ENSECAG00000020213	-0.916705
eca-miR-27b	ENSECAG00000039843	-0.924663
eca-miR-885-5p	ENSECAG00000024650	-0.927129
eca-miR-378	ENSECAG00000017998	-0.928201
eca-miR-27b	ENSECAG00000022565	-0.954674
eca-miR-193b	ENSECAG00000011529	-0.918013
eca-miR-8908k	ENSECAG00000000634	-0.909765
eca-miR-3200	ENSECAG00000039843	-0.919776
eca-miR-675	ENSECAG00000000314	-0.917561
eca-miR-148b-3p	ENSECAG00000000199	-0.9102
eca-miR-122	ENSECAG00000016870	-0.957702
eca-miR-192	ENSECAG00000015172	-0.963303
eca-miR-9055	ENSECAG00000028640	-0.900979
eca-miR-504	ENSECAG00000007482	-0.933915
eca-miR-9055	ENSECAG00000017052	-0.90965
eca-miR-9055	ENSECAG00000039393	-0.92177
eca-miR-148b-3p	ENSECAG00000004962	-0.922632
eca-miR-125b-5p	ENSECAG00000004794	-0.909083
eca-miR-23b	ENSECAG00000015401	-0.932241
eca-miR-8908k	ENSECAG00000003836	-0.928742
eca-miR-148a	ENSECAG00000007105	-0.90248
eca-miR-342-3p	ENSECAG00000016542	-0.93627
eca-miR-504	ENSECAG00000017793	-0.927856
eca-miR-146a	ENSECAG00000012226	-0.933795
eca-miR-532-3p	ENSECAG00000000933	-0.902604
eca-miR-501-5p	ENSECAG00000013082	-0.950641
eca-miR-193a-5p	ENSECAG00000007527	-0.947738
eca-miR-135b	ENSECAG00000011362	-0.904658
eca-miR-8908k	ENSECAG00000022868	-0.923197
eca-miR-708	ENSECAG00000038949	-0.917967
eca-miR-504	ENSECAG00000015562	-0.932183
eca-miR-107b	ENSECAG00000039969	-0.911134
eca-miR-345-3p	ENSECAG00000019750	-0.936453
eca-miR-122	ENSECAG00000023040	-0.951861
eca-miR-885-3p	ENSECAG00000015029	-0.914363
eca-miR-8908k	ENSECAG00000007527	-0.949089
eca-miR-342-3p	ENSECAG00000013475	-0.911362
eca-miR-27a	ENSECAG00000008354	-0.936203
eca-miR-504	ENSECAG00000023740	-0.918514
eca-miR-193b	ENSECAG00000005530	-0.939216
eca-miR-9055	ENSECAG00000012314	-0.932552
eca-miR-146a	ENSECAG00000040540	-0.93453
eca-miR-342-3p	ENSECAG00000008927	-0.950276
eca-miR-34a	ENSECAG00000021602	-0.904754
eca-miR-193a-5p	ENSECAG00000003836	-0.906082
eca-miR-23b	ENSECAG00000016216	-0.933327
eca-miR-193a-5p	ENSECAG00000013301	-0.945965
eca-miR-107b	ENSECAG00000014330	-0.907614
eca-miR-708	ENSECAG00000006892	-0.949037
eca-miR-504	ENSECAG00000010963	-0.928771
eca-miR-151-5p	ENSECAG00000028677	-0.901035
eca-miR-122	ENSECAG00000022048	-0.932118
eca-miR-8908k	ENSECAG00000022923	-0.922066
eca-miR-8908k	ENSECAG00000014975	-0.917791
eca-miR-708	ENSECAG00000024082	-0.92708
eca-miR-107b	ENSECAG00000005360	-0.914957
eca-miR-9055	ENSECAG00000006736	-0.930353
eca-miR-151-5p	ENSECAG00000033324	-0.937039
eca-miR-424	ENSECAG00000004962	-0.953484
eca-miR-486-3p	ENSECAG00000006892	-0.903722
eca-miR-708	ENSECAG00000007305	-0.93217
eca-miR-424	ENSECAG00000014947	-0.960868
eca-miR-193b	ENSECAG00000008678	-0.915608
eca-miR-122	ENSECAG00000000514	-0.932193
eca-miR-504	ENSECAG00000022309	-0.941008
eca-miR-708	ENSECAG00000024231	-0.937852
eca-miR-885-3p	ENSECAG00000009971	-0.911791
eca-miR-8908k	ENSECAG00000028442	-0.909258
eca-miR-151-5p	ENSECAG00000024983	-0.962924
eca-miR-708	ENSECAG00000021731	-0.944944
eca-miR-27b	ENSECAG00000008870	-0.957242
eca-miR-27a	ENSECAG00000008870	-0.942749
eca-miR-148b-5p	ENSECAG00000009580	-0.909111
eca-miR-183	ENSECAG00000006997	-0.930035
eca-miR-148b-3p	ENSECAG00000014209	-0.901969
eca-miR-143	ENSECAG00000011391	-0.955619
eca-miR-2483	ENSECAG00000021483	-0.901325
eca-miR-504	ENSECAG00000018485	-0.930112
eca-miR-27b	ENSECAG00000020147	-0.958227
eca-miR-708	ENSECAG00000021307	-0.918285
eca-miR-34a	ENSECAG00000036591	-0.903332
eca-miR-193a-5p	ENSECAG00000016870	-0.948094
eca-miR-708	ENSECAG00000000643	-0.980137
eca-miR-193a-5p	ENSECAG00000000634	-0.930798
eca-miR-342-3p	ENSECAG00000011829	-0.917872
eca-miR-504	ENSECAG00000000991	-0.934006
eca-miR-107b	ENSECAG00000021225	-0.924868
eca-miR-34a	ENSECAG00000024637	-0.904842
eca-miR-450b-5p	ENSECAG00000000138	-0.930176
eca-miR-10a	ENSECAG00000009134	-0.944488
eca-miR-345-3p	ENSECAG00000011753	-0.973921
eca-miR-504	ENSECAG00000023134	-0.908198
eca-miR-122	ENSECAG00000010231	-0.917517
eca-miR-8908k	ENSECAG00000015381	-0.93939
eca-miR-345-3p	ENSECAG00000018466	-0.958634
eca-miR-378	ENSECAG00000023641	-0.928642
eca-miR-503	ENSECAG00000009616	-0.94328
eca-miR-135b	ENSECAG00000040540	-0.940899
eca-miR-2114	ENSECAG00000021544	-0.914115
eca-miR-342-3p	ENSECAG00000011390	-0.948773
eca-miR-31	ENSECAG00000015172	-0.925388
eca-miR-8908k	ENSECAG00000039969	-0.909388
eca-miR-9055	ENSECAG00000021773	-0.900503
eca-miR-10a	ENSECAG00000018435	-0.921048
eca-miR-504	ENSECAG00000024152	-0.923849
eca-miR-424	ENSECAG00000010479	-0.956399
eca-miR-10a	ENSECAG00000039589	-0.909011
eca-miR-125b-5p	ENSECAG00000018253	-0.920847
eca-miR-504	ENSECAG00000006892	-0.955068
eca-miR-99b	ENSECAG00000015398	-0.935235
eca-miR-342-3p	ENSECAG00000017793	-0.951696
eca-miR-342-3p	ENSECAG00000039827	-0.954101
eca-miR-378	ENSECAG00000015415	-0.970861
eca-miR-34a	ENSECAG00000016258	-0.902123
eca-miR-125b-5p	ENSECAG00000017793	-0.933011
eca-miR-342-3p	ENSECAG00000024928	-0.929155
eca-miR-504	ENSECAG00000039236	-0.954672
eca-miR-10a	ENSECAG00000014108	-0.911465
eca-miR-502-3p	ENSECAG00000017147	-0.915079
eca-miR-200a	ENSECAG00000008842	-0.927989
eca-miR-504	ENSECAG00000019246	-0.941633
eca-miR-8908k	ENSECAG00000035223	-0.935607
eca-miR-429	ENSECAG00000021225	-0.964306
eca-miR-27b	ENSECAG00000013793	-0.943599
eca-miR-23b	ENSECAG00000023528	-0.921828
eca-miR-8908k	ENSECAG00000015545	-0.919162
eca-miR-708	ENSECAG00000019889	-0.944066
eca-miR-503	ENSECAG00000016064	-0.936942
eca-miR-424	ENSECAG00000012086	-0.946353
eca-miR-193a-5p	ENSECAG00000019571	-0.903688
eca-miR-9055	ENSECAG00000008327	-0.917351
eca-miR-151-5p	ENSECAG00000020897	-0.940137
eca-miR-2483	ENSECAG00000015401	-0.912533
eca-miR-193a-5p	ENSECAG00000009990	-0.919287
eca-miR-708	ENSECAG00000022309	-0.928532
eca-miR-151-5p	ENSECAG00000007612	-0.91678
eca-miR-122	ENSECAG00000014949	-0.954851
eca-miR-491-5p	ENSECAG00000021972	-0.925328
eca-miR-148a	ENSECAG00000018062	-0.917584
eca-miR-2114	ENSECAG00000007839	-0.924576
eca-miR-10a	ENSECAG00000018062	-0.923575
eca-miR-193a-5p	ENSECAG00000012066	-0.963168
eca-miR-424	ENSECAG00000016786	-0.944343
eca-miR-122	ENSECAG00000008742	-0.960948
eca-miR-8908k	ENSECAG00000022125	-0.952266
eca-miR-135a	ENSECAG00000021413	-0.928585
eca-miR-122	ENSECAG00000000678	-0.967141
eca-miR-148b-3p	ENSECAG00000013988	-0.900861
eca-miR-193a-5p	ENSECAG00000022125	-0.925796
eca-miR-504	ENSECAG00000024142	-0.941266
eca-miR-652	ENSECAG00000011390	-0.93761
eca-miR-378	ENSECAG00000009492	-0.929293
eca-miR-342-3p	ENSECAG00000021307	-0.936938
eca-miR-31	ENSECAG00000013042	-0.935749
eca-miR-501-5p	ENSECAG00000023532	-0.927531
eca-miR-27b	ENSECAG00000011130	-0.936256
eca-miR-151-5p	ENSECAG00000023740	-0.937255
eca-miR-148b-3p	ENSECAG00000008148	-0.91433
eca-miR-491-5p	ENSECAG00000018766	-0.923322
eca-miR-885-5p	ENSECAG00000034739	-0.905523
eca-miR-200a	ENSECAG00000011790	-0.912919
eca-miR-27b	ENSECAG00000000701	-0.915285
eca-miR-22	ENSECAG00000015181	-0.916177
eca-miR-491-5p	ENSECAG00000012734	-0.928961
eca-miR-8908k	ENSECAG00000012055	-0.946542
eca-miR-378	ENSECAG00000011743	-0.932051
eca-miR-491-5p	ENSECAG00000007482	-0.909898
eca-miR-345-3p	ENSECAG00000018424	-0.912909
eca-miR-20b	ENSECAG00000015828	-0.962868
eca-miR-125b-5p	ENSECAG00000008273	-0.93742
eca-miR-499-5p	ENSECAG00000020409	-0.924583
eca-miR-450c	ENSECAG00000023532	-0.922131
eca-miR-450a	ENSECAG00000023532	-0.915228
eca-miR-27a	ENSECAG00000000701	-0.908204
eca-miR-20b	ENSECAG00000000319	-0.974636
eca-miR-20a	ENSECAG00000000319	-0.930451
eca-miR-215	ENSECAG00000015172	-0.920534
eca-miR-122	ENSECAG00000015928	-0.918823
eca-miR-502-3p	ENSECAG00000022582	-0.930836
eca-miR-8908k	ENSECAG00000000036	-0.916533
eca-miR-9055	ENSECAG00000002211	-0.908989
eca-miR-378	ENSECAG00000009339	-0.916965
eca-miR-27a	ENSECAG00000039393	-0.954751
eca-miR-9055	ENSECAG00000012314	-0.932552
eca-miR-378	ENSECAG00000011713	-0.949834
eca-miR-30e	ENSECAG00000014466	-0.910681
eca-miR-27b	ENSECAG00000011623	-0.957055
eca-miR-122	ENSECAG00000000634	-0.930019
eca-miR-135b	ENSECAG00000000099	-0.923558
eca-miR-151-5p	ENSECAG00000009418	-0.918224
eca-miR-504	ENSECAG00000028640	-0.922746
eca-miR-504	ENSECAG00000011528	-0.907589
eca-miR-8908k	ENSECAG00000023952	-0.908285
eca-miR-342-3p	ENSECAG00000005486	-0.913361
eca-miR-146a	ENSECAG00000008938	-0.919043
eca-miR-708	ENSECAG00000005100	-0.91694
eca-miR-125b-5p	ENSECAG00000003569	-0.916662
eca-miR-342-3p	ENSECAG00000021358	-0.931451
eca-miR-423-3p	ENSECAG00000021668	-0.904311
eca-miR-148b-5p	ENSECAG00000014355	-0.929241
eca-miR-27b	ENSECAG00000039393	-0.95963
eca-miR-146a	ENSECAG00000021544	-0.956251
eca-miR-345-3p	ENSECAG00000002986	-0.965064
eca-miR-122	ENSECAG00000000036	-0.966958
eca-miR-9055	ENSECAG00000028640	-0.900979
eca-miR-424	ENSECAG00000034186	-0.981117
eca-miR-378	ENSECAG00000021358	-0.934993
eca-miR-491-5p	ENSECAG00000024359	-0.923958
eca-miR-675	ENSECAG00000014757	-0.914707
eca-miR-503	ENSECAG00000009178	-0.900269
eca-miR-148b-5p	ENSECAG00000024404	-0.920963
eca-miR-27a	ENSECAG00000008500	-0.945334
eca-miR-2114	ENSECAG00000018062	-0.90278
eca-miR-652	ENSECAG00000018253	-0.955206
eca-miR-34a	ENSECAG00000008678	-0.940502
eca-miR-200a	ENSECAG00000039589	-0.943656
eca-miR-494	ENSECAG00000009617	-0.946899
eca-miR-122	ENSECAG00000024263	-0.944761
eca-miR-2114	ENSECAG00000018676	-0.924893
eca-miR-501-5p	ENSECAG00000011101	-0.91355
eca-miR-125b-5p	ENSECAG00000013411	-0.910655
eca-miR-424	ENSECAG00000023235	-0.942943
eca-miR-502-3p	ENSECAG00000039589	-0.93094
eca-miR-18a	ENSECAG00000023211	-0.944645
eca-miR-494	ENSECAG00000018248	-0.974895
eca-miR-708	ENSECAG00000032529	-0.903918
eca-miR-142-3p	ENSECAG00000023532	-0.902685
eca-miR-342-3p	ENSECAG00000020897	-0.919699
eca-miR-378	ENSECAG00000008327	-0.941999
eca-miR-27b	ENSECAG00000012393	-0.926028
eca-miR-96	ENSECAG00000017082	-0.91762
eca-miR-652	ENSECAG00000024983	-0.94932
eca-miR-10a	ENSECAG00000006072	-0.926886
eca-miR-200a	ENSECAG00000038417	-0.917021
eca-miR-345-3p	ENSECAG00000012596	-0.976397
eca-miR-23b	ENSECAG00000023318	-0.974756
eca-miR-20b	ENSECAG00000012365	-0.924675
eca-miR-378	ENSECAG00000019783	-0.943634
eca-miR-125b-5p	ENSECAG00000024242	-0.924508
eca-miR-491-5p	ENSECAG00000024359	-0.923958
eca-miR-122	ENSECAG00000005525	-0.954781
eca-miR-193a-5p	ENSECAG00000012018	-0.928744
eca-miR-27a	ENSECAG00000020823	-0.946356
eca-miR-135b	ENSECAG00000003836	-0.914971
eca-miR-501-5p	ENSECAG00000012116	-0.932695
eca-miR-193b	ENSECAG00000023269	-0.90865
eca-miR-193a-5p	ENSECAG00000019695	-0.902946
eca-miR-27b	ENSECAG00000017507	-0.901171
eca-miR-20b	ENSECAG00000005086	-0.927884
eca-miR-31	ENSECAG00000019245	-0.901317
eca-miR-18a	ENSECAG00000023192	-0.93099
eca-miR-151-5p	ENSECAG00000016991	-0.907963
eca-miR-424	ENSECAG00000009178	-0.951638
eca-miR-146a	ENSECAG00000015172	-0.920245
eca-miR-3548	ENSECAG00000014039	-0.90714
eca-miR-193a-5p	ENSECAG00000014194	-0.945291
eca-miR-345-3p	ENSECAG00000024152	-0.939339
eca-miR-122	ENSECAG00000038215	-0.933058
eca-miR-135a	ENSECAG00000040540	-0.95743
eca-miR-708	ENSECAG00000006892	-0.949037
eca-miR-424	ENSECAG00000022028	-0.950556
eca-miR-2483	ENSECAG00000023140	-0.925677
eca-miR-122	ENSECAG00000021544	-0.908812
eca-miR-708	ENSECAG00000021473	-0.914983
eca-miR-503	ENSECAG00000009485	-0.930058
eca-miR-652	ENSECAG00000024359	-0.93278
eca-miR-122	ENSECAG00000029432	-0.906274
eca-miR-429	ENSECAG00000022582	-0.932839
eca-miR-429	ENSECAG00000011790	-0.945321
eca-miR-34a	ENSECAG00000024436	-0.9402
eca-miR-708	ENSECAG00000036923	-0.928561
eca-miR-182	ENSECAG00000022028	-0.913136
eca-miR-215	ENSECAG00000000036	-0.915189
eca-miR-146a	ENSECAG00000032748	-0.906452
eca-miR-34a	ENSECAG00000000099	-0.927048
eca-miR-491-5p	ENSECAG00000018059	-0.92229
eca-miR-675	ENSECAG00000002810	-0.950966
eca-miR-491-5p	ENSECAG00000020956	-0.909048
eca-miR-27b	ENSECAG00000007482	-0.954481
eca-miR-27a	ENSECAG00000013942	-0.905015
eca-miR-8908k	ENSECAG00000023455	-0.932717
eca-miR-18a	ENSECAG00000007051	-0.900572
eca-miR-125b-5p	ENSECAG00000014039	-0.942461
eca-miR-491-5p	ENSECAG00000039989	-0.912572
eca-miR-146a	ENSECAG00000030329	-0.934367
eca-miR-150	ENSECAG00000015865	-0.906794
eca-miR-193a-5p	ENSECAG00000003539	-0.921018
eca-miR-34a	ENSECAG00000024040	-0.900696
eca-miR-193a-5p	ENSECAG00000014355	-0.976192
eca-miR-326	ENSECAG00000000485	-0.908864
eca-miR-503	ENSECAG00000021225	-0.905345
eca-miR-8908k	ENSECAG00000013640	-0.960324
eca-miR-143	ENSECAG00000011325	-0.927515
eca-miR-135a	ENSECAG00000022251	-0.91055
eca-miR-143	ENSECAG00000010926	-0.909972
eca-miR-494	ENSECAG00000000090	-0.969607
eca-miR-8908k	ENSECAG00000006991	-0.970859
eca-miR-27b	ENSECAG00000005228	-0.920814
eca-miR-200a	ENSECAG00000005752	-0.930172
eca-miR-23b	ENSECAG00000021606	-0.953429
eca-miR-660	ENSECAG00000009958	-0.958543
eca-miR-122	ENSECAG00000018880	-0.940755
eca-miR-122	ENSECAG00000021398	-0.913571
eca-miR-135b	ENSECAG00000007984	-0.91986
eca-miR-148a	ENSECAG00000012993	-0.938807
eca-miR-193a-5p	ENSECAG00000039589	-0.936912
eca-miR-27b	ENSECAG00000024124	-0.929155
eca-miR-502-3p	ENSECAG00000002199	-0.906378
eca-miR-122	ENSECAG00000022048	-0.932118
eca-miR-10a	ENSECAG00000004817	-0.927067
eca-miR-424	ENSECAG00000029432	-0.937331
eca-miR-27b	ENSECAG00000015401	-0.941985

## Sheet: B_LvsH_DEmiRNA-DEGs
DEmicroRNA	DEGs target	Correlation R
eca-miR-326	ENSECAG00000007612	-0.913697
eca-miR-423-3p	ENSECAG00000022936	-0.94182
eca-miR-504	ENSECAG00000008273	-0.928959
eca-miR-423-3p	ENSECAG00000009133	-0.956164
eca-miR-423-3p	ENSECAG00000006280	-0.903366
eca-miR-423-3p	ENSECAG00000011101	-0.9245
eca-miR-326	ENSECAG00000012156	-0.928564
eca-miR-326	ENSECAG00000018404	-0.931871
eca-miR-345-3p	ENSECAG00000015807	-0.977207
eca-miR-326	ENSECAG00000014155	-0.90886
eca-miR-134	ENSECAG00000022936	-0.908784
eca-miR-449b	ENSECAG00000012156	-0.902534
eca-miR-1301	ENSECAG00000023637	-0.960269
eca-miR-504	ENSECAG00000011221	-0.919079
eca-miR-423-3p	ENSECAG00000022936	-0.94182
eca-miR-1301	ENSECAG00000013082	-0.926702
eca-miR-342-3p	ENSECAG00000007241	-0.913992
eca-miR-491-5p	ENSECAG00000015266	-0.909901
eca-miR-491-5p	ENSECAG00000009317	-0.906545
eca-miR-485-3p	ENSECAG00000024605	-0.93436
eca-miR-342-3p	ENSECAG00000024853	-0.90324
eca-miR-345-3p	ENSECAG00000011528	-0.963826
eca-miR-200c	ENSECAG00000012845	-0.931253
eca-miR-92b	ENSECAG00000005360	-0.974311
eca-miR-1301	ENSECAG00000039589	-0.926822
eca-miR-1301	ENSECAG00000004962	-0.953945
eca-miR-326	ENSECAG00000021867	-0.910334
eca-miR-1301	ENSECAG00000004962	-0.953945
eca-miR-433	ENSECAG00000016143	-0.928186
eca-miR-185	ENSECAG00000008144	-0.923186
eca-miR-326	ENSECAG00000007612	-0.913697
eca-miR-485-3p	ENSECAG00000019014	-0.902166
eca-miR-326	ENSECAG00000023637	-0.946792
eca-miR-502-3p	ENSECAG00000013963	-0.913041
eca-miR-9055	ENSECAG00000024928	-0.901532
eca-miR-504	ENSECAG00000024047	-0.911969
eca-miR-485-3p	ENSECAG00000031200	-0.91251
eca-miR-1301	ENSECAG00000022202	-0.900206
eca-miR-9055	ENSECAG00000021646	-0.902474
eca-miR-485-3p	ENSECAG00000019321	-0.966914
eca-miR-326	ENSECAG00000007984	-0.920951
eca-miR-326	ENSECAG00000010835	-0.936784
eca-miR-345-3p	ENSECAG00000021449	-0.969028
eca-miR-9055	ENSECAG00000015405	-0.912639
eca-miR-345-3p	ENSECAG00000038949	-0.945192
eca-miR-326	ENSECAG00000018122	-0.921887
eca-miR-326	ENSECAG00000020307	-0.901529
eca-miR-1301	ENSECAG00000009115	-0.921205
eca-miR-345-3p	ENSECAG00000000863	-0.913993
eca-miR-423-3p	ENSECAG00000024608	-0.920209
eca-miR-1301	ENSECAG00000035053	-0.903072
eca-miR-345-3p	ENSECAG00000009219	-0.911599
eca-miR-134	ENSECAG00000011890	-0.944796
eca-miR-34a	ENSECAG00000007671	-0.907028
eca-miR-326	ENSECAG00000007612	-0.913697
eca-miR-134	ENSECAG00000024047	-0.901875
eca-miR-134	ENSECAG00000015266	-0.915978
eca-miR-345-3p	ENSECAG00000019747	-0.941196
eca-miR-345-3p	ENSECAG00000006280	-0.955781
eca-miR-92b	ENSECAG00000032139	-0.929814
eca-miR-27b	ENSECAG00000020404	-0.913198
eca-miR-433	ENSECAG00000025054	-0.910552
eca-miR-222	ENSECAG00000007022	-0.90517
eca-miR-345-3p	ENSECAG00000018789	-0.923275
eca-miR-423-3p	ENSECAG00000021448	-0.937159
eca-miR-423-3p	ENSECAG00000024414	-0.917261
eca-miR-326	ENSECAG00000007527	-0.931666
eca-miR-504	ENSECAG00000008144	-0.978109
eca-miR-504	ENSECAG00000022565	-0.934393
eca-miR-345-3p	ENSECAG00000000266	-0.94621
eca-miR-326	ENSECAG00000011792	-0.907246
eca-miR-652	ENSECAG00000021716	-0.908445
eca-miR-326	ENSECAG00000018122	-0.921887
eca-miR-423-3p	ENSECAG00000023641	-0.923626
eca-miR-134	ENSECAG00000012862	-0.969055
eca-miR-345-3p	ENSECAG00000007241	-0.948342
eca-miR-1180	ENSECAG00000023637	-0.905287
eca-miR-221	ENSECAG00000017793	-0.904802
eca-miR-370	ENSECAG00000006453	-0.908592
eca-miR-423-3p	ENSECAG00000002676	-0.914562
eca-miR-9055	ENSECAG00000025149	-0.913661
eca-miR-504	ENSECAG00000005099	-0.907397
eca-miR-9055	ENSECAG00000019197	-0.918436
eca-miR-423-3p	ENSECAG00000010500	-0.910862
eca-miR-423-3p	ENSECAG00000038775	-0.904477
eca-miR-1301	ENSECAG00000006892	-0.912236
eca-miR-504	ENSECAG00000008678	-0.926601
eca-miR-23b	ENSECAG00000023803	-0.955083
eca-miR-326	ENSECAG00000035223	-0.915852
eca-miR-9055	ENSECAG00000012019	-0.901952
eca-miR-92b	ENSECAG00000001267	-0.947731
eca-miR-326	ENSECAG00000029432	-0.942465
eca-miR-1301	ENSECAG00000021413	-0.907019
eca-miR-9055	ENSECAG00000019549	-0.923349
eca-miR-885-5p	ENSECAG00000019122	-0.908263
eca-miR-34a	ENSECAG00000014151	-0.951779
eca-miR-9055	ENSECAG00000016439	-0.930196
eca-miR-9055	ENSECAG00000010748	-0.904439
eca-miR-433	ENSECAG00000023727	-0.908064
eca-miR-423-3p	ENSECAG00000013428	-0.909507
eca-miR-326	ENSECAG00000002810	-0.917996
eca-miR-378	ENSECAG00000008881	-0.9077
eca-miR-423-3p	ENSECAG00000013475	-0.905047
eca-miR-504	ENSECAG00000021448	-0.934187
eca-miR-423-3p	ENSECAG00000008974	-0.904633
eca-miR-423-3p	ENSECAG00000012150	-0.934641
eca-miR-92b	ENSECAG00000004065	-0.967225
eca-miR-1301	ENSECAG00000002847	-0.918112
eca-miR-345-3p	ENSECAG00000008144	-0.938642
eca-miR-27b	ENSECAG00000038949	-0.926412
eca-miR-326	ENSECAG00000017793	-0.91649
eca-miR-326	ENSECAG00000017793	-0.91649
eca-miR-491-5p	ENSECAG00000018005	-0.923725
eca-miR-502-3p	ENSECAG00000007839	-0.914579
eca-miR-504	ENSECAG00000023553	-0.933143
eca-miR-15b	ENSECAG00000022663	-0.971428
eca-miR-221	ENSECAG00000033033	-0.901316
eca-miR-1301	ENSECAG00000013042	-0.917106
eca-miR-423-3p	ENSECAG00000013475	-0.905047
eca-miR-345-3p	ENSECAG00000006886	-0.904414
eca-miR-326	ENSECAG00000013640	-0.935988
eca-miR-504	ENSECAG00000011101	-0.92837
eca-miR-211	ENSECAG00000033033	-0.924406
eca-miR-345-3p	ENSECAG00000015342	-0.914755
eca-miR-149	ENSECAG00000012186	-0.900849
eca-miR-491-5p	ENSECAG00000035894	-0.916313
eca-miR-155	ENSECAG00000016517	-0.924254
eca-miR-326	ENSECAG00000008842	-0.920644
eca-miR-423-3p	ENSECAG00000015853	-0.935631
eca-miR-504	ENSECAG00000022233	-0.952865
eca-miR-1301	ENSECAG00000022082	-0.950822
eca-miR-342-3p	ENSECAG00000024269	-0.933925
eca-miR-423-3p	ENSECAG00000009585	-0.926357
eca-miR-326	ENSECAG00000020307	-0.901529
eca-miR-378	ENSECAG00000011101	-0.956044
eca-miR-134	ENSECAG00000024047	-0.901875
eca-miR-326	ENSECAG00000035223	-0.915852
eca-miR-326	ENSECAG00000022803	-0.901808
eca-miR-499-5p	ENSECAG00000019002	-0.915284
eca-miR-326	ENSECAG00000007612	-0.913697
eca-miR-211	ENSECAG00000022251	-0.90076
eca-miR-34a	ENSECAG00000000099	-0.909359
eca-miR-9055	ENSECAG00000018485	-0.927601
eca-miR-134	ENSECAG00000024636	-0.913876
eca-miR-95	ENSECAG00000019014	-0.928695
eca-miR-345-3p	ENSECAG00000015144	-0.927832
eca-miR-1180	ENSECAG00000011993	-0.929439
eca-miR-326	ENSECAG00000013566	-0.929247
eca-miR-34a	ENSECAG00000014922	-0.910439
eca-miR-23b	ENSECAG00000018600	-0.936121
eca-miR-134	ENSECAG00000035888	-0.901903
eca-miR-504	ENSECAG00000009133	-0.922855
eca-miR-378	ENSECAG00000010201	-0.947156
eca-miR-134	ENSECAG00000030236	-0.957071
eca-miR-27a	ENSECAG00000021896	-0.904883
eca-miR-23b	ENSECAG00000017347	-0.911472
eca-miR-326	ENSECAG00000011792	-0.907246
eca-miR-1301	ENSECAG00000007847	-0.919479
eca-miR-1301	ENSECAG00000019103	-0.921269
eca-miR-326	ENSECAG00000023319	-0.910392
eca-miR-1301	ENSECAG00000035053	-0.903072
eca-miR-345-3p	ENSECAG00000031200	-0.968396
eca-miR-1301	ENSECAG00000029428	-0.944234
eca-miR-182	ENSECAG00000013082	-0.914715
eca-miR-34a	ENSECAG00000021700	-0.92157
eca-miR-491-5p	ENSECAG00000011744	-0.91523
eca-miR-211	ENSECAG00000018251	-0.93661
eca-miR-504	ENSECAG00000022532	-0.915668
eca-miR-326	ENSECAG00000019955	-0.938215
eca-miR-495	ENSECAG00000008502	-0.914235
eca-miR-211	ENSECAG00000013963	-0.929033
eca-miR-345-3p	ENSECAG00000019122	-0.937035
eca-miR-491-5p	ENSECAG00000038817	-0.963752
eca-miR-1301	ENSECAG00000023524	-0.914749
eca-miR-134	ENSECAG00000015942	-0.938838
eca-miR-223	ENSECAG00000035223	-0.914263
eca-miR-486-3p	ENSECAG00000021072	-0.901349
eca-miR-504	ENSECAG00000029531	-0.940845
eca-miR-491-5p	ENSECAG00000009032	-0.938715
eca-miR-211	ENSECAG00000013640	-0.925067
eca-miR-9055	ENSECAG00000020888	-0.912918
eca-miR-9055	ENSECAG00000016394	-0.927834
eca-miR-223	ENSECAG00000005752	-0.90513
eca-miR-363	ENSECAG00000023040	-0.933916
eca-miR-378	ENSECAG00000025054	-0.925257
eca-miR-345-3p	ENSECAG00000021941	-0.968527
eca-miR-100	ENSECAG00000036564	-0.911344
eca-miR-134	ENSECAG00000011939	-0.929319
eca-miR-27b	ENSECAG00000009334	-0.911608
eca-miR-9055	ENSECAG00000015405	-0.912639
eca-miR-222	ENSECAG00000033033	-0.925641
eca-miR-182	ENSECAG00000002810	-0.902785
eca-miR-326	ENSECAG00000004993	-0.90379
eca-miR-92b	ENSECAG00000024362	-0.926827
eca-miR-100	ENSECAG00000004794	-0.926793
eca-miR-378	ENSECAG00000022645	-0.923754
eca-miR-9055	ENSECAG00000003887	-0.914078
eca-miR-9055	ENSECAG00000021716	-0.921231
eca-miR-34a	ENSECAG00000029432	-0.912466
eca-miR-423-3p	ENSECAG00000020052	-0.917712
eca-miR-1301	ENSECAG00000009115	-0.921205
eca-miR-326	ENSECAG00000022206	-0.932047
eca-miR-433	ENSECAG00000019925	-0.963033
eca-miR-502-3p	ENSECAG00000005360	-0.944878
eca-miR-449b	ENSECAG00000012993	-0.916056
eca-miR-504	ENSECAG00000035747	-0.916464
eca-miR-378	ENSECAG00000024287	-0.954459
eca-miR-100	ENSECAG00000002256	-0.901104
eca-miR-423-3p	ENSECAG00000015547	-0.957623
eca-miR-345-3p	ENSECAG00000030785	-0.919216
eca-miR-15b	ENSECAG00000008933	-0.960116
eca-miR-504	ENSECAG00000006315	-0.947777
eca-miR-211	ENSECAG00000001674	-0.957056
eca-miR-345-3p	ENSECAG00000020888	-0.95842
eca-miR-378	ENSECAG00000020238	-0.949183
eca-miR-433	ENSECAG00000017839	-0.906164
eca-miR-9055	ENSECAG00000016278	-0.906711
eca-miR-1301	ENSECAG00000016333	-0.90696
eca-miR-200c	ENSECAG00000014922	-0.936222
eca-miR-423-3p	ENSECAG00000021076	-0.951991
eca-miR-9055	ENSECAG00000009585	-0.941678
eca-miR-9055	ENSECAG00000024244	-0.903699
eca-miR-9055	ENSECAG00000010505	-0.916844
eca-miR-191a	ENSECAG00000018194	-0.900526
eca-miR-326	ENSECAG00000017793	-0.91649
eca-miR-92b	ENSECAG00000014155	-0.932848
eca-miR-326	ENSECAG00000022206	-0.932047
eca-miR-342-3p	ENSECAG00000008927	-0.911799
eca-miR-221	ENSECAG00000022028	-0.90249
eca-miR-23b	ENSECAG00000016216	-0.951513
eca-miR-15b	ENSECAG00000000138	-0.939766
eca-miR-9055	ENSECAG00000006736	-0.901643
eca-miR-504	ENSECAG00000008017	-0.915223
eca-miR-423-3p	ENSECAG00000013301	-0.900947
eca-miR-504	ENSECAG00000024287	-0.94198
eca-miR-504	ENSECAG00000017943	-0.916435
eca-miR-326	ENSECAG00000008842	-0.920644
eca-miR-134	ENSECAG00000019290	-0.947025
eca-miR-200c	ENSECAG00000024660	-0.930623
eca-miR-504	ENSECAG00000036248	-0.9204
eca-miR-485-3p	ENSECAG00000029185	-0.912955
eca-miR-185	ENSECAG00000008144	-0.923186
eca-miR-501-5p	ENSECAG00000019103	-0.927859
eca-miR-23a	ENSECAG00000001926	-0.907177
eca-miR-211	ENSECAG00000015363	-0.929672
eca-miR-345-3p	ENSECAG00000011753	-0.958149
eca-miR-326	ENSECAG00000010820	-0.910274
eca-miR-342-3p	ENSECAG00000009958	-0.919915
eca-miR-378	ENSECAG00000023641	-0.965009
eca-miR-378	ENSECAG00000018066	-0.90491
eca-miR-23a	ENSECAG00000020721	-0.906179
eca-miR-491-5p	ENSECAG00000013967	-0.936845
eca-miR-433	ENSECAG00000017186	-0.914696
eca-miR-92b	ENSECAG00000020619	-0.909923
eca-miR-92b	ENSECAG00000010392	-0.925124
eca-miR-1301	ENSECAG00000019691	-0.920964
eca-miR-200c	ENSECAG00000039589	-0.929313
eca-miR-342-3p	ENSECAG00000018363	-0.911656
eca-miR-504	ENSECAG00000019246	-0.923835
eca-miR-200b	ENSECAG00000012845	-0.938735
eca-miR-423-3p	ENSECAG00000010375	-0.906788
eca-miR-9055	ENSECAG00000008426	-0.924032
eca-miR-378	ENSECAG00000022645	-0.923754
eca-miR-15b	ENSECAG00000013049	-0.911465
eca-miR-378	ENSECAG00000025054	-0.925257
eca-miR-423-3p	ENSECAG00000021621	-0.916686
eca-miR-223	ENSECAG00000004725	-0.92072
eca-miR-504	ENSECAG00000024142	-0.932347
eca-miR-92b	ENSECAG00000022202	-0.911504
eca-miR-183	ENSECAG00000012993	-0.927119
eca-miR-15b	ENSECAG00000023748	-0.946119
eca-miR-27b	ENSECAG00000011130	-0.907423
eca-miR-342-3p	ENSECAG00000011917	-0.906063
eca-miR-15b	ENSECAG00000006428	-0.925327
eca-miR-15b	ENSECAG00000029432	-0.919025
eca-miR-504	ENSECAG00000013139	-0.941923
eca-miR-92b	ENSECAG00000016485	-0.95767
eca-miR-1301	ENSECAG00000007612	-0.909011
eca-miR-211	ENSECAG00000032748	-0.982402
eca-miR-211	ENSECAG00000015656	-0.904398
eca-miR-345-3p	ENSECAG00000009835	-0.909903
eca-miR-326	ENSECAG00000002810	-0.917996
eca-miR-15b	ENSECAG00000010835	-0.903297
eca-miR-485-3p	ENSECAG00000009755	-0.912922
eca-miR-342-3p	ENSECAG00000021330	-0.916127
eca-miR-504	ENSECAG00000011528	-0.953476
eca-miR-342-3p	ENSECAG00000005486	-0.908129
eca-miR-223	ENSECAG00000023054	-0.918789
eca-miR-329a	ENSECAG00000024287	-0.91364
eca-miR-96	ENSECAG00000005528	-0.930072
eca-miR-200c	ENSECAG00000023415	-0.927247
eca-miR-222	ENSECAG00000025036	-0.907407
eca-miR-411	ENSECAG00000025054	-0.962685
eca-miR-223	ENSECAG00000023232	-0.954802
eca-miR-134	ENSECAG00000016394	-0.906241
eca-miR-423-3p	ENSECAG00000013956	-0.934583
eca-miR-183	ENSECAG00000012603	-0.908409
eca-miR-15b	ENSECAG00000014947	-0.915107
eca-miR-15b	ENSECAG00000034186	-0.967397
eca-miR-222	ENSECAG00000013640	-0.924137
eca-miR-9055	ENSECAG00000019375	-0.903483
eca-miR-378	ENSECAG00000009835	-0.911149
eca-miR-200b	ENSECAG00000022923	-0.92102
eca-miR-502-3p	ENSECAG00000039589	-0.904709
eca-miR-15b	ENSECAG00000038417	-0.931307
eca-miR-183	ENSECAG00000039659	-0.927969
eca-miR-499-5p	ENSECAG00000011357	-0.917341
eca-miR-23b	ENSECAG00000010212	-0.927871
eca-miR-27b	ENSECAG00000012393	-0.938394
eca-miR-378	ENSECAG00000009585	-0.905632
eca-miR-345-3p	ENSECAG00000018064	-0.974594
eca-miR-10b	ENSECAG00000016123	-0.921523
eca-miR-378	ENSECAG00000010781	-0.922729
eca-miR-499-5p	ENSECAG00000017341	-0.902473
eca-miR-23b	ENSECAG00000023318	-0.910309
eca-miR-15b	ENSECAG00000009440	-0.950425
eca-miR-486-3p	ENSECAG00000006453	-0.927359
eca-miR-9055	ENSECAG00000025149	-0.913661
eca-miR-1180	ENSECAG00000024668	-0.94306
eca-miR-504	ENSECAG00000020129	-0.928067
eca-miR-199a-3p	ENSECAG00000025054	-0.902876
eca-miR-199b-3p	ENSECAG00000025054	-0.902644
eca-miR-326	ENSECAG00000008842	-0.920644
eca-miR-134	ENSECAG00000022568	-0.910126
eca-miR-345-3p	ENSECAG00000009835	-0.909903
eca-miR-345-3p	ENSECAG00000017104	-0.921475
eca-miR-149	ENSECAG00000017839	-0.912144
eca-miR-34b-3p	ENSECAG00000022950	-0.907919
eca-miR-15b	ENSECAG00000000402	-0.918186
eca-miR-326	ENSECAG00000019955	-0.938215
eca-miR-15b	ENSECAG00000001674	-0.957224
eca-miR-429	ENSECAG00000011790	-0.9015
eca-miR-345-3p	ENSECAG00000000686	-0.918326
eca-miR-378	ENSECAG00000023874	-0.924846
eca-miR-206	ENSECAG00000000751	-0.907722
eca-miR-92b	ENSECAG00000038417	-0.953161
eca-miR-345-3p	ENSECAG00000030785	-0.919216
eca-miR-183	ENSECAG00000017793	-0.915607
eca-miR-652	ENSECAG00000005794	-0.93396
eca-miR-223	ENSECAG00000013325	-0.939914
eca-miR-329a	ENSECAG00000019449	-0.900339
eca-miR-10b	ENSECAG00000020974	-0.917145
eca-miR-423-3p	ENSECAG00000021076	-0.951991
eca-miR-34a	ENSECAG00000000099	-0.909359
eca-miR-345-3p	ENSECAG00000004829	-0.942482
eca-miR-378	ENSECAG00000009585	-0.905632
eca-miR-363	ENSECAG00000032139	-0.907066
eca-miR-491-5p	ENSECAG00000009317	-0.906545
eca-miR-1301	ENSECAG00000005958	-0.908008
eca-miR-223	ENSECAG00000005595	-0.90787

## Sheet: C_LvsLR_DEmiRNA-DEGs
DEmicroRNA	DEGs target	Correlation R
eca-miR-326	ENSECAG00000007612	-0.921888
eca-miR-675	ENSECAG00000018333	-0.957066
eca-miR-675	ENSECAG00000019236	-0.902046
eca-miR-326	ENSECAG00000010075	-0.934786
eca-miR-675	ENSECAG00000022172	-0.927824
eca-miR-675	ENSECAG00000012156	-0.900297
eca-miR-675	ENSECAG00000000271	-0.906841
eca-miR-675	ENSECAG00000019695	-0.949823
eca-miR-326	ENSECAG00000022441	-0.91988
eca-miR-326	ENSECAG00000017014	-0.916457
eca-miR-326	ENSECAG00000019913	-0.912092
eca-miR-675	ENSECAG00000007611	-0.950307
eca-miR-193b	ENSECAG00000007611	-0.953419
eca-miR-675	ENSECAG00000017421	-0.957084
eca-miR-139-3p	ENSECAG00000007234	-0.904093
eca-miR-675	ENSECAG00000031942	-0.947379
eca-miR-675	ENSECAG00000022048	-0.900763
eca-miR-211	ENSECAG00000018253	-0.915399
eca-miR-483	ENSECAG00000018622	-0.912783
eca-miR-885-3p	ENSECAG00000018622	-0.957673
eca-miR-675	ENSECAG00000001581	-0.983575
eca-miR-486-3p	ENSECAG00000020879	-0.925892
eca-miR-675	ENSECAG00000014244	-0.923774
eca-miR-675	ENSECAG00000013341	-0.962484
eca-miR-1180	ENSECAG00000014058	-0.921896
eca-miR-675	ENSECAG00000025008	-0.951619
eca-miR-3548	ENSECAG00000024654	-0.937422
eca-miR-486-5p	ENSECAG00000017258	-0.922252
eca-miR-378	ENSECAG00000009984	-0.920054
eca-miR-675	ENSECAG00000008204	-0.926766
eca-miR-432	ENSECAG00000015021	-0.917794
eca-miR-675	ENSECAG00000012156	-0.900297
eca-miR-675	ENSECAG00000009015	-0.927756
eca-miR-675	ENSECAG00000010617	-0.934251
eca-miR-326	ENSECAG00000014730	-0.954131
eca-miR-675	ENSECAG00000008144	-0.916076
eca-miR-483	ENSECAG00000017082	-0.900209
eca-miR-370	ENSECAG00000024499	-0.902736
eca-miR-675	ENSECAG00000032995	-0.92064
eca-miR-675	ENSECAG00000036534	-0.953422
eca-miR-326	ENSECAG00000011051	-0.927395
eca-miR-193a-5p	ENSECAG00000022731	-0.902345
eca-miR-2114	ENSECAG00000005752	-0.917931
eca-miR-675	ENSECAG00000017155	-0.911327
eca-miR-8908k	ENSECAG00000019695	-0.959856
eca-miR-150	ENSECAG00000014481	-0.911311
eca-miR-675	ENSECAG00000015133	-0.926927
eca-miR-326	ENSECAG00000024265	-0.913704
eca-miR-432	ENSECAG00000015021	-0.917794
eca-miR-885-5p	ENSECAG00000024362	-0.928396
eca-miR-193b	ENSECAG00000023553	-0.943755
eca-miR-675	ENSECAG00000036534	-0.953422
eca-miR-8908k	ENSECAG00000034421	-0.947603
eca-miR-326	ENSECAG00000027949	-0.901379
eca-miR-708	ENSECAG00000017793	-0.913243
eca-miR-885-3p	ENSECAG00000006093	-0.929044
eca-miR-193b	ENSECAG00000017930	-0.912
eca-miR-193b	ENSECAG00000009958	-0.93192
eca-miR-1180	ENSECAG00000024878	-0.931782
eca-miR-211	ENSECAG00000014380	-0.907296
eca-miR-326	ENSECAG00000009636	-0.914099
eca-miR-122	ENSECAG00000018757	-0.958543
eca-miR-675	ENSECAG00000016841	-0.955977
eca-miR-885-3p	ENSECAG00000016027	-0.920805
eca-miR-675	ENSECAG00000033728	-0.924679
eca-miR-326	ENSECAG00000023078	-0.903957
eca-miR-378	ENSECAG00000040154	-0.953348
eca-miR-885-3p	ENSECAG00000031942	-0.927349
eca-miR-1180	ENSECAG00000019088	-0.911635
eca-miR-150	ENSECAG00000018986	-0.946336
eca-miR-326	ENSECAG00000019246	-0.907094
eca-miR-543	ENSECAG00000000599	-0.918707
eca-miR-675	ENSECAG00000022660	-0.917742
eca-miR-122	ENSECAG00000022568	-0.910542
eca-miR-2483	ENSECAG00000018515	-0.906089
eca-miR-483	ENSECAG00000021398	-0.909998
eca-miR-148a	ENSECAG00000010482	-0.903029
eca-miR-675	ENSECAG00000007611	-0.950307
eca-miR-675	ENSECAG00000018739	-0.952798
eca-miR-885-3p	ENSECAG00000021799	-0.911584
eca-miR-326	ENSECAG00000021867	-0.908374
eca-miR-675	ENSECAG00000014672	-0.915971
eca-miR-433	ENSECAG00000016143	-0.902739
eca-miR-675	ENSECAG00000015465	-0.954767
eca-miR-1180	ENSECAG00000013869	-0.927816
eca-miR-193a-5p	ENSECAG00000019290	-0.953786
eca-miR-675	ENSECAG00000013341	-0.962484
eca-miR-326	ENSECAG00000018521	-0.917345
eca-miR-675	ENSECAG00000028265	-0.96039
eca-miR-193a-5p	ENSECAG00000014711	-0.900582
eca-miR-193a-5p	ENSECAG00000011837	-0.940509
eca-miR-326	ENSECAG00000023269	-0.924381
eca-miR-675	ENSECAG00000014473	-0.951264
eca-miR-885-3p	ENSECAG00000028265	-0.905704
eca-miR-326	ENSECAG00000017014	-0.916457
eca-miR-885-3p	ENSECAG00000019952	-0.929339
eca-miR-3200	ENSECAG00000024152	-0.922645
eca-miR-326	ENSECAG00000021599	-0.912389
eca-miR-1180	ENSECAG00000018063	-0.914484
eca-miR-675	ENSECAG00000029519	-0.931991
eca-miR-193a-5p	ENSECAG00000005752	-0.937414
eca-miR-27a	ENSECAG00000021591	-0.902022
eca-miR-9159	ENSECAG00000013304	-0.939843
eca-miR-326	ENSECAG00000007612	-0.921888
eca-miR-675	ENSECAG00000012210	-0.93155
eca-miR-193b	ENSECAG00000021528	-0.956514
eca-miR-326	ENSECAG00000021354	-0.964898
eca-miR-885-5p	ENSECAG00000000544	-0.912106
eca-miR-885-3p	ENSECAG00000037120	-0.905676
eca-miR-675	ENSECAG00000030809	-0.934664
eca-miR-326	ENSECAG00000021599	-0.912389
eca-miR-432	ENSECAG00000020975	-0.921967
eca-miR-193a-5p	ENSECAG00000012116	-0.941627
eca-miR-885-3p	ENSECAG00000012116	-0.90567
eca-miR-342-3p	ENSECAG00000000428	-0.983425
eca-miR-378	ENSECAG00000012838	-0.948892
eca-miR-675	ENSECAG00000033728	-0.924679
eca-miR-342-3p	ENSECAG00000011271	-0.905755
eca-miR-885-3p	ENSECAG00000032085	-0.923833
eca-miR-211	ENSECAG00000015415	-0.934668
eca-miR-378	ENSECAG00000017930	-0.937947
eca-miR-1180	ENSECAG00000022309	-0.902784
eca-miR-675	ENSECAG00000010409	-0.926289
eca-miR-211	ENSECAG00000016829	-0.923365
eca-miR-182	ENSECAG00000013601	-0.910488
eca-miR-326	ENSECAG00000012596	-0.901179
eca-miR-675	ENSECAG00000037120	-0.962097
eca-miR-885-3p	ENSECAG00000022075	-0.930833
eca-miR-885-3p	ENSECAG00000021754	-0.927593
eca-miR-885-3p	ENSECAG00000012018	-0.903077
eca-miR-324-5p	ENSECAG00000006405	-0.904766
eca-miR-2483	ENSECAG00000023319	-0.95037
eca-miR-370	ENSECAG00000010150	-0.975761
eca-miR-675	ENSECAG00000013706	-0.918243
eca-miR-675	ENSECAG00000022075	-0.972545
eca-miR-27b	ENSECAG00000018766	-0.903489
eca-miR-675	ENSECAG00000038775	-0.932646
eca-miR-193a-5p	ENSECAG00000022731	-0.902345
eca-miR-675	ENSECAG00000015571	-0.915086
eca-miR-2114	ENSECAG00000023870	-0.904067
eca-miR-8908k	ENSECAG00000032995	-0.919715
eca-miR-2483	ENSECAG00000034739	-0.959002
eca-miR-27a	ENSECAG00000019750	-0.907716
eca-miR-193b	ENSECAG00000008351	-0.965185
eca-miR-193a-5p	ENSECAG00000016907	-0.963054
eca-miR-27b	ENSECAG00000008354	-0.95141
eca-miR-675	ENSECAG00000013190	-0.942024
eca-miR-193a-5p	ENSECAG00000037175	-0.92686
eca-miR-675	ENSECAG00000016070	-0.935751
eca-miR-885-3p	ENSECAG00000009352	-0.908442
eca-miR-8908k	ENSECAG00000021448	-0.916399
eca-miR-326	ENSECAG00000007612	-0.921888
eca-miR-885-3p	ENSECAG00000008680	-0.973819
eca-miR-675	ENSECAG00000017459	-0.941226
eca-miR-92b	ENSECAG00000032139	-0.92459
eca-miR-885-5p	ENSECAG00000021804	-0.935137
eca-miR-675	ENSECAG00000011905	-0.960895
eca-miR-193a-5p	ENSECAG00000021646	-0.920044
eca-miR-326	ENSECAG00000001926	-0.904785
eca-miR-342-3p	ENSECAG00000016693	-0.91621
eca-miR-409-5p	ENSECAG00000024801	-0.903122
eca-miR-432	ENSECAG00000020238	-0.901769
eca-miR-675	ENSECAG00000030809	-0.934664
eca-miR-200c	ENSECAG00000015398	-0.906327
eca-miR-92b	ENSECAG00000012061	-0.972211
eca-miR-193a-5p	ENSECAG00000038326	-0.951625
eca-miR-2114	ENSECAG00000018323	-0.931321
eca-miR-378	ENSECAG00000000036	-0.948083
eca-miR-675	ENSECAG00000030809	-0.934664
eca-miR-31	ENSECAG00000006997	-0.909019
eca-miR-193a-5p	ENSECAG00000037175	-0.92686
eca-miR-193b	ENSECAG00000012045	-0.915147
eca-miR-28-5p	ENSECAG00000005530	-0.946969
eca-miR-885-3p	ENSECAG00000014757	-0.924847
eca-miR-378	ENSECAG00000011306	-0.918305
eca-miR-483	ENSECAG00000014125	-0.933846
eca-miR-193a-5p	ENSECAG00000033728	-0.935649
eca-miR-675	ENSECAG00000001372	-0.930792
eca-miR-193a-5p	ENSECAG00000022162	-0.93017
eca-miR-503	ENSECAG00000024719	-0.917614
eca-miR-8908k	ENSECAG00000035894	-0.967439
eca-miR-675	ENSECAG00000023084	-0.973248
eca-miR-8908k	ENSECAG00000019170	-0.955406
eca-miR-193b	ENSECAG00000022646	-0.93035
eca-miR-27b	ENSECAG00000006721	-0.974585
eca-miR-3958	ENSECAG00000036387	-0.929385
eca-miR-27b	ENSECAG00000018063	-0.931775
eca-miR-2114	ENSECAG00000037175	-0.929246
eca-miR-193a-5p	ENSECAG00000012210	-0.933811
eca-miR-3958	ENSECAG00000035894	-0.966004
eca-miR-675	ENSECAG00000020530	-0.971467
eca-miR-675	ENSECAG00000007374	-0.964056
eca-miR-139-5p	ENSECAG00000018726	-0.944731
eca-miR-1180	ENSECAG00000024687	-0.933432
eca-miR-885-3p	ENSECAG00000014652	-0.91402
eca-miR-148a	ENSECAG00000018584	-0.933659
eca-miR-675	ENSECAG00000015133	-0.926927
eca-miR-486-3p	ENSECAG00000014821	-0.912977
eca-miR-107b	ENSECAG00000014017	-0.943279
eca-miR-1180	ENSECAG00000039843	-0.930637
eca-miR-342-3p	ENSECAG00000012725	-0.945374
eca-miR-381	ENSECAG00000015133	-0.926177
eca-miR-409-5p	ENSECAG00000013759	-0.948496
eca-miR-486-3p	ENSECAG00000018986	-0.944863
eca-miR-675	ENSECAG00000037197	-0.917156
eca-miR-193a-5p	ENSECAG00000024868	-0.953328
eca-miR-378	ENSECAG00000011575	-0.90064
eca-miR-34b-3p	ENSECAG00000012314	-0.90238
eca-miR-885-3p	ENSECAG00000013341	-0.903463
eca-miR-27b	ENSECAG00000022309	-0.969159
eca-miR-92b	ENSECAG00000001267	-0.925225
eca-miR-885-3p	ENSECAG00000036667	-0.90378
eca-miR-8908k	ENSECAG00000005752	-0.934016
eca-miR-193a-5p	ENSECAG00000040154	-0.930398
eca-miR-193a-5p	ENSECAG00000020094	-0.926881
eca-miR-150	ENSECAG00000030135	-0.908474
eca-miR-675	ENSECAG00000022942	-0.948729
eca-miR-885-3p	ENSECAG00000024577	-0.909134
eca-miR-885-5p	ENSECAG00000019122	-0.953695
eca-miR-135b	ENSECAG00000006609	-0.918345
eca-miR-211	ENSECAG00000017014	-0.912336
eca-miR-122	ENSECAG00000016123	-0.977626
eca-miR-8908k	ENSECAG00000000487	-0.923824
eca-miR-1180	ENSECAG00000006470	-0.919986
eca-miR-2483	ENSECAG00000015326	-0.934
eca-miR-199b-5p	ENSECAG00000014380	-0.90281
eca-miR-885-3p	ENSECAG00000022083	-0.981063
eca-miR-449a	ENSECAG00000015349	-0.92062
eca-miR-193a-5p	ENSECAG00000024806	-0.925224
eca-miR-15b	ENSECAG00000017868	-0.966459
eca-miR-326	ENSECAG00000009636	-0.914099
eca-miR-503	ENSECAG00000015266	-0.915803
eca-miR-92b	ENSECAG00000023998	-0.963209
eca-miR-885-3p	ENSECAG00000020731	-0.917345
eca-miR-27a	ENSECAG00000013793	-0.908847
eca-miR-326	ENSECAG00000021591	-0.907942
eca-miR-107b	ENSECAG00000017353	-0.908466
eca-miR-193a-5p	ENSECAG00000011301	-0.934877
eca-miR-92b	ENSECAG00000013411	-0.95591
eca-miR-449b	ENSECAG00000016573	-0.944719
eca-miR-23a	ENSECAG00000020230	-0.939346
eca-miR-3200	ENSECAG00000013226	-0.95009
eca-miR-543	ENSECAG00000015128	-0.923627
eca-miR-342-3p	ENSECAG00000007349	-0.900856
eca-miR-326	ENSECAG00000024693	-0.939006
eca-miR-1180	ENSECAG00000022468	-0.940162
eca-miR-150	ENSECAG00000035364	-0.900083
eca-miR-92b	ENSECAG00000013821	-0.928563
eca-miR-675	ENSECAG00000025008	-0.951619
eca-miR-885-3p	ENSECAG00000017139	-0.906712
eca-miR-8908k	ENSECAG00000024137	-0.925225
eca-miR-195	ENSECAG00000003532	-0.922479
eca-miR-122	ENSECAG00000010780	-0.952855
eca-miR-193a-5p	ENSECAG00000007385	-0.933024
eca-miR-27a	ENSECAG00000006721	-0.934244
eca-miR-8908k	ENSECAG00000009133	-0.956927
eca-miR-1180	ENSECAG00000039236	-0.91108
eca-miR-675	ENSECAG00000030809	-0.934664
eca-miR-708	ENSECAG00000017014	-0.92042
eca-miR-193b	ENSECAG00000009958	-0.93192
eca-miR-122	ENSECAG00000022075	-0.929776
eca-miR-342-3p	ENSECAG00000010493	-0.935725
eca-miR-211	ENSECAG00000024231	-0.904949
eca-miR-2483	ENSECAG00000008006	-0.959193
eca-miR-2483	ENSECAG00000023998	-0.937526
eca-miR-432	ENSECAG00000006110	-0.932164
eca-miR-27b	ENSECAG00000038949	-0.922289
eca-miR-3548	ENSECAG00000024654	-0.937422
eca-miR-326	ENSECAG00000017793	-0.922597
eca-miR-193a-5p	ENSECAG00000014993	-0.926164
eca-miR-326	ENSECAG00000017793	-0.922597
eca-miR-342-3p	ENSECAG00000018253	-0.971373
eca-miR-378	ENSECAG00000008991	-0.908202
eca-miR-15b	ENSECAG00000022663	-0.937665
eca-miR-885-5p	ENSECAG00000037175	-0.917804
eca-miR-155	ENSECAG00000020897	-0.911474
eca-miR-1180	ENSECAG00000009897	-0.928463
eca-miR-675	ENSECAG00000006609	-0.940729
eca-miR-885-3p	ENSECAG00000023177	-0.926415
eca-miR-211	ENSECAG00000033033	-0.908299
eca-miR-150	ENSECAG00000023269	-0.918011
eca-miR-193b	ENSECAG00000021031	-0.914759
eca-miR-885-3p	ENSECAG00000032085	-0.923833
eca-miR-8908k	ENSECAG00000017353	-0.960665
eca-miR-92b	ENSECAG00000010122	-0.941863
eca-miR-193a-5p	ENSECAG00000016070	-0.907333
eca-miR-675	ENSECAG00000017930	-0.959328
eca-miR-885-3p	ENSECAG00000005752	-0.927795
eca-miR-411	ENSECAG00000022117	-0.907361
eca-miR-27a	ENSECAG00000017793	-0.918119
eca-miR-326	ENSECAG00000039843	-0.911416
eca-miR-503	ENSECAG00000020425	-0.900141
eca-miR-326	ENSECAG00000021781	-0.928864
eca-miR-708	ENSECAG00000017793	-0.913243
eca-miR-150	ENSECAG00000021545	-0.906178
eca-miR-675	ENSECAG00000018761	-0.939934
eca-miR-139-3p	ENSECAG00000022357	-0.913289
eca-miR-136	ENSECAG00000038417	-0.948947
eca-miR-122	ENSECAG00000012018	-0.911219
eca-miR-342-3p	ENSECAG00000012330	-0.950863
eca-miR-378	ENSECAG00000014473	-0.958494
eca-miR-193a-5p	ENSECAG00000014020	-0.925666
eca-miR-342-3p	ENSECAG00000011134	-0.917391
eca-miR-378	ENSECAG00000036563	-0.942836
eca-miR-342-3p	ENSECAG00000003080	-0.925078
eca-miR-432	ENSECAG00000010003	-0.921122
eca-miR-326	ENSECAG00000013262	-0.912567
eca-miR-675	ENSECAG00000037120	-0.962097
eca-miR-193a-5p	ENSECAG00000012284	-0.919541
eca-miR-122	ENSECAG00000033728	-0.944593
eca-miR-675	ENSECAG00000020216	-0.932214
eca-miR-193b	ENSECAG00000011177	-0.946475
eca-miR-378	ENSECAG00000011101	-0.933342
eca-miR-25	ENSECAG00000017014	-0.900491
eca-miR-675	ENSECAG00000031942	-0.947379
eca-miR-432	ENSECAG00000022400	-0.928992
eca-miR-8908k	ENSECAG00000020814	-0.906026
eca-miR-27b	ENSECAG00000016542	-0.968555
eca-miR-326	ENSECAG00000007612	-0.921888
eca-miR-1180	ENSECAG00000012358	-0.937609
eca-miR-200c	ENSECAG00000002018	-0.916701
eca-miR-3548	ENSECAG00000020031	-0.905118
eca-miR-23a	ENSECAG00000011870	-0.953066
eca-miR-193a-5p	ENSECAG00000028703	-0.938532
eca-miR-193b	ENSECAG00000012340	-0.94688
eca-miR-193b	ENSECAG00000018342	-0.957844
eca-miR-486-3p	ENSECAG00000018986	-0.944863
eca-miR-326	ENSECAG00000000332	-0.912632
eca-miR-211	ENSECAG00000022092	-0.926951
eca-miR-193a-5p	ENSECAG00000008979	-0.937499
eca-miR-193a-5p	ENSECAG00000014020	-0.925666
eca-miR-326	ENSECAG00000013566	-0.929442
eca-miR-122	ENSECAG00000023878	-0.966454
eca-miR-2483	ENSECAG00000013999	-0.946771
eca-miR-193a-5p	ENSECAG00000030236	-0.910804
eca-miR-503	ENSECAG00000022703	-0.916082
eca-miR-92b	ENSECAG00000015424	-0.91103
eca-miR-1180	ENSECAG00000007009	-0.904116
eca-miR-326	ENSECAG00000006405	-0.916201
eca-miR-378	ENSECAG00000010201	-0.919811
eca-miR-15b	ENSECAG00000032139	-0.941088
eca-miR-8908k	ENSECAG00000006997	-0.928491
eca-miR-136	ENSECAG00000017352	-0.979931
eca-miR-432	ENSECAG00000018062	-0.906261
eca-miR-31	ENSECAG00000011177	-0.90452
eca-miR-326	ENSECAG00000016874	-0.909081
eca-miR-378	ENSECAG00000015381	-0.93489
eca-miR-9a	ENSECAG00000016273	-0.948172
eca-miR-485-5p	ENSECAG00000038775	-0.917653
eca-miR-8908k	ENSECAG00000016432	-0.920787
eca-miR-150	ENSECAG00000015033	-0.905716
eca-miR-383	ENSECAG00000006453	-0.915714
eca-miR-92b	ENSECAG00000007654	-0.92616
eca-miR-381	ENSECAG00000002425	-0.912012
eca-miR-885-3p	ENSECAG00000035193	-0.90999
eca-miR-326	ENSECAG00000023319	-0.901727
eca-miR-675	ENSECAG00000018814	-0.915575
eca-miR-193b	ENSECAG00000022117	-0.937992
eca-miR-211	ENSECAG00000035364	-0.904751
eca-miR-27a	ENSECAG00000016109	-0.920565
eca-miR-15b	ENSECAG00000008926	-0.937009
eca-miR-193b	ENSECAG00000015545	-0.923798
eca-miR-675	ENSECAG00000014218	-0.911138
eca-miR-885-3p	ENSECAG00000017930	-0.947055
eca-miR-326	ENSECAG00000015562	-0.915422
eca-miR-503	ENSECAG00000029185	-0.942425
eca-miR-370	ENSECAG00000024499	-0.902736
eca-miR-885-3p	ENSECAG00000021171	-0.915765
eca-miR-503	ENSECAG00000018342	-0.900053
eca-miR-885-3p	ENSECAG00000007644	-0.901776
eca-miR-193a-5p	ENSECAG00000012116	-0.941627
eca-miR-15b	ENSECAG00000013411	-0.953094
eca-miR-27b	ENSECAG00000021591	-0.963706
eca-miR-708	ENSECAG00000007009	-0.901507
eca-miR-885-3p	ENSECAG00000013420	-0.913016
eca-miR-23a	ENSECAG00000039843	-0.936354
eca-miR-675	ENSECAG00000003668	-0.966253
eca-miR-23b	ENSECAG00000008327	-0.939994
eca-miR-211	ENSECAG00000018251	-0.936376
eca-miR-432	ENSECAG00000010268	-0.914408
eca-miR-122	ENSECAG00000013301	-0.9445
eca-miR-193a-5p	ENSECAG00000017930	-0.955901
eca-miR-3548	ENSECAG00000020568	-0.947158
eca-miR-503	ENSECAG00000007415	-0.904757
eca-miR-326	ENSECAG00000019955	-0.90342
eca-miR-487b	ENSECAG00000008938	-0.982732
eca-miR-148a	ENSECAG00000020753	-0.903839
eca-miR-193a-5p	ENSECAG00000002171	-0.962422
eca-miR-122	ENSECAG00000022851	-0.96231
eca-miR-1180	ENSECAG00000015415	-0.908375
eca-miR-8908k	ENSECAG00000018757	-0.93413
eca-miR-342-3p	ENSECAG00000003103	-0.953351
eca-miR-193b	ENSECAG00000012265	-0.974985
eca-miR-28-5p	ENSECAG00000012351	-0.918283
eca-miR-211	ENSECAG00000023269	-0.914704
eca-miR-885-3p	ENSECAG00000005752	-0.927795
eca-miR-8908k	ENSECAG00000028265	-0.962988
eca-miR-8908k	ENSECAG00000002142	-0.949704
eca-miR-150	ENSECAG00000024450	-0.907414
eca-miR-193a-5p	ENSECAG00000007703	-0.925629
eca-miR-342-3p	ENSECAG00000009897	-0.939257
eca-miR-378	ENSECAG00000024225	-0.952447
eca-miR-31	ENSECAG00000024636	-0.904925
eca-miR-8908k	ENSECAG00000011177	-0.909556
eca-miR-675	ENSECAG00000023395	-0.923643
eca-miR-432	ENSECAG00000010150	-0.90557
eca-miR-196b	ENSECAG00000009401	-0.934099
eca-miR-23b	ENSECAG00000039843	-0.921232
eca-miR-2483	ENSECAG00000023528	-0.90944
eca-miR-192	ENSECAG00000009134	-0.903306
eca-miR-107b	ENSECAG00000007611	-0.916501
eca-miR-885-3p	ENSECAG00000016907	-0.920369
eca-miR-675	ENSECAG00000012156	-0.900297
eca-miR-200c	ENSECAG00000000428	-0.942099
eca-miR-8908k	ENSECAG00000014594	-0.90615
eca-miR-122	ENSECAG00000015942	-0.975305
eca-miR-8908k	ENSECAG00000022048	-0.936189
eca-miR-2483	ENSECAG00000005595	-0.932719
eca-miR-23b	ENSECAG00000011870	-0.951125
eca-miR-199b-5p	ENSECAG00000017793	-0.922412
eca-miR-150	ENSECAG00000021591	-0.907887
eca-miR-326	ENSECAG00000006405	-0.916201
eca-miR-8908k	ENSECAG00000019745	-0.92355
eca-miR-182	ENSECAG00000017940	-0.906253
eca-miR-323-3p	ENSECAG00000031980	-0.945855
eca-miR-8908k	ENSECAG00000034930	-0.916047
eca-miR-8908k	ENSECAG00000021765	-0.92871
eca-miR-342-3p	ENSECAG00000007654	-0.925017
eca-miR-3958	ENSECAG00000019245	-0.960742
eca-miR-369-5p	ENSECAG00000008605	-0.925884
eca-miR-342-3p	ENSECAG00000018559	-0.94653
eca-miR-381	ENSECAG00000009563	-0.903982
eca-miR-885-3p	ENSECAG00000015133	-0.906785
eca-miR-369-3p	ENSECAG00000015172	-0.934182
eca-miR-155	ENSECAG00000006377	-0.912947
eca-miR-2483	ENSECAG00000016924	-0.970907
eca-miR-193a-5p	ENSECAG00000022731	-0.902345
eca-miR-150	ENSECAG00000017793	-0.905123
eca-miR-193a-5p	ENSECAG00000022731	-0.902345
eca-miR-200b	ENSECAG00000014040	-0.944702
eca-miR-409-5p	ENSECAG00000037711	-0.921709
eca-miR-122	ENSECAG00000015563	-0.933915
eca-miR-675	ENSECAG00000025008	-0.951619
eca-miR-379	ENSECAG00000015715	-0.927919
eca-miR-122	ENSECAG00000012348	-0.904682
eca-miR-708	ENSECAG00000014761	-0.904947
eca-miR-27b	ENSECAG00000019750	-0.935027
eca-miR-155	ENSECAG00000013494	-0.921575
eca-miR-193b	ENSECAG00000021941	-0.938386
eca-miR-323-3p	ENSECAG00000017331	-0.930506
eca-miR-342-3p	ENSECAG00000019354	-0.910158
eca-miR-378	ENSECAG00000022645	-0.908179
eca-miR-92b	ENSECAG00000020568	-0.937244
eca-miR-485-5p	ENSECAG00000012279	-0.912069
eca-miR-107b	ENSECAG00000039947	-0.909745
eca-miR-885-3p	ENSECAG00000015760	-0.902139
eca-miR-199b-5p	ENSECAG00000024315	-0.918206
eca-miR-432	ENSECAG00000015269	-0.900785
eca-miR-326	ENSECAG00000022206	-0.918159
eca-miR-369-5p	ENSECAG00000012109	-0.909081
eca-miR-485-5p	ENSECAG00000011107	-0.90233
eca-miR-196b	ENSECAG00000000933	-0.9052
eca-miR-409-5p	ENSECAG00000035205	-0.905513
eca-miR-135b	ENSECAG00000013759	-0.915964
eca-miR-8908k	ENSECAG00000012524	-0.953081
eca-miR-195	ENSECAG00000008950	-0.906458
eca-miR-122	ENSECAG00000036667	-0.931343
eca-miR-708	ENSECAG00000019913	-0.916566
eca-miR-342-3p	ENSECAG00000023054	-0.907235
eca-miR-409-5p	ENSECAG00000035205	-0.905513
eca-miR-363	ENSECAG00000011256	-0.911485
eca-miR-2114	ENSECAG00000012744	-0.910798
eca-miR-378	ENSECAG00000024287	-0.921767
eca-miR-193b	ENSECAG00000005752	-0.940863
eca-miR-150	ENSECAG00000021731	-0.914003
eca-miR-449b	ENSECAG00000005084	-0.912031
eca-miR-27b	ENSECAG00000017793	-0.966054
eca-miR-378	ENSECAG00000012486	-0.931777
eca-miR-2114	ENSECAG00000010830	-0.946061
eca-miR-2114	ENSECAG00000038215	-0.93685
eca-miR-485-5p	ENSECAG00000015715	-0.906019
eca-miR-8908k	ENSECAG00000016841	-0.909971
eca-miR-8908k	ENSECAG00000039487	-0.933242
eca-miR-8908k	ENSECAG00000009835	-0.902446
eca-miR-432	ENSECAG00000015269	-0.900785
eca-miR-8908k	ENSECAG00000008399	-0.907607
eca-miR-8908k	ENSECAG00000016430	-0.915255
eca-miR-199b-5p	ENSECAG00000011371	-0.919398
eca-miR-211	ENSECAG00000007612	-0.909571
eca-miR-2114	ENSECAG00000020761	-0.934547
eca-miR-1180	ENSECAG00000039843	-0.930637
eca-miR-885-3p	ENSECAG00000021192	-0.913761
eca-miR-23b	ENSECAG00000020230	-0.947783
eca-miR-8908k	ENSECAG00000020280	-0.917318
eca-miR-3958	ENSECAG00000034330	-0.903596
eca-miR-150	ENSECAG00000009317	-0.906167
eca-miR-708	ENSECAG00000024781	-0.911026
eca-miR-122	ENSECAG00000000216	-0.961422
eca-miR-23b	ENSECAG00000009730	-0.954794
eca-miR-23a	ENSECAG00000009730	-0.940542
eca-miR-3958	ENSECAG00000015198	-0.940505
eca-miR-27b	ENSECAG00000039843	-0.930947
eca-miR-409-5p	ENSECAG00000037711	-0.921709
eca-miR-885-5p	ENSECAG00000024650	-0.906567
eca-miR-193b	ENSECAG00000011529	-0.914414
eca-miR-342-3p	ENSECAG00000023269	-0.974804
eca-miR-423-3p	ENSECAG00000010390	-0.977345
eca-miR-378	ENSECAG00000020238	-0.931586
eca-miR-485-5p	ENSECAG00000001372	-0.905139
eca-miR-211	ENSECAG00000019354	-0.908331
eca-miR-122	ENSECAG00000005203	-0.91873
eca-miR-192	ENSECAG00000015172	-0.924111
eca-miR-379	ENSECAG00000024605	-0.931676
eca-miR-15b	ENSECAG00000008327	-0.953381
eca-miR-183	ENSECAG00000004217	-0.906442
eca-miR-182	ENSECAG00000018253	-0.912992
eca-miR-27b	ENSECAG00000000138	-0.955648
eca-miR-483	ENSECAG00000024522	-0.908921
eca-miR-409-5p	ENSECAG00000024414	-0.917836
eca-miR-23b	ENSECAG00000015401	-0.91036
eca-miR-675	ENSECAG00000039947	-0.925709
eca-miR-107b	ENSECAG00000007241	-0.905638
eca-miR-2483	ENSECAG00000012330	-0.950115
eca-miR-27a	ENSECAG00000016542	-0.920702
eca-miR-342-3p	ENSECAG00000016542	-0.968404
eca-miR-1180	ENSECAG00000013968	-0.921608
eca-miR-193b	ENSECAG00000031156	-0.918186
eca-miR-326	ENSECAG00000008724	-0.901212
eca-miR-363	ENSECAG00000003080	-0.900291
eca-miR-885-3p	ENSECAG00000024595	-0.923374
eca-miR-27b	ENSECAG00000011134	-0.93968
eca-miR-432	ENSECAG00000020238	-0.901769
eca-miR-8908k	ENSECAG00000022868	-0.919022
eca-miR-2483	ENSECAG00000013284	-0.971495
eca-miR-149	ENSECAG00000024672	-0.925929
eca-miR-193b	ENSECAG00000016998	-0.927497
eca-miR-2114	ENSECAG00000023413	-0.908545
eca-miR-23a	ENSECAG00000008327	-0.91871
eca-miR-3958	ENSECAG00000025030	-0.950637
eca-miR-326	ENSECAG00000017793	-0.922597
eca-miR-23a	ENSECAG00000023528	-0.92039
eca-miR-342-3p	ENSECAG00000013475	-0.918615
eca-miR-15b	ENSECAG00000023967	-0.951738
eca-miR-193a-5p	ENSECAG00000019170	-0.93293
eca-miR-326	ENSECAG00000016874	-0.909081
eca-miR-326	ENSECAG00000022206	-0.918159
eca-miR-3958	ENSECAG00000015381	-0.951074
eca-miR-15b	ENSECAG00000024158	-0.903403
eca-miR-136	ENSECAG00000000199	-0.904097
eca-miR-885-3p	ENSECAG00000024522	-0.929824
eca-miR-342-3p	ENSECAG00000008927	-0.916823
eca-miR-432	ENSECAG00000014244	-0.904973
eca-miR-378	ENSECAG00000038417	-0.90767
eca-miR-15b	ENSECAG00000000138	-0.941382
eca-miR-193a-5p	ENSECAG00000019867	-0.900133
eca-miR-122	ENSECAG00000011563	-0.901241
eca-miR-193a-5p	ENSECAG00000013301	-0.921191
eca-miR-326	ENSECAG00000039989	-0.912631
eca-miR-708	ENSECAG00000006892	-0.923668
eca-miR-122	ENSECAG00000022048	-0.925252
eca-miR-8908k	ENSECAG00000014975	-0.930467
eca-miR-2114	ENSECAG00000016103	-0.98885
eca-miR-122	ENSECAG00000023893	-0.922025
eca-miR-432	ENSECAG00000015715	-0.90588
eca-miR-28-5p	ENSECAG00000018986	-0.934435
eca-miR-200c	ENSECAG00000014040	-0.929376
eca-miR-182	ENSECAG00000009708	-0.92152
eca-miR-155	ENSECAG00000011828	-0.947155
eca-miR-193b	ENSECAG00000008678	-0.955182
eca-miR-122	ENSECAG00000000514	-0.917572
eca-miR-192	ENSECAG00000019424	-0.900853
eca-miR-708	ENSECAG00000024231	-0.912327
eca-miR-148a	ENSECAG00000019778	-0.96782
eca-miR-136	ENSECAG00000033344	-0.933227
eca-miR-485-5p	ENSECAG00000038775	-0.917653
eca-miR-885-3p	ENSECAG00000009971	-0.907428
eca-miR-193a-5p	ENSECAG00000017281	-0.941613
eca-miR-2114	ENSECAG00000017930	-0.900112
eca-miR-27a	ENSECAG00000000138	-0.926087
eca-miR-135b	ENSECAG00000014711	-0.905233
eca-miR-409-5p	ENSECAG00000013368	-0.927481
eca-miR-193b	ENSECAG00000037175	-0.924654
eca-miR-708	ENSECAG00000021731	-0.926218
eca-miR-200c	ENSECAG00000024660	-0.918085
eca-miR-193b	ENSECAG00000015942	-0.968744
eca-miR-193a-5p	ENSECAG00000037120	-0.944337
eca-miR-27b	ENSECAG00000008870	-0.954806
eca-miR-27a	ENSECAG00000008870	-0.914545
eca-miR-1180	ENSECAG00000021368	-0.947261
eca-miR-8908k	ENSECAG00000010781	-0.975607
eca-miR-150	ENSECAG00000018521	-0.903562
eca-miR-543	ENSECAG00000017905	-0.948771
eca-miR-122	ENSECAG00000018757	-0.958543
eca-miR-193b	ENSECAG00000010617	-0.944313
eca-miR-2114	ENSECAG00000007431	-0.91935
eca-miR-9021	ENSECAG00000011870	-0.946017
eca-miR-9a	ENSECAG00000007826	-0.927134
eca-miR-139-3p	ENSECAG00000020888	-0.908858
eca-miR-2483	ENSECAG00000021599	-0.950252
eca-miR-378	ENSECAG00000018301	-0.933412
eca-miR-2483	ENSECAG00000021483	-0.947203
eca-miR-148a	ENSECAG00000019778	-0.96782
eca-miR-708	ENSECAG00000021307	-0.900411
eca-miR-193a-5p	ENSECAG00000016870	-0.908291
eca-miR-23b	ENSECAG00000001926	-0.971402
eca-miR-23a	ENSECAG00000001926	-0.957682
eca-miR-193b	ENSECAG00000024394	-0.926461
eca-miR-192	ENSECAG00000021716	-0.921834
eca-miR-708	ENSECAG00000000643	-0.916148
eca-miR-8908k	ENSECAG00000019795	-0.942437
eca-miR-342-3p	ENSECAG00000011829	-0.915897
eca-miR-8908k	ENSECAG00000035894	-0.967439
eca-miR-494	ENSECAG00000011221	-0.954648
eca-miR-432	ENSECAG00000022195	-0.915278
eca-miR-27b	ENSECAG00000024265	-0.923521
eca-miR-15b	ENSECAG00000018521	-0.967993
eca-miR-193b	ENSECAG00000037175	-0.924654
eca-miR-8908k	ENSECAG00000015381	-0.942292
eca-miR-182	ENSECAG00000019115	-0.912135
eca-miR-326	ENSECAG00000021599	-0.912389
eca-miR-885-3p	ENSECAG00000015133	-0.906785
eca-miR-342-3p	ENSECAG00000011390	-0.928145
eca-miR-503	ENSECAG00000023846	-0.925673
eca-miR-122	ENSECAG00000023870	-0.939957
eca-miR-22	ENSECAG00000013457	-0.948634
eca-miR-193a-5p	ENSECAG00000020475	-0.92324
eca-miR-2114	ENSECAG00000021799	-0.907011
eca-miR-92b	ENSECAG00000010392	-0.994175
eca-miR-487b	ENSECAG00000006756	-0.953348
eca-miR-342-3p	ENSECAG00000017793	-0.968518
eca-miR-342-3p	ENSECAG00000039827	-0.952453
eca-miR-15b	ENSECAG00000008870	-0.956976
eca-miR-193a-5p	ENSECAG00000011107	-0.919498
eca-miR-1180	ENSECAG00000009115	-0.917486
eca-miR-409-3p	ENSECAG00000000314	-0.920678
eca-miR-2114	ENSECAG00000028144	-0.966882
eca-miR-196b	ENSECAG00000012314	-0.944316
eca-miR-182	ENSECAG00000023269	-0.901156
eca-miR-675	ENSECAG00000018761	-0.939934
eca-miR-27b	ENSECAG00000013793	-0.952695
eca-miR-23b	ENSECAG00000023528	-0.911402
eca-miR-200b	ENSECAG00000025151	-0.938067
eca-miR-8908k	ENSECAG00000015545	-0.914128
eca-miR-342-3p	ENSECAG00000013616	-0.908164
eca-miR-2483	ENSECAG00000013454	-0.926851
eca-miR-8908k	ENSECAG00000011221	-0.927453
eca-miR-193a-5p	ENSECAG00000017281	-0.941613
eca-miR-193b	ENSECAG00000019128	-0.920803
eca-miR-8908k	ENSECAG00000016841	-0.909971
eca-miR-193a-5p	ENSECAG00000022117	-0.932908
eca-miR-211	ENSECAG00000017014	-0.912336
eca-miR-2483	ENSECAG00000000449	-0.968292
eca-miR-708	ENSECAG00000022309	-0.953692
eca-miR-378	ENSECAG00000022645	-0.908179
eca-miR-449a	ENSECAG00000016573	-0.93761
eca-miR-708	ENSECAG00000021599	-0.921086
eca-miR-148a	ENSECAG00000018062	-0.903361
eca-miR-9021	ENSECAG00000006910	-0.929591
eca-miR-193a-5p	ENSECAG00000009133	-0.938299
eca-miR-342-3p	ENSECAG00000012720	-0.960057
eca-miR-195	ENSECAG00000008661	-0.923942
eca-miR-27a	ENSECAG00000010493	-0.907066
eca-miR-25	ENSECAG00000007612	-0.911841
eca-miR-122	ENSECAG00000008742	-0.946417
eca-miR-31	ENSECAG00000037175	-0.908377
eca-miR-23a	ENSECAG00000015401	-0.926929
eca-miR-9a	ENSECAG00000016924	-0.914671
eca-miR-92b	ENSECAG00000015349	-0.923432
eca-miR-326	ENSECAG00000040578	-0.912112
eca-miR-122	ENSECAG00000016284	-0.918447
eca-miR-122	ENSECAG00000000678	-0.902228
eca-miR-193b	ENSECAG00000038775	-0.921555
eca-miR-342-3p	ENSECAG00000021307	-0.946595
eca-miR-8908k	ENSECAG00000018333	-0.958199
eca-miR-107b	ENSECAG00000035193	-0.936899
eca-miR-454	ENSECAG00000011218	-0.943018
eca-miR-122	ENSECAG00000000940	-0.900432
eca-miR-8908k	ENSECAG00000010781	-0.975607
eca-miR-2114	ENSECAG00000010830	-0.946061
eca-miR-140-3p	ENSECAG00000014809	-0.932737
eca-miR-378	ENSECAG00000028703	-0.951811
eca-miR-494	ENSECAG00000036667	-0.947738
eca-miR-193b	ENSECAG00000018018	-0.911675
eca-miR-22	ENSECAG00000008923	-0.966197
eca-miR-15b	ENSECAG00000039843	-0.901562
eca-miR-199b-5p	ENSECAG00000011828	-0.953988
eca-miR-378	ENSECAG00000008270	-0.925419
eca-miR-8908k	ENSECAG00000009835	-0.902446
eca-miR-31	ENSECAG00000009896	-0.924525
eca-miR-27b	ENSECAG00000000701	-0.902869
eca-miR-122	ENSECAG00000000141	-0.962636
eca-miR-1180	ENSECAG00000013793	-0.949269
eca-miR-15b	ENSECAG00000010926	-0.903381
eca-miR-8908k	ENSECAG00000012055	-0.928942
eca-miR-31	ENSECAG00000016997	-0.915311
eca-miR-2114	ENSECAG00000001963	-0.912027
eca-miR-885-5p	ENSECAG00000021331	-0.931403
eca-miR-183	ENSECAG00000010342	-0.907802
eca-miR-2483	ENSECAG00000019943	-0.906105
eca-miR-135b	ENSECAG00000011822	-0.920762
eca-miR-195	ENSECAG00000017868	-0.916098
eca-miR-885-5p	ENSECAG00000037175	-0.917804
eca-miR-8908k	ENSECAG00000010780	-0.945742
eca-miR-8908k	ENSECAG00000017352	-0.935402
eca-miR-885-3p	ENSECAG00000005752	-0.927795
eca-miR-193b	ENSECAG00000004152	-0.931294
eca-miR-27a	ENSECAG00000039393	-0.904857
eca-miR-8908k	ENSECAG00000022568	-0.903063
eca-miR-432	ENSECAG00000020850	-0.907169
eca-miR-15b	ENSECAG00000022986	-0.934839
eca-miR-483	ENSECAG00000015743	-0.944486
eca-miR-1180	ENSECAG00000010493	-0.948937
eca-miR-27b	ENSECAG00000011623	-0.960556
eca-miR-31	ENSECAG00000017905	-0.926579
eca-miR-155	ENSECAG00000010926	-0.923542
eca-miR-432	ENSECAG00000037532	-0.922288
eca-miR-1180	ENSECAG00000002049	-0.950642
eca-miR-342-3p	ENSECAG00000021358	-0.931858
eca-miR-379	ENSECAG00000008662	-0.913258
eca-miR-3548	ENSECAG00000022309	-0.916431
eca-miR-27b	ENSECAG00000039393	-0.968484
eca-miR-15b	ENSECAG00000026924	-0.958143
eca-miR-409-5p	ENSECAG00000038326	-0.918361
eca-miR-192	ENSECAG00000014548	-0.910734
eca-miR-122	ENSECAG00000000036	-0.910888
eca-miR-122	ENSECAG00000016917	-0.909627
eca-miR-31	ENSECAG00000000462	-0.928996
eca-miR-200c	ENSECAG00000023415	-0.914136
eca-miR-192	ENSECAG00000014548	-0.910734
eca-miR-211	ENSECAG00000019354	-0.908331
eca-miR-150	ENSECAG00000006892	-0.908748
eca-miR-122	ENSECAG00000000141	-0.962636
eca-miR-8908k	ENSECAG00000007993	-0.938953
eca-miR-486-3p	ENSECAG00000018986	-0.944863
eca-miR-378	ENSECAG00000000141	-0.96944
eca-miR-136	ENSECAG00000016064	-0.925758
eca-miR-675	ENSECAG00000014757	-0.923798
eca-miR-8908k	ENSECAG00000020064	-0.923408
eca-miR-211	ENSECAG00000010342	-0.910414
eca-miR-2114	ENSECAG00000018062	-0.939005
eca-miR-432	ENSECAG00000020238	-0.901769
eca-miR-23b	ENSECAG00000015850	-0.970241
eca-miR-8908k	ENSECAG00000014473	-0.967004
eca-miR-494	ENSECAG00000009617	-0.953207
eca-miR-193a-5p	ENSECAG00000037175	-0.92686
eca-miR-2114	ENSECAG00000009630	-0.947285
eca-miR-27b	ENSECAG00000023651	-0.960842
eca-miR-122	ENSECAG00000024263	-0.938117
eca-miR-31	ENSECAG00000009286	-0.944757
eca-miR-885-5p	ENSECAG00000035894	-0.931059
eca-miR-122	ENSECAG00000025038	-0.921086
eca-miR-182	ENSECAG00000023269	-0.901156
eca-miR-15b	ENSECAG00000003532	-0.915281
eca-miR-136	ENSECAG00000014379	-0.929233
eca-miR-122	ENSECAG00000008168	-0.935246
eca-miR-708	ENSECAG00000007801	-0.911
eca-miR-342-3p	ENSECAG00000020347	-0.950622
eca-miR-378	ENSECAG00000009835	-0.906274
eca-miR-433	ENSECAG00000017169	-0.943626
eca-miR-432	ENSECAG00000014409	-0.905625
eca-miR-211	ENSECAG00000017014	-0.912336
eca-miR-25	ENSECAG00000021591	-0.909148
eca-miR-329a	ENSECAG00000010505	-0.917169
eca-miR-92b	ENSECAG00000008327	-0.950214
eca-miR-22	ENSECAG00000012284	-0.921031
eca-miR-483	ENSECAG00000018200	-0.922539
eca-miR-148a	ENSECAG00000000356	-0.903764
eca-miR-192	ENSECAG00000016231	-0.934828
eca-miR-429	ENSECAG00000025151	-0.902433
eca-miR-183	ENSECAG00000039659	-0.921928
eca-miR-2114	ENSECAG00000010505	-0.91748
eca-miR-136	ENSECAG00000016147	-0.904689
eca-miR-148a	ENSECAG00000009258	-0.912578
eca-miR-342-3p	ENSECAG00000020897	-0.940591
eca-miR-409-5p	ENSECAG00000020500	-0.92661
eca-miR-193b	ENSECAG00000012870	-0.924757
eca-miR-326	ENSECAG00000014846	-0.92281
eca-miR-326	ENSECAG00000014730	-0.954131
eca-miR-483	ENSECAG00000015743	-0.944486
eca-miR-122	ENSECAG00000025038	-0.921086
eca-miR-323-3p	ENSECAG00000038326	-0.913027
eca-miR-378	ENSECAG00000010781	-0.912428
eca-miR-8908k	ENSECAG00000008582	-0.908937
eca-miR-432	ENSECAG00000021890	-0.932106
eca-miR-25	ENSECAG00000010122	-0.920408
eca-miR-885-5p	ENSECAG00000017826	-0.917798
eca-miR-342-3p	ENSECAG00000038126	-0.985584
eca-miR-195	ENSECAG00000012314	-0.913287
eca-miR-708	ENSECAG00000024983	-0.916105
eca-miR-378	ENSECAG00000005701	-0.927664
eca-miR-195	ENSECAG00000023269	-0.922974
eca-miR-183	ENSECAG00000009708	-0.916708
eca-miR-193a-5p	ENSECAG00000023870	-0.938057
eca-miR-8908k	ENSECAG00000031395	-0.956091
eca-miR-8908k	ENSECAG00000008144	-0.982049
eca-miR-27a	ENSECAG00000020823	-0.912815
eca-miR-135b	ENSECAG00000003836	-0.935515
eca-miR-432	ENSECAG00000034367	-0.941871
eca-miR-432	ENSECAG00000021890	-0.932106
eca-miR-107b	ENSECAG00000015597	-0.907034
eca-miR-675	ENSECAG00000037175	-0.92791
eca-miR-885-3p	ENSECAG00000005752	-0.927795
eca-miR-193a-5p	ENSECAG00000019695	-0.943977
eca-miR-193b	ENSECAG00000024577	-0.921982
eca-miR-31	ENSECAG00000019245	-0.906739
eca-miR-8908k	ENSECAG00000021449	-0.923672
eca-miR-8908k	ENSECAG00000021331	-0.944142
eca-miR-122	ENSECAG00000038215	-0.968125
eca-miR-369-3p	ENSECAG00000016957	-0.938592
eca-miR-92b	ENSECAG00000013728	-0.905134
eca-miR-708	ENSECAG00000006892	-0.923668
eca-miR-2483	ENSECAG00000023140	-0.920744
eca-miR-708	ENSECAG00000021473	-0.916279
eca-miR-8908k	ENSECAG00000024499	-0.914799
eca-miR-15b	ENSECAG00000000402	-0.929465
eca-miR-326	ENSECAG00000019955	-0.90342
eca-miR-27b	ENSECAG00000006379	-0.918819
eca-miR-196b	ENSECAG00000000261	-0.940483
eca-miR-9a	ENSECAG00000016924	-0.914671
eca-miR-8908k	ENSECAG00000025008	-0.922738
eca-miR-15b	ENSECAG00000033320	-0.966653
eca-miR-9a	ENSECAG00000017458	-0.90096
eca-miR-342-3p	ENSECAG00000036846	-0.969158
eca-miR-3958	ENSECAG00000016907	-0.94739
eca-miR-183	ENSECAG00000017793	-0.90822
eca-miR-27a	ENSECAG00000023651	-0.918088
eca-miR-223	ENSECAG00000013325	-0.939165
eca-miR-329a	ENSECAG00000019449	-0.902023
eca-miR-326	ENSECAG00000013231	-0.926847
eca-miR-503	ENSECAG00000003668	-0.913462
eca-miR-3958	ENSECAG00000022936	-0.910293
eca-miR-543	ENSECAG00000018415	-0.947756
eca-miR-27b	ENSECAG00000007482	-0.907445
eca-miR-150	ENSECAG00000017258	-0.953877
eca-miR-8908k	ENSECAG00000023455	-0.925295
eca-miR-150	ENSECAG00000023369	-0.913625
eca-miR-2114	ENSECAG00000019747	-0.916911
eca-miR-122	ENSECAG00000023805	-0.932846
eca-miR-155	ENSECAG00000010402	-0.939725
eca-miR-23b	ENSECAG00000039843	-0.921232
eca-miR-23a	ENSECAG00000039843	-0.936354
eca-miR-543	ENSECAG00000017930	-0.90301
eca-miR-432	ENSECAG00000013071	-0.924905
eca-miR-432	ENSECAG00000016768	-0.921549
eca-miR-378	ENSECAG00000039487	-0.951958
eca-miR-15b	ENSECAG00000009708	-0.911119
eca-miR-193b	ENSECAG00000021799	-0.902519
eca-miR-2483	ENSECAG00000021078	-0.954896
eca-miR-494	ENSECAG00000000090	-0.937678
eca-miR-409-5p	ENSECAG00000016323	-0.943518
eca-miR-27b	ENSECAG00000005228	-0.908882
eca-miR-708	ENSECAG00000009537	-0.916014
eca-miR-31	ENSECAG00000015715	-0.919245
eca-miR-15b	ENSECAG00000011175	-0.962388
eca-miR-2483	ENSECAG00000015562	-0.942786
eca-miR-122	ENSECAG00000022918	-0.964448
eca-miR-199b-5p	ENSECAG00000016394	-0.902928
eca-miR-193a-5p	ENSECAG00000021905	-0.91228
eca-miR-326	ENSECAG00000033446	-0.907629
eca-miR-409-5p	ENSECAG00000007993	-0.913664
eca-miR-193b	ENSECAG00000007241	-0.963882
eca-miR-148a	ENSECAG00000012993	-0.909596
eca-miR-193a-5p	ENSECAG00000019449	-0.922639
eca-miR-27b	ENSECAG00000024124	-0.917223
eca-miR-8908k	ENSECAG00000010501	-0.902996
eca-miR-155	ENSECAG00000020082	-0.967937
eca-miR-122	ENSECAG00000022048	-0.925252
eca-miR-107b	ENSECAG00000013711	-0.916015
