# Supplementary material for: In search of epigenetic hallmarks of different tissues: an integrative omics study of horse liver, lung, and heart
Source: Mamm Genome. 2024 Aug 14;35(4):600–20. doi: 10.1007/s00335-024-10057-0 (PMC11522055; doi:10.1007/s00335-024-10057-0)
Supplement: Supplementary file 4 — Supplementary Material 4: Table S4. Functional enrichment of genes harboring DMSs, in lung versus heart (A-C), lung vs. liver (D-F), and heart vs. liver (G-I) comparisons (BP- biological processes; CC- cellular components, MF- molecular functions). The enriched KEGG pathways involving genes with DMSs (J-L). [file 335_2024_10057_MOESM4_ESM.xlsx]

## Sheet: A_Q3_Gene Promoter
Ensembl gene accession number	Gene symbol	Chromosom	DMS location on chromosome	DMS location in gene region	meth.diff	Expression FC	padj	Gene expression in the heart	Gene expression in the liver
ENSECAG00000018554	-	11	7565446	upstream_gene_variant	-28.9225	291.7	0.000882413	1322.13	1030.43
ENSECAG00000018554	-	11	7565494	upstream_gene_variant	-32.2205	291.7	0.000882413	1322.13	1030.43
ENSECAG00000021468	POPDC2	19	41727828	upstream_gene_variant	-31.0513	3966.84	1.08047e-35	3968.7	1.86446
ENSECAG00000002115	-	2	48344952	upstream_gene_variant	-39.5078	263.071	0.000153738	684.784	421.713
ENSECAG00000002115	-	2	48344970	upstream_gene_variant	-30.1292	263.071	0.000153738	684.784	421.713
ENSECAG00000012156	USHBP1	21	2899818	upstream_gene_variant	-25.2343	699.345	6.53793e-05	773.61	74.2654
ENSECAG00000012156	USHBP1	21	2899865	upstream_gene_variant	-27.3297	699.345	6.53793e-05	773.61	74.2654
ENSECAG00000012110	MRPL15	9	30220860	upstream_gene_variant	-25.338	1451.37	0.000539716	3118.95	1667.58
ENSECAG00000012110	MRPL15	9	30220867	upstream_gene_variant	-25.283	1451.37	0.000539716	3118.95	1667.58
ENSECAG00000016192	EPN1	10	25211432	upstream_gene_variant	25.4735	-803.605	0.023683	1440.01	2243.62
ENSECAG00000011852	ALDH4A1	2	35223333	upstream_gene_variant	26.9427	-922.211	0.00656191	120.671	1042.88
ENSECAG00000017104	ERRFI1	2	43040572	upstream_gene_variant	54.3642	-1786.72	1.08928e-14	74.3554	1861.08
ENSECAG00000017104	ERRFI1	2	43040605	upstream_gene_variant	53.8027	-1786.72	1.08928e-14	74.3554	1861.08
ENSECAG00000017104	ERRFI1	2	43040609	upstream_gene_variant	55.7202	-1786.72	1.08928e-14	74.3554	1861.08
ENSECAG00000008852	ABCA1	25	11184789	upstream_gene_variant	55.7326	-1449.56	0.000840716	36.7799	1486.34
ENSECAG00000008958	SOD1	26	29807853	upstream_gene_variant	29.7403	-8302	0.00325818	1340.03	9642.04
ENSECAG00000011720	METTL7B	6	74379169	upstream_gene_variant	43.3074	-11502.2	6.02188e-22	254.837	11757.1
ENSECAG00000020881	CTSC	7	59885361	upstream_gene_variant	41.7108	-2586.12	0.000230346	395.294	2981.42
ENSECAG00000020881	CTSC	7	59885403	upstream_gene_variant	26.1276	-2586.12	0.000230346	395.294	2981.42

## Sheet: B_Q3_Gene Body
Ensembl gene accession number	Gene symbol	Chromosom	DMS location on chromosome	DMS location in gene region	meth.diff	Expression FC	padj	Gene expression in the heart	Gene expression in the liver
ENSECAG00000015981	INPP5A	1	1299677	intron_variant	32.5641	720.629	3.34639e-24	797.025	76.3953
ENSECAG00000015981	INPP5A	1	1299700	intron_variant	36.6984	720.629	3.34639e-24	797.025	76.3953
ENSECAG00000015981	INPP5A	1	1299722	intron_variant	29.4017	720.629	3.34639e-24	797.025	76.3953
ENSECAG00000024113	ABLIM1	1	17443440	intron_variant	33.186	588.497	0.0273839	660.905	72.4081
ENSECAG00000000095	GOT1	1	30385294	intron_variant	31.5661	204.694	1.80344e-45	1660.89	1456.2
ENSECAG00000013398	SLCO3A1	1	99347514	intron_variant	57.5503	467.905	1.58105e-07	510.785	42.8802
ENSECAG00000038332	-	1	158882383	intron_variant	30.5229	1362.61	0.0141633	2123.63	761.016
ENSECAG00000038332	-	1	158882428	intron_variant	44.3402	1362.61	0.0141633	2123.63	761.016
ENSECAG00000008005	AKT2	10	10867739	intron_variant	36.8976	13.6412	5.19376e-08	666.655	653.014
ENSECAG00000007818	VASP	10	16330016	intron_variant	36.7653	173.296	6.59289e-05	401.5	228.204
ENSECAG00000007818	VASP	10	16330033	intron_variant	41.7365	173.296	6.59289e-05	401.5	228.204
ENSECAG00000007818	VASP	10	16330066	intron_variant	51.3318	173.296	6.59289e-05	401.5	228.204
ENSECAG00000007818	VASP	10	16330080	intron_variant	60.0552	173.296	6.59289e-05	401.5	228.204
ENSECAG00000026938	RPL28	10	24990546	intron_variant	25.0572	524.797	0.00246699	2090.25	1565.45
ENSECAG00000026938	RPL28	10	24990553	intron_variant	64.6072	524.797	0.00246699	2090.25	1565.45
ENSECAG00000026938	RPL28	10	24990577	intron_variant	56.5273	524.797	0.00246699	2090.25	1565.45
ENSECAG00000026938	RPL28	10	24990580	intron_variant	51.7544	524.797	0.00246699	2090.25	1565.45
ENSECAG00000013456	PRPSAP1	11	5807606	intron_variant	60.7843	49.823	0.00621139	335.312	285.489
ENSECAG00000019186	MED24	11	22531137	intron_variant	29.2373	297.877	1.11036e-11	540.463	242.586
ENSECAG00000018404	DHRS7C	11	52732925	intron_variant	26.1794	2547.59	8.67349e-85	2556.28	8.69278
ENSECAG00000009847	MTA2	12	26431616	intron_variant	29.3696	14.0453	0.0302828	666.156	652.111
ENSECAG00000013671	EIF3B	13	1981565	intron_variant	36.143	183.166	3.97767e-06	977.118	793.952
ENSECAG00000013671	EIF3B	13	1981611	intron_variant	25.4655	183.166	3.97767e-06	977.118	793.952
ENSECAG00000022645	CUX1	13	9989547	intron_variant	50.6113	3.91547	0.000569562	499.022	495.106
ENSECAG00000022645	CUX1	13	9989588	intron_variant	44.8424	3.91547	0.000569562	499.022	495.106
ENSECAG00000022645	CUX1	13	9989592	intron_variant	49.9761	3.91547	0.000569562	499.022	495.106
ENSECAG00000022645	CUX1	13	9989601	intron_variant	49.3845	3.91547	0.000569562	499.022	495.106
ENSECAG00000022645	CUX1	13	10113590	intron_variant	30.6784	3.91547	0.000569562	499.022	495.106
ENSECAG00000022645	CUX1	13	10113598	intron_variant	30.5259	3.91547	0.000569562	499.022	495.106
ENSECAG00000022645	CUX1	13	10113617	intron_variant	37.0808	3.91547	0.000569562	499.022	495.106
ENSECAG00000009958	DUSP1	14	7882649	intron_variant	42.0376	861.833	1.12512e-09	1392.52	530.686
ENSECAG00000013676	CAST	14	72024821	intron_variant	31.0458	2700.85	2.77545e-09	3096.12	395.265
ENSECAG00000013676	CAST	14	72091828	intron_variant	43.1092	2700.85	2.77545e-09	3096.12	395.265
ENSECAG00000006772	DYSF	15	32160218	intron_variant	25.6501	422.721	0.0174577	619.189	196.468
ENSECAG00000016641	NBAS	15	80546452	intron_variant	47.7639	379.169	1.28702e-15	659.009	279.84
ENSECAG00000007658	MGLL	16	1754942	intron_variant	34.9705	631.61	4.0716e-49	664.794	33.1844
ENSECAG00000005244	PDHB	16	31589497	missense_variant	39.374	969.205	2.02146e-33	1848.47	879.265
ENSECAG00000005244	PDHB	16	31589505	synonymous_variant	43.824	969.205	2.02146e-33	1848.47	879.265
ENSECAG00000024420	SCAP	16	41014174	intron_variant	39.4771	144.907	4.65744e-06	757.428	612.52
ENSECAG00000013897	RFTN1	16	66757186	intron_variant	29.7535	598.954	4.78916e-14	741.912	142.959
ENSECAG00000015739	TOPBP1	16	70789412	intron_variant	56.4555	11.8729	0.0113781	521.925	510.052
ENSECAG00000015739	TOPBP1	16	70789423	intron_variant	51.4826	11.8729	0.0113781	521.925	510.052
ENSECAG00000015739	TOPBP1	16	70789437	intron_variant	57.6901	11.8729	0.0113781	521.925	510.052
ENSECAG00000011122	SUCLA2	17	22893914	intron_variant	51.5198	958.755	4.49318e-20	1285.64	326.883
ENSECAG00000012220	ITPRID2	18	59740188	intron_variant	28.9804	156.929	0.000925214	709.144	552.215
ENSECAG00000012220	ITPRID2	18	59740200	intron_variant	37.8388	156.929	0.000925214	709.144	552.215
ENSECAG00000014820	DSP	20	8148930	intron_variant	34.4697	1012.22	0.0337538	2033.58	1021.36
ENSECAG00000014820	DSP	20	8148960	intron_variant	26.9751	1012.22	0.0337538	2033.58	1021.36
ENSECAG00000014820	DSP	20	8148969	intron_variant	27.2457	1012.22	0.0337538	2033.58	1021.36
ENSECAG00000014820	DSP	20	8148974	intron_variant	26.3636	1012.22	0.0337538	2033.58	1021.36
ENSECAG00000014820	DSP	20	8148979	intron_variant	37.7198	1012.22	0.0337538	2033.58	1021.36
ENSECAG00000014820	DSP	20	8148986	intron_variant	33.7662	1012.22	0.0337538	2033.58	1021.36
ENSECAG00000010855	PTPRA	22	20276322	intron_variant	27.7185	10.4424	0.00755128	376.552	366.11
ENSECAG00000010855	PTPRA	22	20276339	intron_variant	40.5982	10.4424	0.00755128	376.552	366.11
ENSECAG00000013630	SULF2	22	37233644	intron_variant	43.3811	760.849	0.00217402	792.194	31.3456
ENSECAG00000013630	SULF2	22	37233685	intron_variant	42.312	760.849	0.00217402	792.194	31.3456
ENSECAG00000013630	SULF2	22	37233699	intron_variant	29.3436	760.849	0.00217402	792.194	31.3456
ENSECAG00000021211	COL15A1	25	5791666	intron_variant	35.6462	1479.28	9.34996e-12	1490.43	11.1481
ENSECAG00000020519	ECPAS	25	16708013	intron_variant	53.4125	982.382	5.72217e-17	2159.37	1176.99
ENSECAG00000024442	NIBAN2	25	31577462	intron_variant	26.7544	651.673	0.0229639	739.413	87.7399
ENSECAG00000024442	NIBAN2	25	31577471	intron_variant	35.9649	651.673	0.0229639	739.413	87.7399
ENSECAG00000024442	NIBAN2	25	31577507	intron_variant	28.5088	651.673	0.0229639	739.413	87.7399
ENSECAG00000017033	FBXW5	25	39116335	intron_variant	29.1106	661.729	2.87674e-22	1226.22	564.494
ENSECAG00000018314	TIMP3	28	32061320	intron_variant	30.6349	1280.02	5.99781e-05	1445.5	165.484
ENSECAG00000018314	TIMP3	28	32061349	intron_variant	40.3849	1280.02	5.99781e-05	1445.5	165.484
ENSECAG00000015700	SAMM5-	28	41355320	intron_variant	32.7405	924.407	1.01729e-73	1443.71	519.304
ENSECAG00000015700	SAMM5-	28	41355332	intron_variant	41.4957	924.407	1.01729e-73	1443.71	519.304
ENSECAG00000020055	PFKP	29	31981859	intron_variant	43.5752	1416.13	3.99107e-13	1527.8	111.671
ENSECAG00000021413	ADGRG1	3	10539816	intron_variant	30.4968	1519.13	5.27272e-45	1540.25	21.1238
ENSECAG00000021162	CDH13	3	31337999	intron_variant	34.2308	1422.39	5.8448e-24	1424.84	2.44837
ENSECAG00000021162	CDH13	3	31617265	intron_variant	32.4281	1422.39	5.8448e-24	1424.84	2.44837
ENSECAG00000021162	CDH13	3	31728811	intron_variant	35.6893	1422.39	5.8448e-24	1424.84	2.44837
ENSECAG00000022837	MLYCD	3	31940631	intron_variant	34.4397	902.877	1.48132e-113	1535.3	632.427
ENSECAG00000017017	LNX1	3	80581016	intron_variant,non_coding_transcript_variant	52.1923	500.889	1.06487e-48	531.936	31.0476
ENSECAG00000034476	-	31	16637252	intron_variant	58.0342	2029.46	2.02199e-36	2038.22	8.76331
ENSECAG00000015229	CD36	4	709825	intron_variant	38.3761	7845.3	5.26047e-10	10755	2909.67
ENSECAG00000012659	PRKAG2	4	103469596	intron_variant	25.4759	360.723	9.4018e-10	500.265	139.542
ENSECAG00000018288	C5H1orf21	5	18607741	intron_variant	26.3568	536.655	3.85603e-42	571.549	34.8941
ENSECAG00000013322	PNKD	6	7785431	intron_variant	28.2931	148.541	0.00234934	657.832	509.292
ENSECAG00000013322	PNKD	6	7785445	intron_variant	31.8913	148.541	0.00234934	657.832	509.292
ENSECAG00000013322	PNKD	6	7785469	intron_variant	29.6217	148.541	0.00234934	657.832	509.292
ENSECAG00000016601	NDUFA9	6	33439059	intron_variant	26.3375	1076.62	4.32766e-60	1767.27	690.649
ENSECAG00000013566	PKP2	6	57766946	intron_variant	42.089	184.6	1.21364e-62	953.034	768.434
ENSECAG00000020547	EEF2	7	2887246	intron_variant	51.1179	2128.03	0.0037991	10883.3	8755.28
ENSECAG00000020547	EEF2	7	2887250	intron_variant	43.9431	2128.03	0.0037991	10883.3	8755.28
ENSECAG00000020547	EEF2	7	2887266	intron_variant	48.9665	2128.03	0.0037991	10883.3	8755.28
ENSECAG00000020547	EEF2	7	2927621	intron_variant	76.2851	2128.03	0.0037991	10883.3	8755.28
ENSECAG00000020547	EEF2	7	2927647	intron_variant	62.0651	2128.03	0.0037991	10883.3	8755.28
ENSECAG00000020547	EEF2	7	2927669	intron_variant	68.5167	2128.03	0.0037991	10883.3	8755.28
ENSECAG00000020547	EEF2	7	2927931	intron_variant	60.7828	2128.03	0.0037991	10883.3	8755.28
ENSECAG00000020547	EEF2	7	2927997	intron_variant	41.0115	2128.03	0.0037991	10883.3	8755.28
ENSECAG00000020547	EEF2	7	2928171	intron_variant	55.1915	2128.03	0.0037991	10883.3	8755.28
ENSECAG00000020547	EEF2	7	2933138	intron_variant	35.3942	2128.03	0.0037991	10883.3	8755.28
ENSECAG00000020547	EEF2	7	2933143	intron_variant	31.253	2128.03	0.0037991	10883.3	8755.28
ENSECAG00000015555	MLLT1	7	4348059	intron_variant	34.3056	251.447	0.00156098	524.615	273.167
ENSECAG00000015555	MLLT1	7	4348074	intron_variant	31.4286	251.447	0.00156098	524.615	273.167
ENSECAG00000015555	MLLT1	7	4348102	intron_variant	27.4835	251.447	0.00156098	524.615	273.167
ENSECAG00000017156	ST3GAL4	7	36338290	intron_variant	27.3309	382.772	0.00267972	569.003	186.231
ENSECAG00000010897	ETS1	7	38397215	intron_variant	41.7656	21.8737	0.014016	350.674	328.8
ENSECAG00000010897	ETS1	7	38397226	intron_variant	34.5204	21.8737	0.014016	350.674	328.8
ENSECAG00000010897	ETS1	7	38397236	intron_variant	40.2676	21.8737	0.014016	350.674	328.8
ENSECAG00000022341	DNM2	7	51191509	intron_variant	28.7985	132.321	0.0102135	612.146	479.825
ENSECAG00000039611	-	7	68564270	intron_variant	32.7457	611.557	1.26687e-27	1101.58	490.02
ENSECAG00000023190	MICAL2	7	83203866	intron_variant	53.3926	441.123	2.28571e-16	522.685	81.5614
ENSECAG00000023190	MICAL2	7	83203882	intron_variant	30.2864	441.123	2.28571e-16	522.685	81.5614
ENSECAG00000023190	MICAL2	7	83204620	intron_variant	27.7332	441.123	2.28571e-16	522.685	81.5614
ENSECAG00000023152	PI4KA	8	5175159	stop_gained	29.6373	61.5212	0.00143369	454.416	392.895
ENSECAG00000023152	PI4KA	8	5175189	missense_variant	25.7191	61.5212	0.00143369	454.416	392.895
ENSECAG00000011440	MYO18B	8	12490718	intron_variant	28.4631	1792.66	8.26465e-72	1796.99	4.32321
ENSECAG00000000314	SART3	8	14559751	missense_variant	32.9832	146.744	0.040338	349.733	202.989
ENSECAG00000000314	SART3	8	14559764	missense_variant	51.118	146.744	0.040338	349.733	202.989
ENSECAG00000019345	HSPB8	8	17051723	intron_variant	39.2807	1217.01	2.21578e-14	1371.42	154.414
ENSECAG00000019345	HSPB8	8	17051750	missense_variant	32.6389	1217.01	2.21578e-14	1371.42	154.414
ENSECAG00000019345	HSPB8	8	17051756	synonymous_variant	28.5593	1217.01	2.21578e-14	1371.42	154.414
ENSECAG00000023488	MED13L	8	19586111	intron_variant	34.3144	54.1186	0.0114243	373.951	319.833
ENSECAG00000023813	DOCK1	1	5955717	intron_variant	-25.3033	-100.978	0.000221822	300.214	401.191
ENSECAG00000023813	DOCK1	1	6283524	intron_variant	-52.5902	-100.978	0.000221822	300.214	401.191
ENSECAG00000023813	DOCK1	1	6283559	intron_variant	-41.7119	-100.978	0.000221822	300.214	401.191
ENSECAG00000017712	ARHGAP35	10	17372556	intron_variant	-29.7591	-769.956	0.000101995	355.546	1125.5
ENSECAG00000005833	PTPRK	10	76303267	intron_variant	-38.5274	-277.428	0.0269579	632.478	909.905
ENSECAG00000013118	SLC38A1-	11	1921294	intron_variant	-43.5723	-254.061	3.61155e-06	281.212	535.273
ENSECAG00000013118	SLC38A1-	11	1921340	intron_variant	-41.9781	-254.061	3.61155e-06	281.212	535.273
ENSECAG00000013118	SLC38A1-	11	1921342	intron_variant	-44.5705	-254.061	3.61155e-06	281.212	535.273
ENSECAG00000013118	SLC38A1-	11	1921361	intron_variant	-39.8438	-254.061	3.61155e-06	281.212	535.273
ENSECAG00000010572	PSMD3	11	22558431	intron_variant	-27.0455	-250.694	5.72419e-05	726.163	976.856
ENSECAG00000014198	MTCH2	12	12017548	missense_variant	-29.1916	-535.882	1.38035e-05	411.121	947.003
ENSECAG00000007813	UNC93B1	12	31069784	intron_variant	-29.7524	-95.191	0.000144284	247.896	343.087
ENSECAG00000007813	UNC93B1	12	31069809	intron_variant	-42.3473	-95.191	0.000144284	247.896	343.087
ENSECAG00000007813	UNC93B1	12	31069817	intron_variant	-46.5233	-95.191	0.000144284	247.896	343.087
ENSECAG00000007907	ALDH3B1	12	31122965	intron_variant	-29.4327	-179.508	1.31318e-09	257.255	436.763
ENSECAG00000007907	ALDH3B1	12	31122973	intron_variant	-27.3024	-179.508	1.31318e-09	257.255	436.763
ENSECAG00000020314	ANO1	12	32776349	intron_variant	-26.6299	-1098.86	4.50275e-06	105.601	1204.46
ENSECAG00000020314	ANO1	12	32776385	intron_variant	-36.2745	-1098.86	4.50275e-06	105.601	1204.46
ENSECAG00000020314	ANO1	12	32776389	intron_variant	-37.1424	-1098.86	4.50275e-06	105.601	1204.46
ENSECAG00000020314	ANO1	12	32790825	intron_variant	-31.6812	-1098.86	4.50275e-06	105.601	1204.46
ENSECAG00000020314	ANO1	12	32831721	splice_region_variant,intron_variant	-34.4296	-1098.86	4.50275e-06	105.601	1204.46
ENSECAG00000020314	ANO1	12	32831731	synonymous_variant	-35.8093	-1098.86	4.50275e-06	105.601	1204.46
ENSECAG00000020314	ANO1	12	32831755	intron_variant	-26.1935	-1098.86	4.50275e-06	105.601	1204.46
ENSECAG00000020314	ANO1	12	32831786	intron_variant	-36.8598	-1098.86	4.50275e-06	105.601	1204.46
ENSECAG00000007200	EIF2AK1	13	5316421	intron_variant	-26.0606	-189.758	1.50159e-05	240.475	430.233
ENSECAG00000009093	GLYR1	13	39460722	intron_variant	-33.6066	-189.73	0.0106649	227.346	417.076
ENSECAG00000009496	WDR41	14	88270108	intron_variant	-40.2222	-45.5712	0.036893	288.004	333.576
ENSECAG00000009496	WDR41	14	88270138	intron_variant	-38.6886	-45.5712	0.036893	288.004	333.576
ENSECAG00000009496	WDR41	14	88270232	intron_variant	-42.1743	-45.5712	0.036893	288.004	333.576
ENSECAG00000009496	WDR41	14	88270279	intron_variant	-34.399	-45.5712	0.036893	288.004	333.576
ENSECAG00000021932	NMNAT3	16	75722435	intron_variant	-32.7722	-569.384	3.24292e-20	405.681	975.065
ENSECAG00000015331	FARP1	17	67489848	intron_variant	-30.8401	-164.35	8.49279e-10	206.562	370.912
ENSECAG00000015331	FARP1	17	67503955	intron_variant	-41.1797	-164.35	8.49279e-10	206.562	370.912
ENSECAG00000015331	FARP1	17	67575656	intron_variant	-30.3445	-164.35	8.49279e-10	206.562	370.912
ENSECAG00000015331	FARP1	17	67575663	intron_variant	-29.6057	-164.35	8.49279e-10	206.562	370.912
ENSECAG00000023803	TM9SF2	17	68448244	intron_variant	-34.6514	-881.301	1.18301e-10	563.772	1445.07
ENSECAG00000006707	INSIG2	18	12760570	intron_variant	-30.0363	-1059.14	1.79193e-27	44.4475	1103.59
ENSECAG00000035747	-	19	3736583	intron_variant	-27.5953	-200.598	0.00425685	262.455	463.053
ENSECAG00000019423	FNDC3B	19	14786298	intron_variant	-28.5734	-630.191	0.00248457	107.553	737.744
ENSECAG00000008728	NR1I2	19	41608575	intron_variant	-30.5244	-824.318	0.0029785	8.10956	832.428
ENSECAG00000008728	NR1I2	19	41608580	intron_variant	-29.4112	-824.318	0.0029785	8.10956	832.428
ENSECAG00000012089	BRD2	20	34516690	intron_variant	-37.0271	-27.528	0.000761012	952.152	979.68
ENSECAG00000002986	GHR	21	24603031	intron_variant	-49.2541	-4193.75	0.000103815	436.157	4629.9
ENSECAG00000002986	GHR	21	24603048	intron_variant	-55.9795	-4193.75	0.000103815	436.157	4629.9
ENSECAG00000018628	TRPC4AP	22	26777683	intron_variant	-26.7535	-547.996	0.000970447	822.199	1370.2
ENSECAG00000002389	GLDC	23	27176717	intron_variant	-26.868	-615.816	0.000170053	6.35143	622.168
ENSECAG00000019009	PPP2R5C	24	44093978	intron_variant	-38.641	-9.14953	0.0175855	264.735	273.885
ENSECAG00000019009	PPP2R5C	24	44101606	intron_variant	-46.2026	-9.14953	0.0175855	264.735	273.885
ENSECAG00000019009	PPP2R5C	24	44101617	intron_variant	-34.2309	-9.14953	0.0175855	264.735	273.885
ENSECAG00000019009	PPP2R5C	24	44101626	intron_variant	-49.0494	-9.14953	0.0175855	264.735	273.885
ENSECAG00000019009	PPP2R5C	24	44101643	intron_variant	-35.5296	-9.14953	0.0175855	264.735	273.885
ENSECAG00000005305	BACE2	26	38107524	intron_variant	-39.1874	-885.686	0.000678742	98.0407	983.726
ENSECAG00000005305	BACE2	26	38107547	intron_variant	-37.7385	-885.686	0.000678742	98.0407	983.726
ENSECAG00000005305	BACE2	26	38229346	intron_variant	-32.1343	-885.686	0.000678742	98.0407	983.726
ENSECAG00000005305	BACE2	26	38229540	intron_variant	-28.8005	-885.686	0.000678742	98.0407	983.726
ENSECAG00000005305	BACE2	26	38229600	intron_variant	-27.5073	-885.686	0.000678742	98.0407	983.726
ENSECAG00000016361	COL18A1	26	41831874	intron_variant	-30.9771	-14417.2	0.0132499	735.422	15152.6
ENSECAG00000016361	COL18A1	26	41831891	intron_variant	-27.3319	-14417.2	0.0132499	735.422	15152.6
ENSECAG00000000096	SLC2-A2	27	3074853	intron_variant	-27.4306	-56.7898	1.24026e-19	310.566	367.356
ENSECAG00000007508	IRF2	27	25609389	intron_variant	-34.8296	-317.485	0.00772573	383.871	701.356
ENSECAG00000007508	IRF2	27	25609456	intron_variant	-28.9003	-317.485	0.00772573	383.871	701.356
ENSECAG00000020433	TENM3	27	27343418	intron_variant	-26.3283	-363.874	2.78133e-23	86.4977	450.372
ENSECAG00000020716	MYH9	28	34755367	intron_variant	-31.7696	-133.729	3.24251e-07	2786.58	2920.31
ENSECAG00000001700	GTPBP4	29	33867909	intron_variant	-45.4545	-51.6958	0.00190086	251.232	302.928
ENSECAG00000001700	GTPBP4	29	33867924	intron_variant	-57.5758	-51.6958	0.00190086	251.232	302.928
ENSECAG00000001700	GTPBP4	29	33867941	intron_variant	-45.7132	-51.6958	0.00190086	251.232	302.928
ENSECAG00000010744	ADSS	30	926505	intron_variant	-27.3232	-257.587	5.53085e-13	148.351	405.938
ENSECAG00000015063	ADGRG6	31	23376624	intron_variant	-39.7732	-1345.47	3.37643e-15	38.1727	1383.64
ENSECAG00000009353	AGMO	4	48263050	intron_variant	-31.2925	-453.611	2.93215e-24	56.438	510.049
ENSECAG00000006012	FMO1	5	7351369	intron_variant	-35.6766	-674.519	5.09719e-19	132.059	806.578
ENSECAG00000006012	FMO1	5	7351405	intron_variant	-30.5263	-674.519	5.09719e-19	132.059	806.578
ENSECAG00000010881	DPYD	5	64741573	intron_variant	-37.7295	-466.922	8.87518e-14	81.8035	548.725
ENSECAG00000024997	DDAH1	5	75331374	intron_variant	-45.5932	-303.328	0.00174642	555.673	859.001
ENSECAG00000024997	DDAH1	5	75407659	intron_variant	-39.6041	-303.328	0.00174642	555.673	859.001
ENSECAG00000024262	PGM1	5	93827657	intron_variant	-27.6407	-200.247	3.19467e-78	1878.93	2079.17
ENSECAG00000016447	LRRFIP1	6	23677237	intron_variant	-35.3878	-38.1144	0.00478295	512.027	550.141
ENSECAG00000016447	LRRFIP1	6	23677266	intron_variant	-29.5196	-38.1144	0.00478295	512.027	550.141
ENSECAG00000016447	LRRFIP1	6	23677271	intron_variant	-34.8218	-38.1144	0.00478295	512.027	550.141
ENSECAG00000016447	LRRFIP1	6	23677292	intron_variant	-43.5487	-38.1144	0.00478295	512.027	550.141
ENSECAG00000016447	LRRFIP1	6	23677297	intron_variant	-42.4874	-38.1144	0.00478295	512.027	550.141
ENSECAG00000016447	LRRFIP1	6	23763654	intron_variant	-27.276	-38.1144	0.00478295	512.027	550.141
ENSECAG00000016447	LRRFIP1	6	23763762	intron_variant	-26.0606	-38.1144	0.00478295	512.027	550.141
ENSECAG00000016447	LRRFIP1	6	23763768	intron_variant	-28.5938	-38.1144	0.00478295	512.027	550.141
ENSECAG00000016447	LRRFIP1	6	23763776	intron_variant	-27.4929	-38.1144	0.00478295	512.027	550.141
ENSECAG00000016447	LRRFIP1	6	23763781	intron_variant	-28.076	-38.1144	0.00478295	512.027	550.141
ENSECAG00000039852	-	7	5314884	stop_gained	-27.7778	-327.768	2.01755e-39	104.837	432.604
ENSECAG00000009663	CDH2	8	52445527	intron_variant	-29.9791	-199.337	3.30914e-76	614.868	814.206

## Sheet: C_Q2_Gene Promoter
Ensembl gene accession number	Gene symbol	Chromosom	DMS location on chromosome	DMS location in gene region	meth.diff	Expression FC	padj	Gene expression in the heart	Gene expression in the liver
ENSECAG00000014814	COMMD4	1	119737744	upstream_gene_variant	-26.2553	48.6569	0.000306851	233.12	184.463
ENSECAG00000020530	RAI1	11	60519323	upstream_gene_variant	-47.1429	38.5465	0.0265849	103.616	65.0691
ENSECAG00000020530	RAI1	11	60519340	upstream_gene_variant	-66.0065	38.5465	0.0265849	103.616	65.0691
ENSECAG00000020530	RAI1	11	60519347	upstream_gene_variant	-68.5714	38.5465	0.0265849	103.616	65.0691
ENSECAG00000020530	RAI1	11	60519366	upstream_gene_variant	-71.4286	38.5465	0.0265849	103.616	65.0691
ENSECAG00000020530	RAI1	11	60519371	upstream_gene_variant	-35.9801	38.5465	0.0265849	103.616	65.0691
ENSECAG00000020530	RAI1	11	60519373	upstream_gene_variant	-48.1259	38.5465	0.0265849	103.616	65.0691
ENSECAG00000020530	RAI1	11	60519387	upstream_gene_variant	-72.8571	38.5465	0.0265849	103.616	65.0691
ENSECAG00000035267	-	11	61465985	upstream_gene_variant	-28.2251	132.844	4.86416e-08	215.472	82.6279
ENSECAG00000035267	-	11	61466037	upstream_gene_variant	-29.6746	132.844	4.86416e-08	215.472	82.6279
ENSECAG00000016505	TMC7	13	28934648	upstream_gene_variant	-45.9123	37.1317	1.25152e-05	39.19	2.05828
ENSECAG00000013884	CACNB2	29	18390309	upstream_gene_variant	-30.1282	122.3	3.88956e-30	131.807	9.50744
ENSECAG00000006649	CELF2	29	24727934	upstream_gene_variant	-32.1492	64.4376	2.8324e-07	109.486	45.0487
ENSECAG00000004372	SLC22A3	31	8129293	upstream_gene_variant	-27.1387	378.818	3.35917e-45	379.345	0.527373
ENSECAG00000004372	SLC22A3	31	8129301	upstream_gene_variant	-28.4841	378.818	3.35917e-45	379.345	0.527373
ENSECAG00000020800	-	6	85665803	upstream_gene_variant	-37.0232	144.698	1.43215e-24	144.698	0
ENSECAG00000013129	TOP1MT	9	84194876	upstream_gene_variant	-27.6272	86.9695	6.15614e-07	87.857	0.887523
ENSECAG00000013129	TOP1MT	9	84194888	upstream_gene_variant	-27.9415	86.9695	6.15614e-07	87.857	0.887523
ENSECAG00000013129	TOP1MT	9	84194934	upstream_gene_variant	-32.3173	86.9695	6.15614e-07	87.857	0.887523
ENSECAG00000019821	GPR137B	1	76318601	upstream_gene_variant	52.7837	-108.234	1.81938e-17	26.893	135.127
ENSECAG00000010090	TMC8	11	4382459	upstream_gene_variant	46.5576	-38.3287	8.38006e-13	31.4425	69.7712
ENSECAG00000008786	OSBP	12	23110008	upstream_gene_variant	37.6374	-67.5845	0.0271962	46.6042	114.189
ENSECAG00000008786	OSBP	12	23110035	upstream_gene_variant	26.1765	-67.5845	0.0271962	46.6042	114.189
ENSECAG00000008786	OSBP	12	23110039	upstream_gene_variant	25.8727	-67.5845	0.0271962	46.6042	114.189
ENSECAG00000003199	GGACT	17	69398027	upstream_gene_variant	64.8629	-45.4112	0.0167583	20.9167	66.3279
ENSECAG00000011753	SESTD1	18	57379037	5_prime_UTR_variant	42.0292	-178.21	2.95848e-11	171.11	349.321
ENSECAG00000034866	GATA5	22	49337063	upstream_gene_variant	49.183	-6.57867	0.0145334	14.8583	21.437
ENSECAG00000034866	GATA5	22	49337074	upstream_gene_variant	43.8889	-6.57867	0.0145334	14.8583	21.437
ENSECAG00000034866	GATA5	22	49337079	upstream_gene_variant	40.0327	-6.57867	0.0145334	14.8583	21.437
ENSECAG00000034866	GATA5	22	49337093	upstream_gene_variant	45.4575	-6.57867	0.0145334	14.8583	21.437
ENSECAG00000034866	GATA5	22	49337099	upstream_gene_variant	45.3922	-6.57867	0.0145334	14.8583	21.437
ENSECAG00000016117	ASB13	29	29377060	5_prime_UTR_variant	44.2373	-61.9475	0.000855182	27.1263	89.0738
ENSECAG00000016117	ASB13	29	29377066	5_prime_UTR_variant	41.2373	-61.9475	0.000855182	27.1263	89.0738
ENSECAG00000025010	SLC39A8	3	38167094	5_prime_UTR_variant	52.7821	-295.602	4.81186e-50	48.4198	344.022
ENSECAG00000017394	ZC3HAV1	4	92625351	upstream_gene_variant	26.7544	-133.182	0.00794126	121.479	254.661
ENSECAG00000017394	ZC3HAV1	4	92625360	upstream_gene_variant	36.7198	-133.182	0.00794126	121.479	254.661
ENSECAG00000024896	MON2	6	80077893	upstream_gene_variant	51.7769	-186.812	0.000268425	154.292	341.104
ENSECAG00000026887	TSPAN8	6	86791089	5_prime_UTR_variant	31.6447	-28.6821	4.31301e-172	33.2987	61.9808
ENSECAG00000026887	TSPAN8	6	86791102	5_prime_UTR_variant	25.317	-28.6821	4.31301e-172	33.2987	61.9808
ENSECAG00000020843	-	9	67813061	upstream_gene_variant	53.8259	-14.0329	0.000607113	35.1191	49.152
ENSECAG00000020843	-	9	67813083	upstream_gene_variant	53.2696	-14.0329	0.000607113	35.1191	49.152
ENSECAG00000020843	-	9	67813090	upstream_gene_variant	53.1016	-14.0329	0.000607113	35.1191	49.152

## Sheet: D_Q2_Gene Body
Ensembl gene accession number	Gene symbol	Chromosom	DMS location on chromosome	DMS location in gene region	meth.diff	Expression FC	padj	Gene expression in the heart	Gene expression in the liver
ENSECAG00000015061	MCMBP	1	12829543	missense_variant,splice_region_variant	-36.7589	-186.953	9.94119e-05	127.275	314.227
ENSECAG00000015061	MCMBP	1	12829548	splice_region_variant,intron_variant	-36.1875	-186.953	9.94119e-05	127.275	314.227
ENSECAG00000010813	DNMBP	1	29955929	intron_variant	-32.3207	-109.454	0.0320114	154.646	264.1
ENSECAG00000013623	PIK3AP1	1	32707175	synonymous_variant	-32.3924	-227.236	2.049e-31	5.26448	232.501
ENSECAG00000031209	-	1	82373833	intron_variant	-33.0873	-122.87	0.0346772	5.0999	127.97
ENSECAG00000001649	WDFY4	1	82767262	intron_variant	-28.1007	-46.5784	8.26473e-27	15.4178	61.9962
ENSECAG00000036248	-	1	94410566	intron_variant	-31.3492	-85.3726	6.03058e-09	2.04626	87.4189
ENSECAG00000036248	-	1	94410583	intron_variant	-32.5269	-85.3726	6.03058e-09	2.04626	87.4189
ENSECAG00000022743	GPATCH1	10	4384305	intron_variant	-26.2745	-0.292903	0.00462049	96.3364	96.6293
ENSECAG00000007161	CYP2F1	10	11259049	intron_variant	-31.5517	-83.497	5.49385e-39	8.40744	91.9044
ENSECAG00000031270	ASPDH	10	20303978	splice_region_variant,intron_variant	-25.7508	-357.277	0.0162087	5.07814	362.355
ENSECAG00000023066	CD1-9	10	29230683	intron_variant	-27.0346	-12.5939	3.3464e-22	45.6409	58.2348
ENSECAG00000012013	ASCC3	10	52610014	synonymous_variant	-32.9652	-134.204	1.92474e-05	115.3	249.504
ENSECAG00000015445	HACE1	10	56304740	intron_variant	-27.8603	-11.4699	0.000267056	86.7333	98.2032
ENSECAG00000024440	CDC4-	10	60961437	intron_variant	-34.7515	-27.9973	0.0184074	90.1339	118.131
ENSECAG00000014548	MCM9	10	68115506	intron_variant	-25.3632	-23.0239	3.93242e-05	64.6551	87.679
ENSECAG00000022070	PITPNC1	11	14321770	intron_variant	-46.9226	-15.4898	0.0175185	52.0126	67.5024
ENSECAG00000015256	SPAG9	11	26569732	intron_variant	-40.4122	-109.219	6.71274e-09	58.4571	167.676
ENSECAG00000015256	SPAG9	11	26569736	intron_variant	-33.1963	-109.219	6.71274e-09	58.4571	167.676
ENSECAG00000015256	SPAG9	11	26569739	intron_variant	-37.9416	-109.219	6.71274e-09	58.4571	167.676
ENSECAG00000015256	SPAG9	11	26569781	intron_variant	-42.0285	-109.219	6.71274e-09	58.4571	167.676
ENSECAG00000019002	GAS7	11	52895348	intron_variant	-29.4183	-4.88189	0.00244403	41.2567	46.1386
ENSECAG00000015644	SLC1A2	12	1961123	intron_variant	-40.5217	-63.451	2.23996e-06	4.68501	68.136
ENSECAG00000015644	SLC1A2	12	1961179	intron_variant	-31.8751	-63.451	2.23996e-06	4.68501	68.136
ENSECAG00000018306	CREB3L1	12	10971155	intron_variant	-25.57	-98.2288	0.00453037	35.6086	133.837
ENSECAG00000018306	CREB3L1	12	10971198	intron_variant	-25.6356	-98.2288	0.00453037	35.6086	133.837
ENSECAG00000008786	OSBP	12	23081666	intron_variant	-27.451	-67.5845	0.0271962	46.6042	114.189
ENSECAG00000021799	MYRF	12	25260990	intron_variant	-29.8611	-201.028	1.77016e-38	15.987	217.015
ENSECAG00000021799	MYRF	12	25261013	intron_variant	-28.3758	-201.028	1.77016e-38	15.987	217.015
ENSECAG00000021799	MYRF	12	25280311	intron_variant	-34.1596	-201.028	1.77016e-38	15.987	217.015
ENSECAG00000021799	MYRF	12	25280342	intron_variant	-29.011	-201.028	1.77016e-38	15.987	217.015
ENSECAG00000032146	SLC22A11	12	28441983	intron_variant	-41.6275	-38.136	1.79041e-12	0.957948	39.0939
ENSECAG00000022208	SHANK2	12	33155618	intron_variant	-30.3496	-78.6523	3.72154e-16	0.615766	79.2681
ENSECAG00000022208	SHANK2	12	33183927	intron_variant	-46.4633	-78.6523	3.72154e-16	0.615766	79.2681
ENSECAG00000022208	SHANK2	12	33209944	intron_variant	-37.1237	-78.6523	3.72154e-16	0.615766	79.2681
ENSECAG00000022208	SHANK2	12	33262573	intron_variant	-38.8414	-78.6523	3.72154e-16	0.615766	79.2681
ENSECAG00000022208	SHANK2	12	33351012	intron_variant	-29.9975	-78.6523	3.72154e-16	0.615766	79.2681
ENSECAG00000022208	SHANK2	12	33351038	intron_variant	-31.0926	-78.6523	3.72154e-16	0.615766	79.2681
ENSECAG00000022208	SHANK2	12	33389599	intron_variant	-29.8901	-78.6523	3.72154e-16	0.615766	79.2681
ENSECAG00000022208	SHANK2	12	33563008	intron_variant	-28.6374	-78.6523	3.72154e-16	0.615766	79.2681
ENSECAG00000020160	GNA12	13	2301582	intron_variant	-26.9664	-120.415	0.0115376	200.567	320.983
ENSECAG00000016545	SDK1	13	3434410	intron_variant	-25.2937	-111.926	9.01823e-07	20.2649	132.191
ENSECAG00000016545	SDK1	13	3435940	intron_variant	-35.0607	-111.926	9.01823e-07	20.2649	132.191
ENSECAG00000016545	SDK1	13	3446864	intron_variant	-36.3432	-111.926	9.01823e-07	20.2649	132.191
ENSECAG00000024201	SH2B2	13	10332793	intron_variant	-28.1734	-4.94767	0.00436294	86.388	91.3357
ENSECAG00000024201	SH2B2	13	10332808	intron_variant	-34.6749	-4.94767	0.00436294	86.388	91.3357
ENSECAG00000006315	XYLT1	13	29793463	intron_variant	-31.9512	-12.0355	7.04174e-06	12.9969	25.0323
ENSECAG00000009031	IFT14-	13	42452912	intron_variant	-29.7086	-6.04201	3.10616e-07	19.279	25.321
ENSECAG00000009031	IFT14-	13	42452933	intron_variant	-25.2363	-6.04201	3.10616e-07	19.279	25.321
ENSECAG00000009031	IFT14-	13	42453145	intron_variant	-25.3358	-6.04201	3.10616e-07	19.279	25.321
ENSECAG00000007408	UNC5A	14	4591294	intron_variant	-31.8573	-78.2999	0.0371144	2.25918	80.5591
ENSECAG00000016265	STK1-	14	8371897	intron_variant	-36.9114	-33.1128	1.17954e-14	46.0783	79.1911
ENSECAG00000009761	DOCK2	14	10413499	intron_variant	-31.3725	-40.6566	4.23501e-23	10.4556	51.1121
ENSECAG00000011994	CYFIP2	14	21008718	intron_variant	-35.5863	-102.747	4.4125e-46	11.1767	113.923
ENSECAG00000020847	ARSB	14	87085368	intron_variant	-50.3141	-235.482	0.0110695	141.04	376.522
ENSECAG00000020847	ARSB	14	87085379	intron_variant	-49.5565	-235.482	0.0110695	141.04	376.522
ENSECAG00000008099	MRPS27	14	92514326	intron_variant	-42.4348	-76.8279	0.011488	105.412	182.24
ENSECAG00000008099	MRPS27	14	92517740	intron_variant	-29.9413	-76.8279	0.011488	105.412	182.24
ENSECAG00000020504	THADA	15	56399812	intron_variant	-37.3497	-23.1481	9.18272e-07	51.748	74.8962
ENSECAG00000020504	THADA	15	56417406	intron_variant	-41.1017	-23.1481	9.18272e-07	51.748	74.8962
ENSECAG00000014737	HEATR5B	15	61621313	intron_variant	-32.8125	-68.1436	1.78458e-07	103.328	171.472
ENSECAG00000010555	ATP6V1C2	15	84085187	intron_variant	-27.5325	-70.137	4.79724e-18	28.7007	98.8377
ENSECAG00000012891	ARPC4	16	8495502	intron_variant	-60.4628	-145.017	1.42618e-12	165.71	310.727
ENSECAG00000000690	MLH1	16	49673724	missense_variant	-28.5137	-11.9184	5.60999e-05	110.364	122.283
ENSECAG00000008017	TBC1D5	16	66048626	intron_variant	-34.7085	-126.219	5.35153e-09	39.8457	166.065
ENSECAG00000024948	SLCO2A1	16	71137114	intron_variant	-25.4834	-71.8595	2.7873e-29	50.3736	122.233
ENSECAG00000016372	-	17	4652090	intron_variant	-31.872	-177.591	0.0064451	112.882	290.473
ENSECAG00000016372	-	17	4652115	intron_variant	-26.02	-177.591	0.0064451	112.882	290.473
ENSECAG00000003315	IRS2	17	77127613	intron_variant	-26.0482	-93.6224	0.000616261	69.9472	163.57
ENSECAG00000003315	IRS2	17	77127619	intron_variant	-27.1855	-93.6224	0.000616261	69.9472	163.57
ENSECAG00000003315	IRS2	17	77127633	intron_variant	-28.2501	-93.6224	0.000616261	69.9472	163.57
ENSECAG00000003315	IRS2	17	77127639	intron_variant	-34.6266	-93.6224	0.000616261	69.9472	163.57
ENSECAG00000016313	PTPN4	18	10795190	intron_variant	-27.8302	-62.8334	5.8891e-08	19.8151	82.6485
ENSECAG00000016313	PTPN4	18	10795232	intron_variant	-25.8555	-62.8334	5.8891e-08	19.8151	82.6485
ENSECAG00000019894	RBMS1	18	41107883	intron_variant	-34.3078	-2.40169	1.01196e-06	219.813	222.214
ENSECAG00000000538	ZNF385B	18	57631044	intron_variant	-26.3734	-40.3953	2.08354e-25	1.50772	41.903
ENSECAG00000000538	ZNF385B	18	57631076	intron_variant	-28.3794	-40.3953	2.08354e-25	1.50772	41.903
ENSECAG00000021377	FAM171B	18	63541879	intron_variant	-58.4499	-137.915	2.24865e-20	66.6257	204.541
ENSECAG00000021377	FAM171B	18	63541926	intron_variant	-45.0685	-137.915	2.24865e-20	66.6257	204.541
ENSECAG00000008768	PARD3B	18	79973431	intron_variant	-28.9658	-8.47805	1.94407e-05	45.0966	53.5746
ENSECAG00000016824	NRP2	18	80201213	intron_variant	-25.2368	-26.8451	2.27109e-05	34.5858	61.4309
ENSECAG00000023413	BBX	19	51845590	intron_variant	-48.9573	-64.0628	9.08437e-10	65.5729	129.636
ENSECAG00000035952	PLA2G2D	2	34262817	intron_variant	-28.2339	-70.3745	1.28854e-07	1.26563	71.6401
ENSECAG00000025126	FHAD1	2	37791291	intron_variant	-39.567	-241.279	1.42207e-10	15.2625	256.541
ENSECAG00000020345	ESPN	2	44374565	intron_variant	-31.4228	-39.2199	9.1757e-21	114.122	153.342
ENSECAG00000010321	FNIP2	2	75650476	intron_variant	-42.7173	-72.4616	7.20492e-09	73.7567	146.218
ENSECAG00000014044	CDYL	20	5667378	intron_variant	-26.2393	-38.6413	0.00557541	76.1065	114.748
ENSECAG00000014044	CDYL	20	5667419	intron_variant	-27.7473	-38.6413	0.00557541	76.1065	114.748
ENSECAG00000019052	-	20	30188678	intron_variant	-27.5241	-8.05645	0.000452395	35.2637	43.3202
ENSECAG00000023753	OGFRL1	20	63812026	missense_variant	-33.3333	-51.6279	4.97107e-09	24.6999	76.3278
ENSECAG00000023753	OGFRL1	20	63812033	missense_variant	-35.6349	-51.6279	4.97107e-09	24.6999	76.3278
ENSECAG00000023753	OGFRL1	20	63812035	missense_variant	-32.2222	-51.6279	4.97107e-09	24.6999	76.3278
ENSECAG00000023753	OGFRL1	20	63812046	missense_variant	-31.2698	-51.6279	4.97107e-09	24.6999	76.3278
ENSECAG00000023753	OGFRL1	20	63812054	synonymous_variant	-34.3303	-51.6279	4.97107e-09	24.6999	76.3278
ENSECAG00000023805	ZSWIM6	21	12354587	intron_variant	-49.5455	-22.9455	1.70954e-10	32.3335	55.279
ENSECAG00000019438	OSMR	21	27519162	synonymous_variant	-30.4941	-80.6201	0.00112563	181.738	262.359
ENSECAG00000019438	OSMR	21	27519170	missense_variant	-46.1494	-80.6201	0.00112563	181.738	262.359
ENSECAG00000019438	OSMR	21	27519432	intron_variant	-34.6744	-80.6201	0.00112563	181.738	262.359
ENSECAG00000019438	OSMR	21	27519442	intron_variant	-25.4924	-80.6201	0.00112563	181.738	262.359
ENSECAG00000011343	GZF1	22	2200084	synonymous_variant	-44.8869	-16.7124	0.0355098	20.6993	37.4118
ENSECAG00000011582	DLGAP4	22	27970171	intron_variant	-33.8335	-5.31751	0.0471625	193.531	198.848
ENSECAG00000004465	RALGAPB	22	29698965	intron_variant	-31.0521	-81.77	1.54848e-07	197.721	279.491
ENSECAG00000021941	STK4	22	35039249	intron_variant	-45.7466	-57.9469	3.8267e-37	20.4699	78.4168
ENSECAG00000021941	STK4	22	35073345	intron_variant	-31.4017	-57.9469	3.8267e-37	20.4699	78.4168
ENSECAG00000022249	B4GALT5	22	38784405	intron_variant	-34.7046	-163.069	1.66222e-05	115.991	279.06
ENSECAG00000018583	-	22	46024264	intron_variant	-29.6318	-11.9741	0.000148803	45.8774	57.8515
ENSECAG00000018583	-	22	46024298	intron_variant	-46.1267	-11.9741	0.000148803	45.8774	57.8515
ENSECAG00000018363	GNAQ	23	13105068	intron_variant	-36.4633	-35.8128	6.27521e-12	139.609	175.421
ENSECAG00000018363	GNAQ	23	13258954	intron_variant	-30.3317	-35.8128	6.27521e-12	139.609	175.421
ENSECAG00000009258	DAAM1	24	6649966	intron_variant	-47.8151	-9.80232	0.00036403	86.3996	96.2019
ENSECAG00000009258	DAAM1	24	6680768	intron_variant	-44.5922	-9.80232	0.00036403	86.3996	96.2019
ENSECAG00000009258	DAAM1	24	6680830	intron_variant	-50.3379	-9.80232	0.00036403	86.3996	96.2019
ENSECAG00000026917	FOXN3	24	32874531	intron_variant	-39.5269	-35.7344	0.0311062	32.9398	68.6741
ENSECAG00000026917	FOXN3	24	32874557	intron_variant	-25.5499	-35.7344	0.0311062	32.9398	68.6741
ENSECAG00000026917	FOXN3	24	32874573	intron_variant	-34.5141	-35.7344	0.0311062	32.9398	68.6741
ENSECAG00000009714	RIN3	24	35643338	intron_variant	-64.0481	-123.985	7.94481e-05	86.9242	210.909
ENSECAG00000009714	RIN3	24	35682651	intron_variant	-49.3665	-123.985	7.94481e-05	86.9242	210.909
ENSECAG00000009714	RIN3	24	35682696	intron_variant	-40.1559	-123.985	7.94481e-05	86.9242	210.909
ENSECAG00000009714	RIN3	24	35682711	intron_variant	-46.6862	-123.985	7.94481e-05	86.9242	210.909
ENSECAG00000021106	TECPR2	24	44567237	intron_variant	-41.8639	-12.9807	0.0102135	95.7865	108.767
ENSECAG00000021106	TECPR2	24	44567248	intron_variant	-35.5782	-12.9807	0.0102135	95.7865	108.767
ENSECAG00000021106	TECPR2	24	44567250	intron_variant	-42.25	-12.9807	0.0102135	95.7865	108.767
ENSECAG00000018468	BRF1	24	46898218	intron_variant	-31.0078	-101.057	0.0380913	135.258	236.316
ENSECAG00000013847	NCBP1	25	4696964	intron_variant	-55.9885	-45.7026	0.0322417	189.167	234.87
ENSECAG00000013847	NCBP1	25	4697122	intron_variant	-45.5069	-45.7026	0.0322417	189.167	234.87
ENSECAG00000013847	NCBP1	25	4697138	intron_variant	-44.9517	-45.7026	0.0322417	189.167	234.87
ENSECAG00000013847	NCBP1	25	4697145	intron_variant	-45.7835	-45.7026	0.0322417	189.167	234.87
ENSECAG00000013847	NCBP1	25	4697157	intron_variant	-47.1676	-45.7026	0.0322417	189.167	234.87
ENSECAG00000002233	SLC44A1	25	11584390	intron_variant	-31.7996	-300.674	1.14051e-11	89.6294	390.303
ENSECAG00000002233	SLC44A1	25	11584435	intron_variant	-39.1374	-300.674	1.14051e-11	89.6294	390.303
ENSECAG00000010762	ROBO2	26	12413840	missense_variant	-27.7389	-106.137	1.28805e-11	0.855253	106.992
ENSECAG00000012808	MRAP	26	30332131	intron_variant	-36.2026	-43.27	3.75174e-07	0.309185	43.5791
ENSECAG00000012808	MRAP	26	30354897	intron_variant	-33.4196	-43.27	3.75174e-07	0.309185	43.5791
ENSECAG00000012050	HLCS	26	34316160	intron_variant	-31.9674	-165.607	2.33966e-12	13.4933	179.1
ENSECAG00000012050	HLCS	26	34316171	intron_variant	-36.8365	-165.607	2.33966e-12	13.4933	179.1
ENSECAG00000015444	SLC37A1	26	39317119	intron_variant	-25.6068	-1.88323	2.18486e-08	16.6144	18.4976
ENSECAG00000022861	AGPAT3	26	40491153	intron_variant	-31.7647	-234.067	0.000297034	68.7806	302.848
ENSECAG00000017483	PSD3	27	1606352	intron_variant	-28.8919	-115.155	5.25226e-08	7.9661	123.121
ENSECAG00000016134	RAB11FIP1	27	7856459	intron_variant	-31.3171	-91.8889	6.1436e-133	28.9348	120.824
ENSECAG00000016134	RAB11FIP1	27	7856501	intron_variant	-26.3961	-91.8889	6.1436e-133	28.9348	120.824
ENSECAG00000011627	ENPP6	27	25840529	intron_variant	-44.8413	-64.7938	0.000318407	39.2235	104.017
ENSECAG00000021075	FGD6	28	21283508	intron_variant	-31.3953	-77.9794	3.94896e-07	42.7815	120.761
ENSECAG00000022570	RAC2	28	35594047	intron_variant	-30.4554	-41.4715	1.61602e-13	22.3772	63.8487
ENSECAG00000022570	RAC2	28	35594059	intron_variant	-31.0009	-41.4715	1.61602e-13	22.3772	63.8487
ENSECAG00000036269	-	28	43118194	intron_variant,non_coding_transcript_variant	-34.622	-14.0577	0.0219992	31.4903	45.548
ENSECAG00000036269	-	28	43118201	intron_variant,non_coding_transcript_variant	-32.2022	-14.0577	0.0219992	31.4903	45.548
ENSECAG00000022984	ZFHX3	3	21788162	intron_variant	-38.7643	-57.483	6.92904e-11	21.736	79.219
ENSECAG00000022984	ZFHX3	3	21788165	intron_variant	-41.2261	-57.483	6.92904e-11	21.736	79.219
ENSECAG00000022984	ZFHX3	3	21788180	intron_variant	-54.7406	-57.483	6.92904e-11	21.736	79.219
ENSECAG00000019511	MARVELD3	3	22901430	intron_variant	-30.6073	-39.1841	7.53469e-07	0.985617	40.1698
ENSECAG00000010776	TERF2IP	3	25226705	intron_variant	-31.6092	-56.2458	0.0448519	218.741	274.987
ENSECAG00000000280	BCO1	3	29703046	intron_variant	-42.7119	-56.5544	0.0205887	3.36378	59.9182
ENSECAG00000000280	BCO1	3	29703089	intron_variant	-49.2347	-56.5544	0.0205887	3.36378	59.9182
ENSECAG00000000280	BCO1	3	29703099	intron_variant	-41.5049	-56.5544	0.0205887	3.36378	59.9182
ENSECAG00000000291	PLCG2	3	30182861	intron_variant	-28.6236	-154.782	9.03673e-06	40.0238	194.806
ENSECAG00000015449	IRF8	3	33575968	intron_variant	-28.4161	-3.13572	3.14825e-10	81.1674	84.3031
ENSECAG00000017191	SPP1	3	51381923	intron_variant	-30.2554	-99.2985	4.06366e-08	24.0794	123.378
ENSECAG00000016702	WDFY3	3	54084376	intron_variant	-27.4825	-53.489	1.69941e-09	108.187	161.676
ENSECAG00000019257	RBPJ	3	100701399	intron_variant	-39.8148	-43.7218	1.2059e-14	69.9043	113.626
ENSECAG00000003759	TBC1D14	3	116653193	missense_variant	-30.3889	-32.1176	0.00426822	79.684	111.802
ENSECAG00000020879	SH3TC1	3	117709462	intron_variant	-44.177	-17.3626	0.0134989	187.14	204.502
ENSECAG00000007095	PLEKHG1	31	16251745	intron_variant	-26.883	-5.67188	0.000528968	19.9442	25.6161
ENSECAG00000007095	PLEKHG1	31	16251781	intron_variant	-25.2404	-5.67188	0.000528968	19.9442	25.6161
ENSECAG00000000399	ATXN7L1	4	6006515	intron_variant	-51.5483	-16.8881	0.00754412	20.4096	37.2977
ENSECAG00000000399	ATXN7L1	4	6006535	intron_variant	-53.1069	-16.8881	0.00754412	20.4096	37.2977
ENSECAG00000011136	COA1	4	14456609	intron_variant	-30.0699	-29.8743	2.10092e-11	101.282	131.157
ENSECAG00000009450	DDC	4	20354116	intron_variant	-51.4191	-153.401	0.0177407	4.2489	157.65
ENSECAG00000009450	DDC	4	20354163	intron_variant	-52.1796	-153.401	0.0177407	4.2489	157.65
ENSECAG00000017003	DOCK4	4	70074561	intron_variant	-53.8678	-56.6973	3.30346e-08	46.7689	103.466
ENSECAG00000004434	EXOC4	4	87758407	intron_variant	-31.5594	-136.668	0.0081598	193.734	330.402
ENSECAG00000012002	LRRC8B	5	71601740	intron_variant	-40.8923	-275.599	6.14851e-10	21.9257	297.525
ENSECAG00000011003	PDE4B	5	91607306	intron_variant	-52.4743	-21.8177	1.74376e-21	30.8359	52.6536
ENSECAG00000011003	PDE4B	5	91769786	intron_variant	-28.9656	-21.8177	1.74376e-21	30.8359	52.6536
ENSECAG00000013266	PATJ	5	95241841	intron_variant	-32.6997	-158.836	2.04313e-05	99.81	258.646
ENSECAG00000013266	PATJ	5	95241875	intron_variant	-28.6383	-158.836	2.04313e-05	99.81	258.646
ENSECAG00000013266	PATJ	5	95318707	intron_variant	-37.2534	-158.836	2.04313e-05	99.81	258.646
ENSECAG00000013266	PATJ	5	95318732	intron_variant	-27.9304	-158.836	2.04313e-05	99.81	258.646
ENSECAG00000008186	SP1--	6	17897174	intron_variant	-35.3067	-84.3055	0.00179398	88.3073	172.613
ENSECAG00000019497	INPP5D	6	19961495	intron_variant	-25.8658	-42.8208	1.12931e-13	14.0672	56.888
ENSECAG00000019497	INPP5D	6	19961505	intron_variant	-25.7576	-42.8208	1.12931e-13	14.0672	56.888
ENSECAG00000008975	PPM1H	6	80304988	intron_variant	-27.8429	-87.5524	2.48351e-05	37.7836	125.336
ENSECAG00000011333	RXYLT1	6	80951608	intron_variant	-26.115	-14.0379	0.0395001	147.256	161.294
ENSECAG00000011333	RXYLT1	6	80951632	intron_variant	-25.7363	-14.0379	0.0395001	147.256	161.294
ENSECAG00000026887	TSPAN8	6	86775119	intron_variant	-26.285	-28.6821	4.31301e-172	33.2987	61.9808
ENSECAG00000011885	TJP3	7	2658666	intron_variant	-33.1603	-63.8981	2.93825e-22	3.44486	67.343
ENSECAG00000011885	TJP3	7	2658733	intron_variant	-28.1481	-63.8981	2.93825e-22	3.44486	67.343
ENSECAG00000029898	MPND	7	3064653	intron_variant	-29.1849	-7.50851	0.000219176	165.218	172.727
ENSECAG00000017966	TTC12	7	22273923	intron_variant	-36.5385	-30.4541	0.002463	17.2008	47.6549
ENSECAG00000023818	UVRAG	7	70314850	intron_variant	-41.4972	-10.8215	0.000130347	99.4328	110.254
ENSECAG00000019364	GALNT18	7	82687044	intron_variant	-42.3321	-9.73734	5.96554e-16	43.1048	52.8422
ENSECAG00000019364	GALNT18	7	82699568	intron_variant	-41.3333	-9.73734	5.96554e-16	43.1048	52.8422
ENSECAG00000019364	GALNT18	7	82716895	intron_variant	-27.6936	-9.73734	5.96554e-16	43.1048	52.8422
ENSECAG00000019364	GALNT18	7	82716915	intron_variant	-33.3878	-9.73734	5.96554e-16	43.1048	52.8422
ENSECAG00000018197	SSH1	8	14363464	missense_variant	-38.2405	-14.1445	0.0464307	71.5291	85.6736
ENSECAG00000018197	SSH1	8	14363513	missense_variant	-41.4567	-14.1445	0.0464307	71.5291	85.6736
ENSECAG00000014999	TMEM241	8	41603984	intron_variant	-26.9275	-89.3632	0.0112929	37.1558	126.519
ENSECAG00000014999	TMEM241	8	41603989	intron_variant	-29.0181	-89.3632	0.0112929	37.1558	126.519
ENSECAG00000014144	SMCHD1	8	46231256	intron_variant	-34.7608	-36.522	3.60733e-10	184.483	221.005
ENSECAG00000014144	SMCHD1	8	46231274	intron_variant	-36.4487	-36.522	3.60733e-10	184.483	221.005
ENSECAG00000001496	ZNF4-7	8	92767982	intron_variant	-31.5214	-15.2127	0.000429178	28.3572	43.5699
ENSECAG00000001496	ZNF4-7	8	92768017	intron_variant	-40.9774	-15.2127	0.000429178	28.3572	43.5699
ENSECAG00000001496	ZNF4-7	8	92768026	intron_variant	-43.2749	-15.2127	0.000429178	28.3572	43.5699
ENSECAG00000003761	ZNF516	8	94080226	intron_variant	-26.4909	-5.39557	6.83487e-08	14.2018	19.5974
ENSECAG00000003761	ZNF516	8	94080274	intron_variant	-26.3721	-5.39557	6.83487e-08	14.2018	19.5974
ENSECAG00000018805	ATP9B	8	96653330	intron_variant	-44.4338	-13.891	0.000211313	230.87	244.761
ENSECAG00000018805	ATP9B	8	96653363	intron_variant	-29.1129	-13.891	0.000211313	230.87	244.761
ENSECAG00000018805	ATP9B	8	96653373	intron_variant	-27.9185	-13.891	0.000211313	230.87	244.761
ENSECAG00000021835	CTDP1	8	97030534	intron_variant	-33.9783	-1.11701	2.93331e-06	113.282	114.399
ENSECAG00000018479	PREX2	9	18051299	intron_variant	-39.9341	-56.0736	0.00736283	121.892	177.966
ENSECAG00000017294	SNTB1	9	65508904	intron_variant	-39.5833	-192.997	9.31669e-12	23.3795	216.376
ENSECAG00000017294	SNTB1	9	65508917	intron_variant	-39.5833	-192.997	9.31669e-12	23.3795	216.376
ENSECAG00000017294	SNTB1	9	65508924	intron_variant	-31.25	-192.997	9.31669e-12	23.3795	216.376
ENSECAG00000017294	SNTB1	9	65629717	intron_variant	-55.8547	-192.997	9.31669e-12	23.3795	216.376
ENSECAG00000000671	LRRC27	1	1487630	intron_variant	44.5734	9.63725	0.00138273	32.2098	22.5725
ENSECAG00000000671	LRRC27	1	1487652	intron_variant	26.1472	9.63725	0.00138273	32.2098	22.5725
ENSECAG00000034734	EBF3	1	3699100	intron_variant	39.5781	69.0617	3.07956e-25	71.7233	2.66159
ENSECAG00000034734	EBF3	1	3699112	intron_variant	28.6633	69.0617	3.07956e-25	71.7233	2.66159
ENSECAG00000034734	EBF3	1	3699143	intron_variant	26.3103	69.0617	3.07956e-25	71.7233	2.66159
ENSECAG00000022504	CTBP2	1	8129079	intron_variant	26.2016	139.077	2.48246e-06	173.269	34.1917
ENSECAG00000022504	CTBP2	1	8129092	intron_variant	25.5233	139.077	2.48246e-06	173.269	34.1917
ENSECAG00000021552	RBM2-	1	20795152	intron_variant	51.5385	456.02	6.26258e-46	456.18	0.159425
ENSECAG00000018560	MYOF	1	35946865	intron_variant	26.0253	103.238	2.68141e-24	148.351	45.1129
ENSECAG00000008248	CTNNA3	1	56227885	intron_variant	27.0425	68.1304	6.234e-21	75.6561	7.52564
ENSECAG00000009792	UNC5B	1	59724476	intron_variant	32.1429	72.2381	0.0023323	83.1656	10.9275
ENSECAG00000009792	UNC5B	1	59724518	intron_variant	36.528	72.2381	0.0023323	83.1656	10.9275
ENSECAG00000009792	UNC5B	1	59724535	intron_variant	52.4485	72.2381	0.0023323	83.1656	10.9275
ENSECAG00000024576	RASGEF1A	1	71494278	intron_variant	35.5422	35.3298	0.000308194	35.3298	0
ENSECAG00000024576	RASGEF1A	1	71494286	intron_variant	47.8282	35.3298	0.000308194	35.3298	0
ENSECAG00000007499	SLC28A1	1	93175619	missense_variant	26.5983	24.2454	1.10686e-05	30.2149	5.9695
ENSECAG00000023104	ITGA11	1	125631110	intron_variant	37.2625	45.6373	0.00418752	49.8743	4.23699
ENSECAG00000029588	GNG2	1	187749934	intron_variant	31.4451	0.648175	2.24074e-13	16.5164	15.8682
ENSECAG00000029588	GNG2	1	187798551	intron_variant	40.6358	0.648175	2.24074e-13	16.5164	15.8682
ENSECAG00000029588	GNG2	1	187798565	intron_variant	37.8596	0.648175	2.24074e-13	16.5164	15.8682
ENSECAG00000029588	GNG2	1	187798597	intron_variant	43.2519	0.648175	2.24074e-13	16.5164	15.8682
ENSECAG00000029588	GNG2	1	187798603	intron_variant	30.0069	0.648175	2.24074e-13	16.5164	15.8682
ENSECAG00000037516	-	10	4161189	intron_variant	30.7709	73.1625	0.00029228	172.991	99.8284
ENSECAG00000011385	ERCC1	10	16152327	intron_variant	37.0362	53.4132	0.000457735	165.627	112.214
ENSECAG00000016791	MEIS3	10	17716150	intron_variant	37.7646	50.5098	1.31139e-06	61.0876	10.5778
ENSECAG00000016791	MEIS3	10	17716184	intron_variant	35.6642	50.5098	1.31139e-06	61.0876	10.5778
ENSECAG00000013025	NHSL1	10	84739576	intron_variant	48.9551	123.709	0.00512514	250.002	126.293
ENSECAG00000013025	NHSL1	10	84739615	intron_variant	28.2119	123.709	0.00512514	250.002	126.293
ENSECAG00000013025	NHSL1	10	84739633	intron_variant	27.0337	123.709	0.00512514	250.002	126.293
ENSECAG00000024173	RNF157	11	5942548	intron_variant	40.3757	50.5378	0.00227101	84.3957	33.8579
ENSECAG00000024173	RNF157	11	5942612	intron_variant	31.0084	50.5378	0.00227101	84.3957	33.8579
ENSECAG00000001205	MAPT	11	17653095	intron_variant	25.9594	152.82	9.11557e-09	154.003	1.18288
ENSECAG00000001205	MAPT	11	17653109	intron_variant	33.7898	152.82	9.11557e-09	154.003	1.18288
ENSECAG00000024761	NOS2	11	42244189	intron_variant	34.6655	67.1942	0.0165421	76.1987	9.00451
ENSECAG00000024761	NOS2	11	42244202	intron_variant	41.6234	67.1942	0.0165421	76.1987	9.00451
ENSECAG00000017772	STX8	11	52566616	intron_variant	30.4131	5.76158	1.72063e-07	238.735	232.974
ENSECAG00000022867	TSPAN18	12	9580502	intron_variant	40.8852	128.676	0.00439834	175.238	46.562
ENSECAG00000000940	CRY2	12	10620495	intron_variant	33.4537	226.765	0.000904614	331.811	105.046
ENSECAG00000022880	HIP1	13	11214341	intron_variant	41.6137	128.878	0.00499258	150.77	21.8927
ENSECAG00000015772	GALNT17	13	17044357	intron_variant	29.9376	70.7566	6.7259e-14	70.916	0.159425
ENSECAG00000012667	RBFOX1	13	38109522	intron_variant	53.1481	63.6742	1.29016e-33	63.6742	0
ENSECAG00000012667	RBFOX1	13	38446322	intron_variant	41.8098	63.6742	1.29016e-33	63.6742	0
ENSECAG00000012667	RBFOX1	13	38446378	intron_variant	27.8073	63.6742	1.29016e-33	63.6742	0
ENSECAG00000014320	PPL	13	39371764	intron_variant	25.8793	308.8	2.05074e-18	332.583	23.7834
ENSECAG00000014320	PPL	13	39371770	intron_variant	31.2419	308.8	2.05074e-18	332.583	23.7834
ENSECAG00000014320	PPL	13	39371779	intron_variant	34.3248	308.8	2.05074e-18	332.583	23.7834
ENSECAG00000014320	PPL	13	39371801	intron_variant	28.1806	308.8	2.05074e-18	332.583	23.7834
ENSECAG00000024454	TENM2	14	12746168	intron_variant	26.8428	113.49	1.40261e-07	114.133	0.643379
ENSECAG00000024454	TENM2	14	12946231	intron_variant	25.4386	113.49	1.40261e-07	114.133	0.643379
ENSECAG00000022738	ARHGEF37	14	27610889	intron_variant	57.0794	75.238	1.01459e-08	108.418	33.1795
ENSECAG00000022738	ARHGEF37	14	27610948	intron_variant	47.9705	75.238	1.01459e-08	108.418	33.1795
ENSECAG00000016123	PCDHGA4	14	34886230	intron_variant	30.0897	95.1308	5.90107e-07	178.988	83.8568
ENSECAG00000016123	PCDHGA4	14	34886261	intron_variant	38.9096	95.1308	5.90107e-07	178.988	83.8568
ENSECAG00000016123	PCDHGA4	14	34910691	intron_variant	34.3326	95.1308	5.90107e-07	178.988	83.8568
ENSECAG00000010557	PRKCE	15	53819470	intron_variant	39.4427	19.0654	0.00528218	43.6454	24.58
ENSECAG00000008344	ADCY3	15	72048762	missense_variant	34.127	138.96	0.000191528	149.993	11.0323
ENSECAG00000012750	SLC6A6	16	4748654	intron_variant	25.0023	29.552	0.00496683	61.2381	31.6861
ENSECAG00000008974	FOXP1	16	20485839	intron_variant	34.1338	30.213	6.82798e-09	94.925	64.712
ENSECAG00000008888	PTH1R	16	41527461	intron_variant	26.8306	2.11899	9.59402e-19	209.757	207.638
ENSECAG00000024346	LARS2	16	42716761	intron_variant	55.3388	199.213	5.03615e-15	356.732	157.519
ENSECAG00000016976	RARB	16	59156626	intron_variant	26.3636	51.8515	8.07392e-07	113.031	61.18
ENSECAG00000011581	-	16	67907346	missense_variant	29.6221	29.8159	1.78794e-11	30.6678	0.851903
ENSECAG00000024376	LRCH1	17	23994089	intron_variant	27.6339	23.4626	0.00259626	100.111	76.6484
ENSECAG00000016417	TBC1D4	17	48300518	intron_variant	30.4198	439.845	2.01004e-12	478.501	38.6556
ENSECAG00000008016	GLI2	18	9948860	intron_variant	29.3897	31.7978	0.000457735	33.3512	1.55341
ENSECAG00000019492	MGAT5	18	18472567	intron_variant	44.3396	15.5743	0.000852041	34.9473	19.373
ENSECAG00000019492	MGAT5	18	18472576	intron_variant	58.0436	15.5743	0.000852041	34.9473	19.373
ENSECAG00000019492	MGAT5	18	18472605	intron_variant	58.6279	15.5743	0.000852041	34.9473	19.373
ENSECAG00000019492	MGAT5	18	18472622	intron_variant	60.5294	15.5743	0.000852041	34.9473	19.373
ENSECAG00000008695	AGPS	18	55819340	intron_variant	42.4429	147.95	0.00302414	268.954	121.005
ENSECAG00000008695	AGPS	18	55819364	intron_variant	37.2814	147.95	0.00302414	268.954	121.005
ENSECAG00000008695	AGPS	18	55819371	intron_variant	37.7186	147.95	0.00302414	268.954	121.005
ENSECAG00000006802	KCNAB1	19	158294	intron_variant	50.7921	57.2513	1.89329e-07	64.1189	6.86756
ENSECAG00000006802	KCNAB1	19	158356	intron_variant	54.6141	57.2513	1.89329e-07	64.1189	6.86756
ENSECAG00000014723	LPP	19	28427790	intron_variant	45.4969	6.13545	5.31246e-09	26.6244	20.489
ENSECAG00000014723	LPP	19	28869173	intron_variant	51.8315	6.13545	5.31246e-09	26.6244	20.489
ENSECAG00000013319	SLC25A37	2	52432495	intron_variant	33.2099	149.179	1.26328e-06	235.194	86.0147
ENSECAG00000024334	CARMIL1	20	24036940	intron_variant	33.0882	8.99884	9.35421e-33	54.9531	45.9543
ENSECAG00000023177	TBC1D22B	20	37985963	intron_variant	42.0148	24.9917	0.000129044	38.8145	13.8228
ENSECAG00000017586	SUPT3H	20	44873196	intron_variant	48.7607	5.54866	0.0157817	59.6238	54.0751
ENSECAG00000019452	EPS15L1	21	2277103	intron_variant	30.9912	198.853	2.5048e-13	289.345	90.4926
ENSECAG00000022642	MEF2B	21	4286614	intron_variant	27.6767	49.2918	0.000254203	56.0801	6.78825
ENSECAG00000006338	ANKH	21	46736914	intron_variant	28.9116	259.211	4.84632e-06	348.711	89.4995
ENSECAG00000015273	IRX1	21	56075016	intron_variant	29.6355	42.5272	0.0243913	42.6867	0.159425
ENSECAG00000021712	EYA2	22	36592184	intron_variant	30.7692	31.71	0.00487759	31.9363	0.226333
ENSECAG00000021712	EYA2	22	36759593	intron_variant	33.9693	31.71	0.00487759	31.9363	0.226333
ENSECAG00000021712	EYA2	22	36759599	intron_variant	29.028	31.71	0.00487759	31.9363	0.226333
ENSECAG00000021712	EYA2	22	36759617	intron_variant	27.972	31.71	0.00487759	31.9363	0.226333
ENSECAG00000021712	EYA2	22	36759635	intron_variant	32.183	31.71	0.00487759	31.9363	0.226333
ENSECAG00000021712	EYA2	22	36759651	intron_variant	32.5684	31.71	0.00487759	31.9363	0.226333
ENSECAG00000016521	PTGIS	22	38661769	intron_variant	28.7785	189.401	1.60072e-13	214.78	25.3793
ENSECAG00000010780	BICD2	23	54911902	intron_variant	38.4662	88.3327	1.78458e-07	219.058	130.725
ENSECAG00000014942	IPPK	23	55004631	intron_variant	36.8254	99.3781	1.00543e-13	188.696	89.3176
ENSECAG00000018631	LTBP2	24	20027122	intron_variant	30.1839	31.7345	4.87934e-09	39.5106	7.77609
ENSECAG00000012842	TTC7B	24	34202409	intron_variant	39.122	83.8215	0.00193181	201.997	118.175
ENSECAG00000017433	TNC	25	20170751	synonymous_variant	25.1537	27.8241	2.10291e-06	36.0458	8.22174
ENSECAG00000001128	ASTN2	25	22065094	intron_variant	27.8384	86.6853	0.00984528	89.2518	2.56649
ENSECAG00000021253	PDCL	25	27495131	missense_variant	29.7122	4.67895	0.00172702	57.1364	52.4574
ENSECAG00000023231	HMCN2	25	33778713	intron_variant	51.8664	105.93	4.09694e-07	264.393	158.462
ENSECAG00000010284	PKNOX1	26	39672957	intron_variant	28.5982	7.87013	0.00292852	27.5613	19.6911
ENSECAG00000024520	KDELR3	28	36645313	intron_variant	39.0734	431.624	6.48744e-08	444.187	12.5628
ENSECAG00000024520	KDELR3	28	36645340	intron_variant	40.8179	431.624	6.48744e-08	444.187	12.5628
ENSECAG00000024520	KDELR3	28	36645347	intron_variant	37.5287	431.624	6.48744e-08	444.187	12.5628
ENSECAG00000024520	KDELR3	28	36645352	intron_variant	48.5811	431.624	6.48744e-08	444.187	12.5628
ENSECAG00000010835	CDPF1	28	43259179	intron_variant	37.268	37.1643	0.000197096	140.297	103.133
ENSECAG00000010835	CDPF1	28	43259212	intron_variant	30.0203	37.1643	0.000197096	140.297	103.133
ENSECAG00000013094	FRMD4A	29	22172252	intron_variant	35.3577	20.9848	4.4188e-07	47.8841	26.8993
ENSECAG00000006649	CELF2	29	24294618	intron_variant	28.8528	64.4376	2.8324e-07	109.486	45.0487
ENSECAG00000016209	CTU2	3	35991212	intron_variant	36.6089	58.1884	0.0273293	155.782	97.5933
ENSECAG00000010136	PPP3CA	3	39075050	intron_variant	53.7594	16.0759	4.79272e-10	123.235	107.159
ENSECAG00000010136	PPP3CA	3	39075071	intron_variant	57.8328	16.0759	4.79272e-10	123.235	107.159
ENSECAG00000010136	PPP3CA	3	39141495	intron_variant	31.6626	16.0759	4.79272e-10	123.235	107.159
ENSECAG00000010136	PPP3CA	3	39141502	intron_variant	26.5217	16.0759	4.79272e-10	123.235	107.159
ENSECAG00000010136	PPP3CA	3	39141511	intron_variant	36.6184	16.0759	4.79272e-10	123.235	107.159
ENSECAG00000017280	MAPK1-	3	52688212	intron_variant	29.7818	40.5427	1.49447e-22	41.7951	1.25237
ENSECAG00000017280	MAPK1-	3	52732488	intron_variant	49.0116	40.5427	1.49447e-22	41.7951	1.25237
ENSECAG00000013348	LIMCH1	3	88299668	intron_variant	28.2164	54.6935	3.7436e-33	192.257	137.563
ENSECAG00000013348	LIMCH1	3	88307203	intron_variant	38.3037	54.6935	3.7436e-33	192.257	137.563
ENSECAG00000005927	TP53BP2	30	9565261	intron_variant	52.3168	13.7325	2.48424e-21	266.476	252.743
ENSECAG00000005927	TP53BP2	30	9565273	intron_variant	43.7642	13.7325	2.48424e-21	266.476	252.743
ENSECAG00000005927	TP53BP2	30	9565285	intron_variant	53.0996	13.7325	2.48424e-21	266.476	252.743
ENSECAG00000005927	TP53BP2	30	9565292	intron_variant	49.4843	13.7325	2.48424e-21	266.476	252.743
ENSECAG00000021583	LMOD1	30	30207287	intron_variant	25.3456	331.228	2.70126e-05	363.196	31.9683
ENSECAG00000021583	LMOD1	30	30207290	intron_variant	34.0438	331.228	2.70126e-05	363.196	31.9683
ENSECAG00000014357	DLL1	31	579597	intron_variant	26.2918	47.5822	0.0378037	110.102	62.5198
ENSECAG00000014357	DLL1	31	579612	intron_variant	26.7029	47.5822	0.0378037	110.102	62.5198
ENSECAG00000000518	ARID1B	31	11007279	intron_variant	31.9444	13.911	0.00822571	185.255	171.344
ENSECAG00000000460	FAM185A	4	3615152	intron_variant	28.5714	46.3828	1.84365e-07	98.3331	51.9503
ENSECAG00000000460	FAM185A	4	3615171	intron_variant	36.7347	46.3828	1.84365e-07	98.3331	51.9503
ENSECAG00000019233	ELMO1	4	66746828	intron_variant	26.2918	66.2039	1.30236e-09	93.5906	27.3867
ENSECAG00000003882	TPK1	4	97982307	intron_variant	30.6636	20.0955	0.0283327	86.1597	66.0642
ENSECAG00000014082	-	5	2514496	intron_variant	65.8764	138.421	2.07783e-17	281.622	143.202
ENSECAG00000007687	PTPN14	5	21795104	intron_variant	58.2551	37.3183	7.16944e-19	43.9232	6.60487
ENSECAG00000007687	PTPN14	5	21795134	intron_variant	48.7302	37.3183	7.16944e-19	43.9232	6.60487
ENSECAG00000007687	PTPN14	5	21795155	intron_variant	46.8916	37.3183	7.16944e-19	43.9232	6.60487
ENSECAG00000001716	PLXNA2	5	27203662	intron_variant	29.962	308.908	0.000349867	333.819	24.9109
ENSECAG00000023262	RUSC1	5	39213878	synonymous_variant	27.2922	103.971	9.60303e-07	171.011	67.0409
ENSECAG00000022152	CACHD1	5	93144345	intron_variant	25.2537	232.501	8.46481e-06	253.881	21.3796
ENSECAG00000010391	STK36	6	8087518	intron_variant	56.4366	19.8543	0.00485081	108.957	89.1032
ENSECAG00000026963	PTPRR	6	86496504	intron_variant	40.8451	81.0759	8.22131e-06	83.0851	2.00918
ENSECAG00000014752	KDM4B	7	3512571	intron_variant	28.0735	58.4522	0.00481743	268.326	209.874
ENSECAG00000012681	AMOTL1	7	6508882	intron_variant	25.8718	97.794	0.00661268	111.996	14.2016
ENSECAG00000020238	GRAMD1B	7	31551273	intron_variant	26.8895	6.09899	1.10937e-20	20.6079	14.5089
ENSECAG00000012956	DCPS	7	36302734	intron_variant	62.1737	63.6332	0.0451843	132.467	68.8337
ENSECAG00000007013	RNASEH2A	7	46872230	intron_variant	27.5092	59.3961	0.00114793	86.9934	27.5973
ENSECAG00000017807	NAV2	7	89809702	intron_variant	59.5313	33.8423	0.00120649	100.751	66.9091
ENSECAG00000017807	NAV2	7	89983026	intron_variant	36.4617	33.8423	0.00120649	100.751	66.9091
ENSECAG00000017807	NAV2	7	89983085	intron_variant	37.5079	33.8423	0.00120649	100.751	66.9091
ENSECAG00000019170	MN1	8	10985449	intron_variant	28.5714	48.8612	4.77603e-08	51.0758	2.2146
ENSECAG00000019170	MN1	8	10985452	intron_variant	31.7183	48.8612	4.77603e-08	51.0758	2.2146
ENSECAG00000019170	MN1	8	10985466	intron_variant	31.1427	48.8612	4.77603e-08	51.0758	2.2146
ENSECAG00000019170	MN1	8	10985505	intron_variant	32.3644	48.8612	4.77603e-08	51.0758	2.2146
ENSECAG00000019170	MN1	8	10985957	intron_variant	34.4488	48.8612	4.77603e-08	51.0758	2.2146
ENSECAG00000020979	ANKRD29	8	41445590	intron_variant	31.759	42.7493	4.99669e-07	44.0404	1.29109
ENSECAG00000031182	-	8	51220033	intron_variant	29.6569	45.8573	0.012767	61.9698	16.1125
ENSECAG00000031182	-	8	51220063	intron_variant	50.1471	45.8573	0.012767	61.9698	16.1125
ENSECAG00000020437	BCL2	8	83044692	intron_variant	49.6439	48.8088	0.0113871	57.2441	8.43522
ENSECAG00000020437	BCL2	8	83044742	intron_variant	38.6752	48.8088	0.0113871	57.2441	8.43522
ENSECAG00000020437	BCL2	8	83044757	intron_variant	41.6667	48.8088	0.0113871	57.2441	8.43522
ENSECAG00000016246	ASAP1	9	73407284	intron_variant	54.1236	5.30642	0.000168737	142.225	136.918
ENSECAG00000016246	ASAP1	9	73407305	intron_variant	47.9352	5.30642	0.000168737	142.225	136.918
ENSECAG00000016246	ASAP1	9	73407309	intron_variant	38.612	5.30642	0.000168737	142.225	136.918

## Sheet: E_Q1_Gene Promoter
Ensembl gene accession number	Gene symbol	Chromosom	DMS location on chromosome	DMS location in gene region	meth.diff	Expression FC	padj	Gene expression in the heart	Gene expression in the liver
ENSECAG00000004548	-	13	5366955	upstream_gene_variant	-30.7933	5.69587	1.87975e-07	6.01472	0.31885
ENSECAG00000004548	-	13	5367022	upstream_gene_variant	-29.8235	5.69587	1.87975e-07	6.01472	0.31885
ENSECAG00000032957	-	17	78155918	upstream_gene_variant	-25.1437	3.23097	0.000657935	3.4573	0.226333
ENSECAG00000000752	EHF	12	1407801	upstream_gene_variant	37.845	-7.90483	5.39359e-18	0.718461	8.62329
ENSECAG00000000752	EHF	12	1407868	5_prime_UTR_variant	27.6018	-7.90483	5.39359e-18	0.718461	8.62329
ENSECAG00000010535	AK7	24	39252799	upstream_gene_variant	26.8444	-0.900583	4.74397e-19	0.804454	1.70504
ENSECAG00000019471	RASSF6	3	63817188	upstream_gene_variant	30.8311	-10.4333	3.49817e-09	0.239487	10.6728
ENSECAG00000013618	GTSF1	6	72165168	upstream_gene_variant	27.7171	-6.98461	0.0103852	2.49936	9.48397
ENSECAG00000013618	GTSF1	6	72165199	upstream_gene_variant	38.871	-6.98461	0.0103852	2.49936	9.48397
ENSECAG00000016421	RETN	7	5460481	upstream_gene_variant	31.1549	-0.742947	0.0160611	8.10332	8.84627

## Sheet: F_Q1_Gene Body
Ensembl gene accession number	Gene symbol	Chromosom	DMS location on chromosome	DMS location in gene region	meth.diff	Expression FC	padj	Gene expression in the heart	Gene expression in the liver
ENSECAG00000009515	ATRNL1	1	16271496	intron_variant	-33.078	-0.433424	1.68821e-09	0.942752	1.37618
ENSECAG00000015454	TMC3	1	90777323	intron_variant	-26.4044	-8.4443	0.000420296	0	8.4443
ENSECAG00000015454	TMC3	1	90777325	intron_variant	-40.8442	-8.4443	0.000420296	0	8.4443
ENSECAG00000021453	TICRR	1	94694178	intron_variant	-39.6802	-6.42564	2.94983e-06	0.530871	6.95651
ENSECAG00000008154	PAQR5	1	124681831	intron_variant	-45.2525	-25.0223	0.000207291	0.239487	25.2618
ENSECAG00000018841	CGA	10	40950113	intron_variant	-26.0983	-1.76926	3.24251e-07	1.63808	3.40734
ENSECAG00000005704	CARD11	13	2415524	missense_variant	-31.1457	-4.83389	8.46659e-10	8.77741	13.6113
ENSECAG00000005704	CARD11	13	2420035	intron_variant	-31.358	-4.83389	8.46659e-10	8.77741	13.6113
ENSECAG00000005704	CARD11	13	2420040	intron_variant	-31.18	-4.83389	8.46659e-10	8.77741	13.6113
ENSECAG00000005704	CARD11	13	2420052	intron_variant	-32.8808	-4.83389	8.46659e-10	8.77741	13.6113
ENSECAG00000005704	CARD11	13	2420267	intron_variant	-29.9468	-4.83389	8.46659e-10	8.77741	13.6113
ENSECAG00000005704	CARD11	13	2493611	intron_variant	-26.3736	-4.83389	8.46659e-10	8.77741	13.6113
ENSECAG00000017393	PRKCB	13	24681261	intron_variant	-28.4255	-9.09945	1.82516e-14	3.84004	12.9395
ENSECAG00000000966	-	16	3177457	intron_variant	-34.8091	-0.552883	7.60804e-11	5.94832	6.50121
ENSECAG00000000966	-	16	3177515	intron_variant	-60.7563	-0.552883	7.60804e-11	5.94832	6.50121
ENSECAG00000010118	SRGAP3	16	8940951	intron_variant	-33.1847	-2.38527	0.000998452	3.60122	5.98648
ENSECAG00000017122	NCKAP5	18	17251707	intron_variant	-27.5336	-19.5958	5.85201e-29	4.83851	24.4343
ENSECAG00000017568	TMEM163	18	18785518	intron_variant	-28.9588	-0.337062	9.36128e-05	1.04655	1.38361
ENSECAG00000017568	TMEM163	18	18785543	intron_variant	-32.6234	-0.337062	9.36128e-05	1.04655	1.38361
ENSECAG00000011631	EPHB2	2	32090058	intron_variant	-29.7531	-3.63601	1.99071e-10	6.41158	10.0476
ENSECAG00000011075	RFX3	23	24357276	intron_variant	-37.1158	-1.14347	1.45504e-07	4.10757	5.25105
ENSECAG00000024305	RTN1	24	7018327	intron_variant	-25.1669	-5.52937	3.58019e-17	1.74955	7.27892
ENSECAG00000032992	TIAM1	26	29536685	intron_variant	-41.2164	-3.12276	9.04381e-08	1.12884	4.2516
ENSECAG00000032992	TIAM1	26	29536744	intron_variant	-44.9176	-3.12276	9.04381e-08	1.12884	4.2516
ENSECAG00000003462	RUNX1	26	32656318	intron_variant	-35.1176	-1.2926	1.13761e-22	1.7101	3.00269
ENSECAG00000011449	ANKS1B	28	24512914	intron_variant	-27.1586	-2.75391	4.05552e-09	1.37327	4.12718
ENSECAG00000000281	SHCBP1	3	50179	missense_variant	-35.3034	-2.32543	0.000260261	3.3531	5.67853
ENSECAG00000019160	CDYL2	3	29274118	intron_variant	-32.2404	-1.37268	2.45962e-07	0.992044	2.36473
ENSECAG00000019160	CDYL2	3	29274182	intron_variant	-26.9828	-1.37268	2.45962e-07	0.992044	2.36473
ENSECAG00000017209	DAPP1	3	40281549	intron_variant	-29.873	-5.43964	2.18131e-11	6.88998	12.3296
ENSECAG00000011770	SYTL3	31	9420583	intron_variant	-40.9289	-0.658851	1.50323e-07	6.62105	7.2799
ENSECAG00000016512	CDK6	4	36548355	intron_variant	-25.9848	-2.19106	7.68621e-06	2.97874	5.1698
ENSECAG00000023075	SHH	4	106521400	intron_variant	-48.3333	-5.57781	5.54796e-12	0	5.57781
ENSECAG00000023075	SHH	4	106521459	intron_variant	-44.0367	-5.57781	5.54796e-12	0	5.57781
ENSECAG00000015405	-	5	37086826	intron_variant	-33.0284	-2.40389	5.47277e-06	2.63013	5.03401
ENSECAG00000016838	CDC14A	5	62532206	intron_variant	-30.2692	-7.32522	1.5609e-15	10.1241	17.4493
ENSECAG00000011499	PRDM1-	7	39597872	intron_variant	-38.1921	-2.35479	7.55002e-05	7.13821	9.493
ENSECAG00000007519	TMEM132C	8	28750748	intron_variant	-27.3979	-4.12769	6.24692e-33	11.2514	15.3791
ENSECAG00000007519	TMEM132C	8	28750855	intron_variant	-36.7384	-4.12769	6.24692e-33	11.2514	15.3791
ENSECAG00000007519	TMEM132C	8	28768075	intron_variant	-26.8322	-4.12769	6.24692e-33	11.2514	15.3791
ENSECAG00000007519	TMEM132C	8	29005124	intron_variant	-25.6648	-4.12769	6.24692e-33	11.2514	15.3791
ENSECAG00000007519	TMEM132C	8	29005135	intron_variant	-25.1844	-4.12769	6.24692e-33	11.2514	15.3791
ENSECAG00000010713	KCNMA1	1	65295758	intron_variant	49.2779	1.506	0.0040926	3.92875	2.42276
ENSECAG00000010713	KCNMA1	1	65295795	intron_variant	38.0848	1.506	0.0040926	3.92875	2.42276
ENSECAG00000010286	CHRM3	1	72586533	intron_variant	33.2834	1.6343	0.0116219	2.87196	1.23766
ENSECAG00000015748	ARNT2	1	91501321	intron_variant	35.9455	4.57435	0.0159097	6.89148	2.31713
ENSECAG00000024763	IGDCC3	1	128269590	intron_variant	25.6762	8.15644	7.06747e-07	8.15644	0
ENSECAG00000030532	SBSN	10	6735712	intron_variant	26.2175	3.45238	0.00205192	3.45238	0
ENSECAG00000024506	ARMC2	10	59755557	intron_variant	35.3605	1.46329	5.36136e-09	5.00187	3.53858
ENSECAG00000004384	RTN4RL1	11	45922437	intron_variant	28.7879	9.59719	0.000129908	14.7426	5.14542
ENSECAG00000004384	RTN4RL1	11	45922454	intron_variant	29.5455	9.59719	0.000129908	14.7426	5.14542
ENSECAG00000018340	USP43	11	52609283	intron_variant	43.4586	9.0811	1.46607e-06	12.7763	3.69517
ENSECAG00000018340	USP43	11	52609302	intron_variant	49.3529	9.0811	1.46607e-06	12.7763	3.69517
ENSECAG00000021634	SLC29A4	13	4193662	intron_variant	29.5873	28.5657	1.41184e-09	28.7252	0.159425
ENSECAG00000021392	COL26A1	13	9637357	intron_variant	44.5577	3.30842	7.9339e-05	3.8996	0.591181
ENSECAG00000008094	BCL11A	15	41528292	intron_variant	29.3924	20.6324	4.82912e-05	22.6354	2.00298
ENSECAG00000018663	PLB1	15	68814972	intron_variant	25.7135	8.16808	1.73713e-05	8.16808	0
ENSECAG00000018663	PLB1	15	68815195	intron_variant	32.1629	8.16808	1.73713e-05	8.16808	0
ENSECAG00000018663	PLB1	15	68815201	intron_variant	39.5666	8.16808	1.73713e-05	8.16808	0
ENSECAG00000018663	PLB1	15	68824948	intron_variant	29.8261	8.16808	1.73713e-05	8.16808	0
ENSECAG00000015969	GRHL1	15	84761960	intron_variant	32.8302	11.5019	0.0041371	15.458	3.95615
ENSECAG00000015969	GRHL1	15	84761973	intron_variant	31.0053	11.5019	0.0041371	15.458	3.95615
ENSECAG00000008483	GXYLT2	16	18964075	intron_variant	53.3888	5.26696	4.37394e-05	5.49329	0.226333
ENSECAG00000008483	GXYLT2	16	18964088	intron_variant	43.9882	5.26696	4.37394e-05	5.49329	0.226333
ENSECAG00000008483	GXYLT2	16	18964124	intron_variant	53.5663	5.26696	4.37394e-05	5.49329	0.226333
ENSECAG00000008483	GXYLT2	16	19001723	intron_variant	25.7608	5.26696	4.37394e-05	5.49329	0.226333
ENSECAG00000019331	-	16	41778903	intron_variant	46.6029	9.51662	0.000553674	9.51662	0
ENSECAG00000002429	MED12L	16	85171631	intron_variant	26.4212	0.280691	0.000645318	2.79375	2.51306
ENSECAG00000000201	-	17	14916234	intron_variant	38.2156	3.8992	0.0392707	3.8992	0
ENSECAG00000017168	ABCC4	17	64929448	intron_variant	43.557	22.4871	0.000275302	23.7604	1.27328
ENSECAG00000017168	ABCC4	17	64934578	intron_variant	48.5801	22.4871	0.000275302	23.7604	1.27328
ENSECAG00000014232	NR4A2	18	37580278	intron_variant	30.1847	24.5189	7.86535e-07	26.7278	2.20892
ENSECAG00000014232	NR4A2	18	37580303	intron_variant	35.792	24.5189	7.86535e-07	26.7278	2.20892
ENSECAG00000014232	NR4A2	18	37580335	intron_variant	34.3026	24.5189	7.86535e-07	26.7278	2.20892
ENSECAG00000015571	SHOX2	19	1828577	synonymous_variant	34.3584	8.17682	0.0128424	8.17682	0
ENSECAG00000015571	SHOX2	19	1828604	synonymous_variant	27.4764	8.17682	0.0128424	8.17682	0
ENSECAG00000020685	IGF2BP2	19	26335003	intron_variant	38.5876	0.267435	3.82265e-15	1.54072	1.27328
ENSECAG00000022629	SLC1A7	2	6258384	intron_variant	44.2835	19.9527	4.171e-07	19.9527	0
ENSECAG00000021013	SHISAL2A	2	6751194	intron_variant	56.9879	1.96734	0.0135808	2.72104	0.753706
ENSECAG00000025071	AGBL4	2	10116517	intron_variant	29.0948	19.322	0.000704142	19.322	0
ENSECAG00000025071	AGBL4	2	10116549	intron_variant	42.1467	19.322	0.000704142	19.322	0
ENSECAG00000000771	TP73	2	46611004	intron_variant	25.8358	3.79379	1.0045e-07	5.83425	2.04047
ENSECAG00000039932	-	2	85871936	non_coding_transcript_exon_variant	44.8925	13.3565	3.92034e-10	13.3565	0
ENSECAG00000039932	-	2	85871952	non_coding_transcript_exon_variant	43.0989	13.3565	3.92034e-10	13.3565	0
ENSECAG00000019975	LEF1	2	117804465	intron_variant	42.6478	3.69926	1.6957e-07	7.42128	3.72201
ENSECAG00000019975	LEF1	2	117804518	intron_variant	62.1385	3.69926	1.6957e-07	7.42128	3.72201
ENSECAG00000002623	NHLRC1	20	17500185	intron_variant	29.3651	8.23699	1.82465e-09	18.7144	10.4774
ENSECAG00000020875	RUNX2	20	45200578	intron_variant	47.7825	5.52248	2.69281e-05	7.68798	2.1655
ENSECAG00000020875	RUNX2	20	45200641	intron_variant	36.2251	5.52248	2.69281e-05	7.68798	2.1655
ENSECAG00000013771	PDE4D	21	13931126	intron_variant	27.2736	6.4318	8.12603e-14	8.83834	2.40655
ENSECAG00000010901	CTNND2	21	49671023	intron_variant	31.7949	0.929909	1.29395e-09	1.60891	0.679
ENSECAG00000011815	NTRK2	23	5370896	intron_variant	30.5028	8.0297	0.00278027	8.18913	0.159425
ENSECAG00000007153	HUNK	26	30039731	intron_variant	28.5274	3.28703	0.000985181	5.33652	2.0495
ENSECAG00000007153	HUNK	26	30039787	intron_variant	37.4551	3.28703	0.000985181	5.33652	2.0495
ENSECAG00000019904	CHST11	28	29104910	intron_variant	27.8302	5.44463	0.000557392	11.2202	5.77559
ENSECAG00000009835	BTBD11	28	31459645	intron_variant	53.9503	3.12165	4.73897e-12	12.6346	9.51293
ENSECAG00000013781	KIAA1211	3	78348605	intron_variant	43.0256	10.7834	7.74261e-06	11.1691	0.385758
ENSECAG00000008004	PDE1-A	31	4252316	intron_variant	35.6138	5.74928	0.000359587	11.2885	5.53925
ENSECAG00000009025	CDHR3	4	6193848	intron_variant	26.4904	7.1573	4.77597e-17	7.60997	0.452666
ENSECAG00000000292	THSD7A	4	44873521	intron_variant	43.3498	4.32421	8.56703e-05	9.02156	4.69735
ENSECAG00000031105	-	4	70617017	intron_variant,non_coding_transcript_variant	37.4074	19.1349	0.00529476	19.1349	0
ENSECAG00000031105	-	4	70617073	intron_variant,non_coding_transcript_variant	33.7114	19.1349	0.00529476	19.1349	0
ENSECAG00000003704	TMEM139	4	96472660	missense_variant	38.3251	18.9537	2.8139e-09	20.1244	1.17075
ENSECAG00000011985	NFASC	5	1535791	intron_variant	31.8156	11.2132	0.00314932	11.2132	0
ENSECAG00000011985	NFASC	5	1535815	intron_variant	34.4931	11.2132	0.00314932	11.2132	0
ENSECAG00000011985	NFASC	5	1535821	intron_variant	37.3309	11.2132	0.00314932	11.2132	0
ENSECAG00000022156	SLC44A5	5	83995149	intron_variant	58.1395	8.25523	0.00858574	9.02675	0.771516
ENSECAG00000000852	SGIP1	5	91295526	intron_variant	27.0336	5.20236	0.0288274	7.07907	1.87671
ENSECAG00000011221	RUFY4	6	7608928	intron_variant	40.9524	7.83869	2.0136e-06	12.2325	4.39383
ENSECAG00000011221	RUFY4	6	7608935	intron_variant	37.2965	7.83869	2.0136e-06	12.2325	4.39383
ENSECAG00000019193	NCAM1	7	22036596	intron_variant	27.068	16.3886	0.000902941	20.1326	3.744
ENSECAG00000009829	DSCAML1	7	25945160	intron_variant	39.2993	8.84929	0.000348768	8.84929	0
ENSECAG00000030022	-	7	60536539	intron_variant,non_coding_transcript_variant	33.3066	4.85923	0.00129706	5.17808	0.31885
ENSECAG00000008038	TENM4	7	67576721	intron_variant	31.2052	6.63827	1.91895e-09	7.00622	0.367948
ENSECAG00000008038	TENM4	7	67850579	intron_variant	32.6389	6.63827	1.91895e-09	7.00622	0.367948
ENSECAG00000015952	BDNF	7	96327264	intron_variant	25.8469	6.4547	1.46657e-14	6.4547	0
ENSECAG00000008810	CELF4	8	60930928	intron_variant	31.5372	5.28859	1.91982e-05	5.28859	0
ENSECAG00000008810	CELF4	8	60986680	intron_variant	27.9444	5.28859	1.91982e-05	5.28859	0
