# Supplementary material for: In search of epigenetic hallmarks of different tissues: an integrative omics study of horse liver, lung, and heart
Source: Mamm Genome. 2024 Aug 14;35(4):600–20. doi: 10.1007/s00335-024-10057-0 (PMC11522055; doi:10.1007/s00335-024-10057-0)
Supplement: Supplementary file 5 — Supplementary Material 5: Table S5. The list of differentially expressed genes (DEGs) identified in lung versus heart (A), lung vs. liver (B), and heart vs. liver (C) comparisons. [file 335_2024_10057_MOESM5_ESM.xlsx]

## Sheet: A_LvsLR_DMSs-DEGs_GO BP
Enrichment FDR	nGenes	Pathway Genes	Fold Enrichment	GO Terms	Genes
0.020859	2	93	89.9441	GO:2001056 positive regulation of cysteine-type endopeptidase activity	LGMN MTCH1
0.020859	2	106	78.9132	GO:0010950 positive regulation of endopeptidase activity	LGMN MTCH1
0.020859	2	115	72.7374	GO:0010952 positive regulation of peptidase activity	LGMN MTCH1
0.0258795	2	148	56.5189	GO:2000116 regulation of cysteine-type endopeptidase activity	LGMN MTCH1
0.0358274	1	4	1045.6	GO:1905516 positive regulation of fertilization	CCDC87
0.0358274	2	231	36.2113	GO:0045862 positive regulation of proteolysis	LGMN MTCH1
0.0358274	2	231	36.2113	GO:0052548 regulation of endopeptidase activity	LGMN MTCH1
0.0366631	2	250	33.4592	GO:0052547 regulation of peptidase activity	LGMN MTCH1
0.0385348	1	12	348.533	GO:2000344 positive regulation of acrosome reaction	CCDC87
0.0385348	1	12	348.533	GO:2001028 positive regulation of endothelial cell chemotaxis	LGMN
0.0385348	1	13	321.723	GO:0035728 response to hepatocyte growth factor	LGMN
0.0385348	1	13	321.723	GO:0035729 cellular response to hepatocyte growth factor stimulus	LGMN
0.0385348	1	9	464.711	GO:0040015 negative regulation of multicellular organism growth	LGMN
0.0385348	2	354	23.6294	GO:0051345 positive regulation of hydrolase activity	LGMN MTCH1
0.0385348	1	9	464.711	GO:0080154 regulation of fertilization	CCDC87
0.0385348	1	8	522.8	GO:0097264 self proteolysis	LGMN
0.0385348	1	13	321.723	GO:1900273 positive regulation of long-term synaptic potentiation	LGMN
0.0391897	1	14	298.743	GO:0060046 regulation of acrosome reaction	CCDC87
0.0397753	1	15	278.827	GO:0097202 activation of cysteine-type endopeptidase activity	LGMN
0.0399276	1	20	209.12	GO:1904646 cellular response to amyloid-beta	LGMN
0.0399276	1	18	232.356	GO:2001026 regulation of endothelial cell chemotaxis	LGMN
0.0399276	1	21	199.162	GO:0010447 response to acidic pH	LGMN
0.0399276	2	455	18.3842	GO:0030162 regulation of proteolysis	LGMN MTCH1
0.0399276	1	22	190.109	GO:0032801 receptor catabolic process	LGMN
0.0399276	1	23	181.843	GO:0035767 endothelial cell chemotaxis	LGMN
0.0399276	1	20	209.12	GO:0090025 regulation of monocyte chemotaxis	LGMN
0.0399276	1	16	261.4	GO:0090026 positive regulation of monocyte chemotaxis	LGMN
0.0399276	1	23	181.843	GO:1900271 regulation of long-term synaptic potentiation	LGMN
0.0399276	1	17	246.024	GO:1901185 negative regulation of ERBB signaling pathway	LGMN
0.0402709	1	24	174.267	GO:1904645 response to amyloid-beta	LGMN
0.0454498	1	28	149.371	GO:0007340 acrosome reaction	CCDC87
0.0455976	1	29	144.221	GO:0009268 response to pH	LGMN

## Sheet: B_LvsH_DMSs-DEGs_GO BP
Enrichment FDR	nGenes	Pathway Genes	Fold Enrichment	GO Terms	Genes
0.021903	2	26	107.241	GO:0001773 myeloid dendritic cell activation	HAVCR2 RELB
0.021903	7	1894	5.15255	GO:0010605 negative regulation of macromolecule metabolic process	PPP1R14D ZNF217 UHRF1 HAVCR2 OSR2 RELB FABP4
0.021903	7	1692	5.76769	GO:0031324 negative regulation of cellular metabolic process	PPP1R14D ZNF217 UHRF1 FMO4 OSR2 RELB FABP4
0.021903	2	19	146.751	GO:0032480 negative regulation of type I interferon production	HAVCR2 RELB
0.021903	2	26	107.241	GO:0042088 T-helper 1 type immune response	HAVCR2 RELB
0.0240094	5	890	7.83221	GO:1902679 negative regulation of RNA biosynthetic process	ZNF217 UHRF1 OSR2 RELB FABP4
0.0240094	5	889	7.84102	GO:1903507 negative regulation of nucleic acid-templated transcription	ZNF217 UHRF1 OSR2 RELB FABP4
0.0240094	5	886	7.86757	GO:0045892 negative regulation of transcription DNA-templated	ZNF217 UHRF1 OSR2 RELB FABP4
0.0284766	3	206	20.3029	GO:0002460 adaptive immune response based on somatic recombination of immune receptors built from immunoglobulin superfamily domains	TCIRG1 HAVCR2 RELB
0.0284766	5	969	7.19367	GO:0051253 negative regulation of RNA metabolic process	ZNF217 UHRF1 OSR2 RELB FABP4
0.0289209	5	1029	6.77421	GO:0010558 negative regulation of macromolecule biosynthetic process	ZNF217 UHRF1 OSR2 RELB FABP4
0.0289209	5	1062	6.56372	GO:0031327 negative regulation of cellular biosynthetic process	ZNF217 UHRF1 OSR2 RELB FABP4
0.0289209	3	235	17.7974	GO:0002250 adaptive immune response	TCIRG1 HAVCR2 RELB
0.0289209	5	1058	6.58853	GO:0045934 negative regulation of nucleobase-containing compound metabolic process	ZNF217 UHRF1 OSR2 RELB FABP4
0.0289209	6	1606	5.20847	GO:0051172 negative regulation of nitrogen compound metabolic process	PPP1R14D ZNF217 UHRF1 OSR2 RELB FABP4
0.0294014	5	1081	6.44835	GO:0009890 negative regulation of biosynthetic process	ZNF217 UHRF1 OSR2 RELB FABP4
0.0344947	2	62	44.972	GO:0015908 fatty acid transport	SLC27A6 FABP4
0.0357899	2	65	42.8964	GO:0002286 T cell activation involved in immune response	HAVCR2 RELB
0.0394677	2	72	38.7259	GO:0032479 regulation of type I interferon production	HAVCR2 RELB
0.0394677	2	72	38.7259	GO:0032606 type I interferon production	HAVCR2 RELB
0.0406739	1	3	464.711	GO:2000520 regulation of immunological synapse formation	HAVCR2
0.0406739	1	3	464.711	GO:0030885 regulation of myeloid dendritic cell activation	HAVCR2
0.0406739	2	78	35.747	GO:0035710 CD4-positive alpha-beta T cell activation	TCIRG1 RELB
0.0406739	1	3	464.711	GO:0036023 embryonic skeletal limb joint morphogenesis	OSR2
0.0406739	2	84	33.1937	GO:0038061 NIK/NF-kappaB signaling	HAVCR2 RELB
0.0406739	3	355	11.7814	GO:0042110 T cell activation	TCIRG1 HAVCR2 RELB
0.0406739	2	92	30.3072	GO:0042476 odontogenesis	TCIRG1 OSR2
0.0406739	1	3	464.711	GO:0045851 pH reduction	TCIRG1
0.0406739	1	3	464.711	GO:0045953 negative regulation of natural killer cell mediated cytotoxicity	HAVCR2
0.0406739	1	3	464.711	GO:0002652 regulation of tolerance induction dependent upon immune response	HAVCR2
0.0406739	3	346	12.0879	GO:0048871 multicellular organismal homeostasis	TCIRG1 FMO4 FABP4
0.0406739	1	3	464.711	GO:0002835 negative regulation of response to tumor cell	HAVCR2
0.0406739	1	3	464.711	GO:0002838 negative regulation of immune response to tumor cell	HAVCR2
0.0406739	1	3	464.711	GO:0090383 phagosome acidification	TCIRG1
0.0406739	1	3	464.711	GO:0097187 dentinogenesis	TCIRG1
0.0454187	3	431	9.70394	GO:0009617 response to bacterium	RGS1 HAVCR2 FABP4
0.0454187	2	122	22.8546	GO:0031214 biomineral tissue development	TCIRG1 OSR2
0.0454187	3	417	10.0297	GO:0002252 immune effector process	TCIRG1 HAVCR2 RELB
0.0454187	2	127	21.9549	GO:0002285 lymphocyte activation involved in immune response	HAVCR2 RELB
0.0454187	2	125	22.3061	GO:0035107 appendage morphogenesis	PLXNA2 OSR2
0.0454187	2	125	22.3061	GO:0035108 limb morphogenesis	PLXNA2 OSR2
0.0454187	1	4	348.533	GO:0036022 limb joint morphogenesis	OSR2
0.0454187	1	5	278.827	GO:0036301 macrophage colony-stimulating factor production	HAVCR2
0.0454187	1	5	278.827	GO:0002420 natural killer cell mediated cytotoxicity directed against tumor cell target	HAVCR2
0.0454187	1	4	348.533	GO:0002461 tolerance induction dependent upon immune response	HAVCR2
0.0454187	1	5	278.827	GO:0044691 tooth eruption	TCIRG1
0.0454187	2	117	23.8313	GO:0046631 alpha-beta T cell activation	TCIRG1 RELB
0.0454187	1	4	348.533	GO:0002716 negative regulation of natural killer cell mediated immunity	HAVCR2
0.0454187	1	5	278.827	GO:0002858 regulation of natural killer cell mediated cytotoxicity directed against tumor cell target	HAVCR2
0.0454187	1	4	348.533	GO:0071611 granulocyte colony-stimulating factor production	HAVCR2
0.0454187	1	4	348.533	GO:0071655 regulation of granulocyte colony-stimulating factor production	HAVCR2
0.0454187	2	128	21.7833	GO:0110148 biomineralization	TCIRG1 OSR2
0.0454187	1	5	278.827	GO:1900425 negative regulation of defense response to bacterium	HAVCR2
0.0454187	1	5	278.827	GO:1901256 regulation of macrophage colony-stimulating factor production	HAVCR2
0.0474053	1	6	232.356	GO:0010216 maintenance of DNA methylation	UHRF1
0.0474053	1	6	232.356	GO:0001911 negative regulation of leukocyte mediated cytotoxicity	HAVCR2
0.0474053	1	6	232.356	GO:0032815 negative regulation of natural killer cell activation	HAVCR2
0.0474053	1	6	232.356	GO:0002291 T cell activation via T cell receptor contact with antigen bound to MHC molecule on antigen presenting cell	HAVCR2
0.0474053	1	6	232.356	GO:0002423 natural killer cell mediated immune response to tumor cell	HAVCR2
0.0474053	1	6	232.356	GO:0002855 regulation of natural killer cell mediated immune response to tumor cell	HAVCR2
0.0478999	5	1629	4.27911	GO:0006357 regulation of transcription by RNA polymerase II	ZNF529 OSR2 ZNF217 UHRF1 RELB
0.0491081	2	143	19.4984	GO:0002274 myeloid leukocyte activation	HAVCR2 RELB

## Sheet: C_HvsLR_DMSs-DEGs_GO BP
Enrichment FDR	nGenes	Pathway Genes	Fold Enrichment	GO Terms	Genes
0.0516381	1	4	435.667	GO:1902514 regulation of calcium ion transmembrane transport via high voltage-gated calcium channel	SESTD1
0.0516381	1	8	217.833	GO:1903209 positive regulation of oxidative stress-induced cell death	SOD1
0.0516381	1	6	290.444	GO:1903980 positive regulation of microglial cell activation	CTSC
0.0516381	1	4	435.667	GO:1990079 cartilage homeostasis	SLC39A8
0.0516381	1	8	217.833	GO:2000826 regulation of heart morphogenesis	GATA5
0.0516381	2	105	33.1937	GO:2001235 positive regulation of apoptotic signaling pathway	SOD1 CTSC
0.0516381	1	8	217.833	GO:0006560 proline metabolic process	ALDH4A1
0.0516381	1	4	435.667	GO:0006562 proline catabolic process	ALDH4A1
0.0516381	1	7	248.952	GO:0006828 manganese ion transport	SLC39A8
0.0516381	2	64	54.4583	GO:0006879 cellular iron ion homeostasis	SOD1 SLC39A8
0.0516381	2	92	37.8841	GO:0007272 ensheathment of neurons	SOD1 CTSC
0.0516381	2	92	37.8841	GO:0008366 axon ensheathment	SOD1 CTSC
0.0516381	2	49	71.1293	GO:0009064 glutamine family amino acid metabolic process	ALDH4A1 SLC39A8
0.0516381	4	1039	6.70902	GO:0009967 positive regulation of signal transduction	SOD1 GPR137B CTSC GATA5
0.0516381	4	1141	6.10926	GO:0010647 positive regulation of cell communication	SOD1 GPR137B CTSC GATA5
0.0516381	1	3	580.889	GO:0015691 cadmium ion transport	SLC39A8
0.0516381	2	176	19.803	GO:0001894 tissue homeostasis	SOD1 SLC39A8
0.0516381	4	1148	6.07201	GO:0023056 positive regulation of signaling	SOD1 GPR137B CTSC GATA5
0.0516381	1	6	290.444	GO:0031642 negative regulation of myelination	CTSC
0.0516381	1	7	248.952	GO:0031645 negative regulation of nervous system process	CTSC
0.0516381	1	7	248.952	GO:0032287 peripheral nervous system myelin maintenance	SOD1
0.0516381	1	7	248.952	GO:0032930 positive regulation of superoxide anion generation	SOD1
0.0516381	1	7	248.952	GO:0033212 iron import into cell	SLC39A8
0.0516381	2	90	38.7259	GO:0042552 myelination	SOD1 CTSC
0.0516381	3	309	16.9191	GO:0044057 regulation of system process	SOD1 CTSC GATA5
0.0516381	4	1193	5.84297	GO:0044281 small molecule metabolic process	AK7 SOD1 ALDH4A1 SLC39A8
0.0516381	1	6	290.444	GO:0044557 relaxation of smooth muscle	SOD1
0.0516381	1	8	217.833	GO:0045540 regulation of cholesterol biosynthetic process	SOD1
0.0516381	1	3	580.889	GO:0045541 negative regulation of cholesterol biosynthetic process	SOD1
0.0516381	2	93	37.4767	GO:0046916 cellular transition metal ion homeostasis	SOD1 SLC39A8
0.0516381	1	6	290.444	GO:0046940 nucleoside monophosphate phosphorylation	AK7
0.0516381	2	74	47.0991	GO:0055072 iron ion homeostasis	SOD1 SLC39A8
0.0516381	1	3	580.889	GO:0055073 cadmium ion homeostasis	SLC39A8
0.0516381	2	105	33.1937	GO:0055076 transition metal ion homeostasis	SOD1 SLC39A8
0.0516381	1	8	217.833	GO:0060052 neurofilament cytoskeleton organization	SOD1
0.0516381	1	5	348.533	GO:0060087 relaxation of vascular associated smooth muscle	SOD1
0.0516381	1	5	348.533	GO:0061343 cell adhesion involved in heart morphogenesis	GATA5
0.0516381	1	5	348.533	GO:0061577 calcium ion transmembrane transport via high voltage-gated calcium channel	SESTD1
0.0516381	1	5	348.533	GO:0061757 leukocyte adhesion to arterial endothelial cell	SLC39A8
0.0516381	1	7	248.952	GO:0003129 heart induction	GATA5
0.0516381	1	3	580.889	GO:0070574 cadmium ion transmembrane transport	SLC39A8
0.0516381	1	5	348.533	GO:0071421 manganese ion transmembrane transport	SLC39A8
0.0516381	1	7	248.952	GO:0071578 zinc ion import across plasma membrane	SLC39A8
0.0516381	1	4	435.667	GO:0003274 endocardial cushion fusion	GATA5
0.0516381	1	3	580.889	GO:0090206 negative regulation of cholesterol metabolic process	SOD1
0.0516381	2	131	26.6056	GO:0090257 regulation of muscle system process	SOD1 GATA5
0.0516381	1	3	580.889	GO:0098711 iron ion import across plasma membrane	SLC39A8
0.0516381	1	8	217.833	GO:0106118 regulation of sterol biosynthetic process	SOD1
0.0516381	1	3	580.889	GO:0106119 negative regulation of sterol biosynthetic process	SOD1
0.0516381	1	8	217.833	GO:0150078 positive regulation of neuroinflammatory response	CTSC
0.0516381	2	123	28.336	GO:1901605 alpha-amino acid metabolic process	ALDH4A1 SLC39A8
0.0516381	1	6	290.444	GO:1902177 positive regulation of oxidative stress-induced intrinsic apoptotic signaling pathway	SOD1
