# Supplementary material for: In search of epigenetic hallmarks of different tissues: an integrative omics study of horse liver, lung, and heart
Source: Mamm Genome. 2024 Aug 14;35(4):600–20. doi: 10.1007/s00335-024-10057-0 (PMC11522055; doi:10.1007/s00335-024-10057-0)
Supplement: Supplementary file 6 — Supplementary Material 6: Table S6. Functional enrichment of DEGs in lung versus heart (A-C), lung vs. liver (D-F), and heart vs. liver (G-I) comparisons (BP- biological processes; CC- cellular components, MF- molecular functions). The enriched KEGG pathways involving identified DEGs (J-L). [file 335_2024_10057_MOESM6_ESM.xlsx]

## Sheet: A_LvsH_BP terms
Enrichment FDR	nGenes	Pathway Genes	Fold Enrichment	Terms	Genes
2.20438e-18	219	1889	1.92262	GO:0009653 anatomical structure morphogenesis	EPHA5 NECTIN2 CAP2 SDK1 PBX3 ENAH EN1 HOXA2 PAX5 PRKAR1A NEDD4L ADAMTS16 MTHFD1L PLXNA2 BAMBI PRKN GJA1 PRKD1 AGO2 AFF3 INSIG2 FANCC PRKCA LRP8 DCLK1 PEX7 ACAN ITGB5 TMEM135 SS18 VASP CUX2 OVOL2 TENM4 ADGRB3 CPNE5 SP100 FYN SDCCAG8 NPNT EYA1 RERE MAP1B PARVB SYT17 FOXP1 ACTN2 IFT140 NAB1 CFTR CAPZB PLXND1 MAP3K13 ANGPT4 LHX2 SYK IFT80 RASAL1 DSCAML1 CA9 XRCC2 TBCD PPP3CA TCIRG1 SMTNL1 CRMP1 CD44 …
1.98946e-15	176	1479	1.97344	GO:0006928 movement of cell or subcellular component	EPHA5 BICDL1 IFT140 SRGAP3 DAB1 ACTC1 WWC1 TRAK1 PHACTR1 ENAH WIPF3 TAFA4 NAV3 GPC6 SPAG16 HOXA2 PLXNA2 DNAH17 BAMBI MITF GJA1 PRKD1 PTPRK AGO2 PRKCA RYR2 CCDC88A BIN1 LRP8 DCLK1 PEX7 ITGB5 PTPRG STK24 VASP STAT5B ITGA9 OVOL2 SP100 CTNNA3 FYN SDCCAG8 DNAH10 RERE MAP1B PODXL2 FOXP1 PLXND1 ANGPT4 LHX2 SYK DNAH7 RIN3 PPP3CA CFAP70 CRMP1 CD44 STK36 PRKCE BLOC1S5 CELSR1 MYO9B PDE4B STARD13 CFAP20 NDNF…
1.91417e-14	173	1482	1.93588	GO:0007399 nervous system development	EPHA5 SPINK5 DAB1 RBFOX1 TRAK1 SDK1 RIT2 PBX3 TACC2 TENM3 ENAH TENM2 LMX1B SIX3 NAV3 EN1 ZNF423 HOXA2 PAX5 B2M NEDD4L ASIC2 MTHFD1L PLXNA2 BICDL1 PRKN PRKD1 AK8 FANCC BIN1 ATXN10 LRP8 DCLK1 PEX7 STK24 VASP CUX2 OVOL2 TENM4 ADGRB3 CPNE5 FYN SDCCAG8 EYA1 RERE MAP1B SYT17 IFT140 NAB1 MME PLXND1 MAP3K13 LHX2 RASAL1 DSCAML1 XRCC2 TBCD PPP3CA TCIRG1 CRMP1 STK36 CELSR1 DBN1 CTNND2 MBP TSPAN2 CLMN NDNF R…
1.52391e-12	133	1075	2.05175	GO:0022008 neurogenesis	EPHA5 DAB1 TRAK1 RIT2 PBX3 TENM3 ENAH TENM2 LMX1B NAV3 EN1 HOXA2 B2M NEDD4L BICDL1 PRKN PRKD1 BIN1 ATXN10 LRP8 DCLK1 PEX7 STK24 VASP CUX2 TENM4 ADGRB3 CPNE5 FYN SDCCAG8 EYA1 RERE MAP1B SYT17 IFT140 NAB1 MME MAP3K13 LHX2 RASAL1 XRCC2 TBCD PPP3CA CRMP1 CELSR1 DBN1 CTNND2 TSPAN2 CLMN NDNF RIPOR2 PLXNA4 NTRK2 RTN4 SLIT1 CYFIP2 EFNA5 KLF7 SOX13 LDB1 STXBP1 RNF112 VCL DRD2 ZNF536 NEGR1 SRCIN1 NR4A2 PRK…
1.59894e-12	199	1887	1.74889	GO:0065009 regulation of molecular function	EPHA5 SPINK5 SHISA9 RALGAPB SERPINB10 CAP2 DLGAP4 LGR6 CRTC1 ATPSCKMT DRD2 RALGPS1 CACNB2 GRAMD4 TBC1D1 SH3BP5 PLCG2 PLEKHG7 B2M LAPTM5 PRKAR1A NEDD4L ADAR FZD10 TDG NUAK1 BAMBI WFDC1 PRKN CARD11 PRKD1 WWP2 RYR2 KCNAB1 CCDC88A BIN1 PLEKHG1 LRP8 DSTYK PPP1R1A PHACTR3 KMT2A CDK9 SIPA1L2 SP100 NCF2 NPNT MAGI2 DNAJB6 ACTN2 CFTR PLXND1 PPARGC1A MAP3K13 LHX2 SYK RASAL1 USP7 RIN3 NETO2 DOCK2 CARTPT MAP2…
1.99394e-12	194	1837	1.75135	GO:0032879 regulation of localization	DPP10 SHISA9 SYT17 SRGAP3 MCTP1 OLFML1 ATPSCKMT DRD2 CACNB2 PTGER3 DPP6 NAV3 RAB3C PLCG2 STXBP5 ZDHHC8 B2M NEDD4L SGIP1 ASIC2 PLXNA2 MFHAS1 NRDE2 PRKN MITF PREPL GJA1 PRKD1 ATP2C2 PTPRK AGO2 WWP2 PRKCA DYSF RYR2 KCNAB1 CCDC88A BIN1 SEC16B DCLK1 PTPRG STK24 KMT2A CDK9 SP100 CTNNA3 FABP5 FYN MAGI2 MAP1B FOXP1 DNAJB6 ACTN2 CFTR PLXND1 ANGPT4 SYK LIMK2 USP7 RIN3 CDK1 NETO2 DOCK2 CARTPT ADCY5 PPP3CA T…
1.99394e-12	152	1313	1.91981	GO:0040011 locomotion	EPHA5 SRGAP3 DAB1 WWC1 PHACTR1 ENAH TAFA4 NAV3 GPC6 SPAG16 HOXA2 CCRL2 PLXNA2 BAMBI MITF GJA1 PRKD1 PTPRK AGO2 PRKCA CCDC88A LRP8 DCLK1 PEX7 ITGB5 PTPRG STK24 VASP STAT5B ITGA9 OVOL2 SP100 FYN SDCCAG8 RERE PODXL2 FOXP1 PLXND1 ANGPT4 LHX2 SYK RIN3 DOCK2 PPP3CA CRMP1 CD44 PRKCE CELSR1 PDE4B STARD13 CFAP20 NDNF RIPOR2 PLXNA4 NTRK2 RTN4 LGR6 SLIT1 EFNA5 KLF7 TACR3 EVL NTRK3 LDB1 LRP5 VCL DRD2 ICAM1 D…
1.99394e-12	98	697	2.33171	GO:0048666 neuron development	EPHA5 RIT2 PBX3 TENM3 ENAH TENM2 EN1 HOXA2 B2M NEDD4L BICDL1 PRKN PRKD1 ATXN10 LRP8 DCLK1 STK24 VASP CUX2 TENM4 ADGRB3 CPNE5 FYN RERE MAP1B SYT17 IFT140 MAP3K13 LHX2 RASAL1 TBCD PPP3CA CRMP1 DBN1 CTNND2 TSPAN2 CLMN NDNF RIPOR2 PLXNA4 NTRK2 RTN4 SLIT1 CYFIP2 EFNA5 KLF7 STXBP1 VCL DRD2 NEGR1 SRCIN1 NR4A2 PRKCZ MYT1L SHOX2 ECE1 VASH2 ASAP1 SDK1 LPAR1 NTNG1 GABRB2 SMURF1 LAMA1 TNIK PREX2 TNR NR2E1 TH…
1.99394e-12	119	928	2.12657	GO:0048699 generation of neurons	EPHA5 DAB1 RIT2 PBX3 TENM3 ENAH TENM2 LMX1B EN1 HOXA2 B2M NEDD4L BICDL1 PRKN PRKD1 BIN1 ATXN10 LRP8 DCLK1 PEX7 STK24 VASP CUX2 TENM4 ADGRB3 CPNE5 FYN SDCCAG8 EYA1 RERE MAP1B SYT17 IFT140 MAP3K13 LHX2 RASAL1 TBCD PPP3CA CRMP1 CELSR1 DBN1 CTNND2 TSPAN2 CLMN NDNF RIPOR2 PLXNA4 NTRK2 RTN4 SLIT1 CYFIP2 EFNA5 KLF7 LDB1 STXBP1 RNF112 VCL DRD2 ZNF536 NEGR1 SRCIN1 NR4A2 PRKCZ MYT1L SHOX2 ECE1 VASH2 ASAP1 …
3.70299e-12	113	870	2.15397	GO:0030182 neuron differentiation	EPHA5 RIT2 PBX3 TENM3 ENAH TENM2 LMX1B EN1 HOXA2 B2M NEDD4L BICDL1 PRKN PRKD1 BIN1 ATXN10 LRP8 DCLK1 STK24 VASP CUX2 TENM4 ADGRB3 CPNE5 FYN EYA1 RERE MAP1B SYT17 IFT140 MAP3K13 LHX2 RASAL1 TBCD PPP3CA CRMP1 DBN1 CTNND2 TSPAN2 CLMN NDNF RIPOR2 PLXNA4 NTRK2 RTN4 SLIT1 CYFIP2 EFNA5 KLF7 LDB1 STXBP1 RNF112 VCL DRD2 ZNF536 NEGR1 SRCIN1 NR4A2 PRKCZ MYT1L SHOX2 ECE1 VASH2 ASAP1 RORA SDK1 LPAR1 NTNG1 GAB…
1.79273e-11	124	1019	2.01803	GO:0030030 cell projection organization	SPAG16 EPHA5 IFT140 ABLIM2 RIT2 ENAH ABLIM1 ZNF423 HOXA2 B2M NEDD4L DNAH17 BICDL1 PRKN PRKD1 CCDC88A ATXN10 LRP8 DCLK1 STK24 VASP CUX2 ADGRB3 CPNE5 FYN SDCCAG8 RERE MAP1B PARVB SYT17 ACTN2 CAPZB MAP3K13 LHX2 IFT80 RASAL1 LIMK2 DNAH7 PPP3CA TCIRG1 CFAP70 CRMP1 CD44 STK36 DBN1 CTNND2 TSPAN2 CFAP20 CLMN NDNF RIPOR2 PLXNA4 NTRK2 RTN4 SLIT1 CYFIP2 EFNA5 KLF7 EVL STXBP1 VCL DRD2 NEGR1 SRCIN1 NR4A2 CCDC…
1.79273e-11	178	1681	1.75603	GO:0050793 regulation of developmental process	CNOT2 WWC1 HOXA2 B2M NEDD4L ASIC2 GHR BAMBI RUNX1 PRKN MITF GJA1 CARD11 PRKD1 AGO2 PRKCA BIN1 LRP8 TMEM135 STK24 CUX2 STAT5B OVOL2 CDK9 TENM4 ADGRB3 CPNE5 SP100 FYN IL17RD NPNT EYA1 CELF4 PARVB SYT17 FOXP1 NAB1 MME CFTR CAPZB PLXND1 PPARGC1A MAP3K13 ANGPT4 LHX2 SYK RASAL1 XRCC2 PPP3CA TCIRG1 CD44 BLOC1S5 CELSR1 DBN1 DNMBP NPR2 SGF29 NLN NFKBIZ RAB14 PLXNA4 NSD2 JARID2 NTRK2 RTN4 EFNA5 KLF7 SOX13 …
1.79273e-11	123	1008	2.0236	GO:0120036 plasma membrane bounded cell projection organization	SPAG16 EPHA5 IFT140 ABLIM2 RIT2 ENAH ABLIM1 ZNF423 HOXA2 B2M NEDD4L DNAH17 BICDL1 PRKN PRKD1 CCDC88A ATXN10 LRP8 DCLK1 STK24 VASP CUX2 ADGRB3 CPNE5 FYN SDCCAG8 RERE MAP1B PARVB SYT17 ACTN2 CAPZB MAP3K13 LHX2 IFT80 RASAL1 LIMK2 DNAH7 PPP3CA TCIRG1 CFAP70 CRMP1 CD44 STK36 DBN1 CTNND2 TSPAN2 CFAP20 CLMN NDNF RIPOR2 PLXNA4 NTRK2 RTN4 SLIT1 CYFIP2 EFNA5 KLF7 EVL STXBP1 VCL DRD2 NEGR1 SRCIN1 NR4A2 CCDC…
5.36185e-11	73	474	2.55402	GO:0032989 cellular component morphogenesis	EPHA5 NECTIN2 ENAH HOXA2 PRKAR1A NEDD4L PRKN LRP8 DCLK1 VASP CUX2 TENM4 ADGRB3 CPNE5 FYN RERE MAP1B SYT17 ACTN2 MAP3K13 LHX2 RASAL1 PPP3CA CRMP1 CD44 DBN1 CTNND2 PLXNA4 RTN4 SLIT1 CYFIP2 EFNA5 KLF7 ACTC1 STXBP1 VCL DRD2 SRCIN1 NR4A2 PRKCZ SHOX2 ECE1 NTNG1 NES SMURF1 TNIK PREX2 TNR NR2E1 UNC5C PROX1 CASQ1 TRIO RELN FHOD3 WNT3 DCC ELAVL4 SLIT2 PTPRM EXT1 CDH4 LAMA2 PHLDB1 DLG4 NFIB KIRREL3 DAB2IP A…
5.36185e-11	185	1794	1.71013	GO:0035556 intracellular signal transduction	PLEKHG7 NUAK1 PRKCA MEAK7 CAP2 RALGPS1 DLC1 WWC1 CLNK RIT2 PDE9A WWTR1 SH3BP5 PLCG2 FZD10 MFHAS1 RALGAPB PRKN YWHAQ CARD11 PRKD1 RYR2 CCDC88A ARHGAP31 DCLK1 DSTYK STK24 SS18 IFIH1 SDE2 BANK1 SIPA1L2 SP100 FYN TEAD1 NPNT MAGI2 RRN3 XRCC3 MAP3K13 SYK RASAL1 CDK1 DOCK2 CARTPT ADCY5 MAP2K6 CIT PPP3CA CD44 STK36 PRKCE CELSR1 TPD52L1 ITFG2 VWF LMCD1 DNMBP RTKN MYO9B MBP NPR2 CGNL1 NDNF RIPOR2 ADCY10 RG…
5.72794e-11	155	1416	1.8153	GO:0048468 cell development	EPHA5 NECTIN2 RIT2 PBX3 TENM3 ENAH TENM2 EN1 SPAG16 HOXA2 B2M PRKAR1A NEDD4L DPY19L2 BICDL1 PRKN PRKD1 FANCC BIN1 ATXN10 LRP8 DCLK1 ACAN STK24 VASP CUX2 OVOL2 TENM4 ADGRB3 CPNE5 FYN RERE MAP1B SYT17 FOXP1 ACTN2 IFT140 MME CFTR MAP3K13 LHX2 RASAL1 XRCC2 TBCD PPP3CA CRMP1 DBN1 CTNND2 TSPAN2 NPR2 CLMN MSI2 NDNF RIPOR2 PLXNA4 NTRK2 RTN4 LGR5 SLIT1 CYFIP2 EFNA5 KLF7 TBX3 ACTC1 STXBP1 RNF112 LRP5 VCL D…
6.69245e-11	84	592	2.35309	GO:0031175 neuron projection development	EPHA5 RIT2 ENAH HOXA2 B2M NEDD4L BICDL1 PRKN PRKD1 ATXN10 LRP8 DCLK1 STK24 VASP CUX2 ADGRB3 CPNE5 FYN RERE MAP1B SYT17 MAP3K13 LHX2 RASAL1 PPP3CA CRMP1 DBN1 CTNND2 TSPAN2 CLMN NDNF RIPOR2 PLXNA4 NTRK2 RTN4 SLIT1 CYFIP2 EFNA5 KLF7 STXBP1 VCL DRD2 NEGR1 SRCIN1 NR4A2 PRKCZ SHOX2 ECE1 VASH2 ASAP1 SDK1 LPAR1 NTNG1 SMURF1 LAMA1 TNIK PREX2 TNR NR2E1 UNC5C CAMK2A TRIO RELN SFRP1 WNT3 DCC GRID2 ELAVL4 SLI…
6.74481e-11	194	1919	1.67651	GO:0007166 cell surface receptor signaling pathway	EPHA5 FZD10 PECAM1 NECTIN2 ANKS1B CLNK ZNF423 PLCG2 ADAR PLXNA2 GHR BAMBI PRKN MITF CARD11 PRKD1 PTPRK EVC PRKCA CCDC88A LRP8 IL10RB DSTYK ITGB5 SS18 CUX2 STAT5B ITGA9 OVOL2 VIPR2 ADGRB3 SP100 FYN IL17RD NPNT EYA1 CELF4 SAMHD1 FOXP1 IFT140 PLXND1 ANGPT4 SYK IFT80 BTBD11 ADCY5 TMC8 PPP3CA GRIK3 FYB2 CCNY STK36 SKAP1 PRKCE CELSR1 CTNND2 MYO9B PDE4B CD6 NPR2 NFKBIZ RAB14 PLXNA4 NTRK2 RTN4 LGR6 LGR5 …
8.26165e-11	189	1859	1.68602	GO:0051239 regulation of multicellular organismal process	DLGAP4 CNOT2 WWC1 PTGER3 NAV3 ZNF423 PLCG2 B2M ASIC2 GHR BAMBI RUNX1 SHISA9 MITF GJA1 CARD11 PRKD1 AGO2 PRKCA RYR2 BIN1 LRP8 PTPRG CUX2 STAT5B IFIH1 OVOL2 TENM4 ADGRB3 BANK1 SP100 CTNNA3 FABP5 IL17RD NPNT VTCN1 CELF4 FOXP1 MME CFTR PLXND1 PPARGC1A MAP3K13 ANGPT4 LHX2 SYK CARTPT XRCC2 MAP2K6 PPP3CA SMTNL1 PRKCE TNNI3K DBN1 ELOVL6 LMCD1 MBP PDE4B STARD13 CD6 SGF29 NFKBIZ RAB14 KCND3 NSD2 JARID2 NTR…
1.45749e-10	135	1190	1.88134	GO:0048870 cell motility	SRGAP3 DAB1 WWC1 PHACTR1 ENAH TAFA4 NAV3 GPC6 SPAG16 PLXNA2 BAMBI MITF GJA1 PRKD1 PTPRK AGO2 PRKCA CCDC88A LRP8 DCLK1 PEX7 ITGB5 PTPRG STK24 STAT5B ITGA9 OVOL2 SP100 FYN SDCCAG8 RERE PODXL2 FOXP1 PLXND1 ANGPT4 SYK RIN3 PPP3CA CD44 PRKCE CELSR1 PDE4B STARD13 CFAP20 NDNF RIPOR2 NTRK2 RTN4 LGR6 SLIT1 TACR3 EVL NTRK3 LDB1 LRP5 VCL DRD2 ICAM1 DLC1 SRCIN1 NR4A2 CCDC40 TTLL6 PREX1 PRDM14 SPAG9 TGFBR2 RI…
1.45749e-10	135	1190	1.88134	GO:0051674 localization of cell	SRGAP3 DAB1 WWC1 PHACTR1 ENAH TAFA4 NAV3 GPC6 SPAG16 PLXNA2 BAMBI MITF GJA1 PRKD1 PTPRK AGO2 PRKCA CCDC88A LRP8 DCLK1 PEX7 ITGB5 PTPRG STK24 STAT5B ITGA9 OVOL2 SP100 FYN SDCCAG8 RERE PODXL2 FOXP1 PLXND1 ANGPT4 SYK RIN3 PPP3CA CD44 PRKCE CELSR1 PDE4B STARD13 CFAP20 NDNF RIPOR2 NTRK2 RTN4 LGR6 SLIT1 TACR3 EVL NTRK3 LDB1 LRP5 VCL DRD2 ICAM1 DLC1 SRCIN1 NR4A2 CCDC40 TTLL6 PREX1 PRDM14 SPAG9 TGFBR2 RI…
1.81787e-10	64	399	2.66004	GO:0048858 cell projection morphogenesis	EPHA5 ENAH HOXA2 NEDD4L PRKN LRP8 DCLK1 VASP CUX2 ADGRB3 CPNE5 FYN RERE MAP1B SYT17 MAP3K13 LHX2 RASAL1 PPP3CA CRMP1 CD44 DBN1 CTNND2 PLXNA4 RTN4 SLIT1 CYFIP2 EFNA5 KLF7 STXBP1 VCL DRD2 SRCIN1 NR4A2 PRKCZ SHOX2 ECE1 NTNG1 NES SMURF1 TNIK PREX2 TNR NR2E1 UNC5C TRIO RELN WNT3 DCC ELAVL4 SLIT2 PTPRM EXT1 CDH4 LAMA2 DLG4 NFIB KIRREL3 DAB2IP ADCY1 BMPR2 BCL11B SLITRK5 SKOR2
2.74843e-10	90	677	2.20462	GO:0000902 cell morphogenesis	EPHA5 CAP2 ENAH HOXA2 NEDD4L BAMBI PRKN LRP8 DCLK1 SS18 VASP CUX2 ADGRB3 CPNE5 FYN RERE MAP1B PARVB SYT17 CAPZB MAP3K13 LHX2 RASAL1 TBCD PPP3CA CRMP1 CD44 DBN1 DNMBP CTNND2 RIPOR2 PLXNA4 RTN4 SLIT1 CYFIP2 EFNA5 KLF7 ARHGAP15 STXBP1 VCL DRD2 FRY DLC1 SRCIN1 NR4A2 PRKCZ PREX1 PRDM14 SHOX2 ECE1 LPAR1 NTNG1 NES SMURF1 ZRANB1 TNIK PREX2 TNR NR2E1 SHROOM3 UNC5C PROX1 TRIO GNA12 RELN NRG1 WNT3 DCC STK4 …
2.74843e-10	122	1045	1.93608	GO:0016477 cell migration	SRGAP3 DAB1 WWC1 TAFA4 NAV3 GPC6 PLXNA2 BAMBI MITF GJA1 PRKD1 PTPRK AGO2 PRKCA CCDC88A LRP8 DCLK1 PEX7 ITGB5 PTPRG STK24 STAT5B ITGA9 OVOL2 SP100 FYN SDCCAG8 RERE PODXL2 FOXP1 PLXND1 ANGPT4 SYK RIN3 PPP3CA CD44 PRKCE CELSR1 PDE4B STARD13 NDNF RIPOR2 NTRK2 RTN4 LGR6 SLIT1 EVL NTRK3 LDB1 LRP5 VCL DRD2 ICAM1 DLC1 SRCIN1 NR4A2 PREX1 SPAG9 TGFBR2 RIN2 HACE1 ZMYND8 ADAMTS12 SPATA13 IL1R1 LPAR1 SEMA6D N…
2.74843e-10	62	384	2.67757	GO:0048812 neuron projection morphogenesis	EPHA5 ENAH HOXA2 NEDD4L PRKN LRP8 DCLK1 VASP CUX2 ADGRB3 CPNE5 FYN RERE MAP1B SYT17 MAP3K13 LHX2 RASAL1 PPP3CA CRMP1 DBN1 CTNND2 PLXNA4 RTN4 SLIT1 CYFIP2 EFNA5 KLF7 STXBP1 VCL DRD2 SRCIN1 NR4A2 PRKCZ SHOX2 ECE1 NTNG1 SMURF1 TNIK PREX2 TNR NR2E1 UNC5C TRIO RELN WNT3 DCC ELAVL4 SLIT2 PTPRM EXT1 CDH4 LAMA2 DLG4 NFIB KIRREL3 DAB2IP ADCY1 BMPR2 BCL11B SLITRK5 SKOR2
3.22266e-10	54	309	2.89812	GO:0044057 regulation of system process	DLGAP4 PTGER3 ASIC2 SHISA9 GJA1 RYR2 BIN1 CUX2 TENM4 CTNNA3 FABP5 NPNT CELF4 CARTPT PPP3CA SMTNL1 TNNI3K LMCD1 PDE4B KCND3 GNAO1 IGFBP5 PKP2 DRD2 CACNB2 RNLS SHOX2 CACNA1D DMPK PBX3 DOCK4 TNNI3 HDAC4 PDE9A GPD1L TNR THRB CACNA1C CASQ1 RELN SMAD7 NR1H2 ACP3 INHBA FTO TRPC3 LPCAT3 DOCK5 KCNH2 SRL KCNQ1 BMPR2 GATA5 TAFA4
3.65901e-10	63	397	2.63166	GO:0120039 plasma membrane bounded cell projection morphogenesis	EPHA5 ENAH HOXA2 NEDD4L PRKN LRP8 DCLK1 VASP CUX2 ADGRB3 CPNE5 FYN RERE MAP1B SYT17 MAP3K13 LHX2 RASAL1 PPP3CA CRMP1 CD44 DBN1 CTNND2 PLXNA4 RTN4 SLIT1 CYFIP2 EFNA5 KLF7 STXBP1 VCL DRD2 SRCIN1 NR4A2 PRKCZ SHOX2 ECE1 NTNG1 SMURF1 TNIK PREX2 TNR NR2E1 UNC5C TRIO RELN WNT3 DCC ELAVL4 SLIT2 PTPRM EXT1 CDH4 LAMA2 DLG4 NFIB KIRREL3 DAB2IP ADCY1 BMPR2 BCL11B SLITRK5 SKOR2
6.872e-10	110	919	1.98499	GO:0007267 cell-cell signaling	FZD10 SHISA9 SYT17 MCTP1 DLGAP4 OLFML1 STXBP1 DRD2 CACNB2 SYN3 DLG4 ZNF423 STXBP5 BAMBI PRKN ERC2 MITF PREPL GJA1 RYR2 LRP8 ITPR3 KMT2A CUX2 SORCS3 FABP5 FYN CELF4 GABBR2 MME CFTR SYK IFT80 SORCS2 ADCY5 PPP3CA TCIRG1 GRID2IP CCNY CCDC186 PRKCE SV2C CELSR1 DBN1 CTNND2 ICA1 NTRK2 LGR6 LGR5 EFNA5 KLF7 SOX13 PLCB4 PTPRN2 TBX3 LDB1 LGR4 LRP5 PKP2 DLGAP1 MDFIC CADPS CACNA1D NKD1 WWOX KCNB1 CACNA1A NTNG…
8.29497e-10	64	415	2.55748	GO:0032990 cell part morphogenesis	EPHA5 ENAH HOXA2 NEDD4L PRKN LRP8 DCLK1 VASP CUX2 ADGRB3 CPNE5 FYN RERE MAP1B SYT17 MAP3K13 LHX2 RASAL1 PPP3CA CRMP1 CD44 DBN1 CTNND2 PLXNA4 RTN4 SLIT1 CYFIP2 EFNA5 KLF7 STXBP1 VCL DRD2 SRCIN1 NR4A2 PRKCZ SHOX2 ECE1 NTNG1 NES SMURF1 TNIK PREX2 TNR NR2E1 UNC5C TRIO RELN WNT3 DCC ELAVL4 SLIT2 PTPRM EXT1 CDH4 LAMA2 DLG4 NFIB KIRREL3 DAB2IP ADCY1 BMPR2 BCL11B SLITRK5 SKOR2
2.28421e-08	106	926	1.89835	GO:0007155 cell adhesion	PECAM1 PARD3B NECTIN2 SDK1 TENM3 DLG4 TENM2 SPINK5 PRKAR1A NUAK1 CARD11 PTPRK ESAM PRKCA ACAN ITGB5 STAT5B ITGA9 CTNNA3 NPNT VTCN1 PODXL2 FBLN2 PARVB ACTN2 SYK LMO7 DSCAML1 PPP3CA CD44 FYB2 SKAP1 PRKCE CELSR1 VWF CTNND2 MBP CD6 NDNF NFKBIZ RIPOR2 CYFIP2 EFNA5 SOX13 PAG1 LDB1 STXBP1 VCL PKP2 ICAM1 DLC1 NEGR1 SRCIN1 MAD1L1 PKP4 PRKCZ PREX1 ITPKB PXN CD36 TGFBR2 HAVCR2 RIN2 EDIL3 ADAMTS12 CDK6 NTNG1…
2.28421e-08	89	725	2.03579	GO:0051270 regulation of cellular component movement	SRGAP3 NAV3 PLXNA2 MITF GJA1 PRKD1 PTPRK AGO2 PRKCA RYR2 BIN1 PTPRG STK24 SP100 CTNNA3 FOXP1 PLXND1 ANGPT4 RIN3 PPP3CA PRKCE PDE4B STARD13 CFAP20 RIPOR2 RTN4 LGR6 TACR3 EVL NTRK3 LDB1 VCL PKP2 DRD2 ICAM1 DLC1 SRCIN1 CCDC40 TTLL6 PRDM14 SPAG9 TGFBR2 RIN2 HACE1 ZMYND8 SPATA13 IL1R1 SEMA6D NTNG1 DOCK4 LAMA1 ANXA3 TNR NR2E1 SORL1 UNC5C CACNA1C PROX1 CYP1B1 MGAT5 PIK3CG CAMK2A FOXF1 GNA12 RELN ARSB TM…
3.94468e-08	159	1606	1.64184	GO:0051172 negative regulation of nitrogen compound metabolic process	SPINK5 SERPINB10 CNOT2 NR2F1 SFMBT2 SH3BP5 DNMT3A CPEB3 EN1 ZNF423 RYBP HOXA2 PAX5 PRKAR1A ADAR ZMYM2 MFHAS1 NRDE2 PRKN YWHAQ MITF PTPRK SPRED2 AGO2 WWP2 BIN1 NCOR2 KMT2A CUX2 BANK1 SP100 FYN SIN3B CELF4 FOXP1 DNAJB6 NAB1 USP7 SH3GL2 CHD3 PPP3CA SMTNL1 CD44 FNIP2 BACH2 PRKCE LMCD1 PPP1R14D GZF1 NSD2 JARID2 NTRK2 RTN4 ZNF217 KLF7 SOX13 NTRK3 PRKAG2 TBX3 LDB1 LGR4 LRP5 UHRF1 BRD7 ZNF219 CAST FRY ZN…
4.66788e-08	123	1148	1.77682	GO:0023056 positive regulation of signaling	NECTIN2 ZNF423 PLCG2 FZD10 BAMBI MFHAS1 PRKN CARD11 PRKD1 EVC PRKCA CCDC88A ITPR3 IL10RB DSTYK CUX2 BANK1 FABP5 FYN NPNT FOXP1 MME CFTR XRCC3 MAP3K13 SYK CARTPT MAP2K6 CD44 STK36 PRKCE TPD52L1 VWF LMCD1 NTRK2 RTN4 UBE2V1 LGR6 LGR5 CYFIP2 NTRK3 MAP3K4 LGR4 IGFBP5 DRD2 PIK3AP1 EPN2 ICAM1 TSPAN5 WWC1 MAD1L1 PRKCZ ITPKB AFAP1L2 CD36 SPAG9 TGFBR2 HAVCR2 SHOX2 ECE1 NKD1 WWOX RELL1 LSM14A IL1R1 LPAR1 TR…
5.22491e-08	54	354	2.52971	GO:0048667 cell morphogenesis involved in neuron differentiation	EPHA5 ENAH HOXA2 LRP8 DCLK1 VASP CUX2 ADGRB3 FYN RERE MAP1B MAP3K13 LHX2 TBCD PPP3CA CRMP1 DBN1 CTNND2 RIPOR2 PLXNA4 RTN4 SLIT1 EFNA5 KLF7 STXBP1 VCL DRD2 SRCIN1 NR4A2 SHOX2 ECE1 NTNG1 TNIK PREX2 TNR NR2E1 UNC5C TRIO RELN WNT3 DCC ELAVL4 SLIT2 PTPRM EXT1 CDH4 LAMA2 DLG4 NFIB ADCY1 BMPR2 BCL11B SLITRK5 SKOR2
5.95639e-08	122	1141	1.77319	GO:0010647 positive regulation of cell communication	NECTIN2 ZNF423 PLCG2 FZD10 BAMBI MFHAS1 PRKN CARD11 PRKD1 EVC PRKCA CCDC88A ITPR3 IL10RB DSTYK CUX2 BANK1 FABP5 FYN NPNT FOXP1 MME CFTR XRCC3 MAP3K13 SYK CARTPT MAP2K6 CD44 STK36 PRKCE TPD52L1 VWF LMCD1 NTRK2 RTN4 UBE2V1 LGR6 LGR5 CYFIP2 NTRK3 MAP3K4 LGR4 IGFBP5 DRD2 PIK3AP1 EPN2 ICAM1 TSPAN5 WWC1 MAD1L1 PRKCZ ITPKB AFAP1L2 CD36 SPAG9 TGFBR2 HAVCR2 SHOX2 NKD1 WWOX RELL1 LSM14A IL1R1 LPAR1 TRIM8 M…
7.86271e-08	138	1350	1.69522	GO:0050790 regulation of catalytic activity	EPHA5 SPINK5 RALGAPB SERPINB10 CAP2 LGR6 ATPSCKMT DRD2 RALGPS1 GRAMD4 TBC1D1 SH3BP5 PLEKHG7 LAPTM5 PRKAR1A ADAR FZD10 TDG NUAK1 WFDC1 PRKN PRKD1 CCDC88A BIN1 PLEKHG1 LRP8 DSTYK PPP1R1A PHACTR3 SIPA1L2 NCF2 NPNT MAGI2 DNAJB6 MAP3K13 SYK RASAL1 RIN3 DOCK2 CARTPT MAP2K6 TBCD CD44 CCNY TPD52L1 DNMBP MYO9B MBP PPP1R14D STARD13 SRGAP1 RIPOR2 RGS6 NTRK2 CYFIP2 EFNA5 ARHGAP15 ARHGAP26 ALOX5AP RABGAP1L NT…
8.41936e-08	164	1692	1.6074	GO:0031324 negative regulation of cellular metabolic process	SPINK5 SERPINB10 CNOT2 NR2F1 SFMBT2 SH3BP5 DNMT3A CPEB3 EN1 ZNF423 RYBP HOXA2 PAX5 PRKAR1A ADAR ZMYM2 MFHAS1 NRDE2 PRKN YWHAQ MITF PTPRK SPRED2 AGO2 WWP2 INSIG2 BIN1 NCOR2 MALRD1 KMT2A CUX2 BANK1 SP100 FYN SIN3B CELF4 FOXP1 DNAJB6 NAB1 USP7 SH3GL2 CHD3 PPP3CA SMTNL1 CD44 FNIP2 BACH2 PRKCE LMCD1 PPP1R14D GZF1 NSD2 JARID2 NTRK2 RTN4 ZNF217 KLF7 SOX13 NTRK3 PRKAG2 TBX3 LDB1 LGR4 LRP5 UHRF1 BRD7 FMO4…
2.20656e-07	30	142	3.50359	GO:0003015 heart process	ACTC1 RYR2 BIN1 CTNNA3 FYN MAP2K6 TNNI3K PDE4B KCND3 GNAO1 PKP2 DRD2 CACNB2 RNLS SHOX2 EXT2 CACNA1D DMPK TNNI3 HDAC4 GPD1L THRB CACNA1C SMAD7 WWTR1 EXT1 KCNH2 RNF207 KCNQ1 TRDN
2.40884e-07	106	969	1.81411	GO:0051253 negative regulation of RNA metabolic process	NR2F1 SFMBT2 DNMT3A CPEB3 EN1 ZNF423 RYBP HOXA2 PAX5 ZMYM2 NRDE2 PRKN YWHAQ MITF PTPRK WWP2 BIN1 NCOR2 CUX2 SP100 SIN3B CELF4 FOXP1 NAB1 CHD3 PPP3CA SMTNL1 FNIP2 BACH2 LMCD1 GZF1 NSD2 JARID2 ZNF217 KLF7 SOX13 TBX3 LDB1 LGR4 UHRF1 BRD7 ZNF219 ZNF536 MORC1 KAT2B WWC1 NR4A2 MYT1L PRDM14 CD36 SHOX2 ZBTB20 KLF11 TSHZ3 GLIS1 NBAS RARB ANKRD1 PRDM16 HDAC4 ELK3 OSR2 ZNF608 AXIN2 MCPH1 NR2E1 NFATC2 THRB P…
2.77043e-07	99	886	1.85303	GO:0045892 negative regulation of transcription DNA-templated	NR2F1 SFMBT2 DNMT3A CPEB3 EN1 ZNF423 RYBP HOXA2 PAX5 ZMYM2 PRKN YWHAQ MITF PTPRK WWP2 BIN1 NCOR2 CUX2 SP100 SIN3B FOXP1 NAB1 CHD3 SMTNL1 FNIP2 BACH2 LMCD1 GZF1 NSD2 JARID2 ZNF217 KLF7 SOX13 TBX3 LDB1 LGR4 UHRF1 BRD7 ZNF219 ZNF536 MORC1 WWC1 NR4A2 MYT1L PRDM14 CD36 SHOX2 ZBTB20 KLF11 TSHZ3 GLIS1 RARB ANKRD1 PRDM16 HDAC4 ELK3 OSR2 ZNF608 MCPH1 NR2E1 NFATC2 THRB PROX1 ZEB2 KDM1A NFIX DNAJB1 NOSTRIN …
3.23228e-07	99	889	1.84677	GO:1903507 negative regulation of nucleic acid-templated transcription	NR2F1 SFMBT2 DNMT3A CPEB3 EN1 ZNF423 RYBP HOXA2 PAX5 ZMYM2 PRKN YWHAQ MITF PTPRK WWP2 BIN1 NCOR2 CUX2 SP100 SIN3B FOXP1 NAB1 CHD3 SMTNL1 FNIP2 BACH2 LMCD1 GZF1 NSD2 JARID2 ZNF217 KLF7 SOX13 TBX3 LDB1 LGR4 UHRF1 BRD7 ZNF219 ZNF536 MORC1 WWC1 NR4A2 MYT1L PRDM14 CD36 SHOX2 ZBTB20 KLF11 TSHZ3 GLIS1 RARB ANKRD1 PRDM16 HDAC4 ELK3 OSR2 ZNF608 MCPH1 NR2E1 NFATC2 THRB PROX1 ZEB2 KDM1A NFIX DNAJB1 NOSTRIN …
3.34823e-07	99	890	1.8447	GO:1902679 negative regulation of RNA biosynthetic process	NR2F1 SFMBT2 DNMT3A CPEB3 EN1 ZNF423 RYBP HOXA2 PAX5 ZMYM2 PRKN YWHAQ MITF PTPRK WWP2 BIN1 NCOR2 CUX2 SP100 SIN3B FOXP1 NAB1 CHD3 SMTNL1 FNIP2 BACH2 LMCD1 GZF1 NSD2 JARID2 ZNF217 KLF7 SOX13 TBX3 LDB1 LGR4 UHRF1 BRD7 ZNF219 ZNF536 MORC1 WWC1 NR4A2 MYT1L PRDM14 CD36 SHOX2 ZBTB20 KLF11 TSHZ3 GLIS1 RARB ANKRD1 PRDM16 HDAC4 ELK3 OSR2 ZNF608 MCPH1 NR2E1 NFATC2 THRB PROX1 ZEB2 KDM1A NFIX DNAJB1 NOSTRIN …
5.56859e-07	84	718	1.94015	GO:0040012 regulation of locomotion	SRGAP3 NAV3 PLXNA2 MITF GJA1 PRKD1 PTPRK AGO2 PRKCA PTPRG STK24 SP100 FOXP1 PLXND1 ANGPT4 RIN3 PPP3CA PRKCE STARD13 CFAP20 RIPOR2 PLXNA4 RTN4 LGR6 TACR3 EVL NTRK3 LDB1 VCL DRD2 ICAM1 DLC1 SRCIN1 TTLL6 PRDM14 SPAG9 TGFBR2 RIN2 HACE1 ZMYND8 SPATA13 IL1R1 SEMA6D NTNG1 DOCK4 LAMA1 ANXA3 TNR NR2E1 SORL1 UNC5C PROX1 CYP1B1 MGAT5 PIK3CG CAMK2A FOXF1 GNA12 RELN ARSB TMEFF2 CDH13 IGF1R NRG1 SFRP1 PTPRT WN…
6.48936e-07	110	1039	1.75573	GO:0009967 positive regulation of signal transduction	NECTIN2 ZNF423 PLCG2 FZD10 BAMBI MFHAS1 PRKN CARD11 PRKD1 EVC PRKCA CCDC88A IL10RB DSTYK CUX2 BANK1 FABP5 FYN NPNT FOXP1 XRCC3 MAP3K13 SYK CARTPT MAP2K6 CD44 STK36 PRKCE TPD52L1 VWF LMCD1 RTN4 UBE2V1 LGR6 LGR5 CYFIP2 NTRK3 MAP3K4 LGR4 IGFBP5 PIK3AP1 EPN2 ICAM1 TSPAN5 WWC1 MAD1L1 PRKCZ ITPKB AFAP1L2 CD36 SPAG9 TGFBR2 HAVCR2 SHOX2 NKD1 WWOX RELL1 LSM14A IL1R1 LPAR1 TRIM8 MEIS3 ANKRD1 ELAPOR2 TAB1 Z…
6.48936e-07	175	1894	1.53228	GO:0010605 negative regulation of macromolecule metabolic process	SPINK5 SERPINB10 CNOT2 NR2F1 SFMBT2 SH3BP5 DNMT3A CPEB3 NAV3 EN1 ZNF423 RYBP HOXA2 PAX5 PRKAR1A ADAR ZMYM2 MFHAS1 NRDE2 PRKN YWHAQ MITF PTPRK SPRED2 AGO2 WWP2 BIN1 NCOR2 KMT2A CUX2 OVOL2 BANK1 SP100 FYN SIN3B CELF4 FOXP1 DNAJB6 NAB1 LHX2 USP7 SH3GL2 CHD3 ZC3H7B PPP3CA SMTNL1 CD44 FNIP2 BACH2 PRKCE LMCD1 PPP1R14D GZF1 SND1 NSD2 JARID2 NTRK2 RTN4 ZNF217 KLF7 SOX13 NTRK3 NPLOC4 PRKAG2 TBX3 LDB1 LGR4…
6.54039e-07	81	686	1.95813	GO:2000145 regulation of cell motility	SRGAP3 NAV3 PLXNA2 MITF GJA1 PRKD1 PTPRK AGO2 PRKCA PTPRG STK24 SP100 FOXP1 PLXND1 ANGPT4 RIN3 PPP3CA PRKCE STARD13 CFAP20 RIPOR2 RTN4 LGR6 TACR3 EVL NTRK3 LDB1 VCL DRD2 ICAM1 DLC1 SRCIN1 TTLL6 PRDM14 SPAG9 TGFBR2 RIN2 HACE1 ZMYND8 SPATA13 IL1R1 SEMA6D NTNG1 DOCK4 LAMA1 ANXA3 TNR NR2E1 SORL1 UNC5C PROX1 CYP1B1 MGAT5 PIK3CG CAMK2A FOXF1 GNA12 RELN ARSB TMEFF2 CDH13 IGF1R NRG1 SFRP1 PTPRT PADI2 STK…
8.13369e-07	28	134	3.46524	GO:0060047 heart contraction	ACTC1 RYR2 BIN1 CTNNA3 MAP2K6 TNNI3K PDE4B KCND3 GNAO1 PKP2 DRD2 CACNB2 RNLS SHOX2 EXT2 CACNA1D DMPK TNNI3 HDAC4 GPD1L THRB CACNA1C SMAD7 EXT1 KCNH2 RNF207 KCNQ1 TRDN
8.38624e-07	89	786	1.87779	GO:0035295 tube development	EN1 ADAMTS16 MTHFD1L PLXNA2 PRKD1 AGO2 PRKCA VASP OVOL2 ADGRB3 SP100 SDCCAG8 NPNT EYA1 FOXP1 IFT140 PLXND1 ANGPT4 LHX2 SYK CELSR1 STARD13 GZF1 NDNF PLXNA4 NTRK2 LGR5 BRD2 TBX3 LGR4 LRP5 IGFBP5 EPN2 AKR1B1 CCDC40 TGFBR2 RIN2 SHOX2 NFIA ECE1 VASH2 ADAMTS12 ADAMTS2 RORA RARB RALA ERRFI1 TNNI3 TAB1 ELK3 LAMA1 ANXA3 ASB2 NKX2-2 NR2E1 THRB SHROOM3 PROX1 CYP1B1 LDLR MAN1A2 COL4A1 GPR161 FOXF1 TGFBI SMAD…
8.80842e-07	46	303	2.51765	GO:0003013 circulatory system process	ACTC1 ASIC2 RYR2 BIN1 CTNNA3 FABP5 FYN CARTPT SH3GL2 MAP2K6 SMTNL1 TNNI3K PDE4B KCND3 GNAO1 LRP5 PKP2 DRD2 CACNB2 SCNN1B CD36 RNLS SHOX2 ECE1 EXT2 CACNA1D DMPK DOCK4 TNNI3 HDAC4 NAV2 GPD1L THRB CACNA1C GNA12 SMAD7 FLI1 WWTR1 SLIT2 EXT1 DOCK5 KCNH2 RNF207 KCNQ1 BMPR2 TRDN
1.19015e-06	49	337	2.41127	GO:0043269 regulation of ion transport	DPP10 SHISA9 SYT17 OLFML1 ATPSCKMT DRD2 CACNB2 DPP6 PLCG2 B2M NEDD4L ASIC2 PRKD1 ATP2C2 WWP2 RYR2 KCNAB1 BIN1 FYN ACTN2 CFTR SYK NETO2 TCIRG1 PRKCE PDE4B KCND3 CACNA2D3 CACNA1D CACNA1A FXYD3 DMPK GPD1L KCNIP4 JPH3 DHRS7C CNIH3 KCNIP1 PIK3CG CASQ1 DAPK1 RELN IL16 TRPC3 KCNH2 RNF207 KCNQ1 PACSIN3 HSPA2
1.28803e-06	179	1970	1.50684	GO:0070887 cellular response to chemical stimulus	INSIG2 SYT17 LGR6 OLFML1 DRD2 TAFA4 CPEB3 ZNF423 PLCG2 HOXA2 B2M ADAR GHR RCSD1 BAMBI PRKN PRKD1 PTPRK FANCC PRKCA RYR2 RAB31 NCOR2 NPEPPS DSTYK ITGB5 STK24 CUX2 STAT5B ITGA9 IFIH1 OVOL2 CDK9 FYN IL17RD NPNT SAMHD1 FOXP1 ACTN2 MME CFTR PPARGC1A ANGPT4 GFPT2 SYK RASAL1 RIN3 SLC12A7 ADCY5 TCIRG1 CD44 CCDC186 PRKCE PDE4B CD6 NPR2 NDNF RAB14 RIPOR2 PLXNA4 JARID2 ADCY10 NTRK2 CYFIP2 EFNA5 KLF7 ALOX5AP…
1.60833e-06	69	561	2.0397	GO:0030029 actin filament-based process	SPECC1 RHPN2 ACTC1 DLC1 PHACTR1 ENAH WIPF3 PRKAR1A FZD10 PRKN ESAM RYR2 CCDC88A BIN1 ITGB5 VASP CTNNA3 PARVB ACTN2 CAPZB DAAM1 DOCK2 PRKCE CELSR1 DBN1 MYO9B PDE4B CGNL1 SPTB CYFIP2 EFNA5 EVL ARHGAP26 NTRK3 PKP2 CRACD CACNB2 FLNB CACNA1D ABLIM2 LPAR1 RALA SPIRE1 GPD1L TNIK ASB2 CACNA1C PROX1 ELMO1 PTPN1 CASQ1 PLEKHG2 DSTN TMEFF2 AKAP11 FHOD3 MTSS1 SLIT2 MICAL2 EPHA3 KCNH2 MKLN1 SH2B2 CARMIL1 ARHGA…
2.32015e-06	107	1029	1.72444	GO:0010558 negative regulation of macromolecule biosynthetic process	CNOT2 NR2F1 SFMBT2 DNMT3A CPEB3 EN1 ZNF423 RYBP HOXA2 PAX5 ZMYM2 PRKN YWHAQ MITF PTPRK AGO2 WWP2 BIN1 NCOR2 CUX2 BANK1 SP100 SIN3B FOXP1 NAB1 CHD3 SMTNL1 FNIP2 BACH2 LMCD1 GZF1 NSD2 JARID2 ZNF217 KLF7 SOX13 TBX3 LDB1 LGR4 UHRF1 BRD7 ZNF219 ZNF536 MORC1 WWC1 NR4A2 MYT1L PRDM14 CD36 SHOX2 ZBTB20 KLF11 TSHZ3 LSM14A GLIS1 RARB ANKRD1 PRDM16 HDAC4 ELK3 OSR2 ZNF608 MCPH1 NR2E1 NFATC2 THRB PROX1 ZEB2 KD…
2.51734e-06	27	133	3.36661	GO:1903522 regulation of blood circulation	ASIC2 RYR2 BIN1 CTNNA3 SMTNL1 TNNI3K PDE4B KCND3 GNAO1 PKP2 DRD2 CACNB2 RNLS SHOX2 CACNA1D DMPK DOCK4 TNNI3 HDAC4 GPD1L THRB CACNA1C SMAD7 DOCK5 KCNH2 KCNQ1 BMPR2
2.559e-06	38	234	2.69307	GO:0034765 regulation of ion transmembrane transport	DPP10 SHISA9 ATPSCKMT DRD2 CACNB2 DPP6 PLCG2 NEDD4L ASIC2 PRKD1 WWP2 RYR2 KCNAB1 BIN1 FYN ACTN2 CFTR NETO2 TCIRG1 PRKCE PDE4B KCND3 CACNA2D3 CACNA1A GPD1L KCNIP4 JPH3 DHRS7C CNIH3 KCNIP1 PIK3CG CASQ1 DAPK1 RELN KCNH2 RNF207 KCNQ1 HSPA2
2.63115e-06	109	1058	1.70852	GO:0045934 negative regulation of nucleobase-containing compound metabolic process	NR2F1 SFMBT2 DNMT3A CPEB3 EN1 ZNF423 RYBP HOXA2 PAX5 ZMYM2 NRDE2 PRKN YWHAQ MITF PTPRK WWP2 BIN1 NCOR2 KMT2A CUX2 SP100 SIN3B CELF4 FOXP1 NAB1 CHD3 PPP3CA SMTNL1 FNIP2 BACH2 LMCD1 GZF1 NSD2 JARID2 ZNF217 KLF7 SOX13 TBX3 LDB1 LGR4 UHRF1 BRD7 ZNF219 ZNF536 MORC1 KAT2B WWC1 NR4A2 MYT1L PRDM14 CD36 SHOX2 ZBTB20 KLF11 TSHZ3 GLIS1 NBAS RARB ANKRD1 PRDM16 HDAC4 ELK3 OSR2 ZNF608 AXIN2 MCPH1 NR2E1 NFATC2 …
2.65606e-06	73	616	1.96527	GO:0007417 central nervous system development	SPINK5 DAB1 PBX3 TACC2 SIX3 EN1 ZNF423 HOXA2 PAX5 B2M PLXNA2 AK8 FANCC BIN1 LRP8 DCLK1 TENM4 FYN RERE LHX2 DSCAML1 STK36 TSPAN2 NDNF PLXNA4 NTRK2 RTN4 SLIT1 SOX13 TBX3 LDB1 DRD2 NR4A2 KDM4B SETD1A TGFBR2 RORA SEMA6D RARB NAV2 MCPH1 TNR NKX2-2 NR2E1 UNC5C PROX1 LDLR EML1 COL4A1 TRIO RELN CFAP43 NRG1 SFRP1 ZMIZ1 WNT3 DCC KDM2B STK4 GRID2 ELAVL4 SLIT2 PLPP3 INHBA EXT1 TRAPPC9 ZBTB16 NFIB KIRREL3 DAB…
2.65677e-06	52	379	2.27533	GO:0099536 synaptic signaling	SHISA9 MCTP1 DLGAP4 STXBP1 DRD2 CACNB2 SYN3 DLG4 STXBP5 PRKN ERC2 PREPL LRP8 ITPR3 KMT2A CUX2 SORCS3 FABP5 FYN CELF4 MME SORCS2 PPP3CA GRID2IP PRKCE SV2C DBN1 NTRK2 PLCB4 PTPRN2 DLGAP1 CADPS KCNB1 CACNA1A NTNG1 DMPK JPH3 TNR NR2E1 GRIK2 DLGAP2 RELN NRXN2 NRG1 DCC GRID2 AKAP12 CTBP2 EXT1 LAMA2 ADCY1 AGRN
2.74299e-06	39	245	2.63985	GO:0099177 regulation of trans-synaptic signaling	SHISA9 MCTP1 DLGAP4 DRD2 STXBP5 PRKN PREPL LRP8 ITPR3 KMT2A CUX2 SORCS3 FABP5 FYN CELF4 MME SORCS2 PPP3CA GRID2IP PRKCE DBN1 NTRK2 PLCB4 STXBP1 KCNB1 CACNA1A NTNG1 DMPK JPH3 TNR NR2E1 GRIK2 RELN DCC GRID2 AKAP12 LAMA2 DLG4 ADCY1
2.99797e-06	109	1062	1.70209	GO:0031327 negative regulation of cellular biosynthetic process	CNOT2 NR2F1 SFMBT2 DNMT3A CPEB3 EN1 ZNF423 RYBP HOXA2 PAX5 ZMYM2 PRKN YWHAQ MITF PTPRK AGO2 WWP2 INSIG2 BIN1 NCOR2 MALRD1 CUX2 BANK1 SP100 SIN3B FOXP1 NAB1 CHD3 SMTNL1 FNIP2 BACH2 LMCD1 GZF1 NSD2 JARID2 ZNF217 KLF7 SOX13 TBX3 LDB1 LGR4 UHRF1 BRD7 ZNF219 ZNF536 MORC1 WWC1 NR4A2 MYT1L PRDM14 CD36 SHOX2 ZBTB20 KLF11 TSHZ3 LSM14A GLIS1 RARB ANKRD1 PRDM16 HDAC4 ELK3 OSR2 ZNF608 MCPH1 NR2E1 NFATC2 THRB…
3.31748e-06	75	644	1.93133	GO:0030334 regulation of cell migration	SRGAP3 NAV3 PLXNA2 MITF GJA1 PRKD1 PTPRK AGO2 PRKCA PTPRG STK24 SP100 FOXP1 PLXND1 ANGPT4 RIN3 PPP3CA PRKCE STARD13 RIPOR2 RTN4 LGR6 EVL NTRK3 LDB1 VCL DRD2 ICAM1 DLC1 SRCIN1 SPAG9 TGFBR2 RIN2 HACE1 ZMYND8 SPATA13 IL1R1 SEMA6D NTNG1 DOCK4 LAMA1 ANXA3 TNR NR2E1 SORL1 UNC5C PROX1 CYP1B1 MGAT5 PIK3CG CAMK2A FOXF1 GNA12 RELN ARSB TMEFF2 CDH13 IGF1R NRG1 SFRP1 PTPRT PADI2 STK4 SASH1 SLIT2 PLPP3 PTPRM …
3.93466e-06	110	1081	1.68751	GO:0009890 negative regulation of biosynthetic process	CNOT2 NR2F1 SFMBT2 DNMT3A CPEB3 EN1 ZNF423 RYBP HOXA2 PAX5 ZMYM2 PRKN YWHAQ MITF PTPRK AGO2 WWP2 INSIG2 BIN1 NCOR2 MALRD1 CUX2 BANK1 SP100 SIN3B FOXP1 NAB1 CHD3 SMTNL1 FNIP2 BACH2 LMCD1 GZF1 NSD2 JARID2 ZNF217 KLF7 SOX13 TBX3 LDB1 LGR4 UHRF1 BRD7 ZNF219 ZNF536 MORC1 WWC1 NR4A2 MYT1L PRDM14 CD36 SHOX2 ZBTB20 KLF11 TSHZ3 LSM14A GLIS1 RARB ANKRD1 PRDM16 HDAC4 ELK3 OSR2 ZNF608 MCPH1 NR2E1 NFATC2 THRB…
3.97446e-06	71	600	1.9624	GO:0022603 regulation of anatomical structure morphogenesis	NEDD4L BAMBI PRKN GJA1 PRKD1 AGO2 PRKCA LRP8 TMEM135 CUX2 TENM4 ADGRB3 CPNE5 SP100 FYN PARVB SYT17 FOXP1 CAPZB PLXND1 MAP3K13 ANGPT4 RASAL1 PPP3CA CD44 CELSR1 DBN1 DNMBP RTN4 EFNA5 ARHGAP15 LGR4 EPN2 DLC1 SRCIN1 PREX1 TGFBR2 SHOX2 VASH2 NKD1 ADAMTS12 LPAR1 NTNG1 RALA SMURF1 ZRANB1 TNIK ANXA3 TNR NR2E1 CYP1B1 GNA12 RELN SFRP1 WNT3 SASH1 PTPRM CDH4 DOCK5 JCAD MKLN1 PHLDB1 CARMIL1 ARHGAP18 DAB2IP BM…
4.51034e-06	107	1046	1.69642	GO:0007010 cytoskeleton organization	SPAG16 SPECC1 PARD3B NECTIN2 RHPN2 STK36 ACTC1 DLC1 PHACTR1 NCKAP5 KRT15 TACC2 ENAH PHLDB1 NAV3 PRKAR1A FZD10 DNAH17 PRKN GJA1 ESAM CCDC88A BIN1 DCLK1 ITGB5 SS18 VASP CTNNA3 SDCCAG8 MAP1B PARVB DNAJB6 ACTN2 CCDC61 CAPZB XRCC3 DAAM1 LIMK2 DNAH7 DOCK2 CHD3 XRCC2 TBCD CRMP1 PRKCE CELSR1 DBN1 RTKN CGNL1 CAP2 SPTB CYFIP2 EFNA5 EVL ARHGAP26 NTRK3 PKP2 AFAP1 CRACD KAT2B CCSER2 CCDC40 PRKCZ TTLL6 FLNB LS…
4.53107e-06	58	453	2.12329	GO:0007420 brain development	PBX3 TACC2 SIX3 EN1 ZNF423 HOXA2 PAX5 B2M PLXNA2 AK8 FANCC LRP8 DCLK1 FYN RERE LHX2 DSCAML1 STK36 NDNF PLXNA4 NTRK2 RTN4 SLIT1 TBX3 LDB1 DRD2 NR4A2 KDM4B SETD1A TGFBR2 RORA SEMA6D RARB MCPH1 TNR NR2E1 UNC5C PROX1 EML1 COL4A1 RELN CFAP43 NRG1 SFRP1 ZMIZ1 WNT3 KDM2B GRID2 ELAVL4 SLIT2 INHBA EXT1 TRAPPC9 NFIB KIRREL3 DAB2IP BCL11B SKOR2
4.53107e-06	105	1021	1.70547	GO:0044093 positive regulation of molecular function	EPHA5 RALGAPB LGR6 CRTC1 ATPSCKMT RALGPS1 GRAMD4 TBC1D1 PLCG2 B2M LAPTM5 FZD10 BAMBI PRKN CARD11 PRKD1 RYR2 CCDC88A LRP8 DSTYK KMT2A CDK9 NPNT MAGI2 ACTN2 CFTR PLXND1 PPARGC1A MAP3K13 SYK CARTPT MAP2K6 PPP3CA CCNY STK36 TPD52L1 MBP PPP1R14D RIPOR2 RGS6 UBE2V1 CYFIP2 RABGAP1L NTRK3 PRKAG2 CCND2 MAP3K4 LRP5 SLCO3A1 NCBP1 DLC1 SRCIN1 NR4A2 PKP4 PREX1 CD36 TGFBR2 ASAP1 LPAR1 TRIM8 NEK7 TAB1 RBCK1 ANX…
4.74029e-06	85	772	1.82592	GO:0072359 circulatory system development	PRKAR1A GJA1 PRKD1 AGO2 PRKCA ACAN OVOL2 TENM4 ADGRB3 SP100 EYA1 ACTN2 IFT140 PLXND1 ANGPT4 SYK STARD13 NDNF PLXNA4 NSD2 JARID2 NTRK2 RTN4 NTRK3 TBX3 ACTC1 LRP5 PKP2 DHRS3 EPN2 CCDC40 TGFBR2 RIN2 SHOX2 ECE1 VASH2 RORA RARB ANKRD1 ERRFI1 TNNI3 TAB1 ELK3 AXIN2 LAMA1 ANXA3 ASB2 NR2E1 NFATC2 CACNA1C PROX1 CYP1B1 LDLR NFATC1 COL4A1 FOXF1 TGFBI SMAD3 SMAD7 DRC1 CDH13 FHOD3 NRG1 ZMIZ1 RBM20 WARS2 STK4 S…
5.232e-06	33	194	2.82093	GO:1904062 regulation of cation transmembrane transport	DPP10 SHISA9 ATPSCKMT DRD2 CACNB2 DPP6 PLCG2 NEDD4L PRKD1 WWP2 RYR2 KCNAB1 BIN1 FYN ACTN2 NETO2 TCIRG1 PRKCE PDE4B GPD1L KCNIP4 JPH3 DHRS7C CNIH3 KCNIP1 PIK3CG CASQ1 DAPK1 RELN KCNH2 RNF207 KCNQ1 HSPA2
5.232e-06	42	283	2.46118	GO:0008015 blood circulation	ACTC1 ASIC2 RYR2 BIN1 CTNNA3 CARTPT SH3GL2 MAP2K6 SMTNL1 TNNI3K PDE4B KCND3 GNAO1 LRP5 PKP2 DRD2 CACNB2 SCNN1B RNLS SHOX2 ECE1 EXT2 CACNA1D DMPK DOCK4 TNNI3 HDAC4 NAV2 GPD1L THRB CACNA1C GNA12 SMAD7 FLI1 SLIT2 EXT1 DOCK5 KCNH2 RNF207 KCNQ1 BMPR2 TRDN
5.232e-06	132	1378	1.58857	GO:0009888 tissue development	KRT15 EN1 PAX5 SPINK5 PRKAR1A EHF ADAMTS16 MTHFD1L PLXNA2 BAMBI GJA1 ATP2C2 ACAN ITGB5 VASP STAT5B OVOL2 TENM4 IL17RD NPNT EYA1 MAP1B FOXP1 ACTN2 IFT140 NAB1 CFTR PLXND1 PPARGC1A LHX2 IFT80 CDK1 CA9 XRCC2 PPP3CA TCIRG1 CD44 CELSR1 STARD13 GZF1 NLN RIPOR2 PLXNA4 JARID2 RTN4 LGR5 BRD2 KLF7 RBFOX1 TBX3 LDB1 ACTC1 LGR4 LRP5 IGFBP5 VCL ZNF219 MEOX1 PKP2 ICAM1 TLL2 AKR1B1 CCDC40 SULT2B1 TGFBR2 NR5A2 SH…
5.232e-06	101	974	1.71966	GO:0051240 positive regulation of multicellular organismal process	PLCG2 B2M ASIC2 GHR BAMBI RUNX1 CARD11 PRKD1 AGO2 PRKCA BIN1 LRP8 CUX2 STAT5B IFIH1 OVOL2 TENM4 ADGRB3 FABP5 NPNT VTCN1 MME CFTR PPARGC1A MAP3K13 ANGPT4 SYK CARTPT XRCC2 PPP3CA SMTNL1 PRKCE DBN1 ELOVL6 MBP PDE4B CD6 NFKBIZ NSD2 NTRK2 RTN4 EFNA5 SOX13 RNF112 LGR4 ZNF219 DRD2 PDE4D PRKCZ ITPKB CLNK PRDM14 AFAP1L2 CD36 TGFBR2 HAVCR2 SETD4 SHOX2 ZBTB20 VASH2 RORA IL1R1 IL12RB2 PDE9A OSR2 AXIN2 ANXA3 …
5.232e-06	145	1552	1.54938	GO:0071310 cellular response to organic substance	INSIG2 LGR6 DRD2 CPEB3 ZNF423 PLCG2 HOXA2 ADAR GHR BAMBI PRKN PRKD1 PTPRK PRKCA RYR2 RAB31 NCOR2 DSTYK ITGB5 CUX2 STAT5B IFIH1 OVOL2 CDK9 FYN IL17RD NPNT SAMHD1 FOXP1 ACTN2 MME CFTR GFPT2 SYK SLC12A7 ADCY5 TCIRG1 CD44 CCDC186 PRKCE PDE4B CD6 NPR2 NDNF RAB14 RIPOR2 JARID2 NTRK2 CYFIP2 EFNA5 KLF7 PTPRN2 STXBP1 GNAO1 LRP5 AHR EPN2 ICAM1 KAT2B NR4A2 PRKCZ PRDM14 SCNN1B FRS3 CD36 TGFBR2 HAVCR2 SLC26A3…
5.35613e-06	50	368	2.25322	GO:0099537 trans-synaptic signaling	SHISA9 MCTP1 DLGAP4 STXBP1 DRD2 CACNB2 SYN3 DLG4 STXBP5 PRKN ERC2 PREPL LRP8 ITPR3 KMT2A CUX2 SORCS3 FABP5 FYN CELF4 MME SORCS2 PPP3CA GRID2IP PRKCE SV2C DBN1 NTRK2 PLCB4 PTPRN2 DLGAP1 CADPS KCNB1 CACNA1A NTNG1 DMPK JPH3 TNR NR2E1 GRIK2 DLGAP2 RELN NRXN2 DCC GRID2 AKAP12 CTBP2 EXT1 LAMA2 ADCY1
5.95496e-06	38	244	2.5827	GO:0050804 modulation of chemical synaptic transmission	SHISA9 MCTP1 DLGAP4 DRD2 STXBP5 PRKN PREPL LRP8 ITPR3 KMT2A CUX2 SORCS3 FYN CELF4 MME SORCS2 PPP3CA GRID2IP PRKCE DBN1 NTRK2 PLCB4 STXBP1 KCNB1 CACNA1A NTNG1 DMPK JPH3 TNR NR2E1 GRIK2 RELN DCC GRID2 AKAP12 LAMA2 DLG4 ADCY1
6.27332e-06	61	493	2.05193	GO:0060322 head development	PBX3 TACC2 SIX3 EN1 ZNF423 HOXA2 PAX5 B2M PLXNA2 AK8 FANCC LRP8 DCLK1 FYN RERE LHX2 LIMK2 DSCAML1 STK36 NDNF PLXNA4 NTRK2 RTN4 SLIT1 TBX3 LDB1 DRD2 NR4A2 KDM4B SETD1A TGFBR2 RORA SEMA6D RARB OSR2 MCPH1 TNR NR2E1 UNC5C PROX1 EML1 COL4A1 RELN CFAP43 NRG1 SFRP1 ZMIZ1 WNT3 KDM2B GRID2 ELAVL4 SLIT2 INHBA EXT1 TRAPPC9 NFIB KIRREL3 CRISPLD2 DAB2IP BCL11B SKOR2
7.08056e-06	59	472	2.07296	GO:0000904 cell morphogenesis involved in differentiation	EPHA5 ENAH HOXA2 LRP8 DCLK1 VASP CUX2 ADGRB3 FYN RERE MAP1B MAP3K13 LHX2 TBCD PPP3CA CRMP1 DBN1 CTNND2 RIPOR2 PLXNA4 RTN4 SLIT1 EFNA5 KLF7 STXBP1 VCL DRD2 SRCIN1 NR4A2 PREX1 SHOX2 ECE1 NTNG1 TNIK PREX2 TNR NR2E1 UNC5C PROX1 TRIO RELN WNT3 DCC ELAVL4 PEAK1 SLIT2 PTPRM EXT1 CDH4 DOCK5 LAMA2 DLG4 CARMIL1 NFIB ADCY1 BMPR2 BCL11B SLITRK5 SKOR2
7.5978e-06	49	362	2.24475	GO:0007268 chemical synaptic transmission	SHISA9 MCTP1 DLGAP4 STXBP1 DRD2 CACNB2 SYN3 DLG4 STXBP5 PRKN ERC2 PREPL LRP8 ITPR3 KMT2A CUX2 SORCS3 FYN CELF4 MME SORCS2 PPP3CA GRID2IP PRKCE SV2C DBN1 NTRK2 PLCB4 PTPRN2 DLGAP1 CADPS KCNB1 CACNA1A NTNG1 DMPK JPH3 TNR NR2E1 GRIK2 DLGAP2 RELN NRXN2 DCC GRID2 AKAP12 CTBP2 EXT1 LAMA2 ADCY1
7.5978e-06	98	946	1.71797	GO:0023057 negative regulation of signaling	INSIG2 DRD2 GRAMD4 ADAR BAMBI MFHAS1 PRKN GJA1 NCOR2 BANK1 SORCS3 IL17RD MAGI2 EYA1 CELF4 RRN3 SAMHD1 FOXP1 IFT80 RASAL1 SORCS2 CIT PPP3CA GRID2IP CD44 ITFG2 PDE4B CGNL1 RIPOR2 KLF7 SOX13 NPLOC4 STXBP1 LGR4 IGFBP5 DHRS3 ZNF536 PDE4D EPN2 ICAM1 DLC1 WWC1 NR4A2 PRKCZ PRDM14 TMEM14A CRIM1 NKD1 WWOX KCNB1 ADAMTS12 RORA MEIS3 PRDM16 ERRFI1 SMURF1 AXIN2 GPD1L TIMP3 USP10 TNR GHITM SORL1 CASTOR2 DCST1 I…
7.5978e-06	49	362	2.24475	GO:0098916 anterograde trans-synaptic signaling	SHISA9 MCTP1 DLGAP4 STXBP1 DRD2 CACNB2 SYN3 DLG4 STXBP5 PRKN ERC2 PREPL LRP8 ITPR3 KMT2A CUX2 SORCS3 FYN CELF4 MME SORCS2 PPP3CA GRID2IP PRKCE SV2C DBN1 NTRK2 PLCB4 PTPRN2 DLGAP1 CADPS KCNB1 CACNA1A NTNG1 DMPK JPH3 TNR NR2E1 GRIK2 DLGAP2 RELN NRXN2 DCC GRID2 AKAP12 CTBP2 EXT1 LAMA2 ADCY1
7.61731e-06	25	125	3.31673	GO:0048588 developmental cell growth	NEDD4L PRKN DCLK1 CPNE5 MAP1B SYT17 MAP3K13 LHX2 RASAL1 PLXNA4 RTN4 SLIT1 CYFIP2 EFNA5 VCL PRKCZ TGFBR2 SMURF1 TNR SMAD7 WNT3 SLIT2 EXT1 CDH4 BMPR2
8.40416e-06	105	1038	1.67754	GO:0045595 regulation of cell differentiation	HOXA2 B2M BAMBI RUNX1 MITF GJA1 CARD11 PRKD1 BIN1 LRP8 CUX2 STAT5B OVOL2 CDK9 TENM4 IL17RD NPNT EYA1 FOXP1 MME MAP3K13 LHX2 SYK XRCC2 PPP3CA TCIRG1 BLOC1S5 DBN1 NPR2 NLN NFKBIZ RTN4 EFNA5 KLF7 SOX13 RBFOX1 TBX3 LDB1 RNF112 LRP5 IGFBP5 VCL ZNF219 PKP2 DRD2 ZNF536 PRKCZ PREX1 ITPKB SULT2B1 SETD1A CD36 TGFBR2 RIN2 SHOX2 CRIM1 ADAMTS12 GLIS1 RORA CDK6 DMPK RARB ERRFI1 HDAC4 AXIN2 TNR NKX2-2 NR2E1 NFA…
1.12881e-05	34	211	2.67225	GO:0010959 regulation of metal ion transport	DPP10 DRD2 CACNB2 DPP6 PLCG2 B2M NEDD4L PRKD1 ATP2C2 WWP2 RYR2 KCNAB1 BIN1 FYN ACTN2 NETO2 PRKCE PDE4B CACNA1D DMPK GPD1L KCNIP4 JPH3 DHRS7C KCNIP1 PIK3CG CASQ1 IL16 TRPC3 KCNH2 RNF207 KCNQ1 PACSIN3 HSPA2
1.22331e-05	93	893	1.72708	GO:0051094 positive regulation of developmental process	NEDD4L ASIC2 GHR BAMBI RUNX1 PRKN GJA1 PRKD1 AGO2 PRKCA BIN1 LRP8 CUX2 STAT5B OVOL2 TENM4 ADGRB3 CPNE5 NPNT SYT17 MME CFTR PPARGC1A MAP3K13 ANGPT4 SYK RASAL1 XRCC2 PPP3CA BLOC1S5 DBN1 NFKBIZ NSD2 NTRK2 RTN4 EFNA5 SOX13 RNF112 LGR4 LRP5 ZNF219 DRD2 PRKCZ PREX1 ITPKB PRDM14 SULT2B1 CD36 TGFBR2 RIN2 SHOX2 VASH2 RALA SMURF1 OSR2 AXIN2 ANXA3 NKX2-2 NR2E1 NFATC2 SORL1 UNC5C PROX1 CYP1B1 INPP5D KDM1A SM…
1.33267e-05	146	1594	1.51896	GO:0051128 regulation of cellular component organization	WFDC1 RHPN2 RIT2 PHLDB1 NAV3 PLCG2 STXBP5 HECW2 B2M NEDD4L SGIP1 ASIC2 FZD10 PRKN PRKD1 ESAM CCDC88A BIN1 LRP8 TMEM135 STK24 VASP CUX2 ADGRB3 CPNE5 FYN TEAD1 SDCCAG8 MAGI2 NCAPH SYT17 DNAJB6 ACTN2 IFT140 CAPZB PPARGC1A XRCC3 MAP3K13 SYK RASAL1 LIMK2 RIN3 TMC8 TBCD PPP3CA CRMP1 CD44 FNIP2 SKAP1 PRKCE CELSR1 DBN1 CGNL1 NDNF RIPOR2 PLXNA4 SPTB NTRK2 RTN4 CYFIP2 EFNA5 EVL NTRK3 MAP3K4 LDB1 LRP5 IGFBP…
1.75354e-05	148	1629	1.50668	GO:0006357 regulation of transcription by RNA polymerase II	MITF SP100 CRTC1 BRD7 ZNF551 ZBTB20 PBX3 ANKRD1 ZNF529 OSR2 FOSB NR2F1 MECOM WWTR1 ZBTB16 LMX1B BCL11B SIX3 CPEB3 EN1 RYBP DCAF6 HOXA2 PAX5 EHF MED12L CSRNP3 RUNX1 PRKN PRKD1 AGO2 WWP2 BIN1 NCOR2 SS18 KMT2A CUX2 STAT5B CDK9 GLI2 TEAD1 TSC22D4 NPNT EYA1 PPARGC1A POU1F1 LHX2 ARNTL2 CHD3 PPP3CA FNIP2 BACH2 SKAP1 LMCD1 LPIN1 MED26 GZF1 SGF29 NSD2 JARID2 ZNF217 BRD2 KLF7 SOX13 MLLT10 STOX2 TBX3 LDB1 L…
1.93153e-05	96	941	1.69185	GO:0010648 negative regulation of cell communication	INSIG2 DRD2 GRAMD4 ADAR BAMBI MFHAS1 PRKN GJA1 NCOR2 BANK1 SORCS3 IL17RD MAGI2 EYA1 CELF4 RRN3 SAMHD1 FOXP1 IFT80 RASAL1 SORCS2 CIT GRID2IP CD44 ITFG2 PDE4B CGNL1 RIPOR2 KLF7 SOX13 NPLOC4 STXBP1 LGR4 IGFBP5 DHRS3 ZNF536 PDE4D EPN2 ICAM1 DLC1 WWC1 NR4A2 PRKCZ PRDM14 TMEM14A CRIM1 NKD1 WWOX KCNB1 ADAMTS12 RORA MEIS3 PRDM16 ERRFI1 SMURF1 AXIN2 GPD1L TIMP3 USP10 TNR GHITM SORL1 CASTOR2 DCST1 INPP5D B…
2.323e-05	115	1193	1.59859	GO:1903508 positive regulation of nucleic acid-templated transcription	CRTC1 NR2F1 WWTR1 BCL11B EN1 ZNF423 RYBP DCAF6 HOXA2 PAX5 EHF CSRNP3 BAMBI RUNX1 PRKN MITF PRKD1 AGO2 WWP2 SS18 KMT2A STAT5B CDK9 SP100 TEAD1 NPNT EYA1 RRN3 PPARGC1A POU1F1 LHX2 ARNTL2 PPP3CA SKAP1 KLF7 MLLT10 TBX3 LDB1 LGR4 LRP5 BRD7 AHR ZNF219 MEOX1 DOT1L MDFIC KAT2B WWC1 NR4A2 MAML2 PAX3 AFAP1L2 NR5A2 NFIA WWOX GLIS1 RORA RIT2 PBX3 HLF RARB ANKRD1 PRDM16 SPP1 HDAC4 ELK3 OSR2 FOSB HIVEP3 TRIM44…
2.323e-05	123	1299	1.57028	GO:0008219 cell death	LTBP2 CIDEC EN1 RYBP PLCG2 DAD1 LAPTM5 ASIC2 ADAR CSRNP3 PRKN MITF CARD11 PRKD1 STPG1 PRKCA RYR2 BIN1 LRP8 DSTYK STK24 STAT5B SP100 FYN SERPINB10 EYA1 VTCN1 RRN3 FOXP1 DNAJB6 PLXND1 PPARGC1A ANGPT4 SYK CDK1 XRCC2 CIT TMC8 TCIRG1 CD44 TPD52L1 KCNMA1 RTKN NDNF NTRK2 CYFIP2 CCND2 TBX3 ACTC1 STXBP1 RNF112 LRP5 CAST ICAM1 DLC1 NR4A2 AKR1B1 PACRG ITPKB CLNK CD36 TGFBR2 RNF122 TMEM14A KLF11 INPP5A WWOX …
2.323e-05	115	1193	1.59859	GO:0045893 positive regulation of transcription DNA-templated	CRTC1 NR2F1 WWTR1 BCL11B EN1 ZNF423 RYBP DCAF6 HOXA2 PAX5 EHF CSRNP3 BAMBI RUNX1 PRKN MITF PRKD1 AGO2 WWP2 SS18 KMT2A STAT5B CDK9 SP100 TEAD1 NPNT EYA1 RRN3 PPARGC1A POU1F1 LHX2 ARNTL2 PPP3CA SKAP1 KLF7 MLLT10 TBX3 LDB1 LGR4 LRP5 BRD7 AHR ZNF219 MEOX1 DOT1L MDFIC KAT2B WWC1 NR4A2 MAML2 PAX3 AFAP1L2 NR5A2 NFIA WWOX GLIS1 RORA RIT2 PBX3 HLF RARB ANKRD1 PRDM16 SPP1 HDAC4 ELK3 OSR2 FOSB HIVEP3 TRIM44…
2.35155e-05	126	1340	1.55936	GO:0003008 system process	DLGAP4 ACTC1 PTGER3 EN1 SPAG16 B2M ASIC2 PKHD1L1 NTAN1 SHISA9 PRKN EYS GJA1 RYR2 BIN1 ITPR3 KMT2A CUX2 TENM4 ADGRB3 SORCS3 CTNNA3 FABP5 FYN NPNT SPECC1 CELF4 ACTN2 MME EYA4 CARTPT SH3GL2 ADCY5 MAP2K6 PPP3CA SMTNL1 RHPN2 TNNI3K KCNMA1 LMCD1 MBP PDE4B RIPOR2 KCND3 NTRK2 CCND2 RBFOX1 CRTC1 TBX3 GNAO1 LRP5 ABCA4 IGFBP5 PKP2 DRD2 CACNB2 AKR1B1 SCNN1B CD36 RNLS SHOX2 ECE1 EXT2 CACNA1D DMPK PBX3 DOCK4 G…
2.39384e-05	95	934	1.68678	GO:0019220 regulation of phosphate metabolic process	EPHA5 ATPSCKMT SH3BP5 PLCG2 PRKAR1A ADAR FZD10 NUAK1 MFHAS1 PRKN PRKD1 SPRED2 CCDC88A LRP8 DSTYK BANK1 FYN NPNT MAGI2 PPARGC1A MAP3K13 ANGPT4 SYK LIMK2 CARTPT SH3GL2 MAP2K6 MUSK CD44 FNIP2 CCNY PRKCE TPD52L1 PPP1R14D NTRK2 EFNA5 NTRK3 PRKAG2 CCND2 MAP3K4 LDB1 LRP5 SLCO3A1 KAT2B DLC1 SRCIN1 PRKCZ ITPKB CD36 TGFBR2 ZBTB20 ERRFI1 TAB1 HDAC4 AXIN2 GPD1L TNIK GNAQ MCPH1 SORL1 PARP1 PROX1 MGAT5 LDLR PI…
2.39384e-05	95	934	1.68678	GO:0051174 regulation of phosphorus metabolic process	EPHA5 ATPSCKMT SH3BP5 PLCG2 PRKAR1A ADAR FZD10 NUAK1 MFHAS1 PRKN PRKD1 SPRED2 CCDC88A LRP8 DSTYK BANK1 FYN NPNT MAGI2 PPARGC1A MAP3K13 ANGPT4 SYK LIMK2 CARTPT SH3GL2 MAP2K6 MUSK CD44 FNIP2 CCNY PRKCE TPD52L1 PPP1R14D NTRK2 EFNA5 NTRK3 PRKAG2 CCND2 MAP3K4 LDB1 LRP5 SLCO3A1 KAT2B DLC1 SRCIN1 PRKCZ ITPKB CD36 TGFBR2 ZBTB20 ERRFI1 TAB1 HDAC4 AXIN2 GPD1L TNIK GNAQ MCPH1 SORL1 PARP1 PROX1 MGAT5 LDLR PI…
2.41858e-05	73	659	1.83704	GO:1901701 cellular response to oxygen-containing compound	INSIG2 DRD2 CPEB3 PLCG2 HOXA2 GHR PRKD1 PTPRK FANCC PRKCA RAB31 STAT5B FYN ACTN2 CFTR SLC12A7 ADCY5 CCDC186 PRKCE PDE4B CD6 NTRK2 EFNA5 KLF7 PTPRN2 RNF112 GNAO1 LRP5 AHR ICAM1 KAT2B NR4A2 PRKCZ SCNN1B CD36 HAVCR2 SLC26A3 ZBTB20 KCNB1 CACNA1A RORA VCAM1 ANKRD1 SPP1 SORL1 MN1 PARP1 CYP1B1 LDLR PIK3CG PTPN1 CAMK2A COL4A1 DAPK1 GRAMD1B ANO1 IGF1R SFRP1 SASH1 WT1 SLIT2 BCAR3 PRKCQ EPHA3 SH2B2 MAP3K5 D…
2.57879e-05	70	624	1.86035	GO:0035239 tube morphogenesis	ADAMTS16 MTHFD1L PRKD1 AGO2 PRKCA VASP OVOL2 ADGRB3 SP100 SDCCAG8 NPNT EYA1 FOXP1 PLXND1 ANGPT4 LHX2 SYK CELSR1 STARD13 GZF1 NDNF NTRK2 LGR5 BRD2 TBX3 LGR4 LRP5 EPN2 CCDC40 TGFBR2 RIN2 SHOX2 VASH2 ADAMTS12 RORA RALA TNNI3 ELK3 LAMA1 ANXA3 ASB2 NR2E1 SHROOM3 PROX1 CYP1B1 LDLR COL4A1 FOXF1 TGFBI SMAD3 SMAD7 CDH13 SFRP1 ZMIZ1 WARS2 KDM2B STK4 SASH1 WT1 SLIT2 PTPRM EXT1 RBM15 JCAD NFIB DAB2IP CC2D2A …
2.57879e-05	122	1290	1.56838	GO:0051254 positive regulation of RNA metabolic process	CRTC1 CNOT2 NR2F1 WWTR1 BCL11B CPEB3 EN1 ZNF423 RYBP DCAF6 HOXA2 PAX5 EHF CSRNP3 BAMBI RUNX1 PRKN MITF PRKD1 AGO2 WWP2 SS18 KMT2A STAT5B CDK9 SP100 TEAD1 NPNT EYA1 CELF4 RRN3 PPARGC1A POU1F1 LHX2 ARNTL2 PPP3CA SKAP1 KLF7 MLLT10 TBX3 LDB1 LGR4 LRP5 BRD7 AHR ZNF219 MEOX1 DOT1L MDFIC NCBP1 KAT2B WWC1 NR4A2 MAML2 PAX3 AFAP1L2 NR5A2 NFIA WWOX GLIS1 RORA RIT2 PBX3 HLF RARB ANKRD1 PRDM16 SPP1 ZC3HAV1 HD…
2.76062e-05	115	1199	1.59059	GO:1902680 positive regulation of RNA biosynthetic process	CRTC1 NR2F1 WWTR1 BCL11B EN1 ZNF423 RYBP DCAF6 HOXA2 PAX5 EHF CSRNP3 BAMBI RUNX1 PRKN MITF PRKD1 AGO2 WWP2 SS18 KMT2A STAT5B CDK9 SP100 TEAD1 NPNT EYA1 RRN3 PPARGC1A POU1F1 LHX2 ARNTL2 PPP3CA SKAP1 KLF7 MLLT10 TBX3 LDB1 LGR4 LRP5 BRD7 AHR ZNF219 MEOX1 DOT1L MDFIC KAT2B WWC1 NR4A2 MAML2 PAX3 AFAP1L2 NR5A2 NFIA WWOX GLIS1 RORA RIT2 PBX3 HLF RARB ANKRD1 PRDM16 SPP1 HDAC4 ELK3 OSR2 FOSB HIVEP3 TRIM44…
2.76062e-05	21	100	3.48257	GO:1990138 neuron projection extension	NEDD4L PRKN DCLK1 CPNE5 MAP1B SYT17 MAP3K13 LHX2 RASAL1 PLXNA4 RTN4 SLIT1 CYFIP2 VCL PRKCZ SMURF1 TNR WNT3 SLIT2 CDH4 BMPR2
2.76062e-05	37	251	2.4446	GO:0042391 regulation of membrane potential	PIEZO2 NEDD4L ASIC2 PRKN WWP2 RYR2 BIN1 CUX2 CTNNA3 CELF4 ACTN2 CFTR PPP3CA GRIK3 KCNMA1 KCND3 NTRK2 CRTC1 PKP2 CACNB2 CD36 RIMS4 RNF122 SLC26A3 CACNA1D KCNB1 DMPK GPD1L CACNA1C GRIK2 RELN GRID2 KCNH2 RNF207 KCNQ1 TAFA4 HCN2
2.98673e-05	64	555	1.91235	GO:0098609 cell-cell adhesion	PECAM1 NECTIN2 SDK1 TENM3 DLG4 TENM2 PRKAR1A CARD11 ESAM PRKCA ITGB5 STAT5B CTNNA3 NPNT VTCN1 PODXL2 SYK DSCAML1 PPP3CA CD44 SKAP1 CELSR1 CTNND2 MBP CD6 NFKBIZ CYFIP2 EFNA5 SOX13 PAG1 STXBP1 VCL PKP2 ICAM1 NEGR1 MAD1L1 PKP4 PRKCZ ITPKB TGFBR2 HAVCR2 NTNG1 VCAM1 PCDH9 TNR ADAMTS18 CYP1B1 PCDH15 FOXF1 SMAD7 SDK2 CDH13 ZMIZ1 PTPRT GRID2 PLPP3 PTPRM PRKCQ EXT1 CDH4 CDH23 ZBTB16 KIRREL3 GATA5
2.98964e-05	22	109	3.34716	GO:0008016 regulation of heart contraction	RYR2 BIN1 CTNNA3 TNNI3K PDE4B KCND3 GNAO1 PKP2 DRD2 CACNB2 RNLS SHOX2 CACNA1D DMPK TNNI3 HDAC4 GPD1L THRB CACNA1C SMAD7 KCNH2 KCNQ1
3.81968e-05	93	920	1.67639	GO:0045944 positive regulation of transcription by RNA polymerase II	CRTC1 NR2F1 WWTR1 BCL11B EN1 DCAF6 HOXA2 PAX5 EHF CSRNP3 RUNX1 PRKN MITF PRKD1 AGO2 WWP2 SS18 KMT2A STAT5B CDK9 TEAD1 NPNT EYA1 PPARGC1A POU1F1 LHX2 ARNTL2 PPP3CA SKAP1 KLF7 MLLT10 TBX3 LDB1 LRP5 AHR ZNF219 MEOX1 DOT1L KAT2B NR4A2 MAML2 PAX3 NR5A2 NFIA WWOX GLIS1 RORA RIT2 PBX3 HLF RARB HDAC4 ELK3 OSR2 FOSB NKX2-2 NFATC2 THRB MAML3 MED24 PARP1 PROX1 ZEB2 KDM1A NFIX NFATC1 FOXF1 SMAD3 ZBTB7C MECOM…
4.18185e-05	57	478	1.97755	GO:0048729 tissue morphogenesis	PRKAR1A ADAMTS16 MTHFD1L GJA1 VASP OVOL2 NPNT EYA1 FOXP1 PLXND1 LHX2 CA9 CD44 CELSR1 STARD13 GZF1 LGR5 BRD2 TBX3 ACTC1 LGR4 LRP5 IGFBP5 VCL PKP2 CCDC40 TGFBR2 SHOX2 EXT2 NKD1 ADAMTS12 ANKRD1 RALA TNNI3 LAMA1 ASB2 SHROOM3 PROX1 COL4A1 FOXF1 SMAD3 SMAD7 TMEFF2 NRG1 SFRP1 WNT3 KDM2B STK4 WT1 SLIT2 INHBA EXT1 RBM15 CC2D2A BMPR2 GATA5 MTSS1
4.41438e-05	129	1400	1.52807	GO:0016310 phosphorylation	EPHA5 NUAK1 PRKCA AK7 AK5 SH3BP5 SPEG PLCG2 PRKAR1A ADAR FZD10 TPK1 KSR2 PRKN PRKD1 SPRED2 AK8 CCDC88A LRP8 DCLK1 DSTYK SCYL1 STK24 CDK9 BANK1 FYN PLXND1 MAP3K13 ANGPT4 SYK LIMK2 CDK1 CARTPT SH3GL2 MAP2K6 CIT SMTNL1 MUSK CD44 FNIP2 CCNY STK36 PRKCE TNNI3K TPD52L1 GNPTAB PPP1R14D NPR2 NTRK2 EFNA5 BRD2 NTRK3 PRKAG2 CCND2 MAP3K4 LDB1 LRP5 SLCO3A1 KAT2B DGUOK SRCIN1 PRKCZ ITPKB CD36 TGFBR2 ZBTB20 ZNF…
4.4639e-05	41	299	2.27401	GO:0061564 axon development	EPHA5 ENAH HOXA2 DCLK1 STK24 VASP MAP1B MAP3K13 LHX2 CRMP1 TSPAN2 PLXNA4 RTN4 SLIT1 EFNA5 KLF7 STXBP1 VCL DRD2 NR4A2 SHOX2 ECE1 VASH2 NTNG1 TNR NR2E1 UNC5C TRIO RELN WNT3 DCC SLIT2 PTPRM EXT1 CDH4 LAMA2 NFIB ADCY1 BMPR2 BCL11B SLITRK5
4.80484e-05	18	79	3.77856	GO:0048813 dendrite morphogenesis	LRP8 DCLK1 CUX2 ADGRB3 FYN RERE PPP3CA DBN1 CTNND2 KLF7 SRCIN1 TNIK PREX2 NR2E1 RELN ELAVL4 DLG4 SKOR2
5.42826e-05	123	1325	1.53946	GO:0008283 cell population proliferation	CLMN TACC2 ZNF423 B2M PRKAR1A EHF BAMBI MITF GJA1 CARD11 PRKD1 PTPRK PRKCA ENPP3 KMT2A STAT5B OVOL2 TENM4 MRPS27 FYN EYA1 RERE VTCN1 RRN3 FOXP1 PPARGC1A LHX2 SYK IFT80 CDK1 DOCK2 PPP3CA TCIRG1 DBN1 CD6 JARID2 RTN4 LGR5 ASCC3 NTRK3 CCND2 TBX3 LGR4 LRP5 UHRF1 BRD7 AHR IGFBP5 DRD2 DOT1L KAT2B DLC1 MAD1L1 RNASEH2B ITPKB SULT2B1 TGFBR2 HAVCR2 NR5A2 SETD4 SHOX2 KLF11 VASH2 RORA CDK6 VCAM1 RARB NES HDAC…
5.69601e-05	103	1060	1.61143	GO:0010941 regulation of cell death	LTBP2 CIDEC EN1 RYBP PLCG2 DAD1 LAPTM5 ASIC2 ADAR CSRNP3 PRKN MITF CARD11 PRKD1 STPG1 PRKCA BIN1 LRP8 DSTYK STAT5B SP100 FYN SERPINB10 EYA1 VTCN1 RRN3 FOXP1 DNAJB6 PLXND1 PPARGC1A ANGPT4 SYK CDK1 XRCC2 TMC8 CD44 TPD52L1 KCNMA1 RTKN NDNF NTRK2 CCND2 TBX3 ACTC1 STXBP1 LRP5 CAST ICAM1 DLC1 NR4A2 AKR1B1 PACRG ITPKB CLNK CD36 RNF122 TMEM14A KLF11 INPP5A WWOX MEIS3 RARB ANKRD1 NES GABRB2 AXIN2 RBCK1 TI…
5.9383e-05	54	449	1.99447	GO:0048589 developmental growth	WWC1 EN1 PRKAR1A NEDD4L GHR PRKN EYS EVC DCLK1 STAT5B TENM4 CPNE5 MAP1B SYT17 MAP3K13 LHX2 IFT80 RASAL1 XRCC2 PLXNA4 JARID2 RTN4 LGR6 SLIT1 CYFIP2 EFNA5 VCL DRD2 TLL2 PRKCZ SCNN1B TGFBR2 NKD1 RARB SMURF1 BNC2 TNR PROX1 SMAD3 RAI1 SMAD7 SFRP1 ZMIZ1 WWTR1 WNT3 STK4 SLIT2 FTO EXT1 CDH4 BMPR2 TMEM182 SOCS2 VGLL4
6.69918e-05	26	151	2.85547	GO:0060560 developmental growth involved in morphogenesis	NEDD4L PRKN DCLK1 CPNE5 MAP1B SYT17 MAP3K13 LHX2 RASAL1 PLXNA4 RTN4 SLIT1 CYFIP2 EFNA5 VCL PRKCZ TGFBR2 NKD1 SMURF1 TNR SFRP1 WNT3 SLIT2 EXT1 CDH4 BMPR2
6.78879e-05	87	857	1.68352	GO:0060429 epithelium development	KRT15 EN1 SPINK5 EHF ADAMTS16 MTHFD1L PLXNA2 GJA1 ATP2C2 VASP STAT5B OVOL2 NPNT EYA1 MAP1B FOXP1 IFT140 PLXND1 LHX2 CDK1 CA9 XRCC2 PPP3CA CD44 CELSR1 STARD13 GZF1 RIPOR2 PLXNA4 RTN4 LGR5 BRD2 KLF7 TBX3 LDB1 LGR4 LRP5 IGFBP5 VCL MEOX1 ICAM1 AKR1B1 CCDC40 SULT2B1 TGFBR2 NR5A2 ECE1 NKD1 ADAMTS12 CDK6 CPT1A RARB RALA ERRFI1 AXIN2 LAMA1 ASB2 NKX2-2 THRB SHROOM3 PROX1 COL4A1 GPR161 FOXF1 SMAD3 SMAD7 TM…
6.78879e-05	55	463	1.96998	GO:0098662 inorganic cation transmembrane transport	DPP10 ATPSCKMT DRD2 CACNB2 DPP6 PLCG2 NEDD4L ASIC2 PRKD1 ATP2C2 WWP2 RYR2 KCNAB1 BIN1 ITPR3 ABCC5 FYN ACTN2 KCNN1 NETO2 SLC12A7 TCIRG1 PRKCE KCNMA1 PDE4B KCND3 RYR3 SLC25A37 SCARA5 CACNA2D3 SCNN1B ATP6V0D1 CACNA1D KCNB1 CACNA1A GPD1L KCNN3 KCNIP4 JPH3 DHRS7C CACNA1C KCNIP1 PIK3CG CASQ1 SLC24A2 KCNT2 TRPC3 GRIN2B KCNH2 RNF207 KCNQ1 HSPA2 ATP6V1G1 HCN2 TRDN
6.89657e-05	162	1871	1.43589	GO:0010033 response to organic substance	PRKN INSIG2 LGR6 DRD2 CPEB3 ZNF423 PLCG2 HOXA2 B2M ADAR GHR BAMBI PRKD1 PTPRK AFF3 PRKCA RYR2 RAB31 NCOR2 DSTYK ITGB5 CUX2 STAT5B IFIH1 OVOL2 CDK9 SP100 FYN IL17RD NPNT SAMHD1 FOXP1 ACTN2 MME CFTR GFPT2 SYK SLC12A7 ADCY5 TCIRG1 CD44 CCDC186 PRKCE KCNMA1 PDE4B CD6 NPR2 NDNF RAB14 RIPOR2 JARID2 NTRK2 CYFIP2 EFNA5 HSD17B2 KLF7 NPLOC4 PTPRN2 STXBP1 GNAO1 LRP5 AHR EPN2 ICAM1 RFTN1 KAT2B NR4A2 PRKCZ PR…
6.95325e-05	42	316	2.20416	GO:0007264 small GTPase mediated signal transduction	PLEKHG7 RALGPS1 DLC1 RIT2 RALGAPB YWHAQ PRKD1 CCDC88A ARHGAP31 SIPA1L2 RASAL1 DOCK2 CELSR1 RTKN MYO9B CGNL1 RIPOR2 ARHGAP26 RASGRP3 ITPKB LPAR1 DOCK4 RALA ELMO1 PIK3CG RALGAPA2 GNA12 RGL1 RELN CDH13 NRG1 SLIT2 BCAR3 CDC42SE2 DOCK5 IQSEC1 TIAM2 DOCK1 ARFGEF2 ARHGAP18 CYTH3 ARHGEF18
6.95325e-05	38	273	2.30835	GO:0007409 axonogenesis	EPHA5 ENAH HOXA2 DCLK1 VASP MAP1B MAP3K13 LHX2 CRMP1 PLXNA4 RTN4 SLIT1 EFNA5 KLF7 STXBP1 VCL DRD2 NR4A2 SHOX2 ECE1 NTNG1 TNR NR2E1 UNC5C TRIO RELN WNT3 DCC SLIT2 PTPRM EXT1 CDH4 LAMA2 NFIB ADCY1 BMPR2 BCL11B SLITRK5
6.95325e-05	136	1511	1.49264	GO:0048584 positive regulation of response to stimulus	NECTIN2 ZNF423 PLCG2 B2M FZD10 BAMBI MFHAS1 PRKN CARD11 PRKD1 EVC PRKCA CCDC88A IL10RB DSTYK CUX2 STAT5B IFIH1 BANK1 FABP5 FYN NPNT EYA1 FOXP1 XRCC3 MAP3K13 SYK CARTPT MAP2K6 PPP3CA CD44 FYB2 STK36 SKAP1 PRKCE TPD52L1 VWF LMCD1 PDE4B NFKBIZ RIPOR2 NSD2 RTN4 UBE2V1 LGR6 LGR5 CYFIP2 NTRK3 MAP3K4 LGR4 IGFBP5 PIK3AP1 PDE4D EPN2 ICAM1 RFTN1 TSPAN5 WWC1 MAD1L1 PRKCZ ITPKB CLNK AFAP1L2 CD36 SPAG9 TGFBR2…
6.95325e-05	61	535	1.89085	GO:0098655 cation transmembrane transport	DPP10 SHISA9 ATPSCKMT DRD2 CACNB2 DPP6 PLCG2 NEDD4L ASIC2 PRKD1 ATP2C2 WWP2 RYR2 KCNAB1 BIN1 ITPR3 ABCC5 FYN ACTN2 KCNN1 NETO2 SLC12A7 TCIRG1 PRKCE KCNMA1 PDE4B KCND3 RYR3 SLC25A37 SLC7A8 SCARA5 CACNA2D3 PIEZO2 SCNN1B ATP6V0D1 CACNA1D KCNB1 CACNA1A GPD1L KCNN3 KCNIP4 JPH3 DHRS7C CACNA1C CNIH3 KCNIP1 PIK3CG CASQ1 DAPK1 SLC24A2 RELN KCNT2 TRPC3 GRIN2B KCNH2 RNF207 KCNQ1 HSPA2 ATP6V1G1 HCN2 TRDN
8.01421e-05	107	1123	1.5801	GO:1902531 regulation of intracellular signal transduction	DLC1 WWC1 PLCG2 FZD10 MFHAS1 RALGAPB PRKN CARD11 PRKD1 DSTYK BANK1 SIPA1L2 FYN NPNT MAGI2 RRN3 XRCC3 MAP3K13 SYK RASAL1 CARTPT MAP2K6 CIT CD44 PRKCE TPD52L1 ITFG2 VWF LMCD1 MYO9B CGNL1 RIPOR2 NTRK2 RTN4 UBE2V1 ARHGAP26 NTRK3 NPLOC4 MAP3K4 MAGI3 IGFBP5 DRD2 RALGPS1 PIK3AP1 PDE4D MDFIC ICAM1 MAD1L1 RNASEH2B PRKCZ ITPKB CD36 SPAG9 HAVCR2 RELL1 RORA LPAR1 RIT2 TRIM8 MEIS3 ANKRD1 TAB1 GPD1L RBCK1 TNIK…
8.09337e-05	30	192	2.5912	GO:0022604 regulation of cell morphogenesis	NEDD4L BAMBI PRKN LRP8 CUX2 CPNE5 FYN PARVB SYT17 CAPZB MAP3K13 RASAL1 CD44 DBN1 DNMBP EFNA5 ARHGAP15 DLC1 PREX1 LPAR1 NTNG1 SMURF1 ZRANB1 GNA12 RELN DOCK5 MKLN1 CARMIL1 ARHGAP18 ARHGEF18
8.20535e-05	78	748	1.72931	GO:0009887 animal organ morphogenesis	SDK1 PBX3 HOXA2 PAX5 ADAMTS16 MTHFD1L INSIG2 FANCC PEX7 ACAN OVOL2 NPNT EYA1 IFT140 NAB1 CFTR PLXND1 IFT80 DSCAML1 PPP3CA TCIRG1 SMTNL1 BLOC1S5 CELSR1 GZF1 RIPOR2 NSD2 NTRK2 RTN4 TBX3 ACTC1 LGR4 LRP5 IGFBP5 PKP2 DHRS3 CCDC40 TGFBR2 NR5A2 SHOX2 EXT2 NKD1 WWOX RARB ANKRD1 ERRFI1 TNNI3 TAB1 OSR2 AXIN2 LAMA1 ASB2 THRB PROX1 FOXF1 SMAD3 TENM3 SMAD7 SDK2 FLI1 NRG1 SFRP1 ZMIZ1 WWTR1 KDM2B HOXD9 WT1 INHB…
8.20535e-05	84	824	1.69057	GO:0048646 anatomical structure formation involved in morphogenesis	NECTIN2 SDK1 PRKAR1A MTHFD1L PLXNA2 GJA1 PRKD1 AGO2 PRKCA LRP8 ITGB5 VASP OVOL2 TENM4 ADGRB3 SP100 SDCCAG8 EYA1 ACTN2 CFTR PLXND1 ANGPT4 LHX2 XRCC2 TCIRG1 CELSR1 STARD13 NDNF RTN4 BRD2 TBX3 LDB1 ACTC1 ZNF219 MEOX1 EPN2 PRDM14 CD36 TGFBR2 VASH2 EXT2 RORA RALA ELK3 AXIN2 TANC1 ANXA3 NR2E1 NFATC2 SHROOM3 PROX1 CYP1B1 CASQ1 COL4A1 FOXF1 TGFBI SMAD3 RELN SDK2 CDH13 FHOD3 SFRP1 WNT3 KDM2B STK4 GRID2 SA…
8.37594e-05	113	1205	1.55515	GO:0012501 programmed cell death	LTBP2 CIDEC EN1 RYBP PLCG2 DAD1 LAPTM5 ASIC2 ADAR CSRNP3 PRKN MITF CARD11 STPG1 PRKCA RYR2 BIN1 LRP8 DSTYK STK24 STAT5B SP100 SERPINB10 EYA1 VTCN1 RRN3 FOXP1 DNAJB6 PLXND1 PPARGC1A ANGPT4 SYK CDK1 XRCC2 CIT TMC8 TCIRG1 CD44 TPD52L1 KCNMA1 RTKN NDNF NTRK2 CYFIP2 CCND2 TBX3 ACTC1 STXBP1 LRP5 CAST ICAM1 DLC1 NR4A2 AKR1B1 ITPKB TGFBR2 RNF122 TMEM14A KLF11 WWOX DMPK MEIS3 RARB ANKRD1 NES GABRB2 PPP1R1…
8.37594e-05	59	515	1.89988	GO:0098660 inorganic ion transmembrane transport	DPP10 ATPSCKMT DRD2 CACNB2 DPP6 PLCG2 NEDD4L ASIC2 PRKD1 ATP2C2 WWP2 RYR2 KCNAB1 BIN1 ITPR3 ABCC5 FYN ACTN2 KCNN1 CFTR NETO2 SLC12A7 TCIRG1 PRKCE KCNMA1 PDE4B KCND3 RYR3 SLC25A37 SCARA5 CACNA2D3 SCNN1B SLC26A3 ATP6V0D1 CACNA1D KCNB1 CACNA1A GABRB2 GPD1L KCNN3 KCNIP4 JPH3 DHRS7C CACNA1C KCNIP1 PIK3CG CASQ1 SLC24A2 ANO1 KCNT2 TRPC3 GRIN2B KCNH2 RNF207 KCNQ1 HSPA2 ATP6V1G1 HCN2 TRDN
8.4648e-05	35	244	2.3788	GO:0003012 muscle system process	PTGER3 RYR2 BIN1 CTNNA3 NPNT ACTN2 MAP2K6 PPP3CA TNNI3K KCNMA1 LMCD1 PDE4B TBX3 IGFBP5 PKP2 DRD2 CACNB2 SCNN1B CACNA1D DMPK DOCK4 TNNI3 HDAC4 PDE9A GPD1L CACNA1C CASQ1 SMAD7 TRPC3 DOCK5 KCNH2 SRL RNF207 KCNQ1 GATA5
8.68081e-05	73	687	1.76217	GO:0007167 enzyme linked receptor protein signaling pathway	EPHA5 ANKS1B CLNK ZNF423 GHR BAMBI PRKD1 PTPRK CCDC88A DSTYK ITGB5 SS18 STAT5B OVOL2 IL17RD NPNT SYK BTBD11 NPR2 RAB14 NTRK2 RTN4 CYFIP2 EFNA5 NTRK3 IGFBP5 EPN2 PRKCZ PRDM14 AFAP1L2 FRS3 TGFBR2 CRIM1 ADAMTS12 ELAPOR2 PRDM16 ERRFI1 TAB1 SMURF1 MVB12B SORL1 ZEB2 PTPN1 COL4A1 ANKS1A LIFR SMAD3 SMAD7 CDH13 IGF1R NRG1 SFRP1 ZMIZ1 WWTR1 PTPRT INHBA BCAR3 CD109 PRKCQ EXT1 EPHA3 JCAD ROR1 SH2B2 DAB2IP ZF…
8.72113e-05	81	788	1.70467	GO:0006812 cation transport	DPP10 SHISA9 SLC35F3 SYT17 OLFML1 ATPSCKMT DRD2 CACNB2 DPP6 PLCG2 B2M NEDD4L ASIC2 SLC44A1 SLC22A3 PRKN PRKD1 ATP2C2 SLC9A9 WWP2 ATP13A3 RYR2 KCNAB1 BIN1 ITPR3 ABCC5 FYN ACTN2 KCNN1 SYK NETO2 SLC12A7 PPP3CA TCIRG1 PRKCE KCNMA1 PDE4B KCND3 RYR3 SLC25A37 ATP13A4 SLC7A8 SCARA5 CACNA2D3 PIEZO2 SCNN1B ATP6V0D1 CACNA1D KCNB1 CACNA1A DMPK GPD1L CNNM2 KCNN3 KCNIP4 JPH3 DHRS7C CACNA1C CNIH3 KCNIP1 PIK3CG …
8.75559e-05	51	422	2.00419	GO:0007610 behavior	EN1 PAX5 ZDHHC8 B2M NTAN1 PRKN ITPR3 KMT2A CUX2 ADGRB3 SORCS3 SPECC1 MME CARTPT ADCY5 PRKCE CELSR1 CFAP20 NTRK2 CCND2 CRTC1 GNAO1 DRD2 MORC1 NEGR1 NR4A2 SDK1 PBX3 NAV2 JPH3 TANC1 PREX2 TNR NR2E1 THRB LDLR GRIK2 RELN NRXN2 NRG1 HOXD9 SHANK2 ELAVL4 MBD2 EXT1 CDH23 DLG4 KIRREL3 KCNQ1 ADCY1 C1QL1
9.26458e-05	148	1688	1.45402	GO:0006366 transcription by RNA polymerase II	MITF SP100 CRTC1 BRD7 ZNF551 ZBTB20 PBX3 ANKRD1 ZNF529 OSR2 FOSB NR2F1 MECOM WWTR1 ZBTB16 LMX1B BCL11B SIX3 CPEB3 EN1 RYBP DCAF6 HOXA2 PAX5 EHF MED12L CSRNP3 RUNX1 PRKN PRKD1 AGO2 WWP2 BIN1 NCOR2 SS18 KMT2A CUX2 STAT5B CDK9 GLI2 TEAD1 TSC22D4 NPNT EYA1 PPARGC1A POU1F1 LHX2 ARNTL2 CHD3 PPP3CA FNIP2 BACH2 SKAP1 LMCD1 LPIN1 MED26 GZF1 SGF29 NSD2 JARID2 ZNF217 BRD2 KLF7 SOX13 MLLT10 STOX2 TBX3 LDB1 L…
9.28339e-05	15	60	4.14592	GO:0002027 regulation of heart rate	RYR2 BIN1 CTNNA3 TNNI3K KCND3 PKP2 DRD2 CACNB2 RNLS SHOX2 CACNA1D GPD1L CACNA1C KCNH2 KCNQ1
9.35512e-05	130	1440	1.49714	GO:0045935 positive regulation of nucleobase-containing compound metabolic process	CRTC1 CNOT2 NR2F1 WWTR1 BCL11B CPEB3 EN1 ZNF423 RYBP DCAF6 HOXA2 PAX5 EHF CSRNP3 BAMBI RUNX1 PRKN MITF PRKD1 AGO2 WWP2 SS18 KMT2A STAT5B CDK9 SP100 TEAD1 NPNT EYA1 CELF4 RRN3 PPARGC1A POU1F1 LHX2 USP7 ARNTL2 PPP3CA SKAP1 NSD2 KLF7 MLLT10 MAP3K4 TBX3 LDB1 LGR4 LRP5 BRD7 AHR ZNF219 MEOX1 DOT1L MDFIC NCBP1 KAT2B WWC1 NR4A2 MAML2 PAX3 AFAP1L2 NR5A2 NFIA ZBTB20 WWOX GLIS1 RORA RIT2 PBX3 HLF RARB NEK7 …
0.000114247	109	1161	1.55695	GO:0006915 apoptotic process	LTBP2 CIDEC EN1 RYBP DAD1 ASIC2 ADAR CSRNP3 PRKN MITF CARD11 STPG1 PRKCA RYR2 BIN1 LRP8 DSTYK STK24 STAT5B SP100 SERPINB10 EYA1 VTCN1 RRN3 FOXP1 DNAJB6 PLXND1 PPARGC1A ANGPT4 CDK1 XRCC2 CIT TMC8 TCIRG1 CD44 TPD52L1 KCNMA1 RTKN NDNF NTRK2 CYFIP2 CCND2 TBX3 ACTC1 STXBP1 LRP5 CAST ICAM1 DLC1 NR4A2 AKR1B1 ITPKB TGFBR2 RNF122 TMEM14A KLF11 WWOX DMPK MEIS3 RARB ANKRD1 NES GABRB2 PPP1R13B RBCK1 TIMP3 NR…
0.000119139	9	22	6.78423	GO:0086005 ventricular cardiac muscle cell action potential	RYR2 BIN1 CTNNA3 PKP2 GPD1L CACNA1C KCNH2 RNF207 KCNQ1
0.000122716	113	1217	1.53981	GO:0006468 protein phosphorylation	NUAK1 PRKCA SH3BP5 SPEG PLCG2 EPHA5 PRKAR1A ADAR FZD10 KSR2 PRKN PRKD1 SPRED2 CCDC88A LRP8 DCLK1 DSTYK SCYL1 STK24 CDK9 BANK1 FYN MAP3K13 ANGPT4 SYK LIMK2 CDK1 CARTPT SH3GL2 MAP2K6 CIT SMTNL1 MUSK CD44 FNIP2 CCNY STK36 PRKCE TNNI3K TPD52L1 NPR2 NTRK2 EFNA5 BRD2 NTRK3 PRKAG2 CCND2 MAP3K4 LRP5 SLCO3A1 KAT2B DGUOK SRCIN1 PRKCZ ITPKB CD36 TGFBR2 ZNF592 CDK6 IL12RB2 DMPK NEK7 ERRFI1 TAB1 AXIN2 LAMA1 G…
0.000122716	14	54	4.29947	GO:0043266 regulation of potassium ion transport	DPP10 DRD2 DPP6 NEDD4L WWP2 KCNAB1 BIN1 ACTN2 NETO2 KCNIP4 KCNIP1 KCNH2 RNF207 KCNQ1
0.000135374	11	34	5.3653	GO:0050805 negative regulation of synaptic transmission	DRD2 PRKN SORCS3 CELF4 SORCS2 GRID2IP STXBP1 KCNB1 TNR GRIK2 GRID2
0.000140305	25	149	2.78249	GO:0001649 osteoblast differentiation	HOXA2 ADAR BAMBI PRKD1 NPNT IFT80 MAP2K6 PPP3CA TCIRG1 LGR4 LRP5 IGFBP5 BMP3 SHOX2 CRIM1 WWOX GLIS1 CDK6 HDAC4 AXIN2 SMAD3 SFRP1 WWTR1 WNT3 BMPR2
0.000144008	39	294	2.19987	GO:0034762 regulation of transmembrane transport	DPP10 SHISA9 ATPSCKMT DRD2 CACNB2 DPP6 PLCG2 NEDD4L ASIC2 PRKD1 WWP2 RYR2 KCNAB1 BIN1 FABP5 FYN ACTN2 CFTR NETO2 TCIRG1 PRKCE PDE4B KCND3 CACNA2D3 CACNA1A GPD1L KCNIP4 JPH3 DHRS7C CNIH3 KCNIP1 PIK3CG CASQ1 DAPK1 RELN KCNH2 RNF207 KCNQ1 HSPA2
0.000146215	105	1115	1.56169	GO:0048585 negative regulation of response to stimulus	INSIG2 GRAMD4 SPINK5 ADAR GPR17 BAMBI MFHAS1 WFDC1 PRKN ENPP3 NCOR2 BANK1 IL17RD MAGI2 EYA1 CELF4 RRN3 SAMHD1 FOXP1 IFT80 RASAL1 RIN3 CARTPT CIT CD44 ITFG2 PDE4B CGNL1 RIPOR2 KLF7 SOX13 NPLOC4 LGR4 AHR IGFBP5 DRD2 DHRS3 ZNF536 PDE4D EPN2 ICAM1 DLC1 WWC1 NR4A2 PRKCZ PRDM14 HAVCR2 TMEM14A CRIM1 NKD1 WWOX ADAMTS12 RORA MEIS3 PRDM16 ERRFI1 VPS13C SMURF1 AXIN2 GPD1L TIMP3 USP10 TNR ADAMTS18 GHITM SORL…
0.000153122	23	131	2.91164	GO:0090257 regulation of muscle system process	RYR2 BIN1 CTNNA3 NPNT PPP3CA TNNI3K LMCD1 PDE4B IGFBP5 PKP2 DMPK DOCK4 TNNI3 HDAC4 PDE9A CACNA1C CASQ1 SMAD7 TRPC3 DOCK5 SRL KCNQ1 GATA5
0.00017379	100	1053	1.5749	GO:0051049 regulation of transport	DPP10 SHISA9 SYT17 MCTP1 OLFML1 ATPSCKMT DRD2 CACNB2 PTGER3 DPP6 RAB3C PLCG2 STXBP5 ZDHHC8 B2M NEDD4L SGIP1 ASIC2 NRDE2 PRKN PREPL GJA1 PRKD1 ATP2C2 WWP2 DYSF RYR2 KCNAB1 BIN1 SEC16B KMT2A SP100 FABP5 FYN MAGI2 MAP1B ACTN2 CFTR SYK USP7 RIN3 NETO2 DOCK2 CARTPT ADCY5 PPP3CA TCIRG1 PRKCE PDE4B KCND3 ICA1 EFNA5 KLF7 STXBP1 LRP5 CACNA2D3 CD36 TMEM14A CACNA1D KCNB1 CACNA1A FXYD3 RIT2 DMPK ANKRD1 RALA …
0.000178393	20	105	3.15879	GO:0048167 regulation of synaptic plasticity	SHISA9 ITPR3 KMT2A SORCS3 MME SORCS2 GRID2IP DBN1 NTRK2 STXBP1 DRD2 KCNB1 JPH3 TNR NR2E1 GRIK2 RELN GRID2 DLG4 ADCY1
0.000178393	11	35	5.21201	GO:0086002 cardiac muscle cell action potential involved in contraction	RYR2 BIN1 CTNNA3 PKP2 CACNB2 CACNA1D GPD1L CACNA1C KCNH2 RNF207 KCNQ1
0.000179479	127	1420	1.48319	GO:0009891 positive regulation of biosynthetic process	CRTC1 NR2F1 WWTR1 BCL11B EN1 ZNF423 RYBP PLCG2 DCAF6 HOXA2 PAX5 EHF CSRNP3 BAMBI RUNX1 PRKN MITF PRKD1 AGO2 WWP2 SS18 KMT2A STAT5B CDK9 MRPS27 SP100 TEAD1 NPNT EYA1 RRN3 PPARGC1A POU1F1 LHX2 ARNTL2 PPP3CA SKAP1 KLF7 MLLT10 MAP3K4 TBX3 LDB1 LGR4 LRP5 BRD7 SLC25A37 AHR ZNF219 MEOX1 DOT1L MDFIC KAT2B WWC1 NR4A2 MAML2 PAX3 AFAP1L2 CD36 NR5A2 NFIA ZBTB20 WWOX GLIS1 RORA RIT2 PBX3 HLF RARB NEK7 ANKRD1 …
0.000179479	121	1338	1.49972	GO:0010557 positive regulation of macromolecule biosynthetic process	CRTC1 NR2F1 WWTR1 BCL11B EN1 ZNF423 RYBP DCAF6 HOXA2 PAX5 EHF CSRNP3 BAMBI RUNX1 PRKN MITF PRKD1 AGO2 WWP2 SS18 KMT2A STAT5B CDK9 MRPS27 SP100 TEAD1 NPNT EYA1 RRN3 PPARGC1A POU1F1 LHX2 ARNTL2 PPP3CA SKAP1 KLF7 MLLT10 MAP3K4 TBX3 LDB1 LGR4 LRP5 BRD7 SLC25A37 AHR ZNF219 MEOX1 DOT1L MDFIC KAT2B WWC1 NR4A2 MAML2 PAX3 AFAP1L2 NR5A2 NFIA WWOX GLIS1 RORA RIT2 PBX3 HLF RARB NEK7 ANKRD1 PRDM16 SPP1 HDAC4 …
0.000179479	57	506	1.86812	GO:0030036 actin cytoskeleton organization	SPECC1 RHPN2 ACTC1 DLC1 PHACTR1 ENAH PRKAR1A FZD10 PRKN ESAM CCDC88A BIN1 ITGB5 VASP CTNNA3 PARVB ACTN2 CAPZB DAAM1 DOCK2 PRKCE CELSR1 DBN1 CGNL1 SPTB CYFIP2 EFNA5 EVL ARHGAP26 NTRK3 CRACD FLNB ABLIM2 LPAR1 RALA SPIRE1 TNIK ASB2 PROX1 ELMO1 PTPN1 CASQ1 PLEKHG2 DSTN TMEFF2 AKAP11 FHOD3 MTSS1 SLIT2 MICAL2 EPHA3 MKLN1 SH2B2 CARMIL1 ARHGAP18 PPFIA1 ARHGEF18
0.000181974	85	858	1.6429	GO:1901700 response to oxygen-containing compound	INSIG2 DRD2 CPEB3 PLCG2 HOXA2 GHR PRKD1 PTPRK FANCC PRKCA RAB31 STK24 STAT5B FYN FOXP1 ACTN2 CFTR SLC12A7 ADCY5 CCDC186 PRKCE KCNMA1 PDE4B CD6 NTRK2 EFNA5 HSD17B2 KLF7 PTPRN2 RNF112 GNAO1 LRP5 AHR ICAM1 KAT2B NR4A2 PRKCZ SCNN1B CD36 TGFBR2 HAVCR2 SLC26A3 ZBTB20 KCNB1 CACNA1A RORA IL12RB2 SDK1 VCAM1 ANKRD1 VPS13C SPP1 SORL1 MN1 PARP1 CYP1B1 LDLR PIK3CG PTPN1 CAMK2A COL4A1 DAPK1 GRAMD1B ANO1 IGF1R …
0.000183866	48	400	1.99004	GO:0007507 heart development	PRKAR1A GJA1 ACAN OVOL2 TENM4 EYA1 ACTN2 IFT140 PLXND1 PLXNA4 NSD2 JARID2 RTN4 NTRK3 TBX3 ACTC1 PKP2 DHRS3 CCDC40 TGFBR2 SHOX2 ECE1 RARB ANKRD1 TNNI3 TAB1 AXIN2 ASB2 CACNA1C PROX1 FOXF1 SMAD3 SMAD7 DRC1 FHOD3 NRG1 ZMIZ1 RBM20 STK4 WT1 EXT1 RBM15 MAML1 KCNQ1 CC2D2A BMPR2 GATA5 VGLL4
0.000186207	90	924	1.61529	GO:2000026 regulation of multicellular organismal development	B2M ASIC2 RUNX1 MITF CARD11 PRKD1 AGO2 PRKCA BIN1 LRP8 CUX2 STAT5B OVOL2 TENM4 ADGRB3 SP100 FOXP1 MME CFTR PLXND1 MAP3K13 ANGPT4 LHX2 SYK XRCC2 PPP3CA DBN1 SGF29 NFKBIZ RAB14 JARID2 NTRK2 RTN4 EFNA5 KLF7 SOX13 TBX3 LDB1 RNF112 VCL ZNF219 DRD2 EPN2 PRKCZ ITPKB SULT2B1 TGFBR2 SHOX2 VASH2 ADAMTS12 CDK6 RARB ERRFI1 OSR2 AXIN2 LAMA1 ANXA3 TNR TG NKX2-2 NR2E1 SORL1 PROX1 CYP1B1 INPP5D LDLR KDM1A SMAD3 …
0.000188255	94	977	1.59556	GO:0043067 regulation of programmed cell death	LTBP2 CIDEC EN1 RYBP PLCG2 DAD1 LAPTM5 ASIC2 ADAR CSRNP3 PRKN MITF CARD11 STPG1 PRKCA BIN1 LRP8 DSTYK STAT5B SP100 SERPINB10 EYA1 VTCN1 RRN3 FOXP1 DNAJB6 PLXND1 PPARGC1A ANGPT4 SYK CDK1 XRCC2 TMC8 CD44 TPD52L1 KCNMA1 RTKN NDNF NTRK2 CCND2 TBX3 ACTC1 STXBP1 LRP5 CAST ICAM1 DLC1 NR4A2 AKR1B1 ITPKB RNF122 TMEM14A KLF11 WWOX MEIS3 RARB ANKRD1 NES GABRB2 RBCK1 TIMP3 NR2E1 GHITM UNC5C CYP1B1 INPP5D BIR…
0.000188255	13	49	4.39975	GO:1901379 regulation of potassium ion transmembrane transport	DPP10 DPP6 NEDD4L WWP2 KCNAB1 BIN1 ACTN2 NETO2 KCNIP4 KCNIP1 KCNH2 RNF207 KCNQ1
0.000215674	33	235	2.32877	GO:0010975 regulation of neuron projection development	RIT2 B2M PRKD1 LRP8 STK24 CUX2 ADGRB3 FYN MAP3K13 PPP3CA CRMP1 DBN1 NDNF NTRK2 RTN4 EFNA5 NEGR1 SRCIN1 SHOX2 LPAR1 NTNG1 TNIK TNR NR2E1 RELN SFRP1 WNT3 GRID2 EPHA3 CDH4 DAB2IP BMPR2 SKOR2
0.000215674	51	438	1.93097	GO:0034330 cell junction organization	CACNB2 SDK1 DLG4 ASIC2 PTPRK ESAM PRKCA LRP8 CUX2 ADGRB3 FYN ACTN2 PLXND1 PARD6B MUSK DBN1 CTNND2 NTRK2 EFNA5 LDB1 VCL PKP2 DLC1 SRCIN1 PKP4 PDZRN3 NFIA NTNG1 DMPK GABRB2 TANC1 TNR COL4A1 SMAD3 RELN SMAD7 SDK2 NRXN2 NRG1 GRID2 PEAK1 EXT1 EPHA3 ARHGAP22 IGSF21 KIRREL3 ADGRL2 DAB2IP STON1 SLITRK5 C1QL1
0.000218904	125	1400	1.48068	GO:0031328 positive regulation of cellular biosynthetic process	CRTC1 NR2F1 WWTR1 BCL11B EN1 ZNF423 RYBP DCAF6 HOXA2 PAX5 EHF CSRNP3 BAMBI RUNX1 PRKN MITF PRKD1 AGO2 WWP2 SS18 KMT2A STAT5B CDK9 MRPS27 SP100 TEAD1 NPNT EYA1 RRN3 PPARGC1A POU1F1 LHX2 ARNTL2 PPP3CA SKAP1 KLF7 MLLT10 MAP3K4 TBX3 LDB1 LGR4 LRP5 BRD7 SLC25A37 AHR ZNF219 MEOX1 DOT1L MDFIC KAT2B WWC1 NR4A2 MAML2 PAX3 AFAP1L2 CD36 NR5A2 NFIA WWOX GLIS1 RORA RIT2 PBX3 HLF RARB NEK7 ANKRD1 PRDM16 SPP1 H…
0.000230936	68	647	1.74295	GO:0000122 negative regulation of transcription by RNA polymerase II	NR2F1 CPEB3 EN1 RYBP HOXA2 PAX5 PRKN MITF WWP2 BIN1 NCOR2 CUX2 SP100 CHD3 FNIP2 BACH2 LMCD1 GZF1 NSD2 JARID2 ZNF217 KLF7 SOX13 TBX3 UHRF1 ZNF219 ZNF536 WWC1 NR4A2 MYT1L PRDM14 CD36 SHOX2 ZBTB20 KLF11 GLIS1 RARB PRDM16 HDAC4 OSR2 ZNF608 MCPH1 NR2E1 NFATC2 THRB PROX1 ZEB2 KDM1A NFIX DNAJB1 FOXF1 SMAD3 SMAD7 NR1H2 NR6A1 WWTR1 KDM2B HOXD9 WT1 MBD2 ZFHX3 RBM15 TCF7L2 ZBTB16 EPC1 DAB2IP DNMT3A SKOR2
0.000231907	33	236	2.3189	GO:0090130 tissue migration	PRKD1 PRKCA PTPRG SP100 FOXP1 PLXND1 ANGPT4 PRKCE STARD13 RTN4 EVL TGFBR2 RIN2 ANXA3 NR2E1 PROX1 CYP1B1 PIK3CG FOXF1 ARSB CDH13 SASH1 SLIT2 PLPP3 PTPRM DOCK5 JCAD SCARB1 DAB2IP BMPR2 PTPRR PKN1 ACTC1
0.000239106	40	313	2.11932	GO:0045785 positive regulation of cell adhesion	CARD11 PRKCA STAT5B NPNT VTCN1 FBLN2 SYK PPP3CA CD44 SKAP1 PRKCE CD6 NDNF NFKBIZ SOX13 LDB1 PRKCZ PREX1 ITPKB CD36 TGFBR2 HAVCR2 RIN2 EDIL3 CDK6 VCAM1 UTRN CCDC80 FOXF1 SMAD7 CDH13 COL26A1 ZMIZ1 STK4 PLPP3 PRKCQ DOCK5 CARMIL1 ZBTB16 CYTH3
0.000242704	36	269	2.21938	GO:0060562 epithelial tube morphogenesis	ADAMTS16 MTHFD1L VASP OVOL2 NPNT EYA1 FOXP1 PLXND1 LHX2 CELSR1 STARD13 GZF1 LGR5 BRD2 TBX3 LGR4 LRP5 CCDC40 TGFBR2 ADAMTS12 RALA LAMA1 ASB2 SHROOM3 COL4A1 FOXF1 SMAD3 SFRP1 KDM2B STK4 WT1 SLIT2 EXT1 RBM15 CC2D2A MTSS1
0.000251904	102	1092	1.54902	GO:0042127 regulation of cell population proliferation	CLMN ZNF423 B2M PRKAR1A BAMBI MITF GJA1 CARD11 PRKD1 PTPRK PRKCA ENPP3 KMT2A STAT5B OVOL2 EYA1 VTCN1 FOXP1 PPARGC1A LHX2 SYK IFT80 PPP3CA CD6 JARID2 RTN4 LGR5 NTRK3 CCND2 TBX3 LRP5 UHRF1 BRD7 AHR DRD2 DOT1L KAT2B DLC1 MAD1L1 RNASEH2B SULT2B1 TGFBR2 HAVCR2 NR5A2 SETD4 SHOX2 KLF11 VASH2 CDK6 VCAM1 RARB HDAC4 OSR2 AXIN2 NR2E1 NFATC2 MN1 PROX1 OSMR CYP1B1 INPP5D BIRC6 KDM1A FOXF1 GAB2 LIFR SMAD3 ZBTB…
0.000270221	24	146	2.72608	GO:0007411 axon guidance	EPHA5 ENAH HOXA2 VASP LHX2 CRMP1 PLXNA4 SLIT1 EFNA5 KLF7 ECE1 UNC5C TRIO RELN WNT3 DCC SLIT2 PTPRM EXT1 CDH4 LAMA2 NFIB BMPR2 BCL11B
0.000273747	58	527	1.82515	GO:0030155 regulation of cell adhesion	SPINK5 PRKAR1A NUAK1 CARD11 PRKCA STAT5B NPNT VTCN1 FBLN2 SYK LMO7 PPP3CA CD44 SKAP1 PRKCE MBP CD6 NDNF NFKBIZ RIPOR2 EFNA5 SOX13 PAG1 LDB1 VCL DLC1 MAD1L1 PRKCZ PREX1 ITPKB CD36 TGFBR2 HAVCR2 RIN2 EDIL3 CDK6 VCAM1 LAMA1 TNR ADAMTS18 CYP1B1 UTRN CCDC80 FOXF1 SMAD7 CDH13 COL26A1 ZMIZ1 STK4 PEAK1 PLPP3 PRKCQ EPHA3 DOCK5 LAMA2 CARMIL1 ZBTB16 CYTH3
0.000275065	25	156	2.65764	GO:0098742 cell-cell adhesion via plasma-membrane adhesion molecules	PECAM1 NECTIN2 SDK1 TENM3 TENM2 ESAM DSCAML1 CELSR1 MBP CD6 EFNA5 TGFBR2 NTNG1 VCAM1 PCDH9 PCDH15 SDK2 CDH13 PTPRT GRID2 PTPRM CDH4 CDH23 KIRREL3 GATA5
0.000276482	35	260	2.23242	GO:0050808 synapse organization	CACNB2 SDK1 DLG4 ASIC2 LRP8 CUX2 ADGRB3 FYN PLXND1 MUSK DBN1 CTNND2 NTRK2 EFNA5 SRCIN1 PDZRN3 NFIA NTNG1 DMPK GABRB2 TANC1 TNR COL4A1 RELN SDK2 NRXN2 NRG1 GRID2 ARHGAP22 IGSF21 KIRREL3 ADGRL2 DAB2IP SLITRK5 C1QL1
0.000293138	17	83	3.39665	GO:0060048 cardiac muscle contraction	RYR2 BIN1 CTNNA3 MAP2K6 TNNI3K PDE4B PKP2 CACNB2 CACNA1D TNNI3 HDAC4 GPD1L CACNA1C SMAD7 KCNH2 RNF207 KCNQ1
0.000293138	12	44	4.52282	GO:0086003 cardiac muscle cell contraction	RYR2 BIN1 CTNNA3 PDE4B PKP2 CACNB2 CACNA1D GPD1L CACNA1C KCNH2 RNF207 KCNQ1
0.00029709	36	272	2.1949	GO:0032970 regulation of actin filament-based process	RHPN2 FZD10 PRKN ESAM RYR2 CCDC88A BIN1 VASP CTNNA3 ACTN2 CAPZB PRKCE CELSR1 PDE4B CGNL1 SPTB CYFIP2 EFNA5 EVL NTRK3 PKP2 CRACD DLC1 LPAR1 CACNA1C PROX1 PLEKHG2 DSTN TMEFF2 FHOD3 SLIT2 EPHA3 CARMIL1 ARHGAP18 PPFIA1 ARHGEF18
0.000309382	18	92	3.24463	GO:0010811 positive regulation of cell-substrate adhesion	NPNT FBLN2 SKAP1 PRKCE NDNF PREX1 CD36 RIN2 EDIL3 CDK6 UTRN CCDC80 FOXF1 CDH13 COL26A1 STK4 DOCK5 CARMIL1
0.000314798	34	251	2.24639	GO:0031589 cell-substrate adhesion	PTPRK ITGB5 NPNT FBLN2 ACTN2 SKAP1 PRKCE VWF NDNF EFNA5 LDB1 VCL DLC1 SRCIN1 PREX1 PXN CD36 RIN2 EDIL3 ADAMTS12 CDK6 VCAM1 UTRN CCDC80 FOXF1 CDH13 COL26A1 STK4 PEAK1 EPHA3 DOCK5 MKLN1 CARMIL1 STON1
0.000324802	24	148	2.68924	GO:0097485 neuron projection guidance	EPHA5 ENAH HOXA2 VASP LHX2 CRMP1 PLXNA4 SLIT1 EFNA5 KLF7 ECE1 UNC5C TRIO RELN WNT3 DCC SLIT2 PTPRM EXT1 CDH4 LAMA2 NFIB BMPR2 BCL11B
0.000355802	18	93	3.20974	GO:0001578 microtubule bundle formation	SPAG16 NCKAP5 DNAH17 DCLK1 MAP1B DNAH7 STK36 CCSER2 CCDC40 TTLL6 CFAP91 TTC12 CFAP58 TPPP DRC1 CFAP43 DNAAF5 CC2D2A
0.000375388	86	891	1.60067	GO:0009968 negative regulation of signal transduction	INSIG2 GRAMD4 ADAR BAMBI MFHAS1 PRKN NCOR2 BANK1 IL17RD MAGI2 EYA1 CELF4 RRN3 SAMHD1 FOXP1 IFT80 RASAL1 CIT CD44 ITFG2 PDE4B CGNL1 RIPOR2 SOX13 NPLOC4 LGR4 IGFBP5 DRD2 DHRS3 ZNF536 PDE4D EPN2 ICAM1 DLC1 WWC1 NR4A2 PRKCZ PRDM14 TMEM14A CRIM1 NKD1 WWOX ADAMTS12 RORA MEIS3 PRDM16 ERRFI1 SMURF1 AXIN2 GPD1L TIMP3 USP10 GHITM SORL1 CASTOR2 DCST1 INPP5D BIRC6 KDM1A PTPN1 GPR161 SMAD7 MECOM IGF1R SFRP1 W…
0.000384847	147	1728	1.41076	GO:0051246 regulation of protein metabolic process	SPINK5 SERPINB10 CNOT2 LTBP2 GRAMD4 SH3BP5 CPEB3 RYBP PLCG2 PAX5 LAPTM5 PRKAR1A ADAR FZD10 NUAK1 MFHAS1 WFDC1 PRKN PRKD1 SPRED2 AGO2 CCDC88A BIN1 LRP8 KMT2A CDK9 MRPS27 BANK1 FYN MAGI2 DNAJB6 MAP3K13 ANGPT4 SYK LIMK2 USP7 CARTPT SH3GL2 MAP2K6 MUSK CD44 FNIP2 CCNY PRKCE TPD52L1 MBP PPP1R14D SGF29 JARID2 NTRK2 RTN4 UBE2V1 CYFIP2 EFNA5 NTRK3 PRKAG2 CCND2 MAP3K4 DPH2 LDB1 LRP5 UHRF1 BRD7 SLC25A37 SLC…
0.000389313	23	140	2.72446	GO:0016358 dendrite development	LRP8 DCLK1 CUX2 ADGRB3 FYN RERE MAP1B PPP3CA DBN1 CTNND2 KLF7 SRCIN1 ASAP1 SDK1 TNIK PREX2 NR2E1 CAMK2A RELN ELAVL4 DLG4 DAB2IP SKOR2
0.000410162	82	841	1.61696	GO:0042325 regulation of phosphorylation	EPHA5 SH3BP5 PLCG2 PRKAR1A ADAR FZD10 PRKN PRKD1 SPRED2 CCDC88A LRP8 DSTYK BANK1 FYN MAP3K13 ANGPT4 SYK LIMK2 CARTPT SH3GL2 MAP2K6 MUSK CD44 FNIP2 CCNY PRKCE TPD52L1 PPP1R14D NTRK2 EFNA5 NTRK3 PRKAG2 CCND2 MAP3K4 LDB1 LRP5 SLCO3A1 KAT2B SRCIN1 PRKCZ ITPKB CD36 TGFBR2 ZBTB20 ERRFI1 TAB1 HDAC4 AXIN2 GPD1L TNIK GNAQ MCPH1 SORL1 PROX1 PIK3CG PTPN1 RELN SMAD7 NRG1 SFRP1 WWTR1 PTPRT STK4 SASH1 SLIT2 PL…
0.000465088	101	1097	1.52685	GO:0006811 ion transport	DPP10 SHISA9 SLC35F3 SLC38A1 SYT17 OLFML1 ATPSCKMT DRD2 CACNB2 DPP6 SLC20A2 PLCG2 B2M NEDD4L ASIC2 SLC44A1 SLC6A11 SLC2A9 SLC22A3 PRKN GJA1 PRKD1 ATP2C2 SLC9A9 WWP2 ATP13A3 RYR2 KCNAB1 BIN1 ITPR3 ABCC5 FYN ABCC6 ACTN2 KCNN1 CFTR SYK NETO2 SLC12A7 PPP3CA TCIRG1 GRIK3 PRKCE KCNMA1 PDE4B KCND3 NTRK2 RYR3 SLC25A37 SLCO3A1 ATP13A4 SLC7A8 SCARA5 CACNA2D3 PIEZO2 SCNN1B CD36 SLC26A3 ATP6V0D1 CACNA1D KCNB…
0.000477964	50	441	1.88023	GO:0007423 sensory organ development	SDK1 PBX3 SIX3 HOXA2 MITF INSIG2 DCLK1 EYA1 CELF4 IFT140 LHX2 LIMK2 TCIRG1 BLOC1S5 CELSR1 RIPOR2 NTRK2 LGR5 TBX3 LRP5 DRD2 TGFBR2 ECE1 RARB GABRB2 BNC2 OSR2 LAMA1 NR2E1 ADAMTS18 THRB CACNA1C PROX1 CYP1B1 PCDH15 COL4A1 SMAD3 TENM3 SDK2 BFSP1 KDM2B INHBA BCAR3 PTPRM CDH23 ROR1 KCNQ1 CC2D2A BMPR2 BCL11B
0.000484032	100	1085	1.52845	GO:0031399 regulation of protein modification process	SH3BP5 PLCG2 PAX5 PRKAR1A ADAR FZD10 NUAK1 MFHAS1 PRKN PRKD1 SPRED2 CCDC88A LRP8 KMT2A CDK9 BANK1 FYN MAGI2 MAP3K13 ANGPT4 SYK LIMK2 CARTPT SH3GL2 MAP2K6 MUSK CD44 FNIP2 CCNY PRKCE TPD52L1 PPP1R14D SGF29 JARID2 NTRK2 UBE2V1 EFNA5 NTRK3 PRKAG2 CCND2 MAP3K4 LRP5 BRD7 SLCO3A1 FRY KAT2B DLC1 CDYL SRCIN1 PRKCZ KDM4B ITPKB CD36 TGFBR2 ERRFI1 TAB1 AXIN2 GPD1L TNIK GNAQ TRIM44 SORL1 PROX1 MGAT5 KDM1A PIK…
0.000484032	90	951	1.56943	GO:0042981 regulation of apoptotic process	LTBP2 CIDEC EN1 RYBP DAD1 ASIC2 ADAR CSRNP3 PRKN MITF CARD11 STPG1 PRKCA BIN1 LRP8 DSTYK STAT5B SP100 SERPINB10 EYA1 VTCN1 RRN3 FOXP1 DNAJB6 PLXND1 PPARGC1A ANGPT4 CDK1 XRCC2 TMC8 CD44 TPD52L1 KCNMA1 RTKN NDNF NTRK2 CCND2 TBX3 ACTC1 STXBP1 LRP5 CAST ICAM1 DLC1 NR4A2 AKR1B1 ITPKB RNF122 TMEM14A KLF11 WWOX MEIS3 RARB ANKRD1 NES GABRB2 RBCK1 TIMP3 NR2E1 GHITM UNC5C CYP1B1 INPP5D BIRC6 KDM1A PIK3CG P…
0.000490805	21	123	2.83136	GO:0071805 potassium ion transmembrane transport	DPP10 DPP6 NEDD4L WWP2 KCNAB1 BIN1 ACTN2 KCNN1 NETO2 KCNMA1 KCND3 KCNB1 KCNN3 KCNIP4 KCNIP1 SLC24A2 KCNT2 KCNH2 RNF207 KCNQ1 HCN2
0.000512801	15	70	3.55364	GO:0030048 actin filament-based movement	ACTC1 WIPF3 RYR2 BIN1 CTNNA3 MYO9B PDE4B PKP2 CACNB2 CACNA1D GPD1L CACNA1C KCNH2 RNF207 KCNQ1
0.000520583	36	280	2.13219	GO:0001503 ossification	HOXA2 ADAR BAMBI PRKD1 PEX7 NPNT NAB1 IFT80 MAP2K6 PPP3CA TCIRG1 LGR4 LRP5 IGFBP5 DHRS3 BMP3 SHOX2 CRIM1 EXT2 WWOX ADAMTS12 GLIS1 CDK6 SPP1 HDAC4 OSR2 AXIN2 MN1 SMAD3 SMAD7 SFRP1 WWTR1 WNT3 EXT1 ZBTB16 BMPR2
0.000527565	26	173	2.49234	GO:0021537 telencephalon development	TACC2 PAX5 LRP8 LHX2 PLXNA4 NTRK2 RTN4 SLIT1 DRD2 RARB MCPH1 TNR NR2E1 PROX1 RELN NRG1 ZMIZ1 KDM2B SLIT2 INHBA EXT1 TRAPPC9 NFIB KIRREL3 DAB2IP BCL11B
0.00055863	74	745	1.64724	GO:0001932 regulation of protein phosphorylation	SH3BP5 PLCG2 PRKAR1A ADAR FZD10 PRKN PRKD1 SPRED2 CCDC88A LRP8 BANK1 FYN MAP3K13 ANGPT4 SYK LIMK2 CARTPT SH3GL2 MAP2K6 MUSK CD44 FNIP2 CCNY PRKCE TPD52L1 NTRK2 EFNA5 NTRK3 PRKAG2 CCND2 MAP3K4 LRP5 SLCO3A1 KAT2B SRCIN1 PRKCZ ITPKB CD36 TGFBR2 ERRFI1 TAB1 AXIN2 GPD1L TNIK GNAQ SORL1 PROX1 PIK3CG PTPN1 RELN SMAD7 NRG1 SFRP1 WWTR1 PTPRT STK4 SASH1 SLIT2 PLPP3 INHBA RSPO1 BCAR3 CD109 FABP4 IL6R MAP3K5…
0.000576675	26	174	2.47802	GO:0010632 regulation of epithelial cell migration	PRKD1 PRKCA PTPRG SP100 FOXP1 ANGPT4 PRKCE STARD13 RTN4 EVL TGFBR2 RIN2 ANXA3 NR2E1 PROX1 PIK3CG ARSB SASH1 SLIT2 PLPP3 PTPRM DOCK5 JCAD DAB2IP BMPR2 PTPRR
0.000576675	64	618	1.7174	GO:0051093 negative regulation of developmental process	WWC1 HOXA2 B2M BAMBI STAT5B OVOL2 ADGRB3 IL17RD ANGPT4 LHX2 PPP3CA NPR2 JARID2 RTN4 EFNA5 KLF7 TBX3 LDB1 LRP5 IGFBP5 PKP2 ZNF536 EPN2 TLL2 ITPKB CRIM1 NKD1 ADAMTS12 ASAP1 GLIS1 RORA CDK6 RARB HDAC4 AXIN2 TNR NKX2-2 NR2E1 NFATC2 SORL1 PROX1 INPP5D LDLR NFATC1 TRIO SMAD3 RAI1 SMAD7 SFRP1 WWTR1 WNT3 TRIM62 STK4 INHBA PTPRM RBM15 ZBTB16 NFIB DAB2IP BMPR2 TMEM182 SOCS2 VGLL4 COL4A3
0.000589123	28	195	2.38124	GO:0006936 muscle contraction	PTGER3 RYR2 BIN1 CTNNA3 NPNT ACTN2 MAP2K6 TNNI3K KCNMA1 PDE4B TBX3 PKP2 DRD2 CACNB2 SCNN1B CACNA1D DMPK DOCK4 TNNI3 HDAC4 GPD1L CACNA1C CASQ1 SMAD7 DOCK5 KCNH2 RNF207 KCNQ1
0.000589217	36	282	2.11706	GO:0016049 cell growth	WFDC1 NEDD4L PRKN DCLK1 CPNE5 TEAD1 MAP1B SYT17 MAP3K13 LHX2 RASAL1 TMC8 PLXNA4 RTN4 SLIT1 CYFIP2 EFNA5 IGFBP5 VCL NCBP1 PRKCZ TGFBR2 SMURF1 TNR SMAD3 SMAD7 SFRP1 WNT3 KDM2B WT1 SLIT2 INHBA EXT1 CDH4 BMPR2 SOCS2
0.000594254	13	55	3.91978	GO:0070252 actin-mediated cell contraction	ACTC1 RYR2 BIN1 CTNNA3 PDE4B PKP2 CACNB2 CACNA1D GPD1L CACNA1C KCNH2 RNF207 KCNQ1
0.000638283	25	165	2.51268	GO:0007611 learning or memory	EN1 B2M NTAN1 PRKN ITPR3 KMT2A CUX2 ADGRB3 SORCS3 SPECC1 MME NTRK2 CCND2 CRTC1 DRD2 JPH3 TANC1 TNR LDLR RELN NRXN2 SHANK2 ELAVL4 ADCY1 C1QL1
0.000674131	63	609	1.71555	GO:0040007 growth	WFDC1 WWC1 EN1 PRKAR1A NEDD4L GHR PRKN EYS EVC DCLK1 STAT5B TENM4 CPNE5 TEAD1 MAP1B SYT17 MAP3K13 LHX2 IFT80 RASAL1 XRCC2 TMC8 PLXNA4 JARID2 RTN4 LGR6 SLIT1 CYFIP2 EFNA5 IGFBP5 VCL DRD2 NCBP1 RFTN1 TLL2 PRKCZ SCNN1B TGFBR2 NKD1 RARB SMURF1 BNC2 TNR PROX1 SMAD3 RAI1 SMAD7 SFRP1 ZMIZ1 WWTR1 WNT3 KDM2B STK4 WT1 SLIT2 INHBA FTO EXT1 CDH4 BMPR2 TMEM182 SOCS2 VGLL4
0.000704608	44	377	1.93549	GO:0120035 regulation of plasma membrane bounded cell projection organization	RIT2 B2M PRKD1 CCDC88A LRP8 STK24 CUX2 ADGRB3 FYN SDCCAG8 IFT140 MAP3K13 LIMK2 PPP3CA CRMP1 CD44 DBN1 NDNF RIPOR2 NTRK2 RTN4 EFNA5 EVL NEGR1 SRCIN1 SHOX2 LPAR1 NTNG1 RALA TNIK TNR NR2E1 SEPTIN9 RELN SFRP1 WNT3 GRID2 SLIT2 EPHA3 CDH4 CARMIL1 DAB2IP BMPR2 SKOR2
0.000707361	24	156	2.55133	GO:0010810 regulation of cell-substrate adhesion	NPNT FBLN2 SKAP1 PRKCE NDNF EFNA5 LDB1 VCL DLC1 PREX1 CD36 RIN2 EDIL3 CDK6 UTRN CCDC80 FOXF1 CDH13 COL26A1 STK4 PEAK1 EPHA3 DOCK5 CARMIL1
0.000720375	27	187	2.39443	GO:0003007 heart morphogenesis	OVOL2 EYA1 PLXND1 NSD2 RTN4 TBX3 ACTC1 PKP2 DHRS3 CCDC40 TGFBR2 SHOX2 ANKRD1 TNNI3 TAB1 AXIN2 ASB2 PROX1 FOXF1 SMAD3 SMAD7 NRG1 ZMIZ1 EXT1 RBM15 BMPR2 GATA5
0.000720707	72	726	1.64466	GO:0048878 chemical homeostasis	DRD2 PTGER3 CA2 ACOXL PLCG2 B2M PRKD1 SLC9A9 RYR2 ENPP3 MALRD1 FABP5 FYN ABCC6 CFTR CARTPT SLC12A7 ADCY5 TMC8 TCIRG1 CCDC186 PRKCE KCNMA1 RTN4 EFNA5 KLF7 PTPRN2 LRP5 RYR3 IGFBP5 SCARA5 AKR1B1 SCNN1B CD36 SLC26A3 NR5A2 ZBTB20 ATP6V0D1 EXT2 KCNB1 CACNA1A RORA LPAR1 DMPK TNNI3 CNNM2 JPH3 DHRS7C CACNA1C LDLR CASQ1 SLC24A2 GRIK2 GRAMD1B SMAD3 ANO1 THADA NR1H2 LIPC AKAP11 EXT1 TRPC3 GRIN2B CDH23 FABP4 …
0.000762924	42	355	1.96201	GO:1905114 cell surface receptor signaling pathway involved in cell-cell signaling	FZD10 ZNF423 BAMBI PRKN MITF CUX2 CELF4 IFT80 PPP3CA CCNY CELSR1 CTNND2 LGR6 LGR5 SOX13 LDB1 LGR4 LRP5 MDFIC NKD1 WWOX DMPK ZRANB1 AXIN2 GNAQ ZEB2 GRIK2 RELN SFRP1 WWTR1 WNT3 STK4 GRID2 MBD2 PLPP3 RSPO1 TRABD2B EXT1 TCF7L2 TLE2 DAB2IP APCDD1L
0.000797961	31	231	2.22551	GO:0010631 epithelial cell migration	PRKD1 PRKCA PTPRG SP100 FOXP1 PLXND1 ANGPT4 PRKCE STARD13 RTN4 EVL TGFBR2 RIN2 ANXA3 NR2E1 PROX1 CYP1B1 PIK3CG ARSB CDH13 SASH1 SLIT2 PLPP3 PTPRM DOCK5 JCAD SCARB1 DAB2IP BMPR2 PTPRR PKN1
0.000832114	19	109	2.89073	GO:0006941 striated muscle contraction	RYR2 BIN1 CTNNA3 MAP2K6 TNNI3K PDE4B PKP2 CACNB2 CACNA1D DMPK TNNI3 HDAC4 GPD1L CACNA1C CASQ1 SMAD7 KCNH2 RNF207 KCNQ1
0.000832114	83	874	1.57488	GO:0009790 embryo development	PBX3 EN1 HOXA2 PAX5 DAD1 PRKAR1A MTHFD1L PLXNA2 GJA1 AFF3 INSIG2 ITGB5 KMT2A VASP OVOL2 TENM4 SPECC1 EYA1 CELF4 RRN3 IFT140 LHX2 DSCAML1 XRCC2 BLOC1S5 CELSR1 DBN1 MBP SGF29 RAB14 RIPOR2 PLXNA4 RTN4 BRD2 HSD17B2 STOX2 TBX3 LDB1 RNF112 LRP5 MEOX1 RNASEH2B CCDC40 PRDM14 TGFBR2 SHOX2 ECE1 VASH2 EXT2 RARB RALA TAB1 OSR2 AXIN2 LAMA1 ASB2 SHROOM3 CACNA1C PROX1 BIRC6 GPR161 FOXF1 GNA12 SMAD3 SFRP1 ZMIZ1 …
0.000844218	34	265	2.12772	GO:0030900 forebrain development	TACC2 PAX5 B2M LRP8 DCLK1 FYN LHX2 NDNF PLXNA4 NTRK2 RTN4 SLIT1 TBX3 DRD2 NR4A2 RARB MCPH1 TNR NR2E1 PROX1 RELN NRG1 ZMIZ1 KDM2B ELAVL4 SLIT2 INHBA EXT1 TRAPPC9 NFIB KIRREL3 DAB2IP BCL11B SIX3
0.000912916	25	169	2.4532	GO:0001763 morphogenesis of a branching structure	ADAMTS16 NPNT EYA1 RERE PLXND1 MAP3K13 CELSR1 GZF1 RTN4 TBX3 LGR4 LRP5 DRD2 TGFBR2 SHOX2 LAMA1 PROX1 COL4A1 FOXF1 SFRP1 STK4 WT1 SLIT2 EXT1 RBM15
0.000921851	31	233	2.20641	GO:0090132 epithelium migration	PRKD1 PRKCA PTPRG SP100 FOXP1 PLXND1 ANGPT4 PRKCE STARD13 RTN4 EVL TGFBR2 RIN2 ANXA3 NR2E1 PROX1 CYP1B1 PIK3CG ARSB CDH13 SASH1 SLIT2 PLPP3 PTPRM DOCK5 JCAD SCARB1 DAB2IP BMPR2 PTPRR PKN1
0.000928648	36	289	2.06579	GO:0023061 signal release	SYT17 MCTP1 OLFML1 STXBP1 DRD2 SYN3 STXBP5 PRKN ERC2 PREPL GJA1 CFTR SYK ADCY5 TCIRG1 CCDC186 PRKCE ICA1 EFNA5 KLF7 PTPRN2 TBX3 LRP5 CADPS KCNB1 ABCC4 SPP1 ANO1 NRXN2 SFRP1 INHBA CTBP2 TCF7L2 NIBAN2 KCNQ1 ADCY1
0.000974427	44	383	1.90517	GO:0031344 regulation of cell projection organization	RIT2 B2M PRKD1 CCDC88A LRP8 STK24 CUX2 ADGRB3 FYN SDCCAG8 IFT140 MAP3K13 LIMK2 PPP3CA CRMP1 CD44 DBN1 NDNF RIPOR2 NTRK2 RTN4 EFNA5 EVL NEGR1 SRCIN1 SHOX2 LPAR1 NTNG1 RALA TNIK TNR NR2E1 SEPTIN9 RELN SFRP1 WNT3 GRID2 SLIT2 EPHA3 CDH4 CARMIL1 DAB2IP BMPR2 SKOR2
0.00100502	13	58	3.71703	GO:0006942 regulation of striated muscle contraction	RYR2 BIN1 CTNNA3 TNNI3K PDE4B PKP2 DMPK TNNI3 HDAC4 CACNA1C CASQ1 SMAD7 KCNQ1
0.00103063	22	140	2.606	GO:0032412 regulation of ion transmembrane transporter activity	SHISA9 ATPSCKMT DRD2 CACNB2 PLCG2 NEDD4L WWP2 RYR2 KCNAB1 ACTN2 CFTR NETO2 PDE4B GPD1L JPH3 CNIH3 CASQ1 DAPK1 RELN RNF207 KCNQ1 HSPA2
0.00106178	105	1179	1.47692	GO:0042592 homeostatic process	DRD2 PTGER3 CA2 ACOXL ZNF423 PLCG2 B2M ADAR MFHAS1 PRKN CARD11 PRKD1 SLC9A9 FANCC RYR2 ENPP3 MALRD1 KMT2A STAT5B FABP5 FYN RRN3 ABCC6 CFTR PPARGC1A SYK CARTPT SLC12A7 SH3GL2 ADCY5 MAP2K6 TMC8 TCIRG1 CCDC186 PRKCE KCNMA1 ELOVL6 MBP CDIN1 PDE4B RTN4 EFNA5 KLF7 CRTC1 PTPRN2 LDB1 LGR4 LRP5 RYR3 ABCA4 IGFBP5 FMO4 SCARA5 AKR1B1 ITPKB PRDM14 SCNN1B CD36 SLC26A3 NR5A2 ZBTB20 ATP6V0D1 EXT2 KCNB1 CACNA1A R…
0.00107721	11	43	4.24233	GO:0055117 regulation of cardiac muscle contraction	RYR2 BIN1 CTNNA3 TNNI3K PDE4B PKP2 TNNI3 HDAC4 CACNA1C SMAD7 KCNQ1
0.00112702	52	483	1.7854	GO:0048598 embryonic morphogenesis	EN1 HOXA2 PAX5 PRKAR1A MTHFD1L GJA1 AFF3 INSIG2 ITGB5 VASP OVOL2 TENM4 EYA1 IFT140 LHX2 DSCAML1 BLOC1S5 CELSR1 MBP RIPOR2 BRD2 TBX3 LDB1 LRP5 CCDC40 TGFBR2 SHOX2 ECE1 EXT2 RARB RALA OSR2 ASB2 SHROOM3 CACNA1C PROX1 FOXF1 GNA12 SMAD3 SFRP1 WNT3 KDM2B HOXD9 STK4 PLPP3 INHBA EXT1 PHLDB1 ZBTB16 KCNQ1 CC2D2A BMPR2
0.00113052	22	141	2.58752	GO:0021953 central nervous system neuron differentiation	B2M DCLK1 NDNF PLXNA4 NTRK2 LDB1 DRD2 NR4A2 RORA NKX2-2 NR2E1 PROX1 ZMIZ1 DCC GRID2 ELAVL4 SLIT2 INHBA NFIB MNX1 BCL11B SKOR2
0.00114516	5	8	10.3648	GO:0048755 branching morphogenesis of a nerve	RERE MAP3K13 RTN4 DRD2 SHOX2
0.00119058	47	423	1.84263	GO:0007169 transmembrane receptor protein tyrosine kinase signaling pathway	EPHA5 ANKS1B CLNK GHR PRKD1 CCDC88A DSTYK SS18 STAT5B SYK RAB14 NTRK2 RTN4 CYFIP2 EFNA5 NTRK3 IGFBP5 EPN2 PRKCZ PRDM14 AFAP1L2 FRS3 ADAMTS12 ERRFI1 MVB12B SORL1 PTPN1 COL4A1 ANKS1A CDH13 IGF1R NRG1 PTPRT BCAR3 PRKCQ EXT1 EPHA3 JCAD ROR1 SH2B2 DAB2IP ZFYVE28 PTPRR STON1 SOCS2 EFNA2 COL4A3
0.00119058	51	472	1.79188	GO:0008285 negative regulation of cell population proliferation	CLMN B2M PRKAR1A PTPRK ENPP3 KMT2A OVOL2 VTCN1 PPARGC1A IFT80 JARID2 TBX3 BRD7 DRD2 KAT2B DLC1 MAD1L1 SULT2B1 HAVCR2 KLF11 CDK6 RARB HDAC4 AXIN2 NR2E1 MN1 PROX1 CYP1B1 INPP5D SMAD3 ZBTB7C RPS6KA2 SMAD7 CDH13 SFRP1 KDM2B STK4 WT1 INHBA PTPRM CD109 ZBTB16 NIBAN2 NFIB DAB2IP BMPR2 BCL11B PKN1 VGLL4 COL4A3 MTSS1
0.00131995	11	44	4.14592	GO:0086001 cardiac muscle cell action potential	RYR2 BIN1 CTNNA3 PKP2 CACNB2 CACNA1D GPD1L CACNA1C KCNH2 RNF207 KCNQ1
0.00133199	46	413	1.84709	GO:0061061 muscle structure development	HOXA2 PAX5 PRKAR1A BIN1 CDK9 ADGRB3 PLEKHM3 NPNT ACTN2 PPP3CA SMTNL1 NLN RIPOR2 RBFOX1 TBX3 ACTC1 IGFBP5 FBXO40 PKP2 TLL2 SHOX2 RORA DMPK HLF RARB ANKRD1 TNNI3 HDAC4 TANC1 HIVEP3 ASB2 NFATC2 PROX1 CASQ1 NFATC1 FOXF1 SMAD3 SMAD7 FHOD3 NRG1 HOXD9 TCF7L2 MAML1 MAP3K5 BMPR2 TMEM182
0.0013421	80	848	1.5645	GO:0071495 cellular response to endogenous stimulus	INSIG2 LGR6 DRD2 CPEB3 ZNF423 GHR BAMBI PTPRK RYR2 RAB31 NCOR2 DSTYK ITGB5 STAT5B OVOL2 FYN IL17RD NPNT FOXP1 ACTN2 CFTR ADCY5 CD44 PRKCE PDE4B NDNF RAB14 NTRK2 EFNA5 GNAO1 AHR ICAM1 KAT2B NR4A2 PRKCZ PRDM14 SCNN1B FRS3 CD36 TGFBR2 SLC26A3 CRIM1 EXT2 WWOX ADAMTS12 CACNA1A VCAM1 ANKRD1 ELAPOR2 PRDM16 TAB1 SMURF1 THRB SORL1 PARP1 ZEB2 PIK3CG PTPN1 CAMK2A COL4A1 SMAD3 SMAD7 IGF1R SFRP1 ZMIZ1 PADI2 W…
0.00139341	28	206	2.25409	GO:0048638 regulation of developmental growth	WWC1 NEDD4L GHR PRKN STAT5B CPNE5 SYT17 MAP3K13 RASAL1 PLXNA4 JARID2 RTN4 EFNA5 DRD2 TLL2 NKD1 SMURF1 TNR PROX1 RAI1 SMAD7 WNT3 STK4 FTO CDH4 BMPR2 SOCS2 VGLL4
0.00139348	46	414	1.84263	GO:0001501 skeletal system development	MMP16 HOXA2 PAX5 MTHFD1L EVC INSIG2 PEX7 ACAN EYA1 FOXP1 IFT140 NAB1 IFT80 DSCAML1 MAP2K6 CD44 NPR2 NSD2 TBX3 SLC38A10 LRP5 ZNF219 DHRS3 TGFBR2 SHOX2 EXT2 WWOX ADAMTS12 RARB HDAC4 BNC2 OSR2 AXIN2 MCPH1 SMAD3 RAI1 SMAD7 FLI1 SFRP1 HOXD9 EXT1 BBX ZBTB16 NFIB BMPR2 FOXN3
0.00139584	42	366	1.90304	GO:0031400 negative regulation of protein modification process	SH3BP5 PAX5 PRKAR1A ADAR MFHAS1 PRKN SPRED2 FYN SH3GL2 PRKCE PPP1R14D JARID2 NTRK3 PRKAG2 LRP5 FRY KAT2B CDYL SRCIN1 PRKCZ KDM4B ERRFI1 GPD1L GNAQ TRIM44 SORL1 MGAT5 PTPN1 SMAD7 SFRP1 WWTR1 PTPRT SLIT2 PLPP3 CD109 FABP4 SH3RF2 DAB2IP ZFYVE28 PARP14 PKN1 MFSD12
0.00156753	41	356	1.90992	GO:0071417 cellular response to organonitrogen compound	INSIG2 DRD2 CPEB3 GHR RYR2 RAB31 STAT5B FYN ACTN2 CFTR ADCY5 PDE4B NTRK2 GNAO1 AHR ICAM1 KAT2B NR4A2 PRKCZ SCNN1B CD36 SLC26A3 CACNA1A VCAM1 SORL1 PARP1 PIK3CG PTPN1 CAMK2A COL4A1 IGF1R SFRP1 WT1 SLIT2 BCAR3 PRKCQ SH2B2 KCNQ1 DNMT3A SOCS2 HCN2
0.00161051	15	78	3.18917	GO:0001508 action potential	RYR2 BIN1 CTNNA3 NTRK2 PKP2 CACNB2 CD36 CACNA1D KCNB1 GPD1L CACNA1C GRIK2 KCNH2 RNF207 KCNQ1
0.00164887	85	921	1.53052	GO:0009719 response to endogenous stimulus	INSIG2 LGR6 DRD2 CPEB3 ZNF423 GHR BAMBI PTPRK RYR2 RAB31 NCOR2 DSTYK ITGB5 STAT5B OVOL2 FYN IL17RD NPNT FOXP1 ACTN2 CFTR SYK ADCY5 CD44 PRKCE PDE4B NDNF RAB14 NTRK2 EFNA5 GNAO1 AHR ICAM1 KAT2B NR4A2 PRKCZ PRDM14 SCNN1B FRS3 CD36 TGFBR2 SLC26A3 CRIM1 EXT2 WWOX ADAMTS12 CACNA1A VCAM1 ANKRD1 ELAPOR2 PRDM16 VPS13C TAB1 SMURF1 THRB SORL1 PARP1 ZEB2 LDLR PIK3CG PTPN1 CAMK2A COL4A1 SMAD3 SMAD7 CDH13 IGF…
0.00164887	44	393	1.8567	GO:1901699 cellular response to nitrogen compound	INSIG2 DRD2 CPEB3 GHR RYR2 RAB31 STAT5B IFIH1 FYN ACTN2 CFTR ADCY5 PDE4B NTRK2 GNAO1 AHR ICAM1 KAT2B NR4A2 PRKCZ SCNN1B CD36 SLC26A3 CACNA1A VCAM1 SORL1 PARP1 PIK3CG PTPN1 CAMK2A COL4A1 IGF1R SFRP1 WT1 SLIT2 BCAR3 PRKCQ SH2B2 MAP3K5 KCNQ1 DNMT3A AGRN SOCS2 HCN2
0.00171478	133	1589	1.38806	GO:0032268 regulation of cellular protein metabolic process	SPINK5 SERPINB10 CNOT2 GRAMD4 SH3BP5 CPEB3 RYBP PLCG2 PAX5 LAPTM5 PRKAR1A ADAR FZD10 NUAK1 MFHAS1 PRKN PRKD1 SPRED2 AGO2 CCDC88A BIN1 LRP8 KMT2A CDK9 MRPS27 BANK1 FYN MAGI2 DNAJB6 MAP3K13 ANGPT4 SYK LIMK2 USP7 CARTPT SH3GL2 MAP2K6 MUSK CD44 FNIP2 CCNY PRKCE TPD52L1 MBP PPP1R14D SGF29 JARID2 NTRK2 UBE2V1 CYFIP2 EFNA5 NTRK3 PRKAG2 CCND2 MAP3K4 DPH2 LRP5 BRD7 SLCO3A1 EIF3B CAST FRY NCBP1 KAT2B DLC1 …
0.00173595	91	1004	1.5031	GO:0051247 positive regulation of protein metabolic process	LTBP2 GRAMD4 PLCG2 LAPTM5 FZD10 PRKN PRKD1 CCDC88A LRP8 KMT2A MRPS27 BANK1 FYN MAGI2 MAP3K13 ANGPT4 SYK LIMK2 CARTPT MAP2K6 MUSK CD44 FNIP2 CCNY TPD52L1 MBP PPP1R14D JARID2 NTRK2 UBE2V1 CYFIP2 EFNA5 NTRK3 PRKAG2 CCND2 MAP3K4 LDB1 UHRF1 BRD7 SLC25A37 SLCO3A1 DLC1 SRCIN1 CD36 TGFBR2 NKD1 TAB1 SMURF1 AXIN2 TNIK SORL1 PROX1 LDLR KDM1A PIK3CG PTPN1 DAPK1 GNA12 SMAD3 RELN EEF2 SMAD7 CAMTA1 NR1H2 NRG1 A…
0.00173595	9	31	4.81461	GO:0086091 regulation of heart rate by cardiac conduction	BIN1 CTNNA3 KCND3 PKP2 CACNB2 CACNA1D CACNA1C KCNH2 KCNQ1
0.00175326	4	5	13.2669	GO:0061304 retinal blood vessel morphogenesis	LRP5 LAMA1 CYP1B1 COL4A1
0.00189425	35	289	2.0084	GO:0001654 eye development	SDK1 PBX3 SIX3 MITF DCLK1 CELF4 IFT140 LHX2 LIMK2 TCIRG1 NTRK2 LRP5 DRD2 TGFBR2 RARB OSR2 LAMA1 NR2E1 ADAMTS18 THRB CACNA1C PROX1 CYP1B1 COL4A1 SMAD3 TENM3 SDK2 BFSP1 KDM2B INHBA BCAR3 PTPRM CC2D2A BMPR2 BCL11B
0.00189805	59	583	1.67828	GO:0045597 positive regulation of cell differentiation	BAMBI RUNX1 GJA1 PRKD1 BIN1 LRP8 CUX2 STAT5B OVOL2 TENM4 NPNT MME MAP3K13 SYK XRCC2 PPP3CA BLOC1S5 DBN1 NFKBIZ EFNA5 SOX13 RNF112 LRP5 ZNF219 DRD2 PRKCZ PREX1 ITPKB SULT2B1 CD36 TGFBR2 RIN2 SHOX2 AXIN2 NKX2-2 NR2E1 PROX1 INPP5D KDM1A SMAD3 ZBTB7C RELN SMAD7 SFRP1 ZMIZ1 WWTR1 WNT3 STK4 INHBA CDH4 DOCK5 TCF7L2 CARMIL1 ZBTB16 MAML1 MAP3K5 BMPR2 SOCS2 GATA5
0.00191057	44	396	1.84263	GO:0002009 morphogenesis of an epithelium	ADAMTS16 MTHFD1L GJA1 VASP OVOL2 NPNT EYA1 FOXP1 PLXND1 LHX2 CA9 CD44 CELSR1 STARD13 GZF1 LGR5 BRD2 TBX3 LGR4 LRP5 IGFBP5 VCL CCDC40 TGFBR2 NKD1 ADAMTS12 RALA LAMA1 ASB2 SHROOM3 PROX1 COL4A1 FOXF1 SMAD3 TMEFF2 SFRP1 KDM2B STK4 WT1 SLIT2 EXT1 RBM15 CC2D2A MTSS1
0.00194029	34	278	2.02822	GO:0016311 dephosphorylation	STYXL2 NUAK1 MFHAS1 PTPRK PTPRG NPNT MAGI2 EYA1 PTPRE PPM1H PPP3CA PPP1R14D SYNJ2 PTPRN2 DLC1 INPP5A PDP1 TAB1 PPP2R2A MGAT5 INPP5D PTPN1 TNS3 GNA12 PPM1L CAMTA1 ACP3 EYA2 PTPRT PLPP3 PTPRM PLPP4 PTPRR DUSP28
0.00194903	22	147	2.48191	GO:0022898 regulation of transmembrane transporter activity	SHISA9 ATPSCKMT DRD2 CACNB2 PLCG2 NEDD4L WWP2 RYR2 KCNAB1 ACTN2 CFTR NETO2 PDE4B GPD1L JPH3 CNIH3 CASQ1 DAPK1 RELN RNF207 KCNQ1 HSPA2
0.00197345	60	597	1.6667	GO:0030001 metal ion transport	DPP10 DRD2 CACNB2 DPP6 PLCG2 B2M NEDD4L ASIC2 PRKD1 ATP2C2 SLC9A9 WWP2 RYR2 KCNAB1 BIN1 ITPR3 ABCC5 FYN ACTN2 KCNN1 NETO2 PPP3CA PRKCE KCNMA1 PDE4B KCND3 RYR3 SLC25A37 SCARA5 CACNA2D3 SCNN1B CACNA1D KCNB1 CACNA1A DMPK GPD1L CNNM2 KCNN3 KCNIP4 JPH3 DHRS7C CACNA1C KCNIP1 PIK3CG CASQ1 SLC24A2 KCNT2 DNM2 IL16 TRPC3 GRIN2B CDH23 KCNH2 SRL RNF207 KCNQ1 PACSIN3 HSPA2 HCN2 TRDN
0.00197944	35	290	2.00148	GO:0150063 visual system development	SDK1 PBX3 SIX3 MITF DCLK1 CELF4 IFT140 LHX2 LIMK2 TCIRG1 NTRK2 LRP5 DRD2 TGFBR2 RARB OSR2 LAMA1 NR2E1 ADAMTS18 THRB CACNA1C PROX1 CYP1B1 COL4A1 SMAD3 TENM3 SDK2 BFSP1 KDM2B INHBA BCAR3 PTPRM CC2D2A BMPR2 BCL11B
0.00198294	8	25	5.30677	GO:0032743 positive regulation of interleukin-2 production	PLCG2 RUNX1 CARD11 STAT5B VTCN1 PDE4B PDE4D PRKCQ
0.00205348	23	158	2.41408	GO:0032409 regulation of transporter activity	SHISA9 ATPSCKMT DRD2 CACNB2 PLCG2 NEDD4L WWP2 RYR2 KCNAB1 KMT2A ACTN2 CFTR NETO2 PDE4B GPD1L JPH3 CNIH3 CASQ1 DAPK1 RELN RNF207 KCNQ1 HSPA2
0.00208716	30	234	2.12611	GO:0001933 negative regulation of protein phosphorylation	SH3BP5 PRKAR1A ADAR PRKN SPRED2 SH3GL2 NTRK3 PRKAG2 LRP5 KAT2B SRCIN1 PRKCZ ERRFI1 GPD1L GNAQ SORL1 PTPN1 SMAD7 SFRP1 WWTR1 PTPRT SLIT2 PLPP3 CD109 FABP4 DAB2IP ZFYVE28 PARP14 PKN1 MFSD12
0.00208716	10	39	4.25222	GO:0045668 negative regulation of osteoblast differentiation	HOXA2 BAMBI LRP5 IGFBP5 CRIM1 CDK6 HDAC4 AXIN2 SMAD3 SFRP1
0.00221961	39	339	1.90786	GO:0006897 endocytosis	SGIP1 HEATR5B EPS15L1 PLCG2 B2M RAB31 BIN1 LRP8 MAGI2 SYK RIN3 DOCK2 PPP3CA CD6 MARCO FNBP1 LRP5 EPN2 SCARA5 CD36 RIT2 GSG1L GRK4 SORL1 ELMO1 LDLRAD3 LDLR PTPN1 NR1H2 CDH13 TMPRSS2 DNM2 DENND1A RSPO1 EPHA3 SCARB1 CARMIL1 PACSIN3 STON1
0.00225871	16	90	2.94821	GO:2001257 regulation of cation channel activity	SHISA9 ATPSCKMT DRD2 CACNB2 PLCG2 KCNAB1 ACTN2 NETO2 PDE4B JPH3 CNIH3 CASQ1 DAPK1 RELN RNF207 KCNQ1
0.00225871	58	575	1.67279	GO:0010562 positive regulation of phosphorus metabolic process	EPHA5 PLCG2 FZD10 PRKD1 CCDC88A LRP8 DSTYK BANK1 FYN NPNT MAGI2 PPARGC1A MAP3K13 ANGPT4 SYK LIMK2 CARTPT MAP2K6 MUSK CD44 FNIP2 CCNY TPD52L1 PPP1R14D NTRK2 EFNA5 NTRK3 PRKAG2 CCND2 MAP3K4 SLCO3A1 DLC1 SRCIN1 CD36 TGFBR2 ZBTB20 TAB1 AXIN2 TNIK PROX1 PIK3CG PTPN1 GNA12 RELN CAMTA1 NRG1 STK4 SASH1 PLPP3 INHBA RSPO1 BCAR3 IL6R MAP3K5 DAB2IP PARP14 BMPR2 HSPA2
0.00225871	58	575	1.67279	GO:0045937 positive regulation of phosphate metabolic process	EPHA5 PLCG2 FZD10 PRKD1 CCDC88A LRP8 DSTYK BANK1 FYN NPNT MAGI2 PPARGC1A MAP3K13 ANGPT4 SYK LIMK2 CARTPT MAP2K6 MUSK CD44 FNIP2 CCNY TPD52L1 PPP1R14D NTRK2 EFNA5 NTRK3 PRKAG2 CCND2 MAP3K4 SLCO3A1 DLC1 SRCIN1 CD36 TGFBR2 ZBTB20 TAB1 AXIN2 TNIK PROX1 PIK3CG PTPN1 GNA12 RELN CAMTA1 NRG1 STK4 SASH1 PLPP3 INHBA RSPO1 BCAR3 IL6R MAP3K5 DAB2IP PARP14 BMPR2 HSPA2
0.00225871	27	202	2.21663	GO:0051271 negative regulation of cellular component movement	SRGAP3 NAV3 MITF GJA1 PTPRK BIN1 PTPRG STK24 SP100 ANGPT4 RIN3 STARD13 EVL DRD2 DLC1 ZMYND8 SEMA6D CYP1B1 TMEFF2 NRG1 SFRP1 PTPRT PADI2 SLIT2 PTPRM DAB2IP PTPRR
0.00234249	19	119	2.64781	GO:0001764 neuron migration	DAB1 DCLK1 PEX7 FYN SDCCAG8 CELSR1 NDNF NTRK2 DRD2 NR4A2 NTNG1 UNC5C CAMK2A RELN NRG1 ZMIZ1 DCC KIRREL3 DAB2IP
0.00240767	26	192	2.2457	GO:0030336 negative regulation of cell migration	SRGAP3 NAV3 MITF GJA1 PTPRK PTPRG STK24 SP100 ANGPT4 RIN3 STARD13 EVL DRD2 DLC1 ZMYND8 SEMA6D CYP1B1 TMEFF2 NRG1 SFRP1 PTPRT PADI2 SLIT2 PTPRM DAB2IP PTPRR
0.00244158	54	526	1.70251	GO:0140352 export from cell	SYT17 MCTP1 SYTL3 OLFML1 STXBP1 DRD2 SYN3 RAB3C STXBP5 PRKN ERC2 PREPL GJA1 RAB31 ABCC5 CFTR SYK CARTPT ADCY5 TCIRG1 CCDC186 PRKCE GNPTAB KCND3 ICA1 NTRK2 EFNA5 KLF7 PTPRN2 TBX3 LRP5 CADPS CLNK RIMS4 KCNB1 ANKRD1 RALA ABCC4 SPP1 ANXA3 EXOC6B FOXF1 ANO1 NR1H2 NRXN2 SFRP1 KCNT2 INHBA CTBP2 KCNH2 TCF7L2 NIBAN2 KCNQ1 ADCY1
0.0024711	35	294	1.97425	GO:0048880 sensory system development	SDK1 PBX3 SIX3 MITF DCLK1 CELF4 IFT140 LHX2 LIMK2 TCIRG1 NTRK2 LRP5 DRD2 TGFBR2 RARB OSR2 LAMA1 NR2E1 ADAMTS18 THRB CACNA1C PROX1 CYP1B1 COL4A1 SMAD3 TENM3 SDK2 BFSP1 KDM2B INHBA BCAR3 PTPRM CC2D2A BMPR2 BCL11B
0.00254304	67	695	1.59871	GO:0034220 ion transmembrane transport	DPP10 SHISA9 ATPSCKMT DRD2 CACNB2 DPP6 PLCG2 NEDD4L ASIC2 GJA1 PRKD1 ATP2C2 WWP2 RYR2 KCNAB1 BIN1 ITPR3 ABCC5 FYN ACTN2 KCNN1 CFTR NETO2 SLC12A7 TCIRG1 PRKCE KCNMA1 PDE4B KCND3 RYR3 SLC25A37 SLC7A8 SCARA5 CACNA2D3 PIEZO2 SCNN1B SLC26A3 ATP6V0D1 CACNA1D KCNB1 CACNA1A GABRB2 GABRG3 GPD1L KCNN3 KCNIP4 JPH3 DHRS7C CACNA1C CNIH3 KCNIP1 PIK3CG CASQ1 DAPK1 SLC24A2 ANO1 RELN KCNT2 TRPC3 GRIN2B KCNH2 RNF2…
0.00264585	44	403	1.81062	GO:0120031 plasma membrane bounded cell projection assembly	SPAG16 ABLIM2 ABLIM1 ZNF423 DNAH17 CCDC88A ATXN10 DCLK1 SDCCAG8 PARVB ACTN2 IFT140 CAPZB IFT80 LIMK2 DNAH7 CFAP70 STK36 CFAP20 RIPOR2 EVL VCL CCDC40 ASAP1 SPATA13 CFAP91 LPAR1 RALA ABCC4 TTC12 TNIK CFAP58 SEPTIN9 DRC1 CDH13 CEP250 CFAP43 WWTR1 DNAAF5 SLIT2 CARMIL1 KCNQ1 CC2D2A STON1
0.00266207	60	605	1.64466	GO:0043069 negative regulation of programmed cell death	LTBP2 EN1 PLCG2 DAD1 LAPTM5 ASIC2 ADAR PRKN MITF PRKCA DSTYK STAT5B SERPINB10 EYA1 VTCN1 RRN3 FOXP1 DNAJB6 PLXND1 PPARGC1A ANGPT4 CDK1 XRCC2 CD44 NDNF NTRK2 CCND2 TBX3 ACTC1 STXBP1 CAST ICAM1 NR4A2 AKR1B1 ITPKB TMEM14A MEIS3 NES GABRB2 RBCK1 NR2E1 GHITM BIRC6 KDM1A PIK3CG PTPN1 DAPK1 GRIK2 MECOM IGF1R SFRP1 KDM2B WT1 PTTG1IP PRKCQ GRK5 NIBAN2 SH3RF2 MGMT BCL11B
0.0026698	9	33	4.52282	GO:0048814 regulation of dendrite morphogenesis	LRP8 CUX2 ADGRB3 PPP3CA DBN1 TNIK NR2E1 RELN SKOR2
0.00267725	24	172	2.314	GO:0051962 positive regulation of nervous system development	ASIC2 BIN1 LRP8 CUX2 TENM4 ADGRB3 MME MAP3K13 XRCC2 DBN1 NTRK2 EFNA5 RNF112 DRD2 SHOX2 NKX2-2 NR2E1 KDM1A RELN WNT3 GRID2 CDH4 ADGRL2 BMPR2
0.00279447	143	1755	1.35126	GO:0009605 response to external stimulus	EPHA5 NUAK1 NECTIN2 PIEZO2 ENAH TAFA4 PLCG2 HOXA2 SPINK5 B2M ASIC2 ADAR CCRL2 GPR17 WDFY4 MFHAS1 SLC22A3 WFDC1 PRKN EYS PRKD1 PRKCA RYR2 ENPP3 LRP8 DCLK1 TMEM135 STK24 VASP STAT5B ITGA9 IFIH1 BANK1 SP100 FYN NPNT VTCN1 SAMHD1 FOXP1 PPARGC1A LHX2 SYK PLIN3 RIN3 DOCK2 CARTPT CRMP1 CCDC186 PRKCE BLOC1S5 ITFG2 PDE4B CD6 NFKBIZ RAB14 RIPOR2 PLXNA4 SLIT1 EFNA5 KLF7 NTRK3 NPLOC4 CRTC1 STXBP1 DRD2 PIK3AP…
0.00279447	31	250	2.05637	GO:0032956 regulation of actin cytoskeleton organization	RHPN2 FZD10 PRKN ESAM CCDC88A BIN1 VASP ACTN2 CAPZB PRKCE CELSR1 CGNL1 SPTB CYFIP2 EFNA5 EVL NTRK3 CRACD DLC1 LPAR1 PROX1 PLEKHG2 DSTN TMEFF2 FHOD3 SLIT2 EPHA3 CARMIL1 ARHGAP18 PPFIA1 ARHGEF18
0.00279447	33	273	2.00462	GO:0051960 regulation of nervous system development	B2M ASIC2 BIN1 LRP8 CUX2 TENM4 ADGRB3 MME MAP3K13 LHX2 XRCC2 PPP3CA DBN1 NTRK2 RTN4 EFNA5 RNF112 DRD2 SHOX2 TNR TG NKX2-2 NR2E1 SORL1 PROX1 LDLR KDM1A RELN WNT3 GRID2 CDH4 ADGRL2 BMPR2
0.00286934	47	442	1.76342	GO:0045596 negative regulation of cell differentiation	HOXA2 B2M BAMBI STAT5B OVOL2 IL17RD LHX2 PPP3CA NPR2 RTN4 EFNA5 TBX3 LDB1 LRP5 IGFBP5 PKP2 ZNF536 ITPKB CRIM1 ADAMTS12 GLIS1 RORA CDK6 RARB HDAC4 AXIN2 TNR NKX2-2 NR2E1 NFATC2 SORL1 PROX1 INPP5D LDLR NFATC1 TRIO SMAD3 SMAD7 SFRP1 WWTR1 WNT3 TRIM62 RBM15 ZBTB16 DAB2IP BMPR2 TMEM182
0.00307678	91	1024	1.47374	GO:0016192 vesicle-mediated transport	SGIP1 SYT17 SYTL3 OLFML1 STXBP1 TRAK1 HEATR5B EPS15L1 TAFA4 COPG1 RAB3C PLCG2 STXBP5 TBC1D17 B2M SCFD2 PRKN ERC2 WASHC4 PREPL PRKD1 DYSF RAB31 VPS41 BIN1 SEC16B LRP8 NCF2 MAGI2 ACTN2 CFTR SYK USP7 RIN3 DOCK2 PPP3CA BLOC1S5 COG6 CD6 CCDC93 RAB14 MARCO FNBP1 LRP5 DRD2 EPN2 ANK1 SCARA5 CADPS CLNK CD36 RIMS4 SPAG9 NBAS RIT2 RALA SPIRE1 STX8 TSNARE1 ANXA3 GSG1L GRK4 SORL1 ELMO1 LDLRAD3 CNIH3 EXOC6B SY…
0.00308164	63	648	1.6123	GO:1902533 positive regulation of intracellular signal transduction	PLCG2 FZD10 MFHAS1 PRKN CARD11 PRKD1 DSTYK BANK1 FYN NPNT XRCC3 MAP3K13 SYK CARTPT MAP2K6 CD44 PRKCE TPD52L1 VWF LMCD1 RTN4 UBE2V1 NTRK3 MAP3K4 IGFBP5 PIK3AP1 ICAM1 WWC1 MAD1L1 PRKCZ ITPKB CD36 SPAG9 HAVCR2 RELL1 LPAR1 TRIM8 MEIS3 ANKRD1 TAB1 RBCK1 TNIK TRIM44 PROX1 SH3RF3 PIK3CG PTPN1 RELN CAMTA1 CLEC16A CDH13 NRG1 TRIM62 AKAP12 SASH1 BCAR3 JCAD ROR1 TCF7L2 SH3RF2 MAP3K5 DAB2IP BRD4
0.00310746	54	532	1.6833	GO:0097435 supramolecular fiber organization	RHPN2 ACTC1 PHACTR1 NCKAP5 KRT15 ENAH NAV3 B2M PRKAR1A PRKN ESAM CCDC88A BIN1 ACAN ITGB5 VASP CTNNA3 DNAJB6 ACTN2 CAPZB LIMK2 TBCD PRKCE DBN1 CGNL1 SPTB CYFIP2 EVL PKP2 CRACD DLC1 CD36 ADAMTS12 ADAMTS2 LPAR1 SPIRE1 LTBP2 PROX1 CYP1B1 LDLR TPPP CASQ1 PLEKHG2 DSTN TMEFF2 BFSP1 FHOD3 SLIT2 EXT1 MICAL2 CARMIL1 ARHGAP18 PPFIA1 ARHGEF18
0.00315619	16	93	2.8531	GO:0002062 chondrocyte differentiation	ACAN IFT80 ZNF219 TGFBR2 SHOX2 EXT2 ADAMTS12 RARB OSR2 AXIN2 SMAD3 SMAD7 EXT1 ZBTB16 NFIB BMPR2
0.00315824	25	185	2.24104	GO:0060348 bone development	EVC INSIG2 PEX7 FOXP1 NAB1 IFT80 MAP2K6 NPR2 NSD2 SLC38A10 LRP5 DHRS3 TGFBR2 SHOX2 EXT2 ADAMTS12 RARB BNC2 OSR2 AXIN2 MCPH1 FLI1 EXT1 BBX FOXN3
0.00324131	13	66	3.26648	GO:0048675 axon extension	DCLK1 MAP1B MAP3K13 LHX2 PLXNA4 RTN4 SLIT1 VCL TNR WNT3 SLIT2 CDH4 BMPR2
0.0032598	8	27	4.91368	GO:0006858 extracellular transport	SPAG16 WWP2 STK36 ADCY10 CCDC40 KATNIP CFAP43 DNAH9
0.00330272	44	408	1.78843	GO:0030031 cell projection assembly	SPAG16 ABLIM2 ABLIM1 ZNF423 DNAH17 CCDC88A ATXN10 DCLK1 SDCCAG8 PARVB ACTN2 IFT140 CAPZB IFT80 LIMK2 DNAH7 CFAP70 STK36 CFAP20 RIPOR2 EVL VCL CCDC40 ASAP1 SPATA13 CFAP91 LPAR1 RALA ABCC4 TTC12 TNIK CFAP58 SEPTIN9 DRC1 CDH13 CEP250 CFAP43 WWTR1 DNAAF5 SLIT2 CARMIL1 KCNQ1 CC2D2A STON1
0.00341704	22	154	2.36909	GO:0007626 locomotory behavior	EN1 ZDHHC8 NTAN1 PRKN ADCY5 PRKCE CELSR1 CCND2 GNAO1 DRD2 NEGR1 NR4A2 PBX3 NAV2 PREX2 TNR RELN NRG1 HOXD9 ELAVL4 CDH23 DLG4
0.00341704	22	154	2.36909	GO:0051056 regulation of small GTPase mediated signal transduction	DLC1 RALGAPB SIPA1L2 RASAL1 MYO9B CGNL1 RIPOR2 ARHGAP26 RALGPS1 ITPKB LPAR1 RIT2 PIK3CG RALGAPA2 RELN NRG1 SLIT2 CDC42SE2 IQSEC1 ARFGEF2 ARHGAP18 CYTH3
0.00349864	16	94	2.82275	GO:0030307 positive regulation of cell growth	NEDD4L PRKN CPNE5 TEAD1 SYT17 MAP3K13 RASAL1 EFNA5 NCBP1 SMURF1 SMAD7 SFRP1 WNT3 KDM2B CDH4 BMPR2
0.00350442	64	665	1.59602	GO:0060548 negative regulation of cell death	LTBP2 EN1 PLCG2 DAD1 LAPTM5 ASIC2 ADAR PRKN MITF PRKD1 PRKCA DSTYK STAT5B SERPINB10 EYA1 VTCN1 RRN3 FOXP1 DNAJB6 PLXND1 PPARGC1A ANGPT4 CDK1 XRCC2 CD44 NDNF NTRK2 CCND2 TBX3 ACTC1 STXBP1 CAST ICAM1 NR4A2 AKR1B1 PACRG ITPKB TMEM14A INPP5A MEIS3 NES GABRB2 RBCK1 NR2E1 GHITM SORL1 BIRC6 KDM1A PIK3CG PTPN1 DAPK1 GRIK2 MECOM IGF1R SFRP1 KDM2B WT1 PTTG1IP PRKCQ GRK5 NIBAN2 SH3RF2 MGMT BCL11B
0.00353498	31	254	2.02399	GO:0043010 camera-type eye development	SDK1 MITF DCLK1 CELF4 IFT140 LHX2 LIMK2 TCIRG1 NTRK2 LRP5 DRD2 TGFBR2 OSR2 LAMA1 NR2E1 THRB CACNA1C PROX1 CYP1B1 COL4A1 SMAD3 TENM3 SDK2 BFSP1 KDM2B INHBA BCAR3 PTPRM CC2D2A BMPR2 BCL11B
0.00358386	79	866	1.51283	GO:0018193 peptidyl-amino acid modification	PRKCA STK36 NMT2 ATPSCKMT SH3BP5 PLCG2 EPHA5 PAX5 ZDHHC8 PRKD1 SPRED2 LRP8 DCLK1 KMT2A IFIH1 BANK1 FYN EYA1 MAP3K13 ANGPT4 PLOD2 SYK CDK1 SMTNL1 CD44 FNIP2 GGCX PRKCE CFAP20 SGF29 NDNF NSD2 JARID2 NTRK2 EFNA5 NTRK3 PRKAG2 DPH2 LDB1 BRD7 DOT1L KAT2B SRCIN1 PRKCZ PRMT8 TTLL6 KDM4B PRDM14 SETD1A CD36 TGFBR2 SETD4 IL12RB2 ERRFI1 GPD1L ZDHHC14 PARP1 MGAT5 PTPN1 CAMK2A RELN SMAD7 TTLL11 IGF1R NRG1 SFRP…
0.00397199	33	279	1.96151	GO:0060537 muscle tissue development	PAX5 PRKAR1A TENM4 EYA1 ACTN2 PPARGC1A PPP3CA NLN RIPOR2 JARID2 RBFOX1 TBX3 ACTC1 IGFBP5 PKP2 TLL2 SHOX2 HLF RARB ANKRD1 TNNI3 HDAC4 HIVEP3 ASB2 PROX1 SMAD3 SMAD7 FHOD3 NRG1 EYA2 HOXD9 MAML1 VGLL4
0.00417821	57	578	1.63541	GO:0046903 secretion	SYT17 MCTP1 SYTL3 OLFML1 STXBP1 DRD2 PTGER3 SYN3 RAB3C STXBP5 PRKN ERC2 PREPL GJA1 RAB31 STAT5B CFTR SYK CARTPT ADCY5 CA9 PPP3CA TCIRG1 CCDC186 PRKCE GNPTAB ICA1 NTRK2 EFNA5 KLF7 PTPRN2 TBX3 LRP5 CADPS CLNK SCNN1B RIMS4 KCNB1 ANKRD1 RALA ABCC4 SPP1 ANXA3 EXOC6B FOXF1 ANO1 NR1H2 NRXN2 NRG1 SFRP1 INHBA CTBP2 TCF7L2 NIBAN2 KCNQ1 ADCY1 SOCS2
0.00434352	11	51	3.57687	GO:0022029 telencephalon cell migration	LRP8 RTN4 SLIT1 DRD2 TNR NR2E1 RELN NRG1 ZMIZ1 SLIT2 DAB2IP
0.00439119	16	96	2.76394	GO:0006937 regulation of muscle contraction	RYR2 BIN1 CTNNA3 NPNT TNNI3K PDE4B PKP2 DMPK DOCK4 TNNI3 HDAC4 CACNA1C CASQ1 SMAD7 DOCK5 KCNQ1
0.0045523	26	201	2.14515	GO:2000146 negative regulation of cell motility	SRGAP3 NAV3 MITF GJA1 PTPRK PTPRG STK24 SP100 ANGPT4 RIN3 STARD13 EVL DRD2 DLC1 ZMYND8 SEMA6D CYP1B1 TMEFF2 NRG1 SFRP1 PTPRT PADI2 SLIT2 PTPRM DAB2IP PTPRR
0.00457077	36	317	1.88332	GO:0001667 ameboidal-type cell migration	GJA1 PRKD1 AGO2 PRKCA PTPRG OVOL2 SP100 FOXP1 PLXND1 ANGPT4 PRKCE STARD13 RTN4 EVL LRP5 TGFBR2 RIN2 ANXA3 NR2E1 PROX1 CYP1B1 PIK3CG GNA12 ARSB CDH13 SASH1 SLIT2 PLPP3 PTPRM DOCK5 JCAD SCARB1 DAB2IP BMPR2 PTPRR PKN1
0.00470858	50	491	1.68876	GO:0032940 secretion by cell	SYT17 MCTP1 SYTL3 OLFML1 STXBP1 DRD2 SYN3 RAB3C STXBP5 PRKN ERC2 PREPL GJA1 RAB31 CFTR SYK CARTPT ADCY5 TCIRG1 CCDC186 PRKCE GNPTAB ICA1 NTRK2 EFNA5 KLF7 PTPRN2 TBX3 LRP5 CADPS CLNK RIMS4 KCNB1 ANKRD1 RALA ABCC4 SPP1 ANXA3 EXOC6B FOXF1 ANO1 NR1H2 NRXN2 SFRP1 INHBA CTBP2 TCF7L2 NIBAN2 KCNQ1 ADCY1
0.00479233	27	213	2.10215	GO:0040013 negative regulation of locomotion	SRGAP3 NAV3 MITF GJA1 PTPRK PTPRG STK24 SP100 ANGPT4 RIN3 STARD13 EVL DRD2 DLC1 ZMYND8 SEMA6D CYP1B1 TMEFF2 NRG1 SFRP1 PTPRT WNT3 PADI2 SLIT2 PTPRM DAB2IP PTPRR
0.00479233	36	318	1.8774	GO:0051090 regulation of DNA-binding transcription factor activity	CRTC1 PLCG2 CARD11 PRKD1 WWP2 LRP8 SP100 PPARGC1A MAP3K13 SYK USP7 PPP3CA STK36 UBE2V1 LRP5 SLCO3A1 CD36 HAVCR2 TRIM8 RBCK1 ANXA3 PROX1 CYP1B1 KDM1A CAMK2A RELN SMAD7 TRIM62 PLPP3 PRKCQ ROR1 TCF7L2 TRAPPC9 DAB2IP ADCY1 MFSD12
0.00479233	14	78	2.97656	GO:0060349 bone morphogenesis	INSIG2 PEX7 NAB1 IFT80 LRP5 DHRS3 TGFBR2 SHOX2 EXT2 RARB OSR2 AXIN2 EXT1 FOXN3
0.00481005	65	687	1.56905	GO:0031401 positive regulation of protein modification process	PLCG2 FZD10 PRKN PRKD1 CCDC88A LRP8 KMT2A BANK1 FYN MAGI2 MAP3K13 ANGPT4 SYK LIMK2 CARTPT MAP2K6 MUSK CD44 FNIP2 CCNY TPD52L1 PPP1R14D JARID2 NTRK2 UBE2V1 EFNA5 NTRK3 PRKAG2 CCND2 MAP3K4 BRD7 SLCO3A1 DLC1 SRCIN1 CD36 TGFBR2 TAB1 AXIN2 TNIK PROX1 KDM1A PIK3CG PTPN1 GNA12 RELN SMAD7 CAMTA1 NRG1 STK4 SASH1 PLPP3 INHBA RSPO1 TRABD2B BCAR3 PTTG1IP DERL1 IL6R WBP1L MAP3K5 DAB2IP PARP14 BMPR2 HSPA2 BRD4
0.00491565	3	3	16.5837	GO:2001013 epithelial cell proliferation involved in renal tubule morphogenesis	LGR5 LGR4 MTSS1
0.00496947	53	531	1.65524	GO:0010243 response to organonitrogen compound	PRKN INSIG2 DRD2 CPEB3 GHR RYR2 RAB31 STAT5B FYN ACTN2 CFTR SYK ADCY5 PRKCE PDE4B NTRK2 NPLOC4 GNAO1 AHR ICAM1 KAT2B NR4A2 PRKCZ SCNN1B CD36 SLC26A3 CACNA1A SDK1 VCAM1 VPS13C SORL1 PPP2R2A PARP1 LDLR PIK3CG PTPN1 CAMK2A COL4A1 CDH13 IGF1R SFRP1 WT1 SLIT2 BCAR3 PRKCQ EXT1 TRPC3 DERL1 SH2B2 KCNQ1 DNMT3A SOCS2 HCN2
0.00502155	6	16	6.21887	GO:1903861 positive regulation of dendrite extension	NEDD4L PRKN CPNE5 SYT17 RASAL1 SMURF1
0.00505244	27	214	2.09233	GO:0050767 regulation of neurogenesis	B2M BIN1 LRP8 CUX2 TENM4 MME MAP3K13 LHX2 XRCC2 PPP3CA DBN1 RTN4 EFNA5 RNF112 DRD2 SHOX2 TNR NKX2-2 NR2E1 SORL1 PROX1 LDLR KDM1A RELN WNT3 CDH4 BMPR2
0.00528691	35	308	1.88451	GO:0010563 negative regulation of phosphorus metabolic process	SH3BP5 PRKAR1A ADAR MFHAS1 PRKN SPRED2 SH3GL2 PPP1R14D NTRK3 PRKAG2 LRP5 KAT2B SRCIN1 PRKCZ ERRFI1 HDAC4 GPD1L GNAQ SORL1 PARP1 MGAT5 PTPN1 SMAD7 SFRP1 WWTR1 PTPRT SLIT2 PLPP3 CD109 FABP4 DAB2IP ZFYVE28 PARP14 PKN1 MFSD12
0.00528691	35	308	1.88451	GO:0045936 negative regulation of phosphate metabolic process	SH3BP5 PRKAR1A ADAR MFHAS1 PRKN SPRED2 SH3GL2 PPP1R14D NTRK3 PRKAG2 LRP5 KAT2B SRCIN1 PRKCZ ERRFI1 HDAC4 GPD1L GNAQ SORL1 PARP1 MGAT5 PTPN1 SMAD7 SFRP1 WWTR1 PTPRT SLIT2 PLPP3 CD109 FABP4 DAB2IP ZFYVE28 PARP14 PKN1 MFSD12
0.00546484	13	70	3.07982	GO:0035082 axoneme assembly	SPAG16 DNAH17 DCLK1 DNAH7 STK36 CCDC40 CFAP91 TTC12 CFAP58 DRC1 CFAP43 DNAAF5 CC2D2A
0.00555576	36	321	1.85985	GO:0010817 regulation of hormone levels	CPQ GHR PRKN GJA1 STAT5B CHST8 MME CFTR ADCY5 TCIRG1 CCDC186 PRKCE ICA1 EFNA5 HSD17B2 KLF7 PTPRN2 TBX3 OLFML1 LRP5 DRD2 DHRS3 SLC7A8 SCNN1B ECE1 KCNB1 SPP1 TG CYP1B1 ANO1 SFRP1 INHBA TCF7L2 NIBAN2 KCNQ1 TPO
0.00555576	25	193	2.14814	GO:0048705 skeletal system morphogenesis	HOXA2 PAX5 MTHFD1L INSIG2 PEX7 ACAN EYA1 IFT140 NAB1 IFT80 DSCAML1 LRP5 DHRS3 TGFBR2 SHOX2 EXT2 WWOX RARB OSR2 AXIN2 SMAD3 SFRP1 HOXD9 EXT1 FOXN3
0.00556177	57	586	1.61309	GO:1901698 response to nitrogen compound	PRKN INSIG2 DRD2 CPEB3 GHR RYR2 RAB31 STAT5B IFIH1 FYN ACTN2 CFTR SYK ADCY5 PRKCE PDE4B NTRK2 NPLOC4 GNAO1 AHR ICAM1 RFTN1 KAT2B NR4A2 PRKCZ SCNN1B CD36 SLC26A3 CACNA1A SDK1 VCAM1 VPS13C SORL1 PPP2R2A PARP1 LDLR PIK3CG PTPN1 CAMK2A COL4A1 CDH13 IGF1R SFRP1 WT1 SLIT2 BCAR3 PRKCQ EXT1 TRPC3 DERL1 SH2B2 MAP3K5 KCNQ1 DNMT3A AGRN SOCS2 HCN2
0.00578309	29	239	2.01224	GO:0042692 muscle cell differentiation	PRKAR1A BIN1 CDK9 ADGRB3 NPNT ACTN2 PPP3CA NLN RIPOR2 TBX3 ACTC1 IGFBP5 FBXO40 SHOX2 RORA DMPK RARB HDAC4 TANC1 ASB2 NFATC2 PROX1 CASQ1 NFATC1 FOXF1 FHOD3 MAML1 BMPR2 TMEM182
0.00586524	65	693	1.55547	GO:0044087 regulation of cellular component biogenesis	RHPN2 NAV3 PLCG2 STXBP5 ASIC2 PRKN ESAM CCDC88A BIN1 VASP CUX2 ADGRB3 SDCCAG8 DNAJB6 IFT140 CAPZB SYK LIMK2 TMC8 TBCD FNIP2 SKAP1 PRKCE CGNL1 RIPOR2 SPTB NTRK2 CYFIP2 EFNA5 EVL LDB1 VCL CRACD KAT2B DLC1 PRKCZ CD36 LPAR1 NEK7 RALA SORL1 KDM1A DNAJB1 PLEKHG2 SEPTIN9 SMAD3 TMEFF2 NR1H2 FHOD3 NRG1 ZNF827 GRID2 PEAK1 SLIT2 TRABD2B EPHA3 PHLDB1 CARMIL1 ARHGAP18 ADGRL2 DAB2IP PPFIA1 HSPA2 SLITRK5 ARHGEF…
0.00593174	25	194	2.13707	GO:0050890 cognition	EN1 B2M NTAN1 PRKN ITPR3 KMT2A CUX2 ADGRB3 SORCS3 SPECC1 MME NTRK2 CCND2 CRTC1 DRD2 JPH3 TANC1 TNR LDLR RELN NRXN2 SHANK2 ELAVL4 ADCY1 C1QL1
0.00612299	64	681	1.55852	GO:0051248 negative regulation of protein metabolic process	SPINK5 SERPINB10 CNOT2 SH3BP5 CPEB3 RYBP PAX5 PRKAR1A ADAR MFHAS1 PRKN SPRED2 AGO2 BIN1 BANK1 FYN DNAJB6 USP7 SH3GL2 CD44 PRKCE PPP1R14D JARID2 NTRK2 RTN4 NTRK3 PRKAG2 LRP5 CAST FRY KAT2B CDYL SF3B3 SRCIN1 PRKCZ KDM4B LSM14A ERRFI1 GPD1L TIMP3 GNAQ TRIM44 SORL1 MGAT5 LDLR PTPN1 DAPK1 SMAD7 NR1H2 NRG1 SFRP1 WWTR1 PTPRT SLIT2 PLPP3 FTO CD109 FABP4 SH3RF2 DAB2IP ZFYVE28 PARP14 PKN1 MFSD12
0.00612299	29	240	2.00386	GO:0072001 renal system development	ADAMTS16 NPNT EYA1 MME PLXND1 PPP3CA GZF1 LGR5 LGR4 AKR1B1 NFIA RARB OSR2 PROX1 COL4A1 FOXF1 SMAD3 SMAD7 SFRP1 WWTR1 WT1 SLIT2 EXT1 IL6R ZBTB16 KIRREL3 CC2D2A COL4A3 MTSS1
0.00624531	21	151	2.30634	GO:0014706 striated muscle tissue development	PRKAR1A TENM4 EYA1 ACTN2 JARID2 TBX3 ACTC1 PKP2 SHOX2 RARB ANKRD1 TNNI3 ASB2 PROX1 SMAD3 SMAD7 FHOD3 NRG1 EYA2 MAML1 VGLL4
0.00627199	41	385	1.76605	GO:0040008 regulation of growth	WFDC1 WWC1 NEDD4L GHR PRKN STAT5B CPNE5 TEAD1 SYT17 MAP3K13 RASAL1 TMC8 PLXNA4 JARID2 RTN4 EFNA5 IGFBP5 DRD2 NCBP1 RFTN1 TLL2 TGFBR2 NKD1 SMURF1 TNR PROX1 SMAD3 RAI1 SMAD7 SFRP1 WNT3 KDM2B STK4 WT1 SLIT2 INHBA FTO CDH4 BMPR2 SOCS2 VGLL4
0.00627199	25	195	2.12611	GO:0070588 calcium ion transmembrane transport	DRD2 CACNB2 PLCG2 PRKD1 ATP2C2 RYR2 BIN1 ITPR3 FYN PRKCE PDE4B RYR3 CACNA2D3 CACNA1D CACNA1A JPH3 DHRS7C CACNA1C PIK3CG CASQ1 SLC24A2 TRPC3 GRIN2B HSPA2 TRDN
0.00627199	7	23	5.0472	GO:0097484 dendrite extension	NEDD4L PRKN CPNE5 SYT17 RASAL1 CYFIP2 SMURF1
0.00627199	25	195	2.12611	GO:0110053 regulation of actin filament organization	RHPN2 PRKN ESAM CCDC88A BIN1 VASP ACTN2 CAPZB PRKCE CGNL1 SPTB CYFIP2 EVL CRACD DLC1 LPAR1 PLEKHG2 DSTN TMEFF2 FHOD3 SLIT2 CARMIL1 ARHGAP18 PPFIA1 ARHGEF18
0.00633398	46	448	1.70279	GO:0098771 inorganic ion homeostasis	DRD2 PTGER3 CA2 PLCG2 B2M PRKD1 SLC9A9 RYR2 ENPP3 FYN ABCC6 CFTR ADCY5 TMC8 TCIRG1 PRKCE KCNMA1 RYR3 SCARA5 SCNN1B CD36 SLC26A3 ATP6V0D1 EXT2 CACNA1A LPAR1 DMPK TNNI3 CNNM2 JPH3 DHRS7C CACNA1C CASQ1 SLC24A2 GRIK2 SMAD3 THADA EXT1 TRPC3 GRIN2B CDH23 KCNH2 FBXL5 KCNQ1 ATP6V1G1 TRDN
0.00652216	45	436	1.71162	GO:0055080 cation homeostasis	DRD2 PTGER3 CA2 PLCG2 B2M PRKD1 SLC9A9 RYR2 FYN ABCC6 CFTR ADCY5 TMC8 TCIRG1 PRKCE KCNMA1 RYR3 SCARA5 SCNN1B CD36 SLC26A3 ATP6V0D1 EXT2 CACNA1A LPAR1 DMPK TNNI3 CNNM2 JPH3 DHRS7C CACNA1C CASQ1 SLC24A2 GRIK2 SMAD3 THADA EXT1 TRPC3 GRIN2B CDH23 KCNH2 FBXL5 KCNQ1 ATP6V1G1 TRDN
0.00661076	11	54	3.37815	GO:0021885 forebrain cell migration	LRP8 RTN4 SLIT1 DRD2 TNR NR2E1 RELN NRG1 ZMIZ1 SLIT2 DAB2IP
0.00661076	11	54	3.37815	GO:0061337 cardiac conduction	RYR2 BIN1 CTNNA3 TNNI3K KCND3 PKP2 CACNB2 CACNA1D CACNA1C KCNH2 KCNQ1
0.00683101	6	17	5.85306	GO:1903859 regulation of dendrite extension	NEDD4L PRKN CPNE5 SYT17 RASAL1 SMURF1
0.00699336	10	46	3.60514	GO:0032623 interleukin-2 production	NAV3 PLCG2 RUNX1 CARD11 STAT5B VTCN1 PDE4B PDE4D HAVCR2 PRKCQ
0.00699336	10	46	3.60514	GO:0032663 regulation of interleukin-2 production	NAV3 PLCG2 RUNX1 CARD11 STAT5B VTCN1 PDE4B PDE4D HAVCR2 PRKCQ
0.00705268	16	101	2.62712	GO:0007612 learning	EN1 PRKN KMT2A ADGRB3 SORCS3 SPECC1 NTRK2 DRD2 JPH3 TANC1 TNR RELN NRXN2 SHANK2 ELAVL4 C1QL1
0.00705268	16	101	2.62712	GO:0045667 regulation of osteoblast differentiation	HOXA2 BAMBI PRKD1 NPNT PPP3CA TCIRG1 LRP5 IGFBP5 CRIM1 CDK6 HDAC4 AXIN2 SMAD3 SFRP1 WWTR1 BMPR2
0.0070991	25	197	2.10453	GO:0051091 positive regulation of DNA-binding transcription factor activity	CRTC1 PLCG2 CARD11 PRKD1 LRP8 PPARGC1A MAP3K13 PPP3CA STK36 UBE2V1 LRP5 SLCO3A1 CD36 TRIM8 RBCK1 ANXA3 KDM1A CAMK2A RELN TRIM62 PLPP3 PRKCQ ROR1 TRAPPC9 ADCY1
0.00722908	22	164	2.22464	GO:0019932 second-messenger-mediated signaling	CAP2 PDE9A PLCG2 RYR2 SYK PPP3CA LMCD1 NDNF AHR PDE4D ADGRG6 CD36 VCAM1 DMPK TNNI3 HDAC4 NFATC2 CASQ1 NFATC1 CAMTA1 CDH13 NRG1
0.00727212	19	132	2.38704	GO:0050769 positive regulation of neurogenesis	BIN1 LRP8 CUX2 TENM4 MME MAP3K13 XRCC2 DBN1 EFNA5 RNF112 DRD2 SHOX2 NKX2-2 NR2E1 KDM1A RELN WNT3 CDH4 BMPR2
0.00733771	26	209	2.06304	GO:0006470 protein dephosphorylation	STYXL2 NUAK1 MFHAS1 PTPRK PTPRG MAGI2 EYA1 PTPRE PPM1H PPP3CA PPP1R14D PTPRN2 DLC1 PDP1 TAB1 PPP2R2A MGAT5 PTPN1 GNA12 PPM1L CAMTA1 EYA2 PTPRT PTPRM PTPRR DUSP28
0.00733771	43	414	1.72246	GO:0006935 chemotaxis	EPHA5 ENAH TAFA4 HOXA2 CCRL2 PRKD1 VASP ITGA9 LHX2 SYK RIN3 DOCK2 CRMP1 PDE4B RIPOR2 PLXNA4 SLIT1 EFNA5 KLF7 NTRK3 PREX1 LSP1 ECE1 LPAR1 DOCK4 UNC5C TRIO RELN CDH13 NRG1 WNT3 DCC PADI2 SLIT2 IL16 PTPRM PRKCQ EXT1 CDH4 LAMA2 NFIB BMPR2 BCL11B
0.00733771	31	267	1.92544	GO:0042326 negative regulation of phosphorylation	SH3BP5 PRKAR1A ADAR PRKN SPRED2 SH3GL2 NTRK3 PRKAG2 LRP5 KAT2B SRCIN1 PRKCZ ERRFI1 HDAC4 GPD1L GNAQ SORL1 PTPN1 SMAD7 SFRP1 WWTR1 PTPRT SLIT2 PLPP3 CD109 FABP4 DAB2IP ZFYVE28 PARP14 PKN1 MFSD12
0.00733771	35	315	1.84263	GO:0060284 regulation of cell development	B2M BIN1 LRP8 CUX2 TENM4 MME MAP3K13 LHX2 XRCC2 PPP3CA DBN1 NPR2 RTN4 EFNA5 RNF112 VCL DRD2 PREX1 SHOX2 HDAC4 AXIN2 TNR NKX2-2 NR2E1 SORL1 PROX1 LDLR KDM1A RELN SMAD7 WNT3 CDH4 DOCK5 CARMIL1 BMPR2
0.00734379	41	389	1.74789	GO:0055065 metal ion homeostasis	DRD2 PTGER3 PLCG2 B2M PRKD1 RYR2 FYN ABCC6 ADCY5 TMC8 TCIRG1 PRKCE KCNMA1 RYR3 SCARA5 SCNN1B CD36 ATP6V0D1 EXT2 CACNA1A LPAR1 DMPK TNNI3 CNNM2 JPH3 DHRS7C CACNA1C CASQ1 SLC24A2 GRIK2 SMAD3 THADA EXT1 TRPC3 GRIN2B CDH23 KCNH2 FBXL5 KCNQ1 ATP6V1G1 TRDN
0.00755045	13	73	2.95326	GO:0010717 regulation of epithelial to mesenchymal transition	BAMBI OVOL2 IL17RD TGFBR2 AXIN2 SMAD3 SMAD7 SFRP1 WWTR1 TRIM62 TCF7L2 PHLDB1 DAB2IP
0.00755045	51	517	1.63591	GO:0001944 vasculature development	PRKD1 AGO2 PRKCA OVOL2 ADGRB3 SP100 EYA1 PLXND1 ANGPT4 SYK STARD13 NDNF NTRK2 TBX3 LRP5 EPN2 TGFBR2 RIN2 VASH2 RORA ERRFI1 TNNI3 TAB1 ELK3 LAMA1 ANXA3 NR2E1 NFATC2 PROX1 CYP1B1 LDLR NFATC1 COL4A1 FOXF1 TGFBI SMAD7 CDH13 ZMIZ1 WARS2 STK4 SASH1 SLIT2 PLPP3 PTPRM RBM15 IL6R JCAD TCF7L2 DAB2IP BMPR2 COL4A3
0.00757209	21	154	2.26141	GO:0007160 cell-matrix adhesion	PTPRK ITGB5 NPNT ACTN2 SKAP1 EFNA5 LDB1 VCL DLC1 PXN CD36 RIN2 ADAMTS12 CDK6 VCAM1 UTRN CDH13 PEAK1 EPHA3 MKLN1 STON1
0.00758343	12	64	3.10944	GO:0010976 positive regulation of neuron projection development	RIT2 PRKD1 LRP8 CUX2 FYN DBN1 NDNF NTRK2 NEGR1 RELN EPHA3 DAB2IP
0.00758343	12	64	3.10944	GO:0071333 cellular response to glucose stimulus	CFTR SLC12A7 ADCY5 CCDC186 PRKCE EFNA5 KLF7 PTPRN2 LRP5 ZBTB20 KCNB1 ANO1
0.00758343	8	31	4.27966	GO:0098900 regulation of action potential	RYR2 BIN1 CTNNA3 PKP2 CD36 KCNB1 CACNA1C RNF207
0.00764612	7	24	4.8369	GO:0021952 central nervous system projection neuron axonogenesis	DCLK1 PLXNA4 NR4A2 NR2E1 DCC SLIT2 NFIB
0.00764612	7	24	4.8369	GO:0032232 negative regulation of actin filament bundle assembly	RHPN2 PRKN CGNL1 DLC1 TMEFF2 PPFIA1 ARHGEF18
0.00764612	4	7	9.47638	GO:0032274 gonadotropin secretion	GJA1 TBX3 INHBA NIBAN2
0.00764612	4	7	9.47638	GO:0090084 negative regulation of inclusion body assembly	DNAJB6 SORL1 DNAJB1 HSPA2
0.00764612	7	24	4.8369	GO:0003351 epithelial cilium movement involved in extracellular fluid movement	SPAG16 STK36 ADCY10 CCDC40 KATNIP CFAP43 DNAH9
0.00802226	9	39	3.827	GO:0035773 insulin secretion involved in cellular response to glucose stimulus	CFTR ADCY5 CCDC186 PRKCE EFNA5 KLF7 PTPRN2 LRP5 ANO1
0.00812725	46	455	1.67659	GO:0050801 ion homeostasis	DRD2 PTGER3 CA2 PLCG2 B2M PRKD1 SLC9A9 RYR2 ENPP3 FYN ABCC6 CFTR ADCY5 TMC8 TCIRG1 PRKCE KCNMA1 RYR3 SCARA5 SCNN1B CD36 SLC26A3 ATP6V0D1 EXT2 CACNA1A LPAR1 DMPK TNNI3 CNNM2 JPH3 DHRS7C CACNA1C CASQ1 SLC24A2 GRIK2 SMAD3 THADA EXT1 TRPC3 GRIN2B CDH23 KCNH2 FBXL5 KCNQ1 ATP6V1G1 TRDN
0.0081432	43	417	1.71007	GO:0042330 taxis	EPHA5 ENAH TAFA4 HOXA2 CCRL2 PRKD1 VASP ITGA9 LHX2 SYK RIN3 DOCK2 CRMP1 PDE4B RIPOR2 PLXNA4 SLIT1 EFNA5 KLF7 NTRK3 PREX1 LSP1 ECE1 LPAR1 DOCK4 UNC5C TRIO RELN CDH13 NRG1 WNT3 DCC PADI2 SLIT2 IL16 PTPRM PRKCQ EXT1 CDH4 LAMA2 NFIB BMPR2 BCL11B
0.0081432	56	585	1.5875	GO:0043066 negative regulation of apoptotic process	LTBP2 EN1 DAD1 ASIC2 ADAR PRKN MITF PRKCA DSTYK STAT5B SERPINB10 EYA1 VTCN1 RRN3 FOXP1 DNAJB6 PLXND1 PPARGC1A ANGPT4 CDK1 XRCC2 CD44 NDNF NTRK2 CCND2 TBX3 ACTC1 STXBP1 CAST ICAM1 NR4A2 AKR1B1 ITPKB TMEM14A MEIS3 NES GABRB2 NR2E1 GHITM BIRC6 KDM1A PIK3CG PTPN1 DAPK1 GRIK2 IGF1R SFRP1 KDM2B WT1 PTTG1IP PRKCQ GRK5 NIBAN2 SH3RF2 MGMT BCL11B
0.0082493	5	12	6.90986	GO:0002281 macrophage activation involved in immune response	PLCG2 DYSF SYK PRKCE HAVCR2
0.0082493	19	134	2.35142	GO:0051924 regulation of calcium ion transport	DRD2 CACNB2 PLCG2 PRKD1 ATP2C2 RYR2 BIN1 FYN PRKCE PDE4B CACNA1D JPH3 DHRS7C PIK3CG CASQ1 IL16 TRPC3 PACSIN3 HSPA2
0.0082493	5	12	6.90986	GO:0098911 regulation of ventricular cardiac muscle cell action potential	RYR2 BIN1 CTNNA3 PKP2 CACNA1C
0.00859528	18	124	2.40731	GO:0030100 regulation of endocytosis	PLCG2 B2M SGIP1 BIN1 MAGI2 SYK RIN3 PPP3CA CD36 RIT2 GSG1L PTPN1 NR1H2 CDH13 RSPO1 EPHA3 PACSIN3 STON1
0.0087387	34	307	1.83663	GO:0007015 actin filament organization	RHPN2 ACTC1 PHACTR1 ENAH PRKN ESAM CCDC88A BIN1 ITGB5 VASP CTNNA3 ACTN2 CAPZB PRKCE DBN1 CGNL1 SPTB CYFIP2 EVL CRACD DLC1 LPAR1 SPIRE1 PROX1 PLEKHG2 DSTN TMEFF2 FHOD3 SLIT2 MICAL2 CARMIL1 ARHGAP18 PPFIA1 ARHGEF18
0.0087387	34	307	1.83663	GO:0016055 Wnt signaling pathway	FZD10 BAMBI PRKN MITF IFT80 CCNY CELSR1 CTNND2 LGR6 LGR5 SOX13 LDB1 LGR4 LRP5 MDFIC NKD1 WWOX ZRANB1 AXIN2 GNAQ ZEB2 SFRP1 WWTR1 WNT3 STK4 MBD2 PLPP3 RSPO1 TRABD2B EXT1 TCF7L2 TLE2 DAB2IP APCDD1L
0.00874469	6	18	5.52789	GO:0060292 long-term synaptic depression	SORCS3 SORCS2 GRID2IP STXBP1 KCNB1 GRID2
0.00934647	18	125	2.38805	GO:0035107 appendage morphogenesis	EN1 PLXNA2 AFF3 IFT140 TBX3 LRP5 ZNF219 SHOX2 ECE1 RARB OSR2 CACNA1C GNA12 WNT3 IQCE HOXD9 EXT1 ZBTB16
0.00934647	18	125	2.38805	GO:0035108 limb morphogenesis	EN1 PLXNA2 AFF3 IFT140 TBX3 LRP5 ZNF219 SHOX2 ECE1 RARB OSR2 CACNA1C GNA12 WNT3 IQCE HOXD9 EXT1 ZBTB16
0.00952556	28	237	1.95925	GO:0030111 regulation of Wnt signaling pathway	BAMBI PRKN IFT80 CCNY CTNND2 LGR6 LGR5 SOX13 LGR4 MDFIC NKD1 WWOX ZRANB1 AXIN2 GNAQ ZEB2 SFRP1 WWTR1 WNT3 STK4 MBD2 PLPP3 RSPO1 TRABD2B TCF7L2 TLE2 DAB2IP APCDD1L
0.00952556	81	929	1.44594	GO:0032270 positive regulation of cellular protein metabolic process	GRAMD4 PLCG2 LAPTM5 FZD10 PRKN PRKD1 CCDC88A LRP8 KMT2A MRPS27 BANK1 FYN MAGI2 MAP3K13 ANGPT4 SYK LIMK2 CARTPT MAP2K6 MUSK CD44 FNIP2 CCNY TPD52L1 MBP PPP1R14D JARID2 NTRK2 UBE2V1 CYFIP2 EFNA5 NTRK3 PRKAG2 CCND2 MAP3K4 BRD7 SLCO3A1 DLC1 SRCIN1 CD36 TGFBR2 TAB1 SMURF1 AXIN2 TNIK PROX1 LDLR KDM1A PIK3CG PTPN1 DAPK1 GNA12 SMAD3 RELN EEF2 SMAD7 CAMTA1 NRG1 ASPH STK4 SASH1 PLPP3 INHBA RSPO1 TRABD2B BC…
0.00952556	12	66	3.01521	GO:0071326 cellular response to monosaccharide stimulus	CFTR SLC12A7 ADCY5 CCDC186 PRKCE EFNA5 KLF7 PTPRN2 LRP5 ZBTB20 KCNB1 ANO1
0.00952556	12	66	3.01521	GO:0071331 cellular response to hexose stimulus	CFTR SLC12A7 ADCY5 CCDC186 PRKCE EFNA5 KLF7 PTPRN2 LRP5 ZBTB20 KCNB1 ANO1
0.0098798	22	169	2.15882	GO:0043542 endothelial cell migration	PRKD1 PRKCA SP100 FOXP1 PLXND1 ANGPT4 STARD13 RIN2 ANXA3 NR2E1 PROX1 CYP1B1 PIK3CG CDH13 SASH1 SLIT2 PLPP3 PTPRM JCAD SCARB1 DAB2IP BMPR2
0.0101426	34	310	1.81885	GO:0198738 cell-cell signaling by wnt	FZD10 BAMBI PRKN MITF IFT80 CCNY CELSR1 CTNND2 LGR6 LGR5 SOX13 LDB1 LGR4 LRP5 MDFIC NKD1 WWOX ZRANB1 AXIN2 GNAQ ZEB2 SFRP1 WWTR1 WNT3 STK4 MBD2 PLPP3 RSPO1 TRABD2B EXT1 TCF7L2 TLE2 DAB2IP APCDD1L
0.0103124	48	487	1.63453	GO:0001934 positive regulation of protein phosphorylation	PLCG2 FZD10 PRKD1 CCDC88A LRP8 BANK1 FYN MAP3K13 ANGPT4 SYK LIMK2 CARTPT MAP2K6 MUSK CD44 FNIP2 CCNY TPD52L1 NTRK2 EFNA5 NTRK3 PRKAG2 CCND2 MAP3K4 SLCO3A1 SRCIN1 CD36 TGFBR2 TAB1 AXIN2 TNIK PROX1 PIK3CG PTPN1 RELN NRG1 STK4 SASH1 PLPP3 INHBA RSPO1 BCAR3 IL6R MAP3K5 DAB2IP PARP14 BMPR2 HSPA2
0.0103724	59	632	1.54816	GO:0032269 negative regulation of cellular protein metabolic process	SPINK5 SERPINB10 CNOT2 SH3BP5 CPEB3 RYBP PAX5 PRKAR1A ADAR MFHAS1 PRKN SPRED2 AGO2 BIN1 BANK1 FYN DNAJB6 USP7 SH3GL2 CD44 PRKCE PPP1R14D JARID2 NTRK3 PRKAG2 LRP5 CAST FRY KAT2B CDYL SRCIN1 PRKCZ KDM4B LSM14A ERRFI1 GPD1L TIMP3 GNAQ TRIM44 SORL1 MGAT5 PTPN1 DAPK1 SMAD7 NR1H2 SFRP1 WWTR1 PTPRT SLIT2 PLPP3 FTO CD109 FABP4 SH3RF2 DAB2IP ZFYVE28 PARP14 PKN1 MFSD12
0.0103724	43	423	1.68581	GO:0048514 blood vessel morphogenesis	PRKD1 AGO2 PRKCA OVOL2 ADGRB3 SP100 EYA1 PLXND1 ANGPT4 SYK STARD13 NDNF NTRK2 LRP5 EPN2 TGFBR2 RIN2 VASH2 RORA TNNI3 ELK3 LAMA1 ANXA3 NR2E1 PROX1 CYP1B1 LDLR COL4A1 FOXF1 TGFBI SMAD7 CDH13 ZMIZ1 WARS2 STK4 SASH1 SLIT2 PTPRM RBM15 JCAD DAB2IP BMPR2 COL4A3
0.0104322	10	49	3.38442	GO:0030032 lamellipodium assembly	ABLIM2 ABLIM1 CCDC88A PARVB CAPZB VCL SPATA13 CDH13 SLIT2 CARMIL1
0.0104322	35	323	1.79699	GO:0043410 positive regulation of MAPK cascade	PLCG2 FZD10 MFHAS1 DSTYK BANK1 NPNT MAP3K13 SYK CARTPT MAP2K6 CD44 PRKCE TPD52L1 NTRK3 MAP3K4 ICAM1 WWC1 PRKCZ CD36 SPAG9 HAVCR2 RELL1 LPAR1 TAB1 TNIK SH3RF3 PIK3CG PTPN1 NRG1 SASH1 BCAR3 JCAD SH3RF2 MAP3K5 DAB2IP
0.0107193	12	67	2.97021	GO:0031644 regulation of nervous system process	DLGAP4 SHISA9 CUX2 TENM4 FABP5 CELF4 CARTPT DMPK TNR RELN ACP3 TAFA4
0.0107551	11	58	3.14518	GO:0002275 myeloid cell activation involved in immune response	PLCG2 DYSF ENPP3 SYK DOCK2 PRKCE CLNK SCNN1B HAVCR2 ANXA3 FOXF1
0.0107551	15	96	2.5912	GO:0035637 multicellular organismal signaling	RYR2 BIN1 CTNNA3 CARTPT TNNI3K KCND3 NTRK2 PKP2 CACNB2 CACNA1D TNR CACNA1C GRIK2 KCNH2 KCNQ1
0.0107551	11	58	3.14518	GO:0048640 negative regulation of developmental growth	WWC1 JARID2 RTN4 TLL2 NKD1 TNR RAI1 WNT3 STK4 SOCS2 VGLL4
0.010777	8	33	4.02028	GO:0009187 cyclic nucleotide metabolic process	PDE9A ADCY5 PDE4B NPR2 ADCY10 PDE4D RORA ADCY1
0.010777	8	33	4.02028	GO:0035136 forelimb morphogenesis	EN1 TBX3 SHOX2 OSR2 CACNA1C WNT3 HOXD9 ZBTB16
0.0108064	62	674	1.5255	GO:0051241 negative regulation of multicellular organismal process	WWC1 PTGER3 NAV3 ZNF423 B2M GJA1 BIN1 PTPRG OVOL2 ADGRB3 BANK1 SP100 IL17RD ANGPT4 LHX2 CARTPT MAP2K6 PPP3CA PDE4B STARD13 JARID2 RTN4 KLF7 EVL NPLOC4 LGR4 IGFBP5 EPN2 HAVCR2 RNLS ADAMTS12 CDK6 RARB DOCK4 TNR NR2E1 ADAMTS18 SORL1 PROX1 INPP5D LDLR RAI1 SMAD7 NR1H2 RELB SFRP1 WNT3 TRIM62 STK4 SLIT2 INHBA PTPRM DOCK5 NFIB DAB2IP BMPR2 PTPRR SOCS2 GATA5 MFSD12 VGLL4 COL4A3
0.0108361	51	528	1.60183	GO:0042327 positive regulation of phosphorylation	EPHA5 PLCG2 FZD10 PRKD1 CCDC88A LRP8 DSTYK BANK1 FYN MAP3K13 ANGPT4 SYK LIMK2 CARTPT MAP2K6 MUSK CD44 FNIP2 CCNY TPD52L1 NTRK2 EFNA5 NTRK3 PRKAG2 CCND2 MAP3K4 SLCO3A1 SRCIN1 CD36 TGFBR2 ZBTB20 TAB1 AXIN2 TNIK PROX1 PIK3CG PTPN1 RELN NRG1 STK4 SASH1 PLPP3 INHBA RSPO1 BCAR3 IL6R MAP3K5 DAB2IP PARP14 BMPR2 HSPA2
0.0108361	9	41	3.64032	GO:0097061 dendritic spine organization	LRP8 CUX2 FYN DBN1 CTNND2 SRCIN1 TANC1 RELN DLG4
0.0108681	27	228	1.96385	GO:0018108 peptidyl-tyrosine phosphorylation	SH3BP5 PLCG2 EPHA5 LRP8 BANK1 FYN ANGPT4 SYK CD44 PRKCE NTRK2 EFNA5 SRCIN1 PRKCZ CD36 IL12RB2 ERRFI1 PTPN1 RELN IGF1R NRG1 SFRP1 PLPP3 EPHA3 IL6R ZFYVE28 PARP14
0.0108681	23	182	2.09574	GO:0031346 positive regulation of cell projection organization	RIT2 PRKD1 CCDC88A LRP8 CUX2 FYN MAP3K13 DBN1 NDNF RIPOR2 NTRK2 EFNA5 NEGR1 SHOX2 RALA SEPTIN9 RELN WNT3 EPHA3 CDH4 CARMIL1 DAB2IP BMPR2
0.0112311	46	464	1.64407	GO:0051129 negative regulation of cellular component organization	RHPN2 NAV3 B2M PRKN FYN DNAJB6 CAPZB XRCC3 LIMK2 RIN3 TMC8 TBCD PPP3CA CRMP1 CGNL1 SPTB RTN4 EVL CRACD KAT2B DLC1 MAD1L1 PRKCZ TMEM14A LPAR1 RIT2 TNR GHITM SORL1 LDLR DNAJB1 CLEC16A TMEFF2 NR1H2 FHOD3 ZNF827 WNT3 DNM2 SLIT2 EPHA3 CARMIL1 PACSIN3 PPFIA1 TMEM182 HSPA2 ARHGEF18
0.0113493	24	194	2.05159	GO:0009914 hormone transport	PRKN GJA1 CFTR ADCY5 TCIRG1 CCDC186 PRKCE ICA1 EFNA5 KLF7 PTPRN2 TBX3 OLFML1 LRP5 DRD2 SLC7A8 KCNB1 SPP1 ANO1 SFRP1 INHBA TCF7L2 NIBAN2 KCNQ1
0.0114896	16	107	2.4798	GO:0055001 muscle cell development	PRKAR1A BIN1 ACTN2 PPP3CA RIPOR2 TBX3 ACTC1 SHOX2 HDAC4 ASB2 NFATC2 PROX1 CASQ1 FHOD3 MAML1 TMEM182
0.0115918	14	87	2.66864	GO:1903169 regulation of calcium ion transmembrane transport	DRD2 CACNB2 PLCG2 PRKD1 RYR2 BIN1 FYN PRKCE PDE4B JPH3 DHRS7C PIK3CG CASQ1 HSPA2
0.0115923	5	13	6.37833	GO:1990403 embryonic brain development	EN1 IFT140 RNF112 CDC40 CC2D2A
0.0116263	48	491	1.62121	GO:0001568 blood vessel development	PRKD1 AGO2 PRKCA OVOL2 ADGRB3 SP100 EYA1 PLXND1 ANGPT4 SYK STARD13 NDNF NTRK2 TBX3 LRP5 EPN2 TGFBR2 RIN2 VASH2 RORA TNNI3 TAB1 ELK3 LAMA1 ANXA3 NR2E1 PROX1 CYP1B1 LDLR COL4A1 FOXF1 TGFBI SMAD7 CDH13 ZMIZ1 WARS2 STK4 SASH1 SLIT2 PLPP3 PTPRM RBM15 IL6R JCAD TCF7L2 DAB2IP BMPR2 COL4A3
0.0121892	27	230	1.94678	GO:0018212 peptidyl-tyrosine modification	SH3BP5 PLCG2 EPHA5 LRP8 BANK1 FYN ANGPT4 SYK CD44 PRKCE NTRK2 EFNA5 SRCIN1 PRKCZ CD36 IL12RB2 ERRFI1 PTPN1 RELN IGF1R NRG1 SFRP1 PLPP3 EPHA3 IL6R ZFYVE28 PARP14
0.0123972	30	266	1.87034	GO:0006816 calcium ion transport	DRD2 CACNB2 PLCG2 PRKD1 ATP2C2 RYR2 BIN1 ITPR3 FYN PPP3CA PRKCE PDE4B RYR3 CACNA2D3 CACNA1D CACNA1A JPH3 DHRS7C CACNA1C PIK3CG CASQ1 SLC24A2 IL16 TRPC3 GRIN2B CDH23 SRL PACSIN3 HSPA2 TRDN
0.0125409	16	108	2.45684	GO:0048639 positive regulation of developmental growth	NEDD4L GHR PRKN STAT5B CPNE5 SYT17 MAP3K13 RASAL1 EFNA5 DRD2 SMURF1 PROX1 SMAD7 WNT3 CDH4 BMPR2
0.0125523	4	8	8.29183	GO:1904321 response to forskolin	CFTR ADCY5 EFNA5 AHR
0.0125523	4	8	8.29183	GO:1904322 cellular response to forskolin	CFTR ADCY5 EFNA5 AHR
0.0125523	21	162	2.14973	GO:0045927 positive regulation of growth	NEDD4L GHR PRKN STAT5B CPNE5 TEAD1 SYT17 MAP3K13 RASAL1 EFNA5 DRD2 NCBP1 RFTN1 SMURF1 PROX1 SMAD7 SFRP1 WNT3 KDM2B CDH4 BMPR2
0.0125523	22	173	2.10891	GO:0050730 regulation of peptidyl-tyrosine phosphorylation	SH3BP5 PLCG2 LRP8 BANK1 FYN ANGPT4 SYK CD44 PRKCE EFNA5 SRCIN1 PRKCZ CD36 ERRFI1 PTPN1 RELN NRG1 SFRP1 PLPP3 IL6R ZFYVE28 PARP14
0.0125523	14	88	2.63831	GO:0050796 regulation of insulin secretion	PRKN CFTR ADCY5 TCIRG1 PRKCE ICA1 EFNA5 KLF7 OLFML1 LRP5 KCNB1 ANO1 SFRP1 TCF7L2
0.0125523	21	162	2.14973	GO:0051480 regulation of cytosolic calcium ion concentration	DRD2 PTGER3 PLCG2 PRKD1 RYR2 FYN ADCY5 PRKCE CD36 CACNA1A LPAR1 JPH3 DHRS7C CACNA1C CASQ1 SLC24A2 SMAD3 TRPC3 GRIN2B CDH23 TRDN
0.0125523	47	480	1.62382	GO:0055082 cellular chemical homeostasis	DRD2 PTGER3 CA2 PLCG2 PRKD1 RYR2 FYN CFTR CARTPT SLC12A7 ADCY5 TCIRG1 CCDC186 PRKCE KCNMA1 RTN4 EFNA5 KLF7 PTPRN2 LRP5 RYR3 SCARA5 SCNN1B CD36 SLC26A3 ZBTB20 ATP6V0D1 KCNB1 CACNA1A LPAR1 DMPK TNNI3 JPH3 DHRS7C CACNA1C CASQ1 SLC24A2 GRIK2 SMAD3 ANO1 THADA TRPC3 GRIN2B CDH23 KCNQ1 ATP6V1G1 TRDN
0.0125523	4	8	8.29183	GO:0061003 positive regulation of dendritic spine morphogenesis	LRP8 CUX2 DBN1 RELN
0.0125523	8	34	3.90204	GO:0086065 cell communication involved in cardiac conduction	RYR2 CTNNA3 TNNI3K PKP2 CACNB2 CACNA1D CACNA1C KCNQ1
0.0137489	3	4	12.4377	GO:2000172 regulation of branching morphogenesis of a nerve	MAP3K13 RTN4 SHOX2
0.0137489	3	4	12.4377	GO:0045906 negative regulation of vasoconstriction	DOCK4 DOCK5 BMPR2
0.013908	23	186	2.05067	GO:0046879 hormone secretion	PRKN GJA1 CFTR ADCY5 TCIRG1 CCDC186 PRKCE ICA1 EFNA5 KLF7 PTPRN2 TBX3 OLFML1 LRP5 DRD2 KCNB1 SPP1 ANO1 SFRP1 INHBA TCF7L2 NIBAN2 KCNQ1
0.0142437	7	27	4.29947	GO:0035115 embryonic forelimb morphogenesis	EN1 TBX3 SHOX2 OSR2 CACNA1C WNT3 HOXD9
0.0143647	6	20	4.9751	GO:1904646 cellular response to amyloid-beta	FYN ICAM1 CD36 CACNA1A VCAM1 IGF1R
0.0143647	6	20	4.9751	GO:0018200 peptidyl-glutamic acid modification	STK36 GGCX CFAP20 TTLL6 PARP1 TTLL11
0.0143647	36	343	1.74056	GO:0048568 embryonic organ development	PBX3 EN1 HOXA2 PAX5 MTHFD1L INSIG2 KMT2A OVOL2 EYA1 IFT140 DSCAML1 BLOC1S5 CELSR1 RIPOR2 PLXNA4 TBX3 RNF112 CCDC40 TGFBR2 SHOX2 ECE1 VASH2 RARB OSR2 ASB2 PROX1 BIRC6 FOXF1 SMAD3 KDM2B HOXD9 STK4 CDC40 KCNQ1 TPO CC2D2A
0.014516	9	43	3.471	GO:0043506 regulation of JUN kinase activity	FZD10 MAP3K13 SYK MAP3K4 PTPN1 SFRP1 SASH1 MAP3K5 DAB2IP
0.0145654	12	70	2.84291	GO:0071322 cellular response to carbohydrate stimulus	CFTR SLC12A7 ADCY5 CCDC186 PRKCE EFNA5 KLF7 PTPRN2 LRP5 ZBTB20 KCNB1 ANO1
0.0150145	22	176	2.07296	GO:0006813 potassium ion transport	DPP10 DRD2 DPP6 NEDD4L WWP2 KCNAB1 BIN1 ACTN2 KCNN1 NETO2 KCNMA1 KCND3 KCNB1 KCNN3 KCNIP4 KCNIP1 SLC24A2 KCNT2 KCNH2 RNF207 KCNQ1 HCN2
0.0150145	13	80	2.69485	GO:0001678 cellular glucose homeostasis	CFTR CARTPT SLC12A7 ADCY5 CCDC186 PRKCE EFNA5 KLF7 PTPRN2 LRP5 ZBTB20 KCNB1 ANO1
0.0150145	13	80	2.69485	GO:0021987 cerebral cortex development	TACC2 PAX5 LRP8 LHX2 NTRK2 RTN4 MCPH1 NR2E1 RELN ZMIZ1 SLIT2 TRAPPC9 DAB2IP
0.0150145	29	258	1.86406	GO:0034329 cell junction assembly	SDK1 ASIC2 PTPRK ESAM PRKCA CUX2 ADGRB3 ACTN2 PLXND1 PARD6B NTRK2 EFNA5 LDB1 VCL PKP2 DLC1 PKP4 GABRB2 SMAD7 SDK2 NRXN2 NRG1 GRID2 PEAK1 EPHA3 KIRREL3 ADGRL2 STON1 SLITRK5
0.0150145	8	35	3.79055	GO:0043507 positive regulation of JUN kinase activity	FZD10 MAP3K13 SYK MAP3K4 PTPN1 SASH1 MAP3K5 DAB2IP
0.0150145	13	80	2.69485	GO:0097305 response to alcohol	FYN CFTR ADCY5 PRKCE EFNA5 AHR DRD2 SCNN1B TGFBR2 GRAMD1B SFRP1 SLIT2 GRIN2B
0.0150465	10	52	3.18917	GO:0050773 regulation of dendrite development	LRP8 CUX2 ADGRB3 PPP3CA DBN1 TNIK NR2E1 RELN DAB2IP SKOR2
0.0150465	10	52	3.18917	GO:0060996 dendritic spine development	LRP8 CUX2 DBN1 CTNND2 SRCIN1 ASAP1 SDK1 CAMK2A RELN DLG4
0.0153622	18	132	2.26141	GO:0048754 branching morphogenesis of an epithelial tube	ADAMTS16 NPNT EYA1 PLXND1 CELSR1 GZF1 TBX3 LGR4 LRP5 TGFBR2 LAMA1 COL4A1 FOXF1 STK4 WT1 SLIT2 EXT1 RBM15
0.0154255	19	143	2.20342	GO:0007204 positive regulation of cytosolic calcium ion concentration	DRD2 PTGER3 PLCG2 PRKD1 RYR2 FYN ADCY5 PRKCE CD36 CACNA1A LPAR1 JPH3 DHRS7C CACNA1C CASQ1 SLC24A2 TRPC3 GRIN2B TRDN
0.0154255	23	188	2.02885	GO:0010720 positive regulation of cell development	BIN1 LRP8 CUX2 TENM4 MME MAP3K13 XRCC2 DBN1 EFNA5 RNF112 DRD2 PREX1 SHOX2 NKX2-2 NR2E1 KDM1A RELN SMAD7 WNT3 CDH4 DOCK5 CARMIL1 BMPR2
0.0156058	5	14	5.92274	GO:0032793 positive regulation of CREB transcription factor activity	CRTC1 PRKD1 LRP8 RELN ADCY1
0.0156058	53	566	1.55289	GO:0034097 response to cytokine	ADAR PRKN AFF3 PRKCA STAT5B IFIH1 CDK9 SP100 IL17RD NPNT SAMHD1 MME GFPT2 SYK TCIRG1 NPR2 RIPOR2 JARID2 STXBP1 NR5A2 LSP1 ADAMTS12 LSM14A RORA IL1R1 IL12RB2 ANKRD1 STX8 USP10 TRIM44 IL21R OSMR DCST1 DAPK1 PFKP FOXF1 LIFR SMAD7 SFRP1 PTPRT PADI2 SLIT2 CTBP2 EXT1 CIITA FABP4 RBM15 IL6R WBP1L SH2B2 DAB2IP PARP14 MFSD12
0.0156058	5	14	5.92274	GO:1901380 negative regulation of potassium ion transmembrane transport	NEDD4L KCNAB1 BIN1 ACTN2 KCNH2
0.0159692	153	1996	1.27119	GO:0051641 cellular localization	BICDL1 INSIG2 PARD3B IFT140 NECTIN2 MCTP1 CCDC186 TRAM2 CLMN STXBP1 TRAK1 HEATR5B EPS15L1 SYN3 DLG4 COPG1 DPP10 ZNF423 PLCG2 STXBP5 TBC1D17 NEDD4L ASIC2 MFHAS1 NRDE2 SLC22A3 PRKN YWHAQ ERC2 WASHC4 PREPL GJA1 PRKD1 MYRIP ATP2C2 PTPRK STPG1 RYR2 CCDC88A RAB31 VPS41 BIN1 SEC16B DCLK1 EML4 PEX7 CDK9 SP100 FYN MAP1B ACTN2 CFTR SYK IFT80 LIMK2 USP7 MYO1D CDK1 DOCK2 SORCS2 ADCY5 PPP3CA TCIRG1 GRID2IP BA…
0.0163601	27	236	1.89728	GO:0001558 regulation of cell growth	WFDC1 NEDD4L PRKN CPNE5 TEAD1 SYT17 MAP3K13 RASAL1 TMC8 PLXNA4 RTN4 EFNA5 IGFBP5 NCBP1 SMURF1 TNR SMAD3 SMAD7 SFRP1 WNT3 KDM2B WT1 SLIT2 INHBA CDH4 BMPR2 SOCS2
0.0163601	18	133	2.24441	GO:0015850 organic hydroxy compound transport	SYT17 OLFML1 DRD2 SLC22A3 PRKN CFTR SYK CARTPT CADPS CD36 ABCC4 SPP1 LDLR NR1H2 LIPC LPCAT3 SCARB1 KCNQ1
0.0163601	98	1193	1.36228	GO:0044281 small molecule metabolic process	INSIG2 GFPT2 AK7 AK5 ATPSCKMT ITPKB CA2 PDE9A DEGS2 ACOXL PLCG2 HMGCLL1 MTHFD1L TPK1 SLC2A9 PRKN CRYL1 AK8 MACROD1 ENPP3 NCOR2 PEX7 MALRD1 STAT5B COQ9 FABP5 ACOX3 HOGA1 SAMHD1 GRHPR MME CFTR PPARGC1A AOAH PLOD2 AGMO DDC SYK USP7 ADCY5 PRKCE ELOVL6 PDE4B LPIN1 NPR2 NLN ADCY10 IDH1 AFMID PFKFB3 ALOX5AP PRKAG2 LRP5 FMO4 DHRS3 PDE4D KAT2B DGUOK RNASEH2B AKR1B1 SCNN1B SULT2B1 PRPSAP2 PEDS1 NR5A2 ZBTB2…
0.0163601	20	155	2.13983	GO:0048736 appendage development	EN1 PLXNA2 AFF3 IFT140 IFT80 TBX3 LRP5 ZNF219 SHOX2 ECE1 RARB OSR2 CACNA1C GNA12 WNT3 IQCE HOXD9 EXT1 ZBTB16 BMPR2
0.0163601	20	155	2.13983	GO:0060173 limb development	EN1 PLXNA2 AFF3 IFT140 IFT80 TBX3 LRP5 ZNF219 SHOX2 ECE1 RARB OSR2 CACNA1C GNA12 WNT3 IQCE HOXD9 EXT1 ZBTB16 BMPR2
0.0164416	60	662	1.50305	GO:0044092 negative regulation of molecular function	SPINK5 SERPINB10 DRD2 SH3BP5 B2M PRKAR1A NEDD4L ADAR FZD10 WFDC1 PRKN WWP2 KCNAB1 BIN1 PPP1R1A PHACTR3 SP100 DNAJB6 ACTN2 LHX2 USP7 TMC8 PPP3CA CRMP1 CD44 PPP1R14D RIPOR2 PRKAG2 LRP5 CAST KAT2B SRCIN1 PHACTR1 HAVCR2 PHACTR2 NES ERRFI1 TNNI3 RBCK1 TIMP3 GNAQ ANXA3 SORL1 PROX1 CYP1B1 MGAT5 KDM1A PTPN1 SMAD7 SFRP1 WWTR1 PTPRT CD109 FABP4 TCF7L2 DAB2IP ZFYVE28 OAZ1 PKN1 MFSD12
0.0167202	22	178	2.04967	GO:1901653 cellular response to peptide	INSIG2 GHR RAB31 STAT5B FYN ACTN2 ICAM1 KAT2B NR4A2 PRKCZ CD36 CACNA1A VCAM1 SORL1 PARP1 PTPN1 CAMK2A IGF1R BCAR3 PRKCQ SH2B2 SOCS2
0.016786	7	28	4.14592	GO:2001222 regulation of neuron migration	DRD2 NTNG1 UNC5C CAMK2A RELN NRG1 DAB2IP
0.0174429	40	399	1.66252	GO:0040017 positive regulation of locomotion	PRKD1 AGO2 PRKCA FOXP1 ANGPT4 PPP3CA PRKCE CFAP20 RIPOR2 RTN4 LGR6 TACR3 NTRK3 ICAM1 PRDM14 SPAG9 TGFBR2 RIN2 IL1R1 SEMA6D DOCK4 ANXA3 PROX1 MGAT5 PIK3CG FOXF1 RELN CDH13 IGF1R STK4 SASH1 SLIT2 PLPP3 IL16 DOCK5 JCAD CARMIL1 SH3RF2 DAB2IP BMPR2
0.0176135	18	134	2.22766	GO:0010594 regulation of endothelial cell migration	PRKD1 PRKCA SP100 FOXP1 ANGPT4 STARD13 RIN2 ANXA3 NR2E1 PROX1 PIK3CG SASH1 SLIT2 PLPP3 PTPRM JCAD DAB2IP BMPR2
0.0177158	64	719	1.47615	GO:0043085 positive regulation of catalytic activity	EPHA5 RALGAPB LGR6 ATPSCKMT RALGPS1 GRAMD4 TBC1D1 LAPTM5 FZD10 PRKD1 CCDC88A LRP8 DSTYK NPNT MAGI2 MAP3K13 SYK CARTPT MAP2K6 CCNY TPD52L1 MBP PPP1R14D RGS6 CYFIP2 RABGAP1L NTRK3 PRKAG2 CCND2 MAP3K4 DLC1 SRCIN1 NR4A2 PKP4 PREX1 TGFBR2 ASAP1 LPAR1 NEK7 TAB1 SORL1 PROX1 PIK3CG PTPN1 DAPK1 RALGAPA2 GNA12 SMAD3 RELN NR1H2 NRG1 ASPH ABR SASH1 DENND1A BCAR3 PRKCQ IQSEC1 TIAM2 SCARB1 MAP3K5 DAB2IP MTCH1 …
0.0177158	6	21	4.73819	GO:0051497 negative regulation of stress fiber assembly	RHPN2 CGNL1 DLC1 TMEFF2 PPFIA1 ARHGEF18
0.0177158	6	21	4.73819	GO:0003416 endochondral bone growth	EVC IFT80 TGFBR2 RARB BNC2 EXT1
0.0178649	14	92	2.5236	GO:0007156 homophilic cell adhesion via plasma membrane adhesion molecules	NECTIN2 SDK1 ESAM DSCAML1 CELSR1 PCDH9 PCDH15 SDK2 CDH13 PTPRT PTPRM CDH4 CDH23 KIRREL3
0.0179224	13	82	2.62912	GO:0090288 negative regulation of cellular response to growth factor stimulus	BAMBI EPN2 PRDM14 CRIM1 ADAMTS12 SMURF1 SORL1 PTPN1 SMAD7 SFRP1 SLIT2 DAB2IP SKOR2
0.0181942	16	113	2.34813	GO:0010634 positive regulation of epithelial cell migration	PRKD1 PRKCA FOXP1 ANGPT4 PRKCE RTN4 TGFBR2 RIN2 ANXA3 PROX1 PIK3CG SASH1 PLPP3 DOCK5 JCAD BMPR2
0.0185612	20	157	2.11257	GO:0061138 morphogenesis of a branching epithelium	ADAMTS16 NPNT EYA1 PLXND1 CELSR1 GZF1 TBX3 LGR4 LRP5 TGFBR2 LAMA1 PROX1 COL4A1 FOXF1 SFRP1 STK4 WT1 SLIT2 EXT1 RBM15
0.0191398	4	9	7.37052	GO:0018095 protein polyglutamylation	STK36 CFAP20 TTLL6 TTLL11
0.0191398	4	9	7.37052	GO:0019370 leukotriene biosynthetic process	SYK ALOX5AP MGST3 PLA2G4A
0.0191398	4	9	7.37052	GO:0033194 response to hydroperoxide	PRKD1 RNF112 CD36 DAPK1
0.0191398	4	9	7.37052	GO:0061299 retina vasculature morphogenesis in camera-type eye	LRP5 LAMA1 CYP1B1 COL4A1
0.0191398	4	9	7.37052	GO:0071404 cellular response to low-density lipoprotein particle stimulus	SYK CD36 LDLR CDH13
0.0196994	29	264	1.82169	GO:1902903 regulation of supramolecular fiber organization	RHPN2 NAV3 PRKN ESAM CCDC88A BIN1 VASP ACTN2 CAPZB TBCD PRKCE CGNL1 SPTB CYFIP2 EVL CRACD DLC1 LPAR1 PROX1 LDLR PLEKHG2 DSTN TMEFF2 FHOD3 SLIT2 CARMIL1 ARHGAP18 PPFIA1 ARHGEF18
0.020087	18	136	2.1949	GO:0008154 actin polymerization or depolymerization	ENAH ESAM BIN1 VASP ACTN2 CAPZB PRKCE SPTB CYFIP2 EVL CRACD PLEKHG2 DSTN FHOD3 SLIT2 MICAL2 CARMIL1 ARHGAP18
0.020087	18	136	2.1949	GO:0031032 actomyosin structure organization	RHPN2 PHACTR1 PRKAR1A CCDC88A ITGB5 ACTN2 CGNL1 EVL ACTC1 DLC1 LPAR1 PROX1 CASQ1 TMEFF2 FHOD3 CARMIL1 PPFIA1 ARHGEF18
0.020087	7	29	4.00295	GO:0002063 chondrocyte development	ACAN TGFBR2 SHOX2 AXIN2 SMAD7 EXT1 BMPR2
0.020087	7	29	4.00295	GO:0060997 dendritic spine morphogenesis	LRP8 CUX2 DBN1 CTNND2 SRCIN1 RELN DLG4
0.0205647	5	15	5.52789	GO:0043267 negative regulation of potassium ion transport	NEDD4L KCNAB1 BIN1 ACTN2 KCNH2
0.0205647	5	15	5.52789	GO:0046058 cAMP metabolic process	ADCY5 PDE4B ADCY10 PDE4D ADCY1
0.0205647	5	15	5.52789	GO:0070841 inclusion body assembly	PRKN DNAJB6 SORL1 DNAJB1 HSPA2
0.0205647	11	64	2.85032	GO:0097581 lamellipodium organization	ABLIM2 ABLIM1 CCDC88A PARVB CAPZB CD44 VCL SPATA13 CDH13 SLIT2 CARMIL1
0.0205647	5	15	5.52789	GO:1902254 negative regulation of intrinsic apoptotic signaling pathway by p53 class mediator	PRKN RRN3 CD44 KDM1A PTTG1IP
0.0207769	27	241	1.85792	GO:0006874 cellular calcium ion homeostasis	DRD2 PTGER3 PLCG2 PRKD1 RYR2 FYN ADCY5 TCIRG1 PRKCE RYR3 CD36 CACNA1A LPAR1 DMPK TNNI3 JPH3 DHRS7C CACNA1C CASQ1 SLC24A2 GRIK2 SMAD3 THADA TRPC3 GRIN2B CDH23 TRDN
0.0210135	16	115	2.30729	GO:0030073 insulin secretion	PRKN CFTR ADCY5 TCIRG1 CCDC186 PRKCE ICA1 EFNA5 KLF7 PTPRN2 OLFML1 LRP5 KCNB1 ANO1 SFRP1 TCF7L2
0.0210135	16	115	2.30729	GO:0051494 negative regulation of cytoskeleton organization	RHPN2 NAV3 PRKN CAPZB TBCD CGNL1 SPTB CRACD KAT2B DLC1 TMEFF2 FHOD3 SLIT2 CARMIL1 PPFIA1 ARHGEF18
0.0212507	9	46	3.24463	GO:0032835 glomerulus development	PPP3CA LGR4 WWTR1 WT1 EXT1 IL6R KIRREL3 COL4A3 MTSS1
0.0216156	35	341	1.70214	GO:0060627 regulation of vesicle-mediated transport	SYT17 OLFML1 RAB3C PLCG2 STXBP5 B2M SGIP1 PRKN PREPL DYSF BIN1 MAGI2 ACTN2 CFTR SYK USP7 RIN3 DOCK2 PPP3CA STXBP1 DRD2 CD36 RIT2 RALA GSG1L SORL1 PTPN1 FOXF1 NR1H2 CDH13 RSPO1 EPHA3 ADCY1 PACSIN3 STON1
0.0216694	6	22	4.52282	GO:0021801 cerebral cortex radial glia-guided migration	LRP8 RTN4 NR2E1 RELN ZMIZ1 DAB2IP
0.0216694	6	22	4.52282	GO:0022030 telencephalon glial cell migration	LRP8 RTN4 NR2E1 RELN ZMIZ1 DAB2IP
0.0216694	6	22	4.52282	GO:0050850 positive regulation of calcium-mediated signaling	PLCG2 SYK LMCD1 CAMTA1 CDH13 NRG1
0.0216694	6	22	4.52282	GO:0086004 regulation of cardiac muscle cell contraction	RYR2 BIN1 CTNNA3 PDE4B PKP2 CACNA1C
0.0220166	45	471	1.58443	GO:0070848 response to growth factor	ZNF423 BAMBI PRKD1 PTPRK DSTYK ITGB5 STAT5B OVOL2 FYN IL17RD NPNT CD44 NDNF RAB14 NTRK2 CYFIP2 EPN2 PRDM14 FRS3 TGFBR2 CRIM1 EXT2 WWOX ADAMTS12 ANKRD1 ELAPOR2 PRDM16 TAB1 SMURF1 SORL1 ZEB2 PTPN1 SMAD3 SMAD7 SFRP1 ZMIZ1 SLIT2 ZFHX3 CD109 EXT1 JCAD DAB2IP BMPR2 GATA5 SKOR2
0.0222117	39	393	1.64571	GO:0051272 positive regulation of cellular component movement	PRKD1 AGO2 PRKCA FOXP1 ANGPT4 PPP3CA PRKCE CFAP20 RIPOR2 RTN4 LGR6 TACR3 NTRK3 ICAM1 TTLL6 PRDM14 SPAG9 TGFBR2 RIN2 IL1R1 SEMA6D DOCK4 ANXA3 PROX1 MGAT5 PIK3CG FOXF1 RELN CDH13 IGF1R STK4 SASH1 PLPP3 DOCK5 JCAD CARMIL1 SH3RF2 DAB2IP BMPR2
0.0224271	16	116	2.2874	GO:1902904 negative regulation of supramolecular fiber organization	RHPN2 NAV3 PRKN CAPZB TBCD CGNL1 SPTB CRACD DLC1 LDLR TMEFF2 FHOD3 SLIT2 CARMIL1 PPFIA1 ARHGEF18
0.0224271	16	116	2.2874	GO:0007224 smoothened signaling pathway	ZNF423 EVC IFT140 IFT80 STK36 TGFBR2 SHOX2 RORA NKX2-2 GPR161 FOXF1 PDCL SFRP1 EXT1 CC2D2A SKOR2
0.0224271	19	149	2.1147	GO:0007369 gastrulation	PRKAR1A GJA1 ITGB5 TENM4 EYA1 MBP LDB1 LRP5 TGFBR2 EXT2 FOXF1 SMAD3 SFRP1 WNT3 PLPP3 INHBA EXT1 PHLDB1 BMPR2
0.0224271	16	116	2.2874	GO:0060041 retina development in camera-type eye	SDK1 DCLK1 CELF4 LHX2 TCIRG1 NTRK2 LRP5 LAMA1 NR2E1 THRB PROX1 CYP1B1 COL4A1 SDK2 PTPRM BMPR2
0.0227378	21	172	2.02475	GO:0051146 striated muscle cell differentiation	PRKAR1A ADGRB3 ACTN2 PPP3CA NLN RIPOR2 TBX3 ACTC1 IGFBP5 SHOX2 DMPK RARB HDAC4 TANC1 ASB2 NFATC2 PROX1 CASQ1 FHOD3 MAML1 TMEM182
0.022762	44	459	1.58972	GO:0071363 cellular response to growth factor stimulus	ZNF423 BAMBI PRKD1 PTPRK DSTYK ITGB5 STAT5B OVOL2 FYN IL17RD NPNT CD44 NDNF RAB14 NTRK2 CYFIP2 EPN2 PRDM14 FRS3 TGFBR2 CRIM1 EXT2 WWOX ADAMTS12 ANKRD1 ELAPOR2 PRDM16 TAB1 SMURF1 SORL1 ZEB2 PTPN1 SMAD3 SMAD7 SFRP1 ZMIZ1 SLIT2 CD109 EXT1 JCAD DAB2IP BMPR2 GATA5 SKOR2
0.0230767	13	85	2.53633	GO:0007269 neurotransmitter secretion	MCTP1 STXBP1 SYN3 STXBP5 PRKN ERC2 PREPL PTPRN2 DRD2 CADPS NRXN2 CTBP2 ADCY1
0.0230767	56	620	1.49788	GO:0051336 regulation of hydrolase activity	SPINK5 RALGAPB SERPINB10 RALGPS1 GRAMD4 TBC1D1 LAPTM5 FZD10 TDG NUAK1 WFDC1 PRKD1 BIN1 NPNT MAGI2 DNAJB6 SYK RASAL1 CD44 MBP PPP1R14D RIPOR2 RGS6 NTRK2 CYFIP2 EFNA5 RABGAP1L NTRK3 RASGRP3 CAST DLC1 PKP4 PREX1 ASAP1 LPAR1 TIMP3 SORL1 MGAT5 DAPK1 RALGAPA2 GNA12 SMAD3 NR1H2 ASPH ABR DENND1A BCAR3 CD109 EPHA3 IQSEC1 TIAM2 MAP3K5 DAB2IP MTCH1 MGMT COL4A3
0.0230767	13	85	2.53633	GO:0099643 signal release from synapse	MCTP1 STXBP1 SYN3 STXBP5 PRKN ERC2 PREPL PTPRN2 DRD2 CADPS NRXN2 CTBP2 ADCY1
0.0234058	7	30	3.86952	GO:0033687 osteoblast proliferation	IFT80 LRP5 OSR2 AXIN2 MN1 SMAD3 SFRP1
0.0239193	9	47	3.1756	GO:0106027 neuron projection organization	LRP8 CUX2 FYN DBN1 CTNND2 SRCIN1 TANC1 RELN DLG4
0.0241295	16	117	2.26785	GO:0046631 alpha-beta T cell activation	WDFY4 CARD11 SYK DOCK2 TCIRG1 NFKBIZ PRKCZ ITPKB TGFBR2 RORA SMAD7 RELB PRKCQ IL6R ZBTB16 BCL11B
0.0243472	29	269	1.78783	GO:0001655 urogenital system development	OSR2 ADAMTS16 NPNT EYA1 MME PLXND1 PPP3CA GZF1 LGR5 LGR4 AKR1B1 NFIA RARB PROX1 COL4A1 FOXF1 SMAD3 SMAD7 SFRP1 WWTR1 WT1 SLIT2 EXT1 IL6R ZBTB16 KIRREL3 CC2D2A COL4A3 MTSS1
0.0247083	28	257	1.80678	GO:0055074 calcium ion homeostasis	DRD2 PTGER3 PLCG2 PRKD1 RYR2 FYN ABCC6 ADCY5 TCIRG1 PRKCE RYR3 CD36 CACNA1A LPAR1 DMPK TNNI3 JPH3 DHRS7C CACNA1C CASQ1 SLC24A2 GRIK2 SMAD3 THADA TRPC3 GRIN2B CDH23 TRDN
0.0250794	11	66	2.76394	GO:0021954 central nervous system neuron development	DCLK1 NDNF PLXNA4 NTRK2 DRD2 NR4A2 NR2E1 ZMIZ1 DCC SLIT2 NFIB
0.0255768	33	320	1.71019	GO:0090066 regulation of anatomical structure size	ASIC2 ESAM BIN1 VASP ACTN2 CAPZB MAP3K13 RIN3 SLC12A7 SMTNL1 PRKCE KCNMA1 PLXNA4 SPTB RTN4 CYFIP2 EFNA5 CRACD SCNN1B EXT2 DOCK4 TNR PLEKHG2 DSTN FHOD3 WNT3 SLIT2 EXT1 CDH4 DOCK5 CARMIL1 ARHGAP18 BMPR2
0.0259614	18	140	2.13219	GO:0006469 negative regulation of protein kinase activity	SH3BP5 PRKAR1A ADAR PRKAG2 LRP5 KAT2B SRCIN1 ERRFI1 GNAQ SORL1 PTPN1 SFRP1 WWTR1 PTPRT FABP4 DAB2IP ZFYVE28 PKN1
0.0265461	6	23	4.32617	GO:1903115 regulation of actin filament-based movement	RYR2 BIN1 CTNNA3 PDE4B PKP2 CACNA1C
0.0265461	5	16	5.18239	GO:0061298 retina vasculature development in camera-type eye	LRP5 LAMA1 CYP1B1 COL4A1 BMPR2
0.0265461	6	23	4.32617	GO:0086019 cell-cell signaling involved in cardiac conduction	RYR2 PKP2 CACNB2 CACNA1D CACNA1C KCNQ1
0.0265535	3	5	9.9502	GO:2000563 positive regulation of CD4-positive alpha-beta T cell proliferation	CARD11 TGFBR2 PRKCQ
0.0265535	3	5	9.9502	GO:0015705 iodide transport	TG ANO1 KCNQ1
0.0265535	3	5	9.9502	GO:0021960 anterior commissure morphogenesis	PLXNA4 NR2E1 NFIB
0.0265535	3	5	9.9502	GO:0060456 positive regulation of digestive system process	PPP3CA NR1H2 LPCAT3
0.0265535	3	5	9.9502	GO:0071503 response to heparin	SFRP1 SLIT2 EXT1
0.0270042	9	48	3.10944	GO:0060350 endochondral bone morphogenesis	PEX7 NAB1 IFT80 TGFBR2 SHOX2 EXT2 RARB AXIN2 EXT1
0.0270696	4	10	6.63347	GO:0001976 nervous system process involved in regulation of systemic arterial blood pressure	ASIC2 DRD2 TNNI3 NAV2
0.0270696	30	284	1.7518	GO:0043254 regulation of protein-containing complex assembly	NAV3 PLCG2 STXBP5 ESAM BIN1 VASP CAPZB SYK TMC8 TBCD FNIP2 SKAP1 PRKCE SPTB CYFIP2 CRACD PRKCZ CD36 NEK7 SORL1 PLEKHG2 NR1H2 FHOD3 NRG1 ZNF827 SLIT2 TRABD2B CARMIL1 ARHGAP18 DAB2IP
0.0270696	30	284	1.7518	GO:0072507 divalent inorganic cation homeostasis	DRD2 PTGER3 PLCG2 PRKD1 RYR2 FYN ABCC6 ADCY5 TMC8 TCIRG1 PRKCE RYR3 CD36 CACNA1A LPAR1 DMPK TNNI3 CNNM2 JPH3 DHRS7C CACNA1C CASQ1 SLC24A2 GRIK2 SMAD3 THADA TRPC3 GRIN2B CDH23 TRDN
0.0270696	4	10	6.63347	GO:0090083 regulation of inclusion body assembly	DNAJB6 SORL1 DNAJB1 HSPA2
0.0270696	4	10	6.63347	GO:0090660 cerebrospinal fluid circulation	SPAG16 KATNIP CFAP43 DNAH9
0.0271892	7	31	3.7447	GO:0035176 social behavior	EN1 NR2E1 NRXN2 SHANK2 EXT1 DLG4 KCNQ1
0.0271892	18	141	2.11706	GO:0048738 cardiac muscle tissue development	PRKAR1A TENM4 ACTN2 JARID2 TBX3 ACTC1 PKP2 SHOX2 RARB ANKRD1 TNNI3 ASB2 PROX1 SMAD7 FHOD3 NRG1 MAML1 VGLL4
0.0271892	7	31	3.7447	GO:0071320 cellular response to cAMP	CFTR AHR SLC26A3 PIK3CG WT1 KCNQ1 HCN2
0.0271892	48	518	1.53671	GO:0071345 cellular response to cytokine stimulus	ADAR PRKN STAT5B CDK9 IL17RD NPNT SAMHD1 MME GFPT2 SYK TCIRG1 NPR2 RIPOR2 JARID2 STXBP1 NR5A2 LSP1 ADAMTS12 LSM14A RORA IL1R1 IL12RB2 ANKRD1 STX8 USP10 TRIM44 IL21R OSMR DCST1 DAPK1 PFKP FOXF1 LIFR SMAD7 SFRP1 PTPRT PADI2 SLIT2 CTBP2 EXT1 FABP4 RBM15 IL6R WBP1L SH2B2 DAB2IP PARP14 MFSD12
0.0272378	57	640	1.47698	GO:0032101 regulation of response to external stimulus	NECTIN2 PLCG2 SPINK5 ADAR GPR17 MFHAS1 WFDC1 PRKD1 PRKCA ENPP3 LRP8 STK24 STAT5B SAMHD1 FOXP1 SYK RIN3 CARTPT NFKBIZ RIPOR2 PLXNA4 NTRK3 NPLOC4 DRD2 PIK3AP1 CLNK CD36 HAVCR2 SETD4 ADAMTS12 LSM14A RORA IL1R1 MCPH1 TNR TRIM44 ADAMTS18 MN1 DCST1 LDLR FOXF1 SMAD3 CDH13 WNT3 PADI2 TRIM62 GRID2 SASH1 SLIT2 IL16 CD109 LPCAT3 FABP4 PARP14 BMPR2 BRD4 MFSD12
0.0273802	12	77	2.58447	GO:0030038 contractile actin filament bundle assembly	RHPN2 PHACTR1 CCDC88A ITGB5 CGNL1 EVL DLC1 LPAR1 TMEFF2 CARMIL1 PPFIA1 ARHGEF18
0.0273802	12	77	2.58447	GO:0043149 stress fiber assembly	RHPN2 PHACTR1 CCDC88A ITGB5 CGNL1 EVL DLC1 LPAR1 TMEFF2 CARMIL1 PPFIA1 ARHGEF18
0.0293595	15	109	2.28216	GO:0021543 pallium development	TACC2 PAX5 LRP8 LHX2 NTRK2 RTN4 MCPH1 NR2E1 PROX1 RELN ZMIZ1 SLIT2 TRAPPC9 KIRREL3 DAB2IP
0.0294932	144	1901	1.25621	GO:0033036 macromolecule localization	WDFY4 INSIG2 PARD3B TRAM2 STXBP1 TRAK1 HEATR5B DLG4 COPG1 DPP10 ZNF423 NEDD4L ASIC2 MFHAS1 NRDE2 PRKN YWHAQ PREPL GJA1 PRKD1 MYRIP ATP2C2 PTPRK ESAM WWP2 RYR2 SLC27A6 CCDC88A RAB31 VPS41 SEC16B DCLK1 PEX7 STAT5B CDK9 SP100 FABP5 FYN NPNT DNAJB6 ACTN2 IFT140 CFTR SYK IFT80 LIMK2 PLIN3 CDK1 SORCS2 ADCY5 PPP3CA TCIRG1 OSBPL2 GRID2IP CCDC186 SKAP1 PRKCE CELSR1 DBN1 GNPTAB CGNL1 RAB14 RIPOR2 ICA1 NSD2…
0.0296601	13	88	2.44986	GO:0001823 mesonephros development	ADAMTS16 NPNT EYA1 GZF1 LGR4 RARB OSR2 SMAD3 SMAD7 SFRP1 WT1 SLIT2 ZBTB16
0.0296773	43	454	1.5707	GO:0043408 regulation of MAPK cascade	PLCG2 FZD10 MFHAS1 DSTYK BANK1 NPNT MAP3K13 SYK CARTPT MAP2K6 CD44 PRKCE TPD52L1 NTRK3 MAP3K4 MAGI3 MDFIC ICAM1 WWC1 PRKCZ CD36 SPAG9 HAVCR2 RELL1 LPAR1 TAB1 TNIK TIMP3 SORL1 SH3RF3 PIK3CG PTPN1 MECOM IGF1R NRG1 SFRP1 SASH1 BCAR3 JCAD SH3RF2 MAP3K5 DAB2IP PTPRR
0.0298094	8	40	3.31673	GO:0015844 monoamine transport	SYT17 OLFML1 DRD2 SLC22A3 PRKN SYK CARTPT CADPS
0.0298094	8	40	3.31673	GO:0140029 exocytic process	STXBP1 STXBP5 ERC2 CFTR SYK CADPS EXOC6B CTBP2
0.0299792	29	274	1.75521	GO:0060271 cilium assembly	SPAG16 ABLIM1 ZNF423 DNAH17 CCDC88A ATXN10 DCLK1 SDCCAG8 IFT140 IFT80 LIMK2 DNAH7 CFAP70 STK36 CFAP20 CCDC40 ASAP1 CFAP91 ABCC4 TTC12 CFAP58 SEPTIN9 DRC1 CEP250 CFAP43 WWTR1 DNAAF5 KCNQ1 CC2D2A
0.0300569	19	154	2.04604	GO:0033673 negative regulation of kinase activity	SH3BP5 PRKAR1A ADAR PRKN PRKAG2 LRP5 KAT2B SRCIN1 ERRFI1 GNAQ SORL1 PTPN1 SFRP1 WWTR1 PTPRT FABP4 DAB2IP ZFYVE28 PKN1
0.0300612	12	78	2.55133	GO:0051592 response to calcium ion	SYT17 OLFML1 PLCG2 RYR2 ITPR3 RASAL1 PPP3CA KCNMA1 ALOX5AP ITPKB FOSB TRPC3
0.0301163	38	389	1.62	GO:2000147 positive regulation of cell motility	PRKD1 AGO2 PRKCA FOXP1 ANGPT4 PPP3CA PRKCE CFAP20 RIPOR2 RTN4 LGR6 TACR3 NTRK3 ICAM1 PRDM14 SPAG9 TGFBR2 RIN2 IL1R1 SEMA6D DOCK4 ANXA3 PROX1 MGAT5 PIK3CG FOXF1 RELN CDH13 IGF1R STK4 SASH1 PLPP3 DOCK5 JCAD CARMIL1 SH3RF2 DAB2IP BMPR2
0.0302507	76	909	1.38653	GO:0080134 regulation of response to stress	INSIG2 NECTIN2 PLCG2 SPINK5 ADAR GPR17 MFHAS1 WFDC1 PRKN ENPP3 LRP8 STK24 STAT5B CDK9 EYA1 SAMHD1 FOXP1 SYK PPP3CA CD44 PRKCE TPD52L1 NFKBIZ NSD2 NPLOC4 MAP3K4 MAGI3 DRD2 PIK3AP1 MDFIC RNASEH2B CLNK CD36 HAVCR2 SETD4 ADAMTS12 RELL1 LSM14A RORA IL1R1 ANKRD1 VPS13C AXIN2 TNIK MCPH1 TNR TRIM44 ADAMTS18 PARP1 SH3RF3 DCST1 LDLR KDM1A PTPN1 FOXF1 SMAD3 MECOM NR1H2 IGF1R SFRP1 TRIM62 SASH1 IL16 PTTG1IP …
0.0306538	18	143	2.08745	GO:0002274 myeloid leukocyte activation	NECTIN2 PLCG2 MFHAS1 DYSF ENPP3 FOXP1 SYK DOCK2 PRKCE CLNK SCNN1B TGFBR2 HAVCR2 RORA ANXA3 LDLR FOXF1 RELB
0.0306538	18	143	2.08745	GO:0046883 regulation of hormone secretion	PRKN GJA1 CFTR ADCY5 TCIRG1 PRKCE ICA1 EFNA5 KLF7 OLFML1 LRP5 DRD2 KCNB1 SPP1 ANO1 SFRP1 INHBA TCF7L2
0.0311729	6	24	4.14592	GO:1904645 response to amyloid-beta	FYN ICAM1 CD36 CACNA1A VCAM1 IGF1R
0.0311729	6	24	4.14592	GO:0007157 heterophilic cell-cell adhesion via plasma membrane cell adhesion molecules	TENM3 TENM2 CD6 VCAM1 GRID2 CDH4
0.0311729	26	238	1.81166	GO:0032535 regulation of cellular component size	ESAM BIN1 VASP ACTN2 CAPZB MAP3K13 RIN3 SLC12A7 PRKCE KCNMA1 PLXNA4 SPTB RTN4 CYFIP2 EFNA5 CRACD TNR PLEKHG2 DSTN FHOD3 WNT3 SLIT2 CDH4 CARMIL1 ARHGAP18 BMPR2
0.0311729	6	24	4.14592	GO:0048168 regulation of neuronal synaptic plasticity	SHISA9 KMT2A DRD2 JPH3 GRIK2 DLG4
0.0311729	6	24	4.14592	GO:0098868 bone growth	EVC IFT80 TGFBR2 RARB BNC2 EXT1
0.0314477	7	32	3.62768	GO:0021955 central nervous system neuron axonogenesis	DCLK1 PLXNA4 NR4A2 NR2E1 DCC SLIT2 NFIB
0.0314477	7	32	3.62768	GO:0035249 synaptic transmission glutamatergic	DRD2 PRKN TNR GRIK2 RELN GRID2 EXT1
0.0314477	7	32	3.62768	GO:0048013 ephrin receptor signaling pathway	ANKS1B EPHA5 SS18 EFNA5 ANKS1A EPHA3 EFNA2
0.031516	23	202	1.88824	GO:0061448 connective tissue development	ACAN PPARGC1A IFT80 CD44 KLF7 LRP5 ZNF219 TGFBR2 SHOX2 EXT2 ADAMTS12 RARB OSR2 AXIN2 SORL1 SMAD3 SMAD7 FTO EXT1 IL6R ZBTB16 NFIB BMPR2
0.0317994	40	417	1.59076	GO:0043086 negative regulation of catalytic activity	SPINK5 SERPINB10 DRD2 SH3BP5 PRKAR1A ADAR FZD10 WFDC1 PRKN BIN1 PPP1R1A PHACTR3 DNAJB6 CD44 PPP1R14D PRKAG2 LRP5 CAST KAT2B SRCIN1 PHACTR1 PHACTR2 NES ERRFI1 TIMP3 GNAQ ANXA3 SORL1 MGAT5 PTPN1 SMAD7 SFRP1 WWTR1 PTPRT CD109 FABP4 DAB2IP ZFYVE28 OAZ1 PKN1
0.0325518	12	79	2.51904	GO:0043406 positive regulation of MAP kinase activity	FZD10 MAP3K13 SYK MAP2K6 TPD52L1 NTRK3 MAP3K4 PIK3CG PTPN1 SASH1 MAP3K5 DAB2IP
0.032841	14	100	2.32171	GO:0003206 cardiac chamber morphogenesis	OVOL2 NSD2 TBX3 PKP2 DHRS3 TGFBR2 SHOX2 TNNI3 PROX1 FOXF1 SMAD7 NRG1 RBM15 BMPR2
0.0333562	15	111	2.24104	GO:0007416 synapse assembly	SDK1 ASIC2 CUX2 ADGRB3 PLXND1 NTRK2 EFNA5 GABRB2 SDK2 NRXN2 NRG1 GRID2 KIRREL3 ADGRL2 SLITRK5
0.0333562	15	111	2.24104	GO:0090276 regulation of peptide hormone secretion	PRKN CFTR ADCY5 TCIRG1 PRKCE ICA1 EFNA5 KLF7 OLFML1 LRP5 DRD2 KCNB1 ANO1 SFRP1 TCF7L2
0.0335371	8	41	3.23584	GO:0032330 regulation of chondrocyte differentiation	ZNF219 SHOX2 ADAMTS12 RARB AXIN2 SMAD3 SMAD7 ZBTB16
0.0335371	8	41	3.23584	GO:0055013 cardiac muscle cell development	ACTN2 TBX3 ACTC1 SHOX2 ASB2 PROX1 FHOD3 MAML1
0.0344161	62	718	1.43202	GO:0051130 positive regulation of cellular component organization	RIT2 NAV3 PLCG2 B2M SGIP1 ASIC2 PRKN PRKD1 CCDC88A BIN1 LRP8 VASP CUX2 ADGRB3 FYN MAGI2 NCAPH ACTN2 PPARGC1A MAP3K13 SYK PPP3CA FNIP2 SKAP1 PRKCE DBN1 NDNF RIPOR2 NTRK2 EFNA5 EVL NTRK3 MAP3K4 LRP5 CRACD NEGR1 CD36 SHOX2 ASAP1 LPAR1 NEK7 RALA NFATC2 PROX1 DSTN SEPTIN9 SMAD3 RELN NR1H2 NRG1 WNT3 GRID2 SMC4 TRABD2B PRKCQ EPHA3 CDH4 PHLDB1 CARMIL1 ADGRL2 DAB2IP BMPR2
0.0344234	18	145	2.05866	GO:0045926 negative regulation of growth	WWC1 JARID2 RTN4 IGFBP5 TLL2 NKD1 TNR SMAD3 RAI1 SFRP1 WNT3 STK4 WT1 SLIT2 INHBA BMPR2 SOCS2 VGLL4
0.0344234	35	354	1.63963	GO:0051345 positive regulation of hydrolase activity	RALGAPB RALGPS1 GRAMD4 TBC1D1 LAPTM5 FZD10 PRKD1 NPNT MAGI2 SYK MBP PPP1R14D RGS6 CYFIP2 RABGAP1L NTRK3 DLC1 PKP4 PREX1 ASAP1 LPAR1 DAPK1 RALGAPA2 GNA12 SMAD3 NR1H2 ASPH ABR DENND1A BCAR3 IQSEC1 TIAM2 MAP3K5 MTCH1 COL4A3
0.0346561	21	180	1.93476	GO:0071559 response to transforming growth factor beta	BAMBI PTPRK ITGB5 OVOL2 FYN IL17RD NPNT TGFBR2 WWOX ANKRD1 PRDM16 TAB1 SMURF1 ZEB2 SMAD3 SMAD7 SFRP1 ZMIZ1 ZFHX3 CD109 SKOR2
0.0351496	17	134	2.1039	GO:0009410 response to xenobiotic stimulus	SS18 SMTNL1 PDE4B AHR FMO4 DRD2 SCNN1B TGFBR2 RORA ANKRD1 NFATC2 CYP1B1 SFRP1 INHBA PTPRM KCNH2 KCNQ1
0.0351496	17	134	2.1039	GO:0003205 cardiac chamber development	OVOL2 PLXND1 NSD2 TBX3 PKP2 DHRS3 TGFBR2 SHOX2 TNNI3 TAB1 PROX1 FOXF1 SMAD7 NRG1 RBM15 MAML1 BMPR2
0.0357889	15	112	2.22103	GO:0002791 regulation of peptide secretion	PRKN CFTR ADCY5 TCIRG1 PRKCE ICA1 EFNA5 KLF7 OLFML1 LRP5 DRD2 KCNB1 ANO1 SFRP1 TCF7L2
0.0362095	25	229	1.81044	GO:0090287 regulation of cellular response to growth factor stimulus	ZNF423 BAMBI DSTYK IL17RD NPNT CYFIP2 EPN2 PRDM14 CRIM1 ADAMTS12 ELAPOR2 PRDM16 SMURF1 SORL1 ZEB2 PTPN1 SMAD3 SMAD7 SFRP1 SLIT2 CD109 JCAD DAB2IP BMPR2 SKOR2
0.0366356	7	33	3.51775	GO:0060412 ventricular septum morphogenesis	NSD2 TBX3 TGFBR2 PROX1 SMAD7 RBM15 BMPR2
0.0368135	4	11	6.03042	GO:0016082 synaptic vesicle priming	STXBP5 ERC2 STXBP1 CADPS
0.0368135	4	11	6.03042	GO:0030836 positive regulation of actin filament depolymerization	ACTN2 CRACD DSTN CARMIL1
0.0368135	4	11	6.03042	GO:0034162 toll-like receptor 9 signaling pathway	GRAMD4 RTN4 PIK3AP1 HAVCR2
0.0379993	25	230	1.80257	GO:0001822 kidney development	ADAMTS16 NPNT EYA1 MME PLXND1 PPP3CA GZF1 LGR4 AKR1B1 RARB OSR2 PROX1 SMAD3 SMAD7 SFRP1 WWTR1 WT1 SLIT2 EXT1 IL6R ZBTB16 KIRREL3 CC2D2A COL4A3 MTSS1
0.0383589	27	255	1.75592	GO:0032102 negative regulation of response to external stimulus	SPINK5 ADAR GPR17 MFHAS1 WFDC1 ENPP3 SAMHD1 RIN3 CARTPT NPLOC4 DRD2 HAVCR2 RORA TNR ADAMTS18 DCST1 LDLR FOXF1 SMAD3 WNT3 PADI2 GRID2 SLIT2 CD109 LPCAT3 PARP14 MFSD12
0.0383589	15	113	2.20137	GO:0090087 regulation of peptide transport	PRKN CFTR ADCY5 TCIRG1 PRKCE ICA1 EFNA5 KLF7 OLFML1 LRP5 DRD2 KCNB1 ANO1 SFRP1 TCF7L2
0.0383589	24	218	1.82572	GO:1901652 response to peptide	INSIG2 GHR RAB31 STAT5B FYN ACTN2 ICAM1 KAT2B NR4A2 PRKCZ CD36 CACNA1A VCAM1 VPS13C SORL1 PARP1 PTPN1 CAMK2A IGF1R BCAR3 PRKCQ SH2B2 KCNQ1 SOCS2
0.0384257	35	357	1.62585	GO:0051046 regulation of secretion	SYT17 MCTP1 OLFML1 DRD2 PTGER3 RAB3C STXBP5 PRKN PREPL GJA1 CFTR SYK CARTPT ADCY5 PPP3CA TCIRG1 PRKCE ICA1 EFNA5 KLF7 STXBP1 LRP5 KCNB1 ANKRD1 RALA SPP1 FOXF1 ANO1 NR1H2 NRG1 SFRP1 INHBA TCF7L2 KCNQ1 ADCY1
0.0391575	10	61	2.71863	GO:0032411 positive regulation of transporter activity	ATPSCKMT PLCG2 RYR2 KMT2A ACTN2 CFTR CASQ1 RELN RNF207 HSPA2
0.0400469	46	504	1.51359	GO:0000165 MAPK cascade	PLCG2 FZD10 MFHAS1 DSTYK BANK1 NPNT MAP3K13 SYK CARTPT MAP2K6 CD44 PRKCE TPD52L1 MBP NTRK3 MAP3K4 MAGI3 MDFIC ICAM1 WWC1 PRKCZ ITPKB CD36 SPAG9 HAVCR2 RELL1 LPAR1 TAB1 TNIK TIMP3 SORL1 SH3RF3 PIK3CG PTPN1 SMAD3 MECOM IGF1R NRG1 SFRP1 SASH1 BCAR3 JCAD SH3RF2 MAP3K5 DAB2IP PTPRR
0.0400469	17	136	2.07296	GO:0043270 positive regulation of ion transport	ATPSCKMT PLCG2 ATP2C2 RYR2 ACTN2 CFTR DRD2 CACNB2 CACNA1D GPD1L CASQ1 RELN TRPC3 KCNH2 RNF207 KCNQ1 HSPA2
0.0404718	49	545	1.49101	GO:0019725 cellular homeostasis	DRD2 PTGER3 CA2 PLCG2 PRKN PRKD1 RYR2 FYN CFTR CARTPT SLC12A7 ADCY5 TCIRG1 CCDC186 PRKCE KCNMA1 RTN4 EFNA5 KLF7 PTPRN2 LRP5 RYR3 SCARA5 SCNN1B CD36 SLC26A3 ZBTB20 ATP6V0D1 KCNB1 CACNA1A LPAR1 DMPK TNNI3 JPH3 DHRS7C CACNA1C CASQ1 SLC24A2 GRIK2 SMAD3 ANO1 THADA FGGY TRPC3 GRIN2B CDH23 KCNQ1 ATP6V1G1 TRDN
0.0408521	5	18	4.60657	GO:0048846 axon extension involved in axon guidance	PLXNA4 SLIT1 WNT3 SLIT2 BMPR2
0.0408521	5	18	4.60657	GO:0061001 regulation of dendritic spine morphogenesis	LRP8 CUX2 DBN1 SRCIN1 RELN
0.0408521	5	18	4.60657	GO:1902284 neuron projection extension involved in neuron projection guidance	PLXNA4 SLIT1 WNT3 SLIT2 BMPR2
0.0423917	7	34	3.41428	GO:0035137 hindlimb morphogenesis	AFF3 TBX3 RARB OSR2 WNT3 HOXD9 ZBTB16
0.0423917	7	34	3.41428	GO:0051937 catecholamine transport	SYT17 OLFML1 DRD2 SLC22A3 PRKN CARTPT CADPS
0.0431621	10	62	2.67478	GO:0042632 cholesterol homeostasis	MALRD1 LRP5 NR5A2 RORA LDLR GRAMD1B NR1H2 LIPC FABP4 SCARB1
0.0431621	8	43	3.08533	GO:0043502 regulation of muscle adaptation	PPP3CA LMCD1 IGFBP5 HDAC4 PDE9A TRPC3 SRL GATA5
0.0431621	8	43	3.08533	GO:0046635 positive regulation of alpha-beta T cell activation	CARD11 SYK NFKBIZ PRKCZ ITPKB TGFBR2 PRKCQ ZBTB16
0.0431621	10	62	2.67478	GO:0048332 mesoderm morphogenesis	PRKAR1A GJA1 EYA1 TBX3 EXT2 FOXF1 SMAD3 WNT3 INHBA BMPR2
0.0431621	8	43	3.08533	GO:0055006 cardiac cell development	ACTN2 TBX3 ACTC1 SHOX2 ASB2 PROX1 FHOD3 MAML1
0.0432822	3	6	8.29183	GO:0006307 DNA dealkylation involved in DNA repair	ASCC3 FTO MGMT
0.0432822	3	6	8.29183	GO:0009214 cyclic nucleotide catabolic process	PDE9A PDE4B PDE4D
0.0432822	3	6	8.29183	GO:0044648 histone H3-K4 dimethylation	KMT2A SETD1A SETD4
0.0432822	3	6	8.29183	GO:0061743 motor learning	EN1 ADGRB3 C1QL1
0.0432822	3	6	8.29183	GO:0071447 cellular response to hydroperoxide	PRKD1 CD36 DAPK1
0.0432822	3	6	8.29183	GO:0003415 chondrocyte hypertrophy	TGFBR2 SMAD7 EXT1
0.0432822	3	6	8.29183	GO:0098915 membrane repolarization during ventricular cardiac muscle cell action potential	KCNH2 RNF207 KCNQ1
0.0432822	3	6	8.29183	GO:0120197 mucociliary clearance	SPAG16 CFAP43 DNAH9
0.0433423	15	115	2.16309	GO:0008064 regulation of actin polymerization or depolymerization	ESAM BIN1 VASP ACTN2 CAPZB PRKCE SPTB CYFIP2 CRACD PLEKHG2 DSTN FHOD3 SLIT2 CARMIL1 ARHGAP18
0.0433423	15	115	2.16309	GO:0030832 regulation of actin filament length	ESAM BIN1 VASP ACTN2 CAPZB PRKCE SPTB CYFIP2 CRACD PLEKHG2 DSTN FHOD3 SLIT2 CARMIL1 ARHGAP18
0.0433423	14	104	2.23242	GO:0055088 lipid homeostasis	ACOXL MALRD1 RTN4 LRP5 NR5A2 ZBTB20 RORA LDLR GRAMD1B THADA NR1H2 LIPC FABP4 SCARB1
0.0433423	6	26	3.827	GO:0060998 regulation of dendritic spine development	LRP8 CUX2 DBN1 ASAP1 SDK1 RELN
0.0433423	6	26	3.827	GO:0070286 axonemal dynein complex assembly	DNAH17 DNAH7 CCDC40 TTC12 DRC1 DNAAF5
0.0436589	33	335	1.63361	GO:0050673 epithelial cell proliferation	B2M EHF PRKD1 PTPRK PRKCA OVOL2 EYA1 IFT80 RTN4 LGR5 LGR4 UHRF1 IGFBP5 DRD2 VASH2 CDK6 OSR2 PROX1 SMAD3 CDH13 SFRP1 STK4 PTPRM CD109 JCAD TCF7L2 SCARB1 NFIB DAB2IP BMPR2 BCL11B COL4A3 MTSS1
0.0452737	36	375	1.59203	GO:0051493 regulation of cytoskeleton organization	RHPN2 PHLDB1 NAV3 FZD10 PRKN ESAM CCDC88A BIN1 VASP ACTN2 CAPZB TBCD PRKCE CELSR1 CGNL1 SPTB CYFIP2 EFNA5 EVL NTRK3 AFAP1 CRACD KAT2B DLC1 LPAR1 PROX1 PLEKHG2 DSTN TMEFF2 FHOD3 SLIT2 EPHA3 CARMIL1 ARHGAP18 PPFIA1 ARHGEF18
0.0465245	15	116	2.14444	GO:0001837 epithelial to mesenchymal transition	BAMBI OVOL2 IL17RD RTN4 TBX3 TGFBR2 AXIN2 SMAD3 SMAD7 SFRP1 WWTR1 TRIM62 TCF7L2 PHLDB1 DAB2IP
0.0465245	11	73	2.49891	GO:0110020 regulation of actomyosin structure organization	RHPN2 CCDC88A CGNL1 EVL DLC1 LPAR1 PROX1 TMEFF2 CARMIL1 PPFIA1 ARHGEF18
0.0470383	10	63	2.63233	GO:0055092 sterol homeostasis	MALRD1 LRP5 NR5A2 RORA LDLR GRAMD1B NR1H2 LIPC FABP4 SCARB1
0.047431	44	483	1.51073	GO:0043549 regulation of kinase activity	EPHA5 SH3BP5 PRKAR1A ADAR FZD10 PRKN CCDC88A LRP8 DSTYK MAP3K13 SYK CARTPT MAP2K6 CCNY TPD52L1 NTRK3 PRKAG2 CCND2 MAP3K4 LDB1 LRP5 KAT2B SRCIN1 TGFBR2 ERRFI1 TAB1 GNAQ MCPH1 SORL1 PROX1 PIK3CG PTPN1 RELN NRG1 SFRP1 WWTR1 PTPRT SASH1 FABP4 MAP3K5 DAB2IP ZFYVE28 SOCS2 PKN1
0.0479664	7	35	3.31673	GO:0051703 biological process involved in intraspecies interaction between organisms	EN1 NR2E1 NRXN2 SHANK2 EXT1 DLG4 KCNQ1
0.0479664	7	35	3.31673	GO:0061178 regulation of insulin secretion involved in cellular response to glucose stimulus	CFTR ADCY5 PRKCE EFNA5 KLF7 LRP5 ANO1
0.0480563	8	44	3.01521	GO:1901019 regulation of calcium ion transmembrane transporter activity	DRD2 CACNB2 PLCG2 RYR2 PDE4B JPH3 CASQ1 HSPA2
0.0482817	4	12	5.52789	GO:0033689 negative regulation of osteoblast proliferation	AXIN2 MN1 SMAD3 SFRP1
0.0482817	4	12	5.52789	GO:0003157 endocardium development	OVOL2 PROX1 NRG1 STK4
0.0482817	4	12	5.52789	GO:0086014 atrial cardiac muscle cell action potential	RYR2 CACNB2 CACNA1C KCNQ1
0.0482817	4	12	5.52789	GO:0086026 atrial cardiac muscle cell to AV node cell signaling	RYR2 CACNB2 CACNA1C KCNQ1
0.0482817	4	12	5.52789	GO:0086066 atrial cardiac muscle cell to AV node cell communication	RYR2 CACNB2 CACNA1C KCNQ1
0.0482817	4	12	5.52789	GO:0097623 potassium ion export across plasma membrane	KCND3 KCNT2 KCNH2 KCNQ1
0.0483452	12	84	2.36909	GO:0001952 regulation of cell-matrix adhesion	SKAP1 EFNA5 LDB1 VCL DLC1 CD36 RIN2 CDK6 UTRN CDH13 PEAK1 EPHA3
0.0484283	31	312	1.64774	GO:1901615 organic hydroxy compound metabolic process	INSIG2 CPQ ITPKB DEGS2 PLCG2 TPK1 PRKN MALRD1 CFTR IDH1 LRP5 DRD2 DHRS3 NR4A2 AKR1B1 SCNN1B SULT2B1 NR5A2 INPP5A ALDH2 LCT TG PROX1 CYP1B1 LDLR LIPC ACP3 PLPP3 LPCAT3 SCARB1 TPO
0.04894	20	175	1.89528	GO:0071560 cellular response to transforming growth factor beta stimulus	BAMBI PTPRK ITGB5 OVOL2 FYN IL17RD NPNT TGFBR2 WWOX ANKRD1 PRDM16 TAB1 SMURF1 ZEB2 SMAD3 SMAD7 SFRP1 ZMIZ1 CD109 SKOR2
0.0491532	5	19	4.36412	GO:0015012 heparan sulfate proteoglycan biosynthetic process	XYLT1 EXT2 EXT1 TM9SF2 TCF7L2
0.0496346	14	106	2.1903	GO:0050777 negative regulation of immune response	SPINK5 ADAR GPR17 ENPP3 SAMHD1 AHR DRD2 HAVCR2 DCST1 INPP5D FOXF1 SMAD7 PARP14 MFSD12
0.0500779	89	1121	1.31663	GO:0055085 transmembrane transport	DPP10 SHISA9 SLC38A1 ATPSCKMT DRD2 CACNB2 DPP6 SLC14A2 SLC20A2 PLCG2 NEDD4L ASIC2 SLC44A1 SLC2A9 SLC22A3 GJA1 PRKD1 ATP2C2 SLC9A9 WWP2 RYR2 KCNAB1 BIN1 ITPR3 PEX7 ABCC5 FABP5 FYN ABCC6 ACTN2 KCNN1 CFTR NETO2 SLC12A7 TCIRG1 PRKCE SV2C KCNMA1 TRAM2 PDE4B KCND3 ABCB9 RYR3 SLC25A37 ABCA4 SLCO3A1 SLC7A8 SLC22A23 SCARA5 CACNA2D3 PIEZO2 SCNN1B CD36 SLC26A3 ATP6V0D1 CACNA1D KCNB1 CACNA1A GABRB2 ABCC4 GAB…
0.0503464	23	212	1.79917	GO:0030198 extracellular matrix organization	MMP16 ADAMTS16 ACAN PAPLN NPNT FBLN2 ADAMTSL3 NDNF ADAMTS12 ADAMTS2 TNR NR2E1 ADAMTS18 CYP1B1 COL4A1 CCDC80 FOXF1 SMAD3 WT1 EXT1 PHLDB1 CRISPLD2 COL4A3
0.0503464	9	54	2.76394	GO:0032414 positive regulation of ion transmembrane transporter activity	ATPSCKMT PLCG2 RYR2 ACTN2 CFTR CASQ1 RELN RNF207 HSPA2
0.0503464	9	54	2.76394	GO:0048041 focal adhesion assembly	PTPRK ACTN2 EFNA5 LDB1 VCL DLC1 PEAK1 EPHA3 STON1
0.0505671	6	27	3.68526	GO:0035116 embryonic hindlimb morphogenesis	AFF3 TBX3 RARB OSR2 WNT3 ZBTB16
0.0505671	6	27	3.68526	GO:0060351 cartilage development involved in endochondral bone morphogenesis	IFT80 TGFBR2 SHOX2 RARB AXIN2 EXT1
0.0510805	16	129	2.05689	GO:0050807 regulation of synapse organization	ASIC2 LRP8 CUX2 ADGRB3 FYN DBN1 NTRK2 EFNA5 SRCIN1 DMPK RELN GRID2 ARHGAP22 ADGRL2 DAB2IP SLITRK5
0.0521872	12	85	2.34122	GO:0010595 positive regulation of endothelial cell migration	PRKD1 PRKCA FOXP1 ANGPT4 RIN2 ANXA3 PROX1 PIK3CG SASH1 PLPP3 JCAD BMPR2
0.0523491	15	118	2.10809	GO:0019722 calcium-mediated signaling	PLCG2 RYR2 SYK PPP3CA LMCD1 VCAM1 DMPK TNNI3 HDAC4 NFATC2 CASQ1 NFATC1 CAMTA1 CDH13 NRG1
0.052566	23	213	1.79072	GO:0043062 extracellular structure organization	MMP16 ADAMTS16 ACAN PAPLN NPNT FBLN2 ADAMTSL3 NDNF ADAMTS12 ADAMTS2 TNR NR2E1 ADAMTS18 CYP1B1 COL4A1 CCDC80 FOXF1 SMAD3 WT1 EXT1 PHLDB1 CRISPLD2 COL4A3
0.052566	23	213	1.79072	GO:0045229 external encapsulating structure organization	MMP16 ADAMTS16 ACAN PAPLN NPNT FBLN2 ADAMTSL3 NDNF ADAMTS12 ADAMTS2 TNR NR2E1 ADAMTS18 CYP1B1 COL4A1 CCDC80 FOXF1 SMAD3 WT1 EXT1 PHLDB1 CRISPLD2 COL4A3
0.0527525	13	96	2.2457	GO:0007498 mesoderm development	PRKAR1A GJA1 EYA1 LHX2 TBX3 LDB1 EXT2 FOXF1 SMAD3 WNT3 INHBA EXT1 BMPR2
0.0527525	14	107	2.16983	GO:0030326 embryonic limb morphogenesis	EN1 AFF3 IFT140 TBX3 LRP5 SHOX2 ECE1 RARB OSR2 CACNA1C GNA12 WNT3 HOXD9 ZBTB16
0.0527525	14	107	2.16983	GO:0035113 embryonic appendage morphogenesis	EN1 AFF3 IFT140 TBX3 LRP5 SHOX2 ECE1 RARB OSR2 CACNA1C GNA12 WNT3 HOXD9 ZBTB16
0.0529869	8	45	2.94821	GO:0099175 regulation of postsynapse organization	LRP8 CUX2 FYN DBN1 SRCIN1 RELN GRID2 ARHGAP22
0.053227	18	153	1.95102	GO:0031348 negative regulation of defense response	SPINK5 ADAR GPR17 MFHAS1 WFDC1 ENPP3 SAMHD1 NPLOC4 DRD2 HAVCR2 RORA DCST1 LDLR FOXF1 SMAD3 LPCAT3 PARP14 MFSD12
0.0532663	34	354	1.59278	GO:0007389 pattern specification process	EN1 HOXA2 PLXNA2 KMT2A OVOL2 EYA1 IFT140 LHX2 XRCC2 CELSR1 TBX3 LDB1 LRP5 MEOX1 CCDC40 TGFBR2 AXIN2 ASB2 NKX2-2 GPR161 FOXF1 SMAD3 RELN DRC1 SFRP1 WNT3 KDM2B HOXD9 EXT1 ZBTB16 CC2D2A BMPR2 GATA5 SIX3
0.0532663	7	36	3.2246	GO:0030166 proteoglycan biosynthetic process	XYLT1 ACAN CHST8 EXT2 EXT1 TM9SF2 TCF7L2
0.0532663	20	177	1.87386	GO:0002366 leukocyte activation involved in immune response	PLCG2 DYSF ENPP3 SYK DOCK2 PRKCE ITFG2 NFKBIZ NSD2 ICAM1 PRKCZ CLNK SCNN1B HAVCR2 RORA ANXA3 FOXF1 SMAD7 RELB IL6R
0.0532663	19	165	1.90963	GO:0048511 rhythmic process	KMT2A STAT5B PPARGC1A USP7 CDK1 ARNTL2 NTRK2 CRTC1 LGR4 DRD2 RORA PROX1 RAI1 RELB SLIT2 INHBA ENOX1 KCNQ1 ADCY1
0.0532663	7	36	3.2246	GO:0050732 negative regulation of peptidyl-tyrosine phosphorylation	SH3BP5 SRCIN1 PRKCZ ERRFI1 SFRP1 ZFYVE28 PARP14
0.0532663	7	36	3.2246	GO:0051591 response to cAMP	CFTR AHR SLC26A3 PIK3CG WT1 KCNQ1 HCN2
0.0532663	30	302	1.64738	GO:0071396 cellular response to lipid	INSIG2 PLCG2 HOXA2 PRKCA NCOR2 FOXP1 CFTR SYK ADCY5 PRKCE PDE4B CD6 EFNA5 AHR SCNN1B CD36 HAVCR2 RORA ANKRD1 SPP1 MN1 LDLR GRAMD1B SFRP1 ZMIZ1 PADI2 SASH1 EPHA3 DAB2IP MFSD12
0.0534316	16	130	2.04107	GO:0050731 positive regulation of peptidyl-tyrosine phosphorylation	PLCG2 LRP8 BANK1 FYN ANGPT4 SYK CD44 EFNA5 SRCIN1 CD36 PTPN1 RELN NRG1 PLPP3 IL6R PARP14
0.0534316	16	130	2.04107	GO:0050803 regulation of synapse structure or activity	ASIC2 LRP8 CUX2 ADGRB3 FYN DBN1 NTRK2 EFNA5 SRCIN1 DMPK RELN GRID2 ARHGAP22 ADGRL2 DAB2IP SLITRK5
0.0550026	10	65	2.55133	GO:0046849 bone remodeling	MITF SYK CARTPT TCIRG1 LGR4 LRP5 INPP5D SFRP1 EXT1 EFNA2
0.0550026	15	119	2.09038	GO:0050954 sensory perception of mechanical stimulus	ASIC2 PKHD1L1 FYN EYA4 MBP RIPOR2 CACNA1D GABRB2 NAV2 THRB PCDH15 SRRM4 CDH23 ROR1 KCNQ1
0.0555087	12	86	2.314	GO:0055067 monovalent inorganic cation homeostasis	CA2 SLC9A9 CFTR TCIRG1 KCNMA1 DRD2 SCNN1B SLC26A3 EXT2 EXT1 KCNH2 KCNQ1
0.055749	18	154	1.93835	GO:0043122 regulation of I-kappaB kinase/NF-kappaB signaling	PLCG2 PRKN CARD11 PRKD1 FYN PRKCE UBE2V1 CD36 RORA LPAR1 TRIM8 RBCK1 USP10 TRIM62 ROR1 DAB2IP BRD4 MFSD12
0.0558624	49	558	1.45627	GO:0009792 embryo development ending in birth or egg hatching	EN1 HOXA2 PAX5 DAD1 MTHFD1L PLXNA2 VASP OVOL2 SPECC1 EYA1 CELF4 RRN3 IFT140 LHX2 DSCAML1 XRCC2 CELSR1 DBN1 RTN4 BRD2 HSD17B2 STOX2 TBX3 MEOX1 RNASEH2B PRDM14 TGFBR2 SHOX2 ECE1 VASH2 RALA TAB1 OSR2 AXIN2 SHROOM3 BIRC6 GPR161 FOXF1 GNA12 SMAD3 SFRP1 ZMIZ1 KDM2B HOXD9 STK4 EXT1 CC2D2A BMPR2 PTPRR
0.0559057	19	166	1.89813	GO:0015833 peptide transport	PRKN ABCC5 CFTR ADCY5 TCIRG1 CCDC186 PRKCE ICA1 EFNA5 KLF7 PTPRN2 ABCB9 OLFML1 LRP5 DRD2 KCNB1 ANO1 SFRP1 TCF7L2
0.0559057	20	178	1.86333	GO:0051348 negative regulation of transferase activity	SH3BP5 PRKAR1A ADAR PRKN PRKAG2 LRP5 KAT2B SRCIN1 ERRFI1 GNAQ SORL1 PTPN1 SMAD7 SFRP1 WWTR1 PTPRT FABP4 DAB2IP ZFYVE28 PKN1
0.0559525	27	265	1.68966	GO:0072503 cellular divalent inorganic cation homeostasis	DRD2 PTGER3 PLCG2 PRKD1 RYR2 FYN ADCY5 TCIRG1 PRKCE RYR3 CD36 CACNA1A LPAR1 DMPK TNNI3 JPH3 DHRS7C CACNA1C CASQ1 SLC24A2 GRIK2 SMAD3 THADA TRPC3 GRIN2B CDH23 TRDN
0.0561153	35	369	1.57298	GO:0030335 positive regulation of cell migration	PRKD1 AGO2 PRKCA FOXP1 ANGPT4 PPP3CA PRKCE RIPOR2 RTN4 LGR6 NTRK3 ICAM1 SPAG9 TGFBR2 RIN2 IL1R1 SEMA6D DOCK4 ANXA3 PROX1 MGAT5 PIK3CG FOXF1 RELN CDH13 IGF1R STK4 SASH1 PLPP3 DOCK5 JCAD CARMIL1 SH3RF2 DAB2IP BMPR2
0.0581659	11	76	2.40027	GO:0032231 regulation of actin filament bundle assembly	RHPN2 PRKN CCDC88A CGNL1 EVL DLC1 LPAR1 TMEFF2 CARMIL1 PPFIA1 ARHGEF18
0.0581659	6	28	3.55364	GO:0003352 regulation of cilium movement	CFAP20 TACR3 CCDC40 TTLL6 PRDM14 CFAP43
0.0581871	5	20	4.14592	GO:0021533 cell differentiation in hindbrain	LDB1 RORA PROX1 GRID2 SKOR2
0.0581871	5	20	4.14592	GO:0050432 catecholamine secretion	SYT17 OLFML1 DRD2 CARTPT CADPS
0.0581871	5	20	4.14592	GO:0050919 negative chemotaxis	PLXNA4 SLIT1 UNC5C NRG1 SLIT2
0.0581871	5	20	4.14592	GO:0098901 regulation of cardiac muscle cell action potential	RYR2 BIN1 CTNNA3 PKP2 CACNA1C
0.0585516	20	179	1.85292	GO:0002263 cell activation involved in immune response	PLCG2 DYSF ENPP3 SYK DOCK2 PRKCE ITFG2 NFKBIZ NSD2 ICAM1 PRKCZ CLNK SCNN1B HAVCR2 RORA ANXA3 FOXF1 SMAD7 RELB IL6R
0.0585516	28	279	1.66431	GO:0050678 regulation of epithelial cell proliferation	B2M PRKD1 PTPRK PRKCA OVOL2 EYA1 IFT80 RTN4 UHRF1 DRD2 VASH2 CDK6 OSR2 PROX1 SMAD3 CDH13 SFRP1 STK4 PTPRM CD109 JCAD TCF7L2 NFIB DAB2IP BMPR2 BCL11B COL4A3 MTSS1
0.0593097	14	109	2.13001	GO:0051092 positive regulation of NF-kappaB transcription factor activity	PLCG2 CARD11 PRKD1 MAP3K13 UBE2V1 SLCO3A1 CD36 TRIM8 RBCK1 CAMK2A TRIM62 PRKCQ ROR1 TRAPPC9
0.0597253	10	66	2.51268	GO:0051492 regulation of stress fiber assembly	RHPN2 CCDC88A CGNL1 EVL DLC1 LPAR1 TMEFF2 CARMIL1 PPFIA1 ARHGEF18
0.0599754	7	37	3.13745	GO:0033173 calcineurin-NFAT signaling cascade	PLCG2 PPP3CA LMCD1 NFATC2 NFATC1 CAMTA1 NRG1
0.0599754	7	37	3.13745	GO:0035329 hippo signaling	WWC1 WWTR1 TEAD1 CIT STK4 SHANK2 VGLL4
0.0599802	9	56	2.66523	GO:0010633 negative regulation of epithelial cell migration	PTPRG SP100 ANGPT4 STARD13 EVL SLIT2 PTPRM DAB2IP PTPRR
0.0604225	4	13	5.10267	GO:0006691 leukotriene metabolic process	SYK ALOX5AP MGST3 PLA2G4A
0.0604225	4	13	5.10267	GO:0014808 release of sequestered calcium ion into cytosol by sarcoplasmic reticulum	RYR2 DHRS7C CASQ1 TRDN
0.0604225	4	13	5.10267	GO:0002076 osteoblast development	HOXA2 LRP5 HDAC4 SMAD3
0.0604225	4	13	5.10267	GO:0035331 negative regulation of hippo signaling	CIT WWC1 SHANK2 VGLL4
0.0604225	4	13	5.10267	GO:1901881 positive regulation of protein depolymerization	ACTN2 CRACD DSTN CARMIL1
0.0614937	15	121	2.05583	GO:0006836 neurotransmitter transport	MCTP1 STXBP1 SYN3 STXBP5 SLC6A11 SLC22A3 PRKN ERC2 PREPL PTPRN2 DRD2 CADPS NRXN2 CTBP2 ADCY1
0.0623116	3	7	7.10728	GO:1904683 regulation of metalloendopeptidase activity	MBP TIMP3 SORL1
0.0623116	14	110	2.11065	GO:0007605 sensory perception of sound	ASIC2 PKHD1L1 EYA4 MBP RIPOR2 CACNA1D GABRB2 NAV2 THRB PCDH15 SRRM4 CDH23 ROR1 KCNQ1
0.0623116	120	1594	1.24846	GO:0008104 protein localization	WDFY4 INSIG2 PARD3B TRAM2 STXBP1 TRAK1 HEATR5B DLG4 COPG1 DPP10 ZNF423 NEDD4L ASIC2 MFHAS1 PRKN YWHAQ PREPL GJA1 PRKD1 MYRIP ATP2C2 PTPRK ESAM WWP2 RYR2 CCDC88A RAB31 VPS41 SEC16B DCLK1 PEX7 CDK9 SP100 FYN NPNT DNAJB6 ACTN2 IFT140 CFTR SYK IFT80 LIMK2 CDK1 SORCS2 ADCY5 PPP3CA TCIRG1 GRID2IP CCDC186 SKAP1 PRKCE CELSR1 DBN1 GNPTAB CGNL1 RAB14 RIPOR2 ICA1 NSD2 JARID2 SYTL3 RTN4 EFNA5 KLF7 NPLOC4 STA…
0.0623116	14	110	2.11065	GO:0019827 stem cell population maintenance	CNOT2 FANCC SS18 TBX3 LDB1 LRP5 PRDM14 TRIM8 MCPH1 NR2E1 PROX1 SFRP1 KDM2B MED27
0.0623116	14	110	2.11065	GO:0030534 adult behavior	EN1 PAX5 NTAN1 PRKN CARTPT CCND2 DRD2 NR4A2 SDK1 PBX3 PREX2 NRXN2 HOXD9 SHANK2
0.0623116	37	399	1.53783	GO:0031347 regulation of defense response	NECTIN2 PLCG2 SPINK5 ADAR GPR17 MFHAS1 WFDC1 ENPP3 LRP8 STAT5B SAMHD1 FOXP1 SYK NFKBIZ NPLOC4 DRD2 PIK3AP1 CLNK HAVCR2 SETD4 ADAMTS12 LSM14A RORA IL1R1 MCPH1 TRIM44 DCST1 LDLR FOXF1 SMAD3 TRIM62 IL16 LPCAT3 FABP4 PARP14 BRD4 MFSD12
0.0623116	61	731	1.38386	GO:0002520 immune system development	PLCG2 B2M ADAR RUNX1 MFHAS1 RBM47 MITF CARD11 KMT2A STAT5B SAMHD1 FOXP1 SYK DOCK2 PPP3CA TCIRG1 ITFG2 TSPAN2 CDIN1 NFKBIZ NSD2 JARID2 SOX13 LDB1 LRP5 MAD1L1 PRKCZ PREX1 ITPKB SETD1A TGFBR2 HAVCR2 RORA CDK6 CACNA1C INPP5D EML1 GAB2 SMAD3 SMAD7 RELB FLI1 SFRP1 ZMIZ1 STK4 INHBA CD109 EXT1 RBM15 DOCK1 IL6R TMEM91 WBP1L ZBTB16 KIRREL3 KCNQ1 TPO BCL11B EFNA2 CMTM7 PKN1
0.0623116	3	7	7.10728	GO:0045588 positive regulation of gamma-delta T cell differentiation	STAT5B SYK SOX13
0.0623116	3	7	7.10728	GO:0046645 positive regulation of gamma-delta T cell activation	STAT5B SYK SOX13
0.0623116	3	7	7.10728	GO:0070508 cholesterol import	CD36 LDLR SCARB1
0.0623116	3	7	7.10728	GO:0150094 amyloid-beta clearance by cellular catabolic process	MME CD36 LDLR
0.0629523	12	88	2.26141	GO:0001841 neural tube formation	MTHFD1L VASP OVOL2 LHX2 CELSR1 BRD2 RALA SHROOM3 SFRP1 KDM2B STK4 CC2D2A
0.0629649	13	99	2.17765	GO:0072089 stem cell proliferation	GJA1 OVOL2 TBX3 TGFBR2 SHOX2 RARB NES OSR2 AXIN2 NR2E1 WNT3 CD109 NFIB
0.0638016	8	47	2.82275	GO:0032922 circadian regulation of gene expression	KMT2A PPARGC1A ARNTL2 LGR4 DRD2 RORA RAI1 RELB
0.0638016	8	47	2.82275	GO:1901655 cellular response to ketone	CFTR ADCY5 PRKCE EFNA5 AHR SCNN1B SPP1 SFRP1
0.063811	18	157	1.90131	GO:0051403 stress-activated MAPK cascade	MFHAS1 MAP3K13 MAP2K6 TPD52L1 MAP3K4 MAGI3 MDFIC RELL1 TNIK SH3RF3 SMAD3 MECOM IGF1R SFRP1 SASH1 SH3RF2 MAP3K5 DAB2IP
0.0646825	22	206	1.77107	GO:0060485 mesenchyme development	BAMBI OVOL2 IL17RD RTN4 TBX3 MEOX1 TGFBR2 BNC2 AXIN2 FOXF1 SMAD3 SMAD7 SFRP1 WWTR1 TRIM62 EXT1 TCF7L2 PHLDB1 DAB2IP BMPR2 GATA5 ACTC1
0.0655478	37	401	1.53016	GO:0033993 response to lipid	INSIG2 PLCG2 HOXA2 PRKCA NCOR2 STAT5B FOXP1 CFTR SYK ADCY5 PRKCE PDE4B CD6 EFNA5 HSD17B2 AHR SCNN1B CD36 TGFBR2 HAVCR2 RORA IL12RB2 ANKRD1 SPP1 MN1 LDLR GRAMD1B SFRP1 ZMIZ1 PADI2 SASH1 SLIT2 EPHA3 SCARB1 DAB2IP SOCS2 MFSD12
0.0655478	48	551	1.44467	GO:0043009 chordate embryonic development	EN1 HOXA2 PAX5 DAD1 MTHFD1L PLXNA2 VASP OVOL2 SPECC1 EYA1 CELF4 RRN3 IFT140 LHX2 DSCAML1 XRCC2 CELSR1 DBN1 RTN4 BRD2 HSD17B2 TBX3 MEOX1 RNASEH2B PRDM14 TGFBR2 SHOX2 ECE1 VASH2 RALA TAB1 OSR2 AXIN2 SHROOM3 BIRC6 GPR161 FOXF1 GNA12 SMAD3 SFRP1 ZMIZ1 KDM2B HOXD9 STK4 EXT1 CC2D2A BMPR2 PTPRR
0.0655701	6	29	3.4311	GO:0014743 regulation of muscle hypertrophy	PPP3CA LMCD1 IGFBP5 PDE9A TRPC3 GATA5
0.0655701	6	29	3.4311	GO:0021799 cerebral cortex radially oriented cell migration	LRP8 RTN4 NR2E1 RELN ZMIZ1 DAB2IP
0.0665665	38	415	1.5185	GO:0014070 response to organic cyclic compound	INSIG2 DRD2 RYR2 NCOR2 STAT5B IFIH1 FOXP1 CFTR ADCY5 PRKCE PDE4B EFNA5 GNAO1 AHR RFTN1 SCNN1B CD36 TGFBR2 SLC26A3 RORA SDK1 SPP1 MN1 PPP2R2A CYP1B1 PIK3CG FOXF1 GRAMD1B SFRP1 ZMIZ1 PADI2 WT1 SLIT2 TRPC3 KCNQ1 DNMT3A SOCS2 HCN2
0.0665665	7	38	3.05489	GO:0097720 calcineurin-mediated signaling	PLCG2 PPP3CA LMCD1 NFATC2 NFATC1 CAMTA1 NRG1
0.0669944	28	283	1.64079	GO:0003002 regionalization	EN1 HOXA2 PLXNA2 KMT2A OVOL2 IFT140 LHX2 XRCC2 CELSR1 TBX3 LDB1 LRP5 MEOX1 AXIN2 NKX2-2 GPR161 FOXF1 SMAD3 RELN SFRP1 WNT3 KDM2B HOXD9 EXT1 ZBTB16 BMPR2 GATA5 SIX3
0.0684237	5	21	3.94849	GO:2000647 negative regulation of stem cell proliferation	OVOL2 RARB NR2E1 CD109 NFIB
0.0684905	60	721	1.38006	GO:0001775 cell activation	NECTIN2 PLCG2 B2M PRKAR1A WDFY4 MFHAS1 CARD11 PRKCA DYSF ENPP3 STAT5B BANK1 FYN VTCN1 FOXP1 SYK DOCK2 PPP3CA TCIRG1 CD44 PRKCE ITFG2 VWF CD6 NFKBIZ NSD2 SOX13 PAG1 STXBP1 AHR ICAM1 MAD1L1 PRKCZ PREX1 ITPKB CLNK SCNN1B TGFBR2 HAVCR2 RORA VCAM1 ENTPD2 ANXA3 NFATC2 ADAMTS18 INPP5D LDLR FOXF1 SMAD3 SMAD7 RELB SFRP1 ZMIZ1 PRKCQ IL6R ZBTB16 PLA2G4A BCL11B CMTM7 PKN1
0.0685022	15	123	2.0224	GO:0001505 regulation of neurotransmitter levels	MCTP1 STXBP1 SYN3 STXBP5 SLC6A11 SLC22A3 PRKN ERC2 PREPL PTPRN2 DRD2 CADPS NRXN2 CTBP2 ADCY1
0.0697119	10	68	2.43877	GO:0042102 positive regulation of T cell proliferation	CARD11 STAT5B VTCN1 SYK PPP3CA CD6 TGFBR2 HAVCR2 VCAM1 PRKCQ
0.0704398	24	233	1.70819	GO:0048872 homeostasis of number of cells	B2M ADAR MFHAS1 CARD11 FANCC KMT2A STAT5B RRN3 TCIRG1 CDIN1 PDE4B LDB1 LGR4 ITPKB PRDM14 SCNN1B CDK6 INPP5D INHBA EXT1 LPCAT3 SH2B2 KCNQ1 PKN1
0.0708486	17	147	1.91784	GO:0030072 peptide hormone secretion	PRKN CFTR ADCY5 TCIRG1 CCDC186 PRKCE ICA1 EFNA5 KLF7 PTPRN2 OLFML1 LRP5 DRD2 KCNB1 ANO1 SFRP1 TCF7L2
0.0714973	9	58	2.57333	GO:0006029 proteoglycan metabolic process	XYLT1 ACAN CHST8 NDNF EXT2 ADAMTS12 EXT1 TM9SF2 TCF7L2
0.0720369	13	101	2.13453	GO:0030833 regulation of actin filament polymerization	ESAM BIN1 VASP CAPZB PRKCE SPTB CYFIP2 CRACD PLEKHG2 FHOD3 SLIT2 CARMIL1 ARHGAP18
0.0720369	13	101	2.13453	GO:0032635 interleukin-6 production	PLCG2 IFIH1 BANK1 SYK MBP AFAP1L2 CD36 HAVCR2 SETD4 ZBTB20 INPP5D IL16 IL6R
0.0720369	13	101	2.13453	GO:0032675 regulation of interleukin-6 production	PLCG2 IFIH1 BANK1 SYK MBP AFAP1L2 CD36 HAVCR2 SETD4 ZBTB20 INPP5D IL16 IL6R
0.0744111	16	136	1.95102	GO:0031334 positive regulation of protein-containing complex assembly	NAV3 PLCG2 BIN1 VASP SYK FNIP2 SKAP1 PRKCE CRACD CD36 NEK7 NR1H2 NRG1 TRABD2B CARMIL1 DAB2IP
0.0749998	17	148	1.90488	GO:0050708 regulation of protein secretion	PRKN CFTR ADCY5 TCIRG1 PRKCE ICA1 EFNA5 KLF7 OLFML1 LRP5 DRD2 KCNB1 ANKRD1 ANO1 NR1H2 SFRP1 TCF7L2
0.0751091	4	14	4.73819	GO:1903514 release of sequestered calcium ion into cytosol by endoplasmic reticulum	RYR2 DHRS7C CASQ1 TRDN
0.0751091	51	598	1.41433	GO:0008284 positive regulation of cell population proliferation	ZNF423 BAMBI GJA1 CARD11 PRKD1 PRKCA STAT5B EYA1 VTCN1 FOXP1 LHX2 SYK PPP3CA CD6 RTN4 NTRK3 CCND2 TBX3 LRP5 DRD2 DOT1L RNASEH2B TGFBR2 HAVCR2 SHOX2 VASH2 CDK6 VCAM1 OSR2 NR2E1 NFATC2 PROX1 OSMR BIRC6 KDM1A FOXF1 GAB2 LIFR CDH13 IGF1R NRG1 SFRP1 ZMIZ1 WWTR1 SHANK2 PRKCQ GRK5 IL6R JCAD TCF7L2 BMPR2
0.0751091	7	39	2.97656	GO:0021795 cerebral cortex cell migration	LRP8 RTN4 NR2E1 RELN ZMIZ1 SLIT2 DAB2IP
0.0751091	4	14	4.73819	GO:0021819 layer formation in cerebral cortex	LRP8 NR2E1 RELN DAB2IP
0.0751091	4	14	4.73819	GO:0031290 retinal ganglion cell axon guidance	SLIT1 EFNA5 SLIT2 PTPRM
0.0751091	4	14	4.73819	GO:0002834 regulation of response to tumor cell	NECTIN2 AHR HAVCR2 DAPK1
0.0751091	4	14	4.73819	GO:0071625 vocalization behavior	NRXN2 SHANK2 EXT1 DLG4
0.0751091	4	14	4.73819	GO:0003356 regulation of cilium beat frequency	CFAP20 CCDC40 TTLL6 CFAP43
0.0751091	14	113	2.05461	GO:0098727 maintenance of cell number	CNOT2 FANCC SS18 TBX3 LDB1 LRP5 PRDM14 TRIM8 MCPH1 NR2E1 PROX1 SFRP1 KDM2B MED27
0.0751815	10	69	2.40343	GO:0031623 receptor internalization	PLCG2 RAB31 MAGI2 SYK RIN3 CD36 GSG1L GRK4 DNM2 RSPO1
0.075933	24	235	1.69365	GO:0048562 embryonic organ morphogenesis	HOXA2 PAX5 MTHFD1L INSIG2 OVOL2 EYA1 IFT140 DSCAML1 BLOC1S5 CELSR1 RIPOR2 TBX3 CCDC40 TGFBR2 SHOX2 RARB OSR2 ASB2 PROX1 FOXF1 SMAD3 KDM2B HOXD9 KCNQ1
0.0761098	54	641	1.39706	GO:0045321 leukocyte activation	NECTIN2 PLCG2 B2M PRKAR1A WDFY4 MFHAS1 CARD11 DYSF ENPP3 STAT5B BANK1 FYN VTCN1 FOXP1 SYK DOCK2 PPP3CA TCIRG1 CD44 PRKCE ITFG2 CD6 NFKBIZ NSD2 SOX13 PAG1 AHR ICAM1 MAD1L1 PRKCZ PREX1 ITPKB CLNK SCNN1B TGFBR2 HAVCR2 RORA VCAM1 ANXA3 NFATC2 INPP5D LDLR FOXF1 SMAD3 SMAD7 RELB SFRP1 ZMIZ1 PRKCQ IL6R ZBTB16 BCL11B CMTM7 PKN1
0.0763594	31	326	1.57697	GO:1903530 regulation of secretion by cell	SYT17 MCTP1 OLFML1 DRD2 RAB3C STXBP5 PRKN PREPL GJA1 CFTR SYK CARTPT ADCY5 TCIRG1 PRKCE ICA1 EFNA5 KLF7 STXBP1 LRP5 KCNB1 ANKRD1 RALA SPP1 FOXF1 ANO1 NR1H2 SFRP1 INHBA TCF7L2 ADCY1
0.0771167	65	798	1.3508	GO:0010628 positive regulation of gene expression	PLCG2 B2M ADAR RUNX1 PRKN MITF GJA1 CARD11 AGO2 SEC16B NCOR2 CUX2 STAT5B IFIH1 OVOL2 MRPS27 VTCN1 CELF4 PPARGC1A SYK PPP3CA MBP PDE4B CD6 NSD2 NTRK2 NTRK3 DRD2 PDE4D NCBP1 PRKCZ CLNK AFAP1L2 CD36 HAVCR2 SETD4 ZBTB20 RORA IL1R1 IL12RB2 NBAS OSR2 AXIN2 NKX2-2 NFATC2 SORL1 CYP1B1 LDLR SMAD3 EEF2 NRG1 RBM20 WNT3 PADI2 ELAVL4 WT1 INHBA IL16 PRKCQ LPCAT3 ARFGEF2 IL6R RNF207 GATA5 ACTC1
0.0771167	11	80	2.28025	GO:0014020 primary neural tube formation	MTHFD1L VASP OVOL2 LHX2 CELSR1 BRD2 RALA SHROOM3 SFRP1 KDM2B CC2D2A
0.0771289	19	173	1.82133	GO:0009952 anterior/posterior pattern specification	EN1 HOXA2 PLXNA2 KMT2A XRCC2 CELSR1 TBX3 LDB1 LRP5 MEOX1 AXIN2 FOXF1 SMAD3 SFRP1 WNT3 KDM2B HOXD9 ZBTB16 BMPR2
0.0773927	9	59	2.52971	GO:0042116 macrophage activation	PLCG2 MFHAS1 DYSF FOXP1 SYK PRKCE HAVCR2 RORA LDLR
0.0774638	16	137	1.93678	GO:0071902 positive regulation of protein serine/threonine kinase activity	FZD10 MAP3K13 SYK MAP2K6 CCNY TPD52L1 NTRK3 CCND2 MAP3K4 TAB1 PROX1 PIK3CG PTPN1 SASH1 MAP3K5 DAB2IP
0.0774808	18	161	1.85407	GO:1903039 positive regulation of leukocyte cell-cell adhesion	CARD11 STAT5B VTCN1 SYK PPP3CA CD44 SKAP1 CD6 NFKBIZ SOX13 PRKCZ ITPKB TGFBR2 HAVCR2 VCAM1 ZMIZ1 PRKCQ ZBTB16
0.0774808	8	49	2.70754	GO:0006081 cellular aldehyde metabolic process	BCO1 HOGA1 GRHPR ABCA4 SCNN1B NASP ALDH2 CYP1B1
0.0791125	14	114	2.03659	GO:0007254 JNK cascade	MFHAS1 MAP3K13 TPD52L1 MAGI3 MDFIC TNIK SH3RF3 SMAD3 MECOM IGF1R SFRP1 SH3RF2 MAP3K5 DAB2IP
0.0797596	29	301	1.59776	GO:0044782 cilium organization	SPAG16 IFT140 ABLIM1 ZNF423 DNAH17 CCDC88A ATXN10 DCLK1 SDCCAG8 IFT80 LIMK2 DNAH7 CFAP70 STK36 CFAP20 CCDC40 ASAP1 CFAP91 ABCC4 TTC12 CFAP58 SEPTIN9 DRC1 CEP250 CFAP43 WWTR1 DNAAF5 KCNQ1 CC2D2A
0.0800717	5	22	3.76901	GO:1902253 regulation of intrinsic apoptotic signaling pathway by p53 class mediator	PRKN RRN3 CD44 KDM1A PTTG1IP
0.0821577	51	602	1.40493	GO:0050776 regulation of immune response	NECTIN2 GRAMD4 PLCG2 SPINK5 B2M ADAR GPR17 MFHAS1 CARD11 ENPP3 LRP8 STAT5B IFIH1 FYN SAMHD1 FOXP1 SYK FYB2 SKAP1 PRKCE PDE4B NFKBIZ NSD2 RTN4 NPLOC4 LGR4 AHR DRD2 PIK3AP1 PDE4D RFTN1 PRKCZ CLNK CD36 HAVCR2 LSM14A IL1R1 RBCK1 NFATC2 DCST1 INPP5D FOXF1 SMAD3 SMAD7 TRIM62 PRKCQ SH2B2 DAB2IP PARP14 PKN1 MFSD12
0.0821577	72	902	1.32375	GO:0050877 nervous system process	DLGAP4 EN1 SPAG16 B2M ASIC2 PKHD1L1 NTAN1 SHISA9 PRKN EYS ITPR3 KMT2A CUX2 TENM4 ADGRB3 SORCS3 FABP5 FYN SPECC1 CELF4 MME EYA4 CARTPT ADCY5 PPP3CA MBP RIPOR2 NTRK2 CCND2 RBFOX1 CRTC1 ABCA4 DRD2 CACNB2 SCNN1B CD36 CACNA1D DMPK PBX3 GABRB2 TNNI3 NAV2 JPH3 TANC1 TNR NR2E1 THRB LDLR PCDH15 CASQ1 KATNIP SLC24A2 GRIK2 RELN GNAT3 ACP3 NRXN2 PDCL CFAP43 SRRM4 GRID2 SHANK2 ELAVL4 CDH23 ROR1 DLG4 KCNQ1 ADC…
0.0821577	17	150	1.87948	GO:0002790 peptide secretion	PRKN CFTR ADCY5 TCIRG1 CCDC186 PRKCE ICA1 EFNA5 KLF7 PTPRN2 OLFML1 LRP5 DRD2 KCNB1 ANO1 SFRP1 TCF7L2
0.0825091	12	92	2.16309	GO:0009749 response to glucose	CFTR SLC12A7 ADCY5 CCDC186 PRKCE EFNA5 KLF7 PTPRN2 LRP5 ZBTB20 KCNB1 ANO1
0.0825091	33	355	1.54158	GO:0042110 T cell activation	B2M PRKAR1A WDFY4 CARD11 STAT5B FYN VTCN1 SYK DOCK2 PPP3CA TCIRG1 CD44 CD6 NFKBIZ SOX13 PAG1 ICAM1 MAD1L1 PRKCZ PREX1 ITPKB TGFBR2 HAVCR2 RORA VCAM1 SMAD3 SMAD7 RELB ZMIZ1 PRKCQ IL6R ZBTB16 BCL11B
0.0825091	12	92	2.16309	GO:0060402 calcium ion transport into cytosol	PLCG2 PRKD1 RYR2 FYN PRKCE JPH3 DHRS7C CASQ1 SLC24A2 TRPC3 GRIN2B TRDN
0.0825897	11	81	2.2521	GO:0048704 embryonic skeletal system morphogenesis	HOXA2 PAX5 MTHFD1L EYA1 IFT140 DSCAML1 TGFBR2 SHOX2 OSR2 SMAD3 HOXD9
0.0845741	9	60	2.48755	GO:0001707 mesoderm formation	PRKAR1A GJA1 EYA1 EXT2 FOXF1 SMAD3 WNT3 INHBA BMPR2
0.0849228	13	104	2.07296	GO:0008217 regulation of blood pressure	ASIC2 CARTPT LRP5 DRD2 RNLS ECE1 EXT2 TNNI3 NAV2 GNA12 EXT1 KCNQ1 BMPR2
0.0849228	3	8	6.21887	GO:0014072 response to isoquinoline alkaloid	PRKCE DRD2 PPP2R2A
0.0849228	16	139	1.90891	GO:0021915 neural tube development	EN1 MTHFD1L PLXNA2 VASP OVOL2 IFT140 LHX2 CELSR1 BRD2 RALA SHROOM3 GPR161 SFRP1 KDM2B STK4 CC2D2A
0.0849228	3	8	6.21887	GO:0030948 negative regulation of vascular endothelial growth factor receptor signaling pathway	EPN2 PTPN1 DAB2IP
0.0849228	18	163	1.83132	GO:0031098 stress-activated protein kinase signaling cascade	MFHAS1 MAP3K13 MAP2K6 TPD52L1 MAP3K4 MAGI3 MDFIC RELL1 TNIK SH3RF3 SMAD3 MECOM IGF1R SFRP1 SASH1 SH3RF2 MAP3K5 DAB2IP
0.0849228	3	8	6.21887	GO:0038026 reelin-mediated signaling pathway	LRP8 RELN DAB2IP
0.0849228	3	8	6.21887	GO:0038063 collagen-activated tyrosine kinase receptor signaling pathway	SYK COL4A1 COL4A3
0.0849228	3	8	6.21887	GO:0042447 hormone catabolic process	MME ECE1 SPP1
0.0849228	3	8	6.21887	GO:0043278 response to morphine	PRKCE DRD2 PPP2R2A
0.0849228	3	8	6.21887	GO:0045586 regulation of gamma-delta T cell differentiation	STAT5B SYK SOX13
0.0849228	38	424	1.48627	GO:0045859 regulation of protein kinase activity	SH3BP5 PRKAR1A ADAR FZD10 CCDC88A LRP8 MAP3K13 SYK CARTPT MAP2K6 CCNY TPD52L1 NTRK3 PRKAG2 CCND2 MAP3K4 LRP5 KAT2B SRCIN1 TGFBR2 ERRFI1 TAB1 GNAQ SORL1 PROX1 PIK3CG PTPN1 RELN NRG1 SFRP1 WWTR1 PTPRT SASH1 FABP4 MAP3K5 DAB2IP ZFYVE28 PKN1
0.0849228	6	31	3.20974	GO:0046638 positive regulation of alpha-beta T cell differentiation	SYK NFKBIZ PRKCZ ITPKB TGFBR2 ZBTB16
0.0849228	3	8	6.21887	GO:0046643 regulation of gamma-delta T cell activation	STAT5B SYK SOX13
0.0849228	3	8	6.21887	GO:0048172 regulation of short-term neuronal synaptic plasticity	SHISA9 KMT2A GRIK2
0.0849228	3	8	6.21887	GO:0060396 growth hormone receptor signaling pathway	GHR STAT5B SOCS2
0.0849228	3	8	6.21887	GO:0060926 cardiac pacemaker cell development	TBX3 SHOX2 MAML1
0.0849228	3	8	6.21887	GO:0071378 cellular response to growth hormone stimulus	GHR STAT5B SOCS2
0.0849228	3	8	6.21887	GO:0086016 AV node cell action potential	RYR2 CACNB2 CACNA1C
0.0849228	3	8	6.21887	GO:0086027 AV node cell to bundle of His cell signaling	RYR2 CACNB2 CACNA1C
0.0849228	8	50	2.65339	GO:0097306 cellular response to alcohol	CFTR ADCY5 PRKCE EFNA5 AHR SCNN1B GRAMD1B SFRP1
0.0849228	3	8	6.21887	GO:0097692 histone H3-K4 monomethylation	KMT2A SETD1A SETD4
0.0849228	3	8	6.21887	GO:1900227 positive regulation of NLRP3 inflammasome complex assembly	PLCG2 CD36 NEK7
0.0856717	2	3	11.0558	GO:1902731 negative regulation of chondrocyte proliferation	SMAD7 BMPR2
0.0856717	2	3	11.0558	GO:1902960 negative regulation of aspartic-type endopeptidase activity involved in amyloid precursor protein catabolic process	BIN1 SORL1
0.0856717	2	3	11.0558	GO:0006198 cAMP catabolic process	PDE4B PDE4D
0.0856717	2	3	11.0558	GO:1904252 negative regulation of bile acid metabolic process	MALRD1 PROX1
0.0856717	2	3	11.0558	GO:1904694 negative regulation of vascular associated smooth muscle contraction	DOCK4 DOCK5
0.0856717	2	3	11.0558	GO:1905246 negative regulation of aspartic-type peptidase activity	BIN1 SORL1
0.0856717	2	3	11.0558	GO:1990504 dense core granule exocytosis	STXBP1 CADPS
0.0856717	2	3	11.0558	GO:2000391 positive regulation of neutrophil extravasation	RIPOR2 IL1R1
0.0856717	2	3	11.0558	GO:2000813 negative regulation of barbed-end actin filament capping	CRACD CARMIL1
0.0856717	2	3	11.0558	GO:2000977 regulation of forebrain neuron differentiation	B2M PROX1
0.0856717	2	3	11.0558	GO:0006772 thiamine metabolic process	TPK1 ACP3
0.0856717	36	398	1.50003	GO:0006873 cellular ion homeostasis	DRD2 PTGER3 CA2 PLCG2 PRKD1 RYR2 FYN CFTR ADCY5 TCIRG1 PRKCE KCNMA1 RYR3 SCARA5 SCNN1B CD36 SLC26A3 ATP6V0D1 CACNA1A LPAR1 DMPK TNNI3 JPH3 DHRS7C CACNA1C CASQ1 SLC24A2 GRIK2 SMAD3 THADA TRPC3 GRIN2B CDH23 KCNQ1 ATP6V1G1 TRDN
0.0856717	10	71	2.33573	GO:0007613 memory	NTAN1 ITPR3 CUX2 SORCS3 CCND2 CRTC1 JPH3 LDLR RELN ADCY1
0.0856717	2	3	11.0558	GO:0010813 neuropeptide catabolic process	MME ECE1
0.0856717	2	3	11.0558	GO:0010814 substance P catabolic process	MME ECE1
0.0856717	2	3	11.0558	GO:0014722 regulation of skeletal muscle contraction by calcium ion signaling	DMPK CASQ1
0.0856717	4	15	4.42231	GO:0021534 cell proliferation in hindbrain	ZNF423 RERE RORA SKOR2
0.0856717	2	3	11.0558	GO:0021773 striatal medium spiny neuron differentiation	INHBA BCL11B
0.0856717	4	15	4.42231	GO:0021924 cell proliferation in external granule layer	ZNF423 RERE RORA SKOR2
0.0856717	4	15	4.42231	GO:0021930 cerebellar granule cell precursor proliferation	ZNF423 RERE RORA SKOR2
0.0856717	12	93	2.13983	GO:0002224 toll-like receptor signaling pathway	GRAMD4 PLCG2 MFHAS1 PRKCE RTN4 LGR4 PIK3AP1 RFTN1 CD36 HAVCR2 DAB2IP MFSD12
0.0856717	2	3	11.0558	GO:0036335 intestinal stem cell homeostasis	LGR4 LPCAT3
0.0856717	2	3	11.0558	GO:0042723 thiamine-containing compound metabolic process	TPK1 ACP3
0.0856717	2	3	11.0558	GO:0044467 glial cell-derived neurotrophic factor production	DRD2 SORL1
0.0856717	2	3	11.0558	GO:0046070 dGTP metabolic process	SAMHD1 DGUOK
0.0856717	4	15	4.42231	GO:0046621 negative regulation of organ growth	WWC1 JARID2 STK4 VGLL4
0.0856717	11	82	2.22464	GO:0046632 alpha-beta T cell differentiation	SYK NFKBIZ PRKCZ ITPKB TGFBR2 RORA SMAD7 RELB IL6R ZBTB16 BCL11B
0.0856717	4	15	4.42231	GO:0046641 positive regulation of alpha-beta T cell proliferation	CARD11 SYK TGFBR2 PRKCQ
0.0856717	2	3	11.0558	GO:0046884 follicle-stimulating hormone secretion	TBX3 INHBA
0.0856717	2	3	11.0558	GO:0048241 epinephrine transport	SLC22A3 CARTPT
0.0856717	4	15	4.42231	GO:0050775 positive regulation of dendrite morphogenesis	LRP8 CUX2 DBN1 RELN
0.0856717	2	3	11.0558	GO:0050923 regulation of negative chemotaxis	PLXNA4 SLIT2
0.0856717	2	3	11.0558	GO:0002835 negative regulation of response to tumor cell	AHR HAVCR2
0.0856717	2	3	11.0558	GO:0002838 negative regulation of immune response to tumor cell	AHR HAVCR2
0.0856717	4	15	4.42231	GO:0055094 response to lipoprotein particle	SYK CD36 LDLR CDH13
0.0856717	2	3	11.0558	GO:0055095 lipoprotein particle mediated signaling	CD36 CDH13
0.0856717	2	3	11.0558	GO:0055096 low-density lipoprotein particle mediated signaling	CD36 CDH13
0.0856717	9	61	2.44677	GO:0070555 response to interleukin-1	PRKCA ADAMTS12 RORA IL1R1 ANKRD1 USP10 SFRP1 DAB2IP MFSD12
0.0856717	2	3	11.0558	GO:0070858 negative regulation of bile acid biosynthetic process	MALRD1 PROX1
0.0856717	4	15	4.42231	GO:0003161 cardiac conduction system development	TBX3 SHOX2 NRG1 MAML1
0.0856717	2	3	11.0558	GO:0071504 cellular response to heparin	SFRP1 SLIT2
0.0856717	4	15	4.42231	GO:0090136 epithelial cell-cell adhesion	ITGB5 CTNNA3 VCL CYP1B1
0.0856717	2	3	11.0558	GO:0097477 lateral motor column neuron migration	DAB1 RELN
0.0856717	4	15	4.42231	GO:0098856 intestinal lipid absorption	CD36 LDLR LPCAT3 SCARB1
0.0856717	2	3	11.0558	GO:0098912 membrane depolarization during atrial cardiac muscle cell action potential	CACNB2 CACNA1C
0.0856717	12	93	2.13983	GO:0099173 postsynapse organization	DLG4 LRP8 CUX2 FYN DBN1 CTNND2 SRCIN1 TANC1 RELN NRXN2 GRID2 ARHGAP22
0.0856717	2	3	11.0558	GO:1900166 regulation of glial cell-derived neurotrophic factor production	DRD2 SORL1
0.0856717	2	3	11.0558	GO:1900168 positive regulation of glial cell-derived neurotrophic factor production	DRD2 SORL1
0.0856717	2	3	11.0558	GO:1901896 positive regulation of ATPase-coupled calcium transmembrane transporter activity	RYR2 HSPA2
0.0856717	4	15	4.42231	GO:1902430 negative regulation of amyloid-beta formation	BIN1 NTRK2 RTN4 SORL1
0.0858818	7	41	2.83136	GO:0021872 forebrain generation of neurons	B2M NDNF NR2E1 PROX1 ZMIZ1 INHBA BCL11B
0.0858818	7	41	2.83136	GO:0048016 inositol phosphate-mediated signaling	PLCG2 PPP3CA LMCD1 NFATC2 NFATC1 CAMTA1 NRG1
0.0860343	19	177	1.78017	GO:0030522 intracellular receptor signaling pathway	DHRS3 NCOR2 IFIH1 FABP5 FOXP1 NPLOC4 ZNF536 LSM14A RORA RARB NR2F1 FAM120B THRB MN1 NR1H2 SFRP1 ZMIZ1 PADI2 CTBP2
0.0864188	5	23	3.60514	GO:2000516 positive regulation of CD4-positive alpha-beta T cell activation	CARD11 NFKBIZ PRKCZ TGFBR2 PRKCQ
0.0864188	5	23	3.60514	GO:0021697 cerebellar cortex formation	LDB1 RORA PROX1 GRID2 SKOR2
0.0864188	35	386	1.5037	GO:0030003 cellular cation homeostasis	DRD2 PTGER3 CA2 PLCG2 PRKD1 RYR2 FYN CFTR ADCY5 TCIRG1 PRKCE KCNMA1 RYR3 SCARA5 SCNN1B CD36 SLC26A3 ATP6V0D1 CACNA1A LPAR1 DMPK TNNI3 JPH3 DHRS7C CACNA1C CASQ1 SLC24A2 GRIK2 SMAD3 THADA TRPC3 GRIN2B CDH23 ATP6V1G1 TRDN
0.0864188	5	23	3.60514	GO:0035640 exploration behavior	KMT2A PRKCE JPH3 TNR DLG4
0.086787	8	51	2.60136	GO:0034109 homotypic cell-cell adhesion	PRKCA CTNNA3 SYK STXBP1 PKP2 ADAMTS18 PLPP3 PRKCQ
0.0868867	22	215	1.69693	GO:0006887 exocytosis	SYT17 SYTL3 OLFML1 STXBP1 RAB3C STXBP5 PRKN ERC2 PREPL RAB31 CFTR SYK DRD2 CADPS CLNK RIMS4 RALA ANXA3 EXOC6B FOXF1 CTBP2 ADCY1
0.0868867	12	94	2.11706	GO:0009746 response to hexose	CFTR SLC12A7 ADCY5 CCDC186 PRKCE EFNA5 KLF7 PTPRN2 LRP5 ZBTB20 KCNB1 ANO1
0.0873925	10	72	2.30329	GO:0072091 regulation of stem cell proliferation	GJA1 OVOL2 TBX3 TGFBR2 SHOX2 RARB OSR2 NR2E1 CD109 NFIB
0.0875615	11	83	2.19783	GO:0007266 Rho protein signal transduction	PLEKHG7 DLC1 CELSR1 RTKN MYO9B RIPOR2 LPAR1 RIT2 GNA12 CDH13 CDC42SE2
0.0875615	11	83	2.19783	GO:0001657 ureteric bud development	ADAMTS16 NPNT EYA1 GZF1 LGR4 RARB SMAD3 SMAD7 SFRP1 WT1 SLIT2
0.0875615	20	190	1.74565	GO:0022409 positive regulation of cell-cell adhesion	CARD11 STAT5B VTCN1 SYK PPP3CA CD44 SKAP1 CD6 NFKBIZ SOX13 PRKCZ ITPKB TGFBR2 HAVCR2 VCAM1 SMAD7 ZMIZ1 PLPP3 PRKCQ ZBTB16
0.0875615	11	83	2.19783	GO:0097553 calcium ion transmembrane import into cytosol	PLCG2 PRKD1 RYR2 FYN PRKCE JPH3 DHRS7C CASQ1 SLC24A2 GRIN2B TRDN
0.0876114	15	129	1.92833	GO:0035148 tube formation	MTHFD1L VASP OVOL2 SDCCAG8 LHX2 CELSR1 BRD2 RALA SHROOM3 SFRP1 KDM2B STK4 NFIB DAB2IP CC2D2A
0.0881427	41	469	1.44974	GO:0000226 microtubule cytoskeleton organization	SPAG16 PARD3B STK36 NCKAP5 TACC2 PHLDB1 NAV3 DNAH17 GJA1 DCLK1 SS18 SDCCAG8 MAP1B CCDC61 XRCC3 LIMK2 DNAH7 CHD3 XRCC2 TBCD CRMP1 EFNA5 KAT2B CCSER2 CCDC40 PRKCZ TTLL6 LSM14A CFAP91 TTC12 MCPH1 CFAP58 TPPP EML1 TTLL11 DRC1 CEP250 CFAP43 DNAAF5 EPHA3 CC2D2A
0.0886192	6	32	3.10944	GO:0014904 myotube cell development	PPP3CA RIPOR2 SHOX2 HDAC4 NFATC2 TMEM182
0.0886192	6	32	3.10944	GO:0060632 regulation of microtubule-based movement	CFAP20 TACR3 CCDC40 TTLL6 PRDM14 CFAP43
0.0898353	32	347	1.52933	GO:0006875 cellular metal ion homeostasis	DRD2 PTGER3 PLCG2 PRKD1 RYR2 FYN ADCY5 TCIRG1 PRKCE KCNMA1 RYR3 SCARA5 SCNN1B CD36 ATP6V0D1 CACNA1A LPAR1 DMPK TNNI3 JPH3 DHRS7C CACNA1C CASQ1 SLC24A2 GRIK2 SMAD3 THADA TRPC3 GRIN2B CDH23 ATP6V1G1 TRDN
0.0920206	9	62	2.40731	GO:0048644 muscle organ morphogenesis	SMTNL1 ACTC1 PKP2 SHOX2 ANKRD1 TNNI3 PROX1 SMAD7 NRG1
0.0926853	12	95	2.09478	GO:0034284 response to monosaccharide	CFTR SLC12A7 ADCY5 CCDC186 PRKCE EFNA5 KLF7 PTPRN2 LRP5 ZBTB20 KCNB1 ANO1
0.0928868	16	142	1.86858	GO:0003341 cilium movement	SPAG16 DNAH7 CFAP70 STK36 CFAP20 ADCY10 TACR3 CCDC40 TTLL6 PRDM14 TTC12 CFAP58 KATNIP CFAP43 DNAAF5 DNAH9
0.0941426	10	73	2.27173	GO:0050806 positive regulation of synaptic transmission	ITPR3 MME PRKCE NTRK2 TNR NR2E1 GRIK2 RELN LAMA2 ADCY1
0.0941426	11	84	2.17167	GO:0072163 mesonephric epithelium development	ADAMTS16 NPNT EYA1 GZF1 LGR4 RARB SMAD3 SMAD7 SFRP1 WT1 SLIT2
0.0941426	11	84	2.17167	GO:0072164 mesonephric tubule development	ADAMTS16 NPNT EYA1 GZF1 LGR4 RARB SMAD3 SMAD7 SFRP1 WT1 SLIT2
0.0949709	8	52	2.55133	GO:1901184 regulation of ERBB signaling pathway	CCDC88A RTN4 AFAP1L2 ERRFI1 MVB12B CDH13 BCAR3 ZFYVE28
0.0972026	17	155	1.81885	GO:0051216 cartilage development	ACAN IFT80 CD44 ZNF219 TGFBR2 SHOX2 EXT2 ADAMTS12 RARB OSR2 AXIN2 SMAD3 SMAD7 EXT1 ZBTB16 NFIB BMPR2
0.0983488	15	131	1.89889	GO:0002221 pattern recognition receptor signaling pathway	GRAMD4 PLCG2 MFHAS1 IFIH1 PRKCE RTN4 NPLOC4 LGR4 PIK3AP1 RFTN1 CD36 HAVCR2 LSM14A DAB2IP MFSD12
0.0983488	19	180	1.7505	GO:0045444 fat cell differentiation	ZNF423 SOX13 LRP5 NR4A2 GLIS1 RORA FAM120B TRIO SMAD3 ZBTB7C SFRP1 WWTR1 STK4 CTBP2 FTO FABP4 TCF7L2 SH2B2 ZBTB16
0.098853	49	585	1.38906	GO:0032880 regulation of protein localization	DPP10 NEDD4L MFHAS1 PRKN PRKD1 WWP2 CCDC88A SEC16B DCLK1 CDK9 SP100 FYN DNAJB6 ACTN2 CFTR LIMK2 CDK1 ADCY5 TCIRG1 PRKCE RAB14 RIPOR2 ICA1 NSD2 RTN4 EFNA5 KLF7 OLFML1 LRP5 VCL DRD2 CD36 KCNB1 TRIM8 ANKRD1 STX8 GPD1L SORL1 PARP1 KDM1A PTPN1 ANO1 NR1H2 CEP250 SFRP1 WWTR1 EPHA3 TCF7L2 PPFIA1
0.0994945	9	63	2.36909	GO:0007044 cell-substrate junction assembly	PTPRK ACTN2 EFNA5 LDB1 VCL DLC1 PEAK1 EPHA3 STON1
0.0994945	5	24	3.45493	GO:0010464 regulation of mesenchymal cell proliferation	LRP5 TGFBR2 SHOX2 FOXF1 NFIB
0.0994945	5	24	3.45493	GO:0010719 negative regulation of epithelial to mesenchymal transition	OVOL2 IL17RD SFRP1 TRIM62 DAB2IP
0.0994945	5	24	3.45493	GO:0030201 heparan sulfate proteoglycan metabolic process	XYLT1 EXT2 EXT1 TM9SF2 TCF7L2
0.0994945	5	24	3.45493	GO:0034122 negative regulation of toll-like receptor signaling pathway	GRAMD4 MFHAS1 LGR4 DAB2IP MFSD12
0.0994945	5	24	3.45493	GO:0044058 regulation of digestive system process	PTGER3 PPP3CA NR1H2 LPCAT3 KCNQ1
0.0994945	9	63	2.36909	GO:0045582 positive regulation of T cell differentiation	STAT5B SYK NFKBIZ SOX13 PRKCZ ITPKB TGFBR2 ZMIZ1 ZBTB16
0.0994945	9	63	2.36909	GO:0051865 protein autoubiquitination	PRKN WWP2 DDB2 RNF112 UHRF1 RNF122 SH3RF3 SASH1 SH3RF2
0.0994945	5	24	3.45493	GO:0060037 pharyngeal system development	HOXA2 PLXNA2 EYA1 ECE1 BMPR2
0.0994945	5	24	3.45493	GO:1901797 negative regulation of signal transduction by p53 class mediator	PRKN RRN3 CD44 KDM1A PTTG1IP
0.100001	6	33	3.01521	GO:0045880 positive regulation of smoothened signaling pathway	EVC STK36 SHOX2 PDCL SFRP1 SKOR2
0.100248	11	85	2.14612	GO:0008360 regulation of cell shape	BAMBI FYN PARVB DNMBP ARHGAP15 DLC1 LPAR1 GNA12 MKLN1 ARHGAP18 ARHGEF18
0.101311	56	686	1.35377	GO:0048534 hematopoietic or lymphoid organ development	PLCG2 B2M ADAR RUNX1 MFHAS1 RBM47 MITF CARD11 KMT2A STAT5B FOXP1 SYK DOCK2 PPP3CA TCIRG1 ITFG2 TSPAN2 CDIN1 NFKBIZ JARID2 SOX13 LDB1 LRP5 MAD1L1 PRKCZ PREX1 ITPKB SETD1A TGFBR2 RORA CDK6 INPP5D EML1 GAB2 SMAD7 RELB FLI1 SFRP1 ZMIZ1 STK4 INHBA CD109 EXT1 RBM15 DOCK1 IL6R TMEM91 WBP1L ZBTB16 KIRREL3 KCNQ1 TPO BCL11B EFNA2 CMTM7 PKN1
0.102471	4	16	4.14592	GO:0032332 positive regulation of chondrocyte differentiation	ZNF219 SMAD3 SMAD7 ZBTB16
0.102471	4	16	4.14592	GO:0070296 sarcoplasmic reticulum calcium ion transport	RYR2 DHRS7C CASQ1 TRDN
0.102471	14	120	1.93476	GO:0072073 kidney epithelium development	ADAMTS16 NPNT EYA1 GZF1 LGR4 RARB SMAD3 SMAD7 SFRP1 WWTR1 WT1 SLIT2 EXT1 MTSS1
0.102471	4	16	4.14592	GO:0099625 ventricular cardiac muscle cell membrane repolarization	KCND3 KCNH2 RNF207 KCNQ1
0.102537	15	132	1.88451	GO:0032872 regulation of stress-activated MAPK cascade	MFHAS1 TPD52L1 MAP3K4 MAGI3 MDFIC RELL1 TNIK SH3RF3 MECOM IGF1R SFRP1 SASH1 SH3RF2 MAP3K5 DAB2IP
0.10313	8	53	2.50319	GO:0061387 regulation of extent of cell growth	MAP3K13 PLXNA4 RTN4 EFNA5 TNR WNT3 CDH4 BMPR2
0.104052	7	43	2.69967	GO:0030042 actin filament depolymerization	ACTN2 CAPZB SPTB CRACD DSTN MICAL2 CARMIL1
0.104052	7	43	2.69967	GO:0043616 keratinocyte proliferation	PRKD1 PTPRK OVOL2 IFT80 CDH13 CD109 BCL11B
0.104052	7	43	2.69967	GO:0060079 excitatory postsynaptic potential	CUX2 CELF4 PPP3CA DMPK GRIK2 RELN GRID2
0.104161	12	97	2.05159	GO:0046328 regulation of JNK cascade	MFHAS1 TPD52L1 MAGI3 MDFIC TNIK SH3RF3 MECOM IGF1R SFRP1 SH3RF2 MAP3K5 DAB2IP
0.104691	3	9	5.52789	GO:2001169 regulation of ATP biosynthetic process	ATPSCKMT PPARGC1A PARP1
0.104691	3	9	5.52789	GO:0006904 vesicle docking involved in exocytosis	STXBP1 CFTR CTBP2
0.104691	3	9	5.52789	GO:0001771 immunological synapse formation	DOCK2 CD6 HAVCR2
0.104691	3	9	5.52789	GO:0010867 positive regulation of triglyceride biosynthetic process	LDLR NR1H2 SCARB1
0.104691	3	9	5.52789	GO:0021554 optic nerve development	TCIRG1 NAV2 EXT1
0.104691	3	9	5.52789	GO:0042053 regulation of dopamine metabolic process	PRKN NR4A2 ALDH2
0.104691	3	9	5.52789	GO:0042069 regulation of catecholamine metabolic process	PRKN NR4A2 ALDH2
0.104691	3	9	5.52789	GO:0060081 membrane hyperpolarization	CFTR CRTC1 SLC26A3
0.104691	3	9	5.52789	GO:0060174 limb bud formation	PLXNA2 ZNF219 WNT3
0.104691	3	9	5.52789	GO:0060416 response to growth hormone	GHR STAT5B SOCS2
0.104691	3	9	5.52789	GO:0060623 regulation of chromosome condensation	NCAPH MCPH1 SMC4
0.104691	3	9	5.52789	GO:0060920 cardiac pacemaker cell differentiation	TBX3 SHOX2 MAML1
0.104691	3	9	5.52789	GO:0086067 AV node cell to bundle of His cell communication	RYR2 CACNB2 CACNA1C
0.104979	9	64	2.33208	GO:0008344 adult locomotory behavior	EN1 NTAN1 PRKN CCND2 DRD2 NR4A2 PBX3 PREX2 HOXD9
0.104979	11	86	2.12117	GO:0014902 myotube differentiation	ADGRB3 PPP3CA NLN RIPOR2 SHOX2 DMPK HDAC4 TANC1 NFATC2 MAML1 TMEM182
0.104979	9	64	2.33208	GO:0032755 positive regulation of interleukin-6 production	PLCG2 IFIH1 SYK MBP CD36 SETD4 ZBTB20 IL16 IL6R
0.104979	13	109	1.97787	GO:0035265 organ growth	WWC1 PRKAR1A EVC TENM4 IFT80 JARID2 TGFBR2 RARB BNC2 PROX1 STK4 EXT1 VGLL4
0.104979	13	109	1.97787	GO:0043123 positive regulation of I-kappaB kinase/NF-kappaB signaling	PRKN CARD11 PRKD1 FYN PRKCE UBE2V1 CD36 LPAR1 TRIM8 RBCK1 TRIM62 ROR1 BRD4
0.104979	16	145	1.82992	GO:0050870 positive regulation of T cell activation	CARD11 STAT5B VTCN1 SYK PPP3CA CD6 NFKBIZ SOX13 PRKCZ ITPKB TGFBR2 HAVCR2 VCAM1 ZMIZ1 PRKCQ ZBTB16
0.104979	13	109	1.97787	GO:0051017 actin filament bundle assembly	RHPN2 PHACTR1 PRKN CCDC88A ITGB5 CGNL1 EVL DLC1 LPAR1 TMEFF2 CARMIL1 PPFIA1 ARHGEF18
0.104979	13	109	1.97787	GO:0060759 regulation of response to cytokine stimulus	ADAR PRKN IFIH1 SAMHD1 SYK LSM14A IL1R1 TRIM44 DCST1 PADI2 SLIT2 PARP14 MFSD12
0.104979	16	145	1.82992	GO:0071375 cellular response to peptide hormone stimulus	INSIG2 GHR RAB31 STAT5B ACTN2 KAT2B NR4A2 PRKCZ SORL1 PARP1 PTPN1 CAMK2A BCAR3 PRKCQ SH2B2 SOCS2
0.105409	10	75	2.21116	GO:1904064 positive regulation of cation transmembrane transport	ATPSCKMT PLCG2 RYR2 ACTN2 CASQ1 RELN KCNH2 RNF207 KCNQ1 HSPA2
0.105409	10	75	2.21116	GO:0001843 neural tube closure	MTHFD1L VASP LHX2 CELSR1 BRD2 RALA SHROOM3 SFRP1 KDM2B CC2D2A
0.105409	20	195	1.70089	GO:0042886 amide transport	SLC14A2 PRKN ABCC5 CFTR ADCY5 TCIRG1 CCDC186 PRKCE ICA1 EFNA5 KLF7 PTPRN2 ABCB9 OLFML1 LRP5 DRD2 KCNB1 ANO1 SFRP1 TCF7L2
0.105409	10	75	2.21116	GO:0045621 positive regulation of lymphocyte differentiation	STAT5B SYK NFKBIZ SOX13 PRKCZ ITPKB TGFBR2 INPP5D ZMIZ1 ZBTB16
0.105409	27	286	1.56559	GO:0002683 negative regulation of immune system process	SPINK5 PRKAR1A ADAR GPR17 ENPP3 BANK1 VTCN1 SAMHD1 RIN3 PAG1 AHR DRD2 MAD1L1 CLNK HAVCR2 CDK6 DCST1 INPP5D LDLR FOXF1 SMAD7 SFRP1 PADI2 SLIT2 PARP14 PKN1 MFSD12
0.105409	80	1039	1.27689	GO:0065003 protein-containing complex assembly	SGIP1 NAV3 PLCG2 STXBP5 B2M ADAR DNAH17 PRKN ERC2 MITF CARD11 AGO2 ESAM CELF2 BIN1 SEC16B KMT2A VASP MDN1 TEAD1 CELF4 SAMHD1 CAPZB PARD6B SYK DNAH7 TMC8 TBCD FNIP2 SKAP1 PRKCE RIPOR2 KCND3 SPTB RTN4 CYFIP2 BRD2 EVL ALOX5AP CRTC1 STXBP1 EIF3B CRACD NCBP1 SCARA5 CCDC40 PRKCZ PRMT8 CADPS EIF3L CD36 KCNB1 TMEM242 NEK7 TTC12 SORL1 TPPP CASQ1 PLEKHG2 SMAD3 ECPAS DRC1 NR1H2 FHOD3 PDCL NRG1 ZNF827 DNAAF5…
0.107251	23	234	1.63002	GO:0007265 Ras protein signal transduction	PLEKHG7 RALGPS1 DLC1 RIT2 PRKD1 RASAL1 CELSR1 RTKN MYO9B RIPOR2 RASGRP3 ITPKB LPAR1 RALA ELMO1 PIK3CG GNA12 CDH13 NRG1 CDC42SE2 IQSEC1 ARFGEF2 CYTH3
0.108475	46	548	1.39206	GO:0060341 regulation of cellular localization	DPP10 NEDD4L MFHAS1 NRDE2 PRKN PRKD1 CCDC88A SEC16B DCLK1 CDK9 SP100 FYN MAP1B ACTN2 CFTR SYK LIMK2 USP7 CDK1 ADCY5 PRKCE RIPOR2 RTN4 EFNA5 KLF7 LRP5 KAT2B MAD1L1 CD36 KCNB1 TRIM8 STX8 GPD1L JPH3 DHRS7C SORL1 PTPN1 CASQ1 FOXF1 ANO1 CEP250 WWTR1 TRPC3 EPHA3 TCF7L2 PPFIA1
0.108944	6	34	2.92653	GO:2001259 positive regulation of cation channel activity	ATPSCKMT PLCG2 ACTN2 CASQ1 RELN RNF207
0.108944	6	34	2.92653	GO:0006809 nitric oxide biosynthetic process	CYB5R3 CD36 RORA CYP1B1 SMAD3 DDAH1
0.108944	6	34	2.92653	GO:0010837 regulation of keratinocyte proliferation	PRKD1 PTPRK OVOL2 IFT80 CD109 BCL11B
0.108944	6	34	2.92653	GO:0021879 forebrain neuron differentiation	B2M NDNF PROX1 ZMIZ1 INHBA BCL11B
0.108944	6	34	2.92653	GO:0031663 lipopolysaccharide-mediated signaling pathway	PLCG2 PRKCA PRKCE CD6 SASH1 MFSD12
0.108944	6	34	2.92653	GO:0002090 regulation of receptor internalization	PLCG2 MAGI2 SYK RIN3 GSG1L RSPO1
0.109378	8	54	2.45684	GO:0071347 cellular response to interleukin-1	ADAMTS12 RORA IL1R1 ANKRD1 USP10 SFRP1 DAB2IP MFSD12
0.11071	5	25	3.31673	GO:0033688 regulation of osteoblast proliferation	LRP5 AXIN2 MN1 SMAD3 SFRP1
0.11071	11	87	2.09679	GO:0034767 positive regulation of ion transmembrane transport	ATPSCKMT PLCG2 RYR2 ACTN2 CFTR CASQ1 RELN KCNH2 RNF207 KCNQ1 HSPA2
0.11071	11	87	2.09679	GO:0035051 cardiocyte differentiation	TENM4 ACTN2 TBX3 ACTC1 SHOX2 RARB ASB2 PROX1 FHOD3 NRG1 MAML1
0.11071	5	25	3.31673	GO:0045577 regulation of B cell differentiation	CARD11 STAT5B SYK INPP5D SFRP1
0.11071	23	235	1.62308	GO:0002831 regulation of response to biotic stimulus	NECTIN2 PLCG2 SPINK5 ADAR PRKCA LRP8 STAT5B SAMHD1 FOXP1 SYK NPLOC4 AHR DRD2 CLNK HAVCR2 LSM14A TRIM44 DCST1 DAPK1 TRIM62 SASH1 PARP14 MFSD12
0.11071	11	87	2.09679	GO:0003279 cardiac septum development	PLXND1 NSD2 TBX3 DHRS3 TGFBR2 TAB1 PROX1 SMAD7 RBM15 MAML1 BMPR2
0.11138	7	44	2.63831	GO:0030516 regulation of axon extension	MAP3K13 PLXNA4 RTN4 TNR WNT3 CDH4 BMPR2
0.112338	9	65	2.2962	GO:1904888 cranial skeletal system development	HOXA2 PAX5 MTHFD1L INSIG2 IFT140 TGFBR2 SMAD3 EXT1 FOXN3
0.112338	9	65	2.2962	GO:0008589 regulation of smoothened signaling pathway	EVC IFT140 STK36 SHOX2 RORA GPR161 PDCL SFRP1 SKOR2
0.112338	10	76	2.18206	GO:0002832 negative regulation of response to biotic stimulus	SPINK5 ADAR SAMHD1 NPLOC4 AHR DRD2 HAVCR2 DCST1 PARP14 MFSD12
0.112338	10	76	2.18206	GO:0060606 tube closure	MTHFD1L VASP LHX2 CELSR1 BRD2 RALA SHROOM3 SFRP1 KDM2B CC2D2A
0.113425	20	197	1.68362	GO:0006066 alcohol metabolic process	INSIG2 ITPKB DEGS2 PLCG2 TPK1 CFTR IDH1 LRP5 DHRS3 AKR1B1 SCNN1B SULT2B1 INPP5A CYP1B1 LDLR LIPC ACP3 PLPP3 LPCAT3 SCARB1
0.113606	25	262	1.58241	GO:0007159 leukocyte cell-cell adhesion	PRKAR1A CARD11 STAT5B VTCN1 PODXL2 SYK PPP3CA CD44 SKAP1 CD6 NFKBIZ SOX13 PAG1 ICAM1 MAD1L1 PRKCZ ITPKB TGFBR2 HAVCR2 VCAM1 SMAD7 ZMIZ1 PRKCQ EXT1 ZBTB16
0.114044	12	99	2.01014	GO:0043524 negative regulation of neuron apoptotic process	EN1 PRKN PLXND1 PPARGC1A XRCC2 NDNF STXBP1 NR4A2 NES GABRB2 GRIK2 KDM2B
0.115325	33	370	1.47908	GO:0016570 histone modification	RYBP PAX5 PRKD1 KMT2A CDK9 EYA1 DDB2 CHD3 SGF29 NSD2 JARID2 LDB1 UHRF1 BRD7 DOT1L KAT2B SF3B3 PRMT8 KDM4B PRDM14 SETD1A SETD4 USP3 HDAC4 HDAC9 KDM1A EYA2 KDM2B PADI2 MBD2 TAF4 EPC1 BRD4
0.115325	54	665	1.34664	GO:0019637 organophosphate metabolic process	GFPT2 AK7 AK5 ATPSCKMT ITPKB PDE9A SOCS2 PLCG2 TPK1 PIGL AK8 ENPP3 FABP5 SAMHD1 PPARGC1A ADCY5 PDE4B NPR2 CHKA ADCY10 PFKFB3 SYNJ2 PRKAG2 PDE4D DGUOK RNASEH2B SULT2B1 PRPSAP2 ZBTB20 INPP5A PTDSS1 RORA ENTPD2 HDAC4 FAR2 GPD1L PARP1 INPP5D LDLR PIK3CG PIP5K1B PFKP PGS1 DRC1 NR1H2 ACP3 PAPSS1 PLPP3 LPCAT3 PLPP4 SCARB1 PLA2G4A ADCY1 ASPDH
0.115449	13	111	1.94223	GO:0030041 actin filament polymerization	ESAM BIN1 VASP CAPZB PRKCE SPTB CYFIP2 CRACD PLEKHG2 FHOD3 SLIT2 CARMIL1 ARHGAP18
0.115449	13	111	1.94223	GO:0040029 regulation of gene expression epigenetic	LHX2 JARID2 DOT1L MORC1 CDYL PRDM14 KDM1A PADI2 MBD2 RBM15 EPC1 KCNQ1 DNMT3A
0.115449	13	111	1.94223	GO:0061572 actin filament bundle organization	RHPN2 PHACTR1 PRKN CCDC88A ITGB5 CGNL1 EVL DLC1 LPAR1 TMEFF2 CARMIL1 PPFIA1 ARHGEF18
0.115449	15	135	1.84263	GO:0070302 regulation of stress-activated protein kinase signaling cascade	MFHAS1 TPD52L1 MAP3K4 MAGI3 MDFIC RELL1 TNIK SH3RF3 MECOM IGF1R SFRP1 SASH1 SH3RF2 MAP3K5 DAB2IP
0.117551	17	160	1.76201	GO:0010038 response to metal ion	SYT17 OLFML1 PLCG2 B2M RYR2 ITPR3 RASAL1 PPP3CA TCIRG1 KCNMA1 ALOX5AP ITPKB NEK7 FOSB TRPC3 FABP4 DLG4
0.117607	4	17	3.90204	GO:0014823 response to activity	RYR2 PPARGC1A SMTNL1 SRL
0.117607	4	17	3.90204	GO:0032753 positive regulation of interleukin-4 production	SYK PRKCZ HAVCR2 PRKCQ
0.117607	8	55	2.41217	GO:0045638 negative regulation of myeloid cell differentiation	STAT5B LDB1 ITPKB CDK6 INPP5D SFRP1 RBM15 ZBTB16
0.117607	24	250	1.59203	GO:0051051 negative regulation of transport	DRD2 PTGER3 NEDD4L PRKN GJA1 WWP2 DYSF KCNAB1 BIN1 SP100 FABP5 MAP1B ACTN2 RIN3 KLF7 CD36 KCNB1 FOXF1 NR1H2 NRG1 SFRP1 EPHA3 KCNH2 PACSIN3
0.117607	8	55	2.41217	GO:0060411 cardiac septum morphogenesis	NSD2 TBX3 DHRS3 TGFBR2 PROX1 SMAD7 RBM15 BMPR2
0.117607	4	17	3.90204	GO:0071402 cellular response to lipoprotein particle stimulus	SYK CD36 LDLR CDH13
0.117607	4	17	3.90204	GO:0086010 membrane depolarization during action potential	CACNB2 CACNA1D CACNA1C KCNH2
0.118145	22	224	1.62875	GO:0050878 regulation of body fluid levels	PRKCA STAT5B CFTR SYK PPP3CA PRKCE VWF STXBP1 DRD2 AKR1B1 SCNN1B CD36 EXT2 ENTPD2 ADAMTS18 ANO1 NR1H2 AKAP11 PRKCQ EXT1 PLA2G4A SOCS2
0.119367	18	173	1.72547	GO:1901214 regulation of neuron death	EN1 PRKN FYN PLXND1 PPARGC1A XRCC2 NDNF STXBP1 NR4A2 INPP5A NES GABRB2 SORL1 GRIK2 DCC KDM2B GRID2 MAP3K5
0.120296	9	66	2.26141	GO:0055007 cardiac muscle cell differentiation	ACTN2 TBX3 ACTC1 SHOX2 RARB ASB2 PROX1 FHOD3 MAML1
0.120334	6	35	2.84291	GO:1901016 regulation of potassium ion transmembrane transporter activity	NEDD4L WWP2 KCNAB1 ACTN2 NETO2 RNF207
0.121586	7	45	2.57968	GO:0046637 regulation of alpha-beta T cell differentiation	SYK NFKBIZ PRKCZ ITPKB TGFBR2 SMAD7 ZBTB16
0.12171	13	112	1.92489	GO:0050680 negative regulation of epithelial cell proliferation	B2M PTPRK IFT80 DRD2 CDK6 SFRP1 STK4 PTPRM CD109 NFIB DAB2IP COL4A3 MTSS1
0.1252	18	174	1.71555	GO:0043434 response to peptide hormone	INSIG2 GHR RAB31 STAT5B ACTN2 KAT2B NR4A2 PRKCZ VPS13C SORL1 PARP1 PTPN1 CAMK2A BCAR3 PRKCQ SH2B2 KCNQ1 SOCS2
0.125784	47	569	1.36983	GO:0051338 regulation of transferase activity	EPHA5 SH3BP5 PRKAR1A ADAR FZD10 PRKN CCDC88A LRP8 DSTYK MAP3K13 SYK CARTPT MAP2K6 CCNY TPD52L1 NTRK3 PRKAG2 CCND2 MAP3K4 LDB1 LRP5 KAT2B SRCIN1 TGFBR2 NEK7 ERRFI1 TAB1 GNAQ MCPH1 SORL1 PROX1 PIK3CG PTPN1 RELN SMAD7 NRG1 SFRP1 WWTR1 PTPRT SASH1 PRKCQ FABP4 MAP3K5 DAB2IP ZFYVE28 SOCS2 PKN1
0.12589	5	26	3.18917	GO:0015872 dopamine transport	SYT17 OLFML1 DRD2 SLC22A3 PRKN
0.126731	31	346	1.48582	GO:0048871 multicellular organismal homeostasis	ZNF423 KMT2A FABP5 CFTR PPARGC1A SYK CARTPT SH3GL2 MAP2K6 TCIRG1 ELOVL6 MBP CRTC1 LDB1 LGR4 ABCA4 FMO4 DRD2 AKR1B1 PRDM14 SCNN1B CD36 EXT2 INPP5D NR1H2 AKAP11 WWTR1 FTO EXT1 CDH23 FABP4
0.128224	12	101	1.97034	GO:0048565 digestive tract development	OVOL2 LGR4 CCDC40 SHOX2 RARB NKX2-2 FOXF1 SMAD3 SFRP1 EXT1 KCNQ1 GATA5
0.128305	8	56	2.36909	GO:0060415 muscle tissue morphogenesis	ACTC1 PKP2 SHOX2 ANKRD1 TNNI3 PROX1 SMAD7 NRG1
0.128305	8	56	2.36909	GO:0061035 regulation of cartilage development	ZNF219 SHOX2 ADAMTS12 RARB AXIN2 SMAD3 SMAD7 ZBTB16
0.128445	10	78	2.12611	GO:0035710 CD4-positive alpha-beta T cell activation	CARD11 TCIRG1 NFKBIZ PRKCZ TGFBR2 RORA SMAD7 RELB PRKCQ IL6R
0.12853	14	125	1.85737	GO:0007623 circadian rhythm	KMT2A PPARGC1A USP7 CDK1 ARNTL2 NTRK2 CRTC1 LGR4 DRD2 RORA PROX1 RAI1 RELB ADCY1
0.129875	9	67	2.22766	GO:0150115 cell-substrate junction organization	PTPRK ACTN2 EFNA5 LDB1 VCL DLC1 PEAK1 EPHA3 STON1
0.130456	3	10	4.9751	GO:0006171 cAMP biosynthetic process	ADCY5 ADCY10 ADCY1
0.130456	18	175	1.70575	GO:0007249 I-kappaB kinase/NF-kappaB signaling	PLCG2 PRKN CARD11 PRKD1 FYN PRKCE UBE2V1 CD36 RORA LPAR1 TRIM8 RBCK1 USP10 TRIM62 ROR1 DAB2IP BRD4 MFSD12
0.130456	3	10	4.9751	GO:0014850 response to muscle activity	RYR2 PPARGC1A SRL
0.130456	3	10	4.9751	GO:0032836 glomerular basement membrane development	WT1 EXT1 COL4A3
0.130456	3	10	4.9751	GO:0046851 negative regulation of bone remodeling	CARTPT INPP5D SFRP1
0.130456	3	10	4.9751	GO:0002693 positive regulation of cellular extravasation	RIPOR2 ICAM1 IL1R1
0.130456	3	10	4.9751	GO:0051930 regulation of sensory perception of pain	FABP5 ACP3 TAFA4
0.130456	3	10	4.9751	GO:0051931 regulation of sensory perception	FABP5 ACP3 TAFA4
0.130456	3	10	4.9751	GO:0055003 cardiac myofibril assembly	ACTC1 PROX1 FHOD3
0.130456	3	10	4.9751	GO:0060841 venous blood vessel development	PROX1 FOXF1 BMPR2
0.130456	3	10	4.9751	GO:1900452 regulation of long-term synaptic depression	SORCS3 KCNB1 GRID2
0.130456	3	10	4.9751	GO:1901978 positive regulation of cell cycle checkpoint	XRCC3 MAD1L1 PROX1
0.13091	2	4	8.29183	GO:1902809 regulation of skeletal muscle fiber differentiation	NLN HDAC4
0.13091	2	4	8.29183	GO:1903943 regulation of hepatocyte apoptotic process	ADAR STK4
0.13091	2	4	8.29183	GO:1904684 negative regulation of metalloendopeptidase activity	TIMP3 SORL1
0.13091	10	79	2.0992	GO:0006304 DNA modification	DNMT3A KMT2A USP7 ASCC3 MORC1 PRDM14 PARP1 WT1 FTO MGMT
0.13091	2	4	8.29183	GO:1905821 positive regulation of chromosome condensation	NCAPH SMC4
0.13091	2	4	8.29183	GO:2000051 negative regulation of non-canonical Wnt signaling pathway	IFT80 SFRP1
0.13091	2	4	8.29183	GO:2000137 negative regulation of cell proliferation involved in heart morphogenesis	TBX3 BMPR2
0.13091	2	4	8.29183	GO:2000389 regulation of neutrophil extravasation	RIPOR2 IL1R1
0.13091	2	4	8.29183	GO:2000812 regulation of barbed-end actin filament capping	CRACD CARMIL1
0.13091	2	4	8.29183	GO:0007221 positive regulation of transcription of Notch receptor target	RBM15 MAML1
0.13091	2	4	8.29183	GO:0007270 neuron-neuron synaptic transmission	DRD2 DLGAP2
0.13091	2	4	8.29183	GO:0010908 regulation of heparan sulfate proteoglycan biosynthetic process	TM9SF2 TCF7L2
0.13091	2	4	8.29183	GO:0021529 spinal cord oligodendrocyte cell differentiation	SOX13 NKX2-2
0.13091	28	308	1.50761	GO:0022407 regulation of cell-cell adhesion	PRKAR1A CARD11 PRKCA STAT5B VTCN1 SYK PPP3CA CD44 SKAP1 MBP CD6 NFKBIZ EFNA5 SOX13 PAG1 MAD1L1 PRKCZ ITPKB TGFBR2 HAVCR2 VCAM1 TNR ADAMTS18 SMAD7 ZMIZ1 PLPP3 PRKCQ ZBTB16
0.13091	12	102	1.95102	GO:0031345 negative regulation of cell projection organization	B2M FYN LIMK2 PPP3CA CRMP1 RTN4 EVL LPAR1 RIT2 TNR WNT3 SLIT2
0.13091	2	4	8.29183	GO:0032276 regulation of gonadotropin secretion	GJA1 INHBA
0.13091	2	4	8.29183	GO:0002118 aggressive behavior	NR2E1 KIRREL3
0.13091	2	4	8.29183	GO:0002159 desmosome assembly	PRKCA PKP2
0.13091	2	4	8.29183	GO:0034144 negative regulation of toll-like receptor 4 signaling pathway	MFHAS1 DAB2IP
0.13091	2	4	8.29183	GO:0034196 acylglycerol transport	CD36 LPCAT3
0.13091	2	4	8.29183	GO:0034197 triglyceride transport	CD36 LPCAT3
0.13091	2	4	8.29183	GO:0036022 limb joint morphogenesis	OSR2 EXT1
0.13091	6	36	2.76394	GO:0038066 p38MAPK cascade	MFHAS1 MAP3K4 RELL1 SASH1 MAP3K5 DAB2IP
0.13091	2	4	8.29183	GO:0038165 oncostatin-M-mediated signaling pathway	OSMR LIFR
0.13091	20	201	1.65012	GO:0042063 gliogenesis	BIN1 LRP8 TENM4 NAB1 TSPAN2 NTRK2 RTN4 SOX13 RNF112 ADGRG6 CDK6 NKX2-2 NR2E1 LDLR RELN NRG1 ZMIZ1 PLPP3 NFIB DAB2IP
0.13091	2	4	8.29183	GO:0046985 positive regulation of hemoglobin biosynthetic process	LDB1 SLC25A37
0.13091	10	79	2.0992	GO:0050768 negative regulation of neurogenesis	B2M LHX2 PPP3CA RTN4 TNR NR2E1 SORL1 PROX1 LDLR WNT3
0.13091	2	4	8.29183	GO:0051138 positive regulation of NK T cell differentiation	TGFBR2 ZBTB16
0.13091	28	307	1.51252	GO:0002764 immune response-regulating signaling pathway	NECTIN2 GRAMD4 PLCG2 MFHAS1 CARD11 IFIH1 FYN FOXP1 SYK FYB2 SKAP1 PRKCE PDE4B NFKBIZ RTN4 NPLOC4 LGR4 PIK3AP1 PDE4D RFTN1 CD36 HAVCR2 LSM14A RBCK1 NFATC2 SH2B2 DAB2IP MFSD12
0.13091	2	4	8.29183	GO:0051967 negative regulation of synaptic transmission glutamatergic	DRD2 GRIK2
0.13091	2	4	8.29183	GO:0051968 positive regulation of synaptic transmission glutamatergic	TNR RELN
0.13091	2	4	8.29183	GO:0060214 endocardium formation	OVOL2 PROX1
0.13091	2	4	8.29183	GO:0060453 regulation of gastric acid secretion	PTGER3 KCNQ1
0.13091	2	4	8.29183	GO:0060600 dichotomous subdivision of an epithelial terminal unit	PLXND1 CELSR1
0.13091	2	4	8.29183	GO:0060696 regulation of phospholipid catabolic process	LDLR SCARB1
0.13091	2	4	8.29183	GO:0061113 pancreas morphogenesis	NR5A2 PROX1
0.13091	2	4	8.29183	GO:0003274 endocardial cushion fusion	TGFBR2 GATA5
0.13091	2	4	8.29183	GO:0075525 viral translational termination-reinitiation	EIF3B EIF3L
0.13091	2	4	8.29183	GO:0086045 membrane depolarization during AV node cell action potential	CACNB2 CACNA1C
0.13091	2	4	8.29183	GO:0090425 acinar cell differentiation	NR5A2 PROX1
0.13091	2	4	8.29183	GO:0097039 protein linear polyubiquitination	PRKN RBCK1
0.13091	2	4	8.29183	GO:0097476 spinal cord motor neuron migration	DAB1 RELN
0.13091	2	4	8.29183	GO:0097492 sympathetic neuron axon guidance	PLXNA4 ECE1
0.13091	6	36	2.76394	GO:0099601 regulation of neurotransmitter receptor activity	SHISA9 DLGAP4 NETO2 CNIH3 DAPK1 RELN
0.13091	2	4	8.29183	GO:1900454 positive regulation of long-term synaptic depression	KCNB1 GRID2
0.13091	6	36	2.76394	GO:1902041 regulation of extrinsic apoptotic signaling pathway via death domain receptors	SP100 TMC8 ICAM1 TIMP3 SFRP1 STK4
0.13091	2	4	8.29183	GO:1902202 regulation of hepatocyte growth factor receptor signaling pathway	ADAMTS12 PTPN1
0.131043	4	18	3.68526	GO:1902992 negative regulation of amyloid precursor protein catabolic process	BIN1 NTRK2 RTN4 SORL1
0.131043	21	215	1.6198	GO:0007517 muscle organ development	PAX5 PPP3CA SMTNL1 NLN RIPOR2 RBFOX1 ACTC1 PKP2 TLL2 SHOX2 HLF ANKRD1 TNNI3 HDAC4 HIVEP3 ASB2 PROX1 SMAD3 SMAD7 NRG1 HOXD9
0.131043	4	18	3.68526	GO:0002053 positive regulation of mesenchymal cell proliferation	LRP5 TGFBR2 SHOX2 FOXF1
0.131043	4	18	3.68526	GO:0036314 response to sterol	INSIG2 TGFBR2 RORA GRAMD1B
0.131043	4	18	3.68526	GO:0042417 dopamine metabolic process	PRKN DRD2 NR4A2 ALDH2
0.131043	4	18	3.68526	GO:0042474 middle ear morphogenesis	HOXA2 INSIG2 EYA1 OSR2
0.131043	4	18	3.68526	GO:0044030 regulation of DNA methylation	KMT2A MORC1 PRDM14 WT1
0.131043	4	18	3.68526	GO:0050433 regulation of catecholamine secretion	SYT17 OLFML1 DRD2 CARTPT
0.131043	4	18	3.68526	GO:0055075 potassium ion homeostasis	KCNMA1 SCNN1B KCNH2 KCNQ1
0.131043	4	18	3.68526	GO:0060074 synapse maturation	NFIA RELN IGSF21 DAB2IP
0.131043	4	18	3.68526	GO:0060339 negative regulation of type I interferon-mediated signaling pathway	ADAR SAMHD1 DCST1 MFSD12
0.131043	4	18	3.68526	GO:0061099 negative regulation of protein tyrosine kinase activity	SH3BP5 SRCIN1 ERRFI1 ZFYVE28
0.131043	4	18	3.68526	GO:1901021 positive regulation of calcium ion transmembrane transporter activity	PLCG2 RYR2 CASQ1 HSPA2
0.131206	9	68	2.1949	GO:0010927 cellular component assembly involved in morphogenesis	NECTIN2 PRKAR1A TENM4 ACTN2 ACTC1 PROX1 CASQ1 FHOD3 PHLDB1
0.131206	9	68	2.1949	GO:1901654 response to ketone	CFTR ADCY5 PRKCE EFNA5 AHR SCNN1B SPP1 SFRP1 SLIT2
0.133686	26	282	1.52899	GO:0007178 transmembrane receptor protein serine/threonine kinase signaling pathway	ZNF423 BAMBI PTPRK ITGB5 OVOL2 IL17RD NPNT BTBD11 TGFBR2 CRIM1 ELAPOR2 PRDM16 TAB1 SMURF1 SORL1 ZEB2 SMAD3 SMAD7 SFRP1 ZMIZ1 WWTR1 INHBA CD109 EXT1 BMPR2 SKOR2
0.134013	14	127	1.82812	GO:0043405 regulation of MAP kinase activity	FZD10 MAP3K13 SYK MAP2K6 TPD52L1 NTRK3 MAP3K4 SORL1 PIK3CG PTPN1 SFRP1 SASH1 MAP3K5 DAB2IP
0.134013	14	127	1.82812	GO:0046578 regulation of Ras protein signal transduction	DLC1 RASAL1 MYO9B RIPOR2 RALGPS1 ITPKB LPAR1 RIT2 PIK3CG NRG1 CDC42SE2 IQSEC1 ARFGEF2 CYTH3
0.134032	5	27	3.07105	GO:0010611 regulation of cardiac muscle hypertrophy	PPP3CA LMCD1 PDE9A TRPC3 GATA5
0.134032	5	27	3.07105	GO:0046456 icosanoid biosynthetic process	FABP5 SYK ALOX5AP MGST3 PLA2G4A
0.134032	22	229	1.59319	GO:0060070 canonical Wnt signaling pathway	FZD10 BAMBI PRKN CCNY CTNND2 LGR5 SOX13 LGR4 LRP5 NKD1 AXIN2 GNAQ ZEB2 SFRP1 WWTR1 WNT3 STK4 RSPO1 EXT1 TCF7L2 TLE2 DAB2IP
0.134515	12	103	1.93208	GO:0009743 response to carbohydrate	CFTR SLC12A7 ADCY5 CCDC186 PRKCE EFNA5 KLF7 PTPRN2 LRP5 ZBTB20 KCNB1 ANO1
0.134515	12	103	1.93208	GO:0046434 organophosphate catabolic process	PDE9A PLCG2 ENPP3 SAMHD1 PDE4B PDE4D INPP5A ENTPD2 GPD1L LDLR SCARB1 PLA2G4A
0.136637	7	47	2.46991	GO:0030514 negative regulation of BMP signaling pathway	BAMBI CRIM1 SMURF1 SORL1 SMAD7 SFRP1 SKOR2
0.136637	7	47	2.46991	GO:0032507 maintenance of protein location in cell	INSIG2 CCDC88A SP100 GRID2IP DBN1 RIT2 SORL1
0.136637	7	47	2.46991	GO:0045824 negative regulation of innate immune response	ADAR SAMHD1 DRD2 HAVCR2 DCST1 PARP14 MFSD12
0.136637	7	47	2.46991	GO:0046470 phosphatidylcholine metabolic process	FABP5 CHKA LDLR NR1H2 LPCAT3 SCARB1 PLA2G4A
0.136637	7	47	2.46991	GO:0051965 positive regulation of synapse assembly	ASIC2 CUX2 ADGRB3 NTRK2 EFNA5 GRID2 ADGRL2
0.136637	7	47	2.46991	GO:0060291 long-term synaptic potentiation	ITPR3 MME NTRK2 TNR NR2E1 RELN ADCY1
0.136637	7	47	2.46991	GO:0099565 chemical synaptic transmission postsynaptic	CUX2 CELF4 PPP3CA DMPK GRIK2 RELN GRID2
0.137014	10	80	2.07296	GO:0051961 negative regulation of nervous system development	B2M LHX2 PPP3CA RTN4 TNR NR2E1 SORL1 PROX1 LDLR WNT3
0.137356	15	140	1.77682	GO:0032271 regulation of protein polymerization	NAV3 ESAM BIN1 VASP CAPZB TBCD PRKCE SPTB CYFIP2 CRACD PLEKHG2 FHOD3 SLIT2 CARMIL1 ARHGAP18
0.137356	15	140	1.77682	GO:0050866 negative regulation of cell activation	PRKAR1A ENPP3 BANK1 VTCN1 PAG1 MAD1L1 CLNK HAVCR2 ADAMTS18 INPP5D LDLR FOXF1 SMAD7 SFRP1 PKN1
0.138535	33	379	1.44396	GO:1902532 negative regulation of intracellular signal transduction	PRKN BANK1 MAGI2 RRN3 RASAL1 CIT CD44 ITFG2 CGNL1 RIPOR2 NPLOC4 DRD2 PDE4D DLC1 WWC1 RORA GPD1L TIMP3 USP10 SORL1 CASTOR2 KDM1A PTPN1 MECOM IGF1R SFRP1 SHANK2 SLIT2 PTTG1IP DAB2IP PTPRR MFSD12 VGLL4
0.138964	21	217	1.60487	GO:0062012 regulation of small molecule metabolic process	ATPSCKMT PRKN INSIG2 NCOR2 MALRD1 FABP5 PPARGC1A USP7 PRKCE NLN PRKAG2 FMO4 KAT2B ZBTB20 RORA HDAC4 PARP1 PROX1 LDLR NR1H2 LPCAT3
0.139022	6	37	2.68924	GO:0046209 nitric oxide metabolic process	CYB5R3 CD36 RORA CYP1B1 SMAD3 DDAH1
0.139722	14	128	1.81384	GO:0030178 negative regulation of Wnt signaling pathway	PRKN IFT80 SOX13 NKD1 WWOX AXIN2 SFRP1 WWTR1 STK4 TRABD2B TCF7L2 TLE2 DAB2IP APCDD1L

## Sheet: B_LvsH_CC terms
Enrichment FDR	nGenes	Pathway Genes	Fold Enrichment	Terms	Genes
1.95571e-14	140	1109	2.09352	GO:0030054 cell junction	SHISA9 PARD3B NECTIN2 MCTP1 DLGAP4 FRMD4A DRD2 DLC1 SDK1 SNTB1 SYN3 DLG4 RAB3C STXBP5 DCAF6 PRKAR1A ASIC2 SLC6A11 ERC2 GJA1 PRKD1 MYRIP PTPRK ESAM KAZN BIN1 DCLK1 ACAN VASP ADGRB3 SORCS3 CTNNA3 FABP5 FYN SDCCAG8 MAGI2 DDB2 MAP1B PARVB PPM1H ACTN2 MME CAPZB PARD6B NETO2 SORCS2 OLFM3 PPP3CA GRID2IP GRIK3 SKAP1 SV2C DBN1 DNMBP PDE4B CAP2 KCND3 ICA1 NTRK2 RTN4 CYFIP2 EFNA5 PLCB4 PTPRN2 MAGI3 ACTC1 ST…
1.00589e-11	91	647	2.33248	GO:0045202 synapse	SHISA9 MCTP1 DLGAP4 DRD2 SDK1 SNTB1 SYN3 DLG4 RAB3C STXBP5 PRKAR1A ASIC2 SLC6A11 ERC2 MYRIP BIN1 DCLK1 ACAN ADGRB3 SORCS3 FABP5 FYN MAP1B PPM1H MME CAPZB NETO2 SORCS2 OLFM3 PPP3CA GRID2IP GRIK3 SV2C DBN1 PDE4B CAP2 KCND3 ICA1 NTRK2 RTN4 CYFIP2 EFNA5 PLCB4 PTPRN2 ACTC1 STXBP1 RNF112 ADD3 EIF3B DLGAP1 CACNB2 PKP4 CADPS PDZRN3 PHACTR1 RIMS4 ASAP1 NTNG1 GABRB2 HDAC4 GABRG3 TANC1 TNR GSG1L CACNA1C PPP…
9.87024e-11	136	1200	1.87948	GO:0042995 cell projection	SPAG16 EPHA5 SHISA9 IFT140 STK36 TRAK1 TENM3 DLG4 TENM2 CPEB3 PLCG2 PRKAR1A ASIC2 PKHD1L1 DNAH17 PRKN MYRIP AGO2 AK8 EVC CCDC88A BIN1 ATXN10 ARHGAP31 DCLK1 SLC38A1 VASP TENM4 CPNE5 CTNNA3 FYN SDCCAG8 MAP1B PARVB ACTN2 CCDC61 GABBR2 MME CAPZB PLXND1 DAAM1 IFT80 DNAH7 MYO1D RIN3 ADCY5 PPP3CA CFAP70 CD44 NPFFR1 DBN1 AFAP1L1 MBP PDE4B CFAP20 RIPOR2 KCND3 KIAA1549 ADCY10 NTRK2 RTN4 TACR3 EVL PLCB4 SPA…
4.14912e-10	131	1167	1.86158	GO:0120025 plasma membrane bounded cell projection	SPAG16 EPHA5 SHISA9 IFT140 STK36 TRAK1 TENM3 DLG4 TENM2 CPEB3 PLCG2 PRKAR1A ASIC2 PKHD1L1 DNAH17 PRKN MYRIP AGO2 AK8 EVC CCDC88A BIN1 ATXN10 ARHGAP31 DCLK1 SLC38A1 VASP TENM4 CPNE5 CTNNA3 FYN SDCCAG8 MAP1B PARVB ACTN2 CCDC61 GABBR2 MME CAPZB PLXND1 DAAM1 IFT80 DNAH7 MYO1D RIN3 ADCY5 PPP3CA CFAP70 CD44 NPFFR1 DBN1 MBP PDE4B CFAP20 RIPOR2 KCND3 KIAA1549 ADCY10 NTRK2 TACR3 EVL PLCB4 SPAG6 TBX3 STXBP…
2.71458e-08	33	156	3.50808	GO:0099572 postsynaptic specialization	SHISA9 DLGAP4 DLG4 DCLK1 SORCS3 FABP5 FYN MAP1B CAPZB NETO2 SORCS2 DBN1 PDE4B CAP2 KCND3 NTRK2 RTN4 PLCB4 RNF112 ADD3 DLGAP1 PKP4 GABRB2 GSG1L CACNA1C SYN3 GRIK2 DCC GRID2 SHANK2 ADCY1 BMPR2 RGS9
9.2561e-08	30	140	3.55364	GO:0014069 postsynaptic density	SHISA9 DLG4 DCLK1 SORCS3 FABP5 FYN MAP1B CAPZB NETO2 SORCS2 DBN1 PDE4B CAP2 NTRK2 RTN4 PLCB4 RNF112 ADD3 DLGAP1 PKP4 GSG1L CACNA1C SYN3 GRIK2 DCC GRID2 SHANK2 ADCY1 BMPR2 RGS9
9.2561e-08	30	140	3.55364	GO:0032279 asymmetric synapse	SHISA9 DLG4 DCLK1 SORCS3 FABP5 FYN MAP1B CAPZB NETO2 SORCS2 DBN1 PDE4B CAP2 NTRK2 RTN4 PLCB4 RNF112 ADD3 DLGAP1 PKP4 GSG1L CACNA1C SYN3 GRIK2 DCC GRID2 SHANK2 ADCY1 BMPR2 RGS9
1.52625e-07	72	568	2.10215	GO:0043005 neuron projection	EPHA5 SHISA9 TRAK1 TENM3 DLG4 TENM2 CPEB3 ASIC2 PKHD1L1 PRKN MYRIP AGO2 BIN1 ATXN10 DCLK1 SLC38A1 TENM4 CPNE5 FYN SDCCAG8 MAP1B IFT140 GABBR2 MME PLXND1 MYO1D RIN3 PPP3CA DBN1 MBP PDE4B RIPOR2 KCND3 KIAA1549 NTRK2 PLCB4 STXBP1 GNAO1 ABCA4 DRD2 PACRG PRKCZ INPP5A KCNB1 ASAP1 RIT2 DOCK4 PCDH9 TANC1 UNC5C PCDH15 CAMK2A GPR161 GNA12 RELN CDH13 NRG1 DCC GRID2 ELAVL4 DENND1A RGS8 CDH23 ROR1 NFIB KIRREL…
3.11825e-07	31	157	3.27448	GO:0098984 neuron to neuron synapse	SHISA9 DLG4 STXBP5 DCLK1 SORCS3 FABP5 FYN MAP1B CAPZB NETO2 SORCS2 DBN1 PDE4B CAP2 NTRK2 RTN4 PLCB4 RNF112 ADD3 DLGAP1 PKP4 GSG1L CACNA1C SYN3 GRIK2 DCC GRID2 SHANK2 ADCY1 BMPR2 RGS9
6.61024e-07	41	256	2.65598	GO:0043235 receptor complex	EPHA5 SHISA9 STXBP5 B2M GHR PEX5L LRP8 ITPR3 ITGB5 ITGA9 GABBR2 SYK OLFM3 MUSK CD44 SKAP1 CD6 NTRK2 LRP1B NTRK3 PTPRN2 LRP5 AHR CD36 TGFBR2 GABRB2 OSMR LDLR LIFR GRIK2 SMAD3 IGF1R FAM171B IL4R GRID2 GRIN2B IL6R ROR1 DLG4 BMPR2 SLITRK5
2.76921e-06	42	280	2.48755	GO:0098794 postsynapse	SHISA9 DLGAP4 DLG4 ASIC2 DCLK1 ADGRB3 SORCS3 FABP5 FYN MAP1B CAPZB NETO2 SORCS2 PPP3CA DBN1 PDE4B CAP2 KCND3 NTRK2 RTN4 PLCB4 RNF112 DRD2 ADD3 DLGAP1 PKP4 ASAP1 GABRB2 GSG1L CACNA1C SYN3 CAMK2A GRIK2 DCC GRID2 SHANK2 DNM2 ADGRL2 ADCY1 CTTNBP2 BMPR2 RGS9
7.92166e-06	146	1587	1.52566	GO:0005856 cytoskeleton	SPAG16 MYRIP SPECC1 IFT140 ACTC1 ABLIM2 NCKAP5 KRT15 WIPF3 ABLIM1 NAV3 HECW2 PRKAR1A MSRA NUAK1 DNAH17 BICDL1 PREPL SNTG2 AK8 EVC MYO16 DYSF CCDC88A LRRC7 VPS41 BIN1 EML4 SS18 VASP MDN1 FYN SDCCAG8 DNAH10 MAP1B CCDC61 CAPZB DAAM1 IFT80 LIMK2 DNAH7 MYO1D CDK1 ADCY5 CHD3 C1H10orf90 XRCC2 TBCD CFAP70 CRMP1 FNIP2 PRKCE DBN1 KLHL2 AFAP1L1 DNMBP MYO9B PDE4B CFAP20 CGNL1 ADCY10 SPTB EVL ARHGAP26 EPB41L4…
1.89382e-05	44	323	2.25907	GO:0036477 somatodendritic compartment	SHISA9 TRAK1 ASIC2 SLC22A3 AGO2 BIN1 ATXN10 CPNE5 FYN MAP1B MME MYO1D RIN3 PPP3CA DBN1 CTNND2 MBP PDE4B KCND3 PLCB4 GNAO1 DRD2 PRKCZ INPP5A KCNB1 ASAP1 RIT2 TANC1 UNC5C LDLR CAMK2A GNA12 GRIK2 RELN GRID2 ELAVL4 DENND1A RGS8 RBFOX3 DLG4 KIRREL3 DAB2IP KCNQ1 BMPR2
2.38266e-05	81	763	1.76052	GO:0031226 intrinsic component of plasma membrane	DPP10 EPHA5 SHISA9 PECAM1 SLC38A1 LGR6 DRD2 DPP6 SLC26A3 MMP16 GPC6 STXBP5 GPA33 LAPTM5 ASIC2 CCRL2 PLXNA2 GHR SLC6A11 KCNAB1 MPZL1 ITPR3 ITGB5 ITGA9 TENM4 ADGRB3 SORCS3 NCF2 GABBR2 CFTR PLXND1 SORCS2 SLC12A7 OLFM3 TMC8 GRIK3 KCNMA1 CD6 NPR2 KCND3 NTRK2 LGR5 EFNA5 NTRK3 LGR4 ABCA4 SCARA5 PRMT8 SCNN1B KCNB1 LPAR1 NTNG1 GABRB2 COL25A1 GABRG3 KCNIP4 GSG1L KCNIP1 OSMR GRIK2 NRG1 FAM171B PTPRT DCC GRI…
6.09869e-05	75	707	1.75923	GO:0005887 integral component of plasma membrane	DPP10 EPHA5 SHISA9 PECAM1 SLC38A1 LGR6 DRD2 DPP6 SLC26A3 MMP16 STXBP5 GPA33 LAPTM5 ASIC2 CCRL2 PLXNA2 GHR SLC6A11 KCNAB1 MPZL1 ITPR3 ITGB5 ITGA9 TENM4 ADGRB3 SORCS3 NCF2 GABBR2 CFTR PLXND1 SORCS2 SLC12A7 OLFM3 TMC8 GRIK3 KCNMA1 NPR2 KCND3 NTRK2 LGR5 NTRK3 LGR4 ABCA4 SCARA5 SCNN1B KCNB1 LPAR1 GABRB2 COL25A1 GABRG3 KCNIP4 GSG1L KCNIP1 OSMR GRIK2 NRG1 FAM171B PTPRT DCC GRID2 TRABD2B TRPC3 EPHA3 GRIN…
0.000132915	32	219	2.42318	GO:0097447 dendritic tree	SHISA9 TRAK1 ASIC2 AGO2 BIN1 ATXN10 FYN MAP1B MME RIN3 PPP3CA DBN1 PDE4B KCND3 PLCB4 GNAO1 DRD2 INPP5A KCNB1 ASAP1 RIT2 TANC1 UNC5C CAMK2A RELN GRID2 ELAVL4 DENND1A RGS8 DLG4 KIRREL3 BMPR2
0.000180398	30	202	2.46292	GO:0044297 cell body	ASIC2 SLC22A3 ATXN10 CPNE5 FYN MAP1B MME PLXND1 MYO1D RIN3 CTNND2 MBP RNF112 GNAO1 PACRG PRKCZ KCNB1 RIT2 TANC1 UNC5C GNA12 GRIK2 ELAVL4 DENND1A RGS8 RBFOX3 DAB2IP KCNQ1 BMPR2 ACTC1
0.000268572	31	217	2.36909	GO:0030425 dendrite	SHISA9 TRAK1 ASIC2 AGO2 BIN1 ATXN10 FYN MAP1B MME RIN3 PPP3CA DBN1 PDE4B KCND3 PLCB4 GNAO1 DRD2 INPP5A KCNB1 ASAP1 TANC1 UNC5C CAMK2A RELN GRID2 ELAVL4 DENND1A RGS8 DLG4 KIRREL3 BMPR2
0.000293284	26	168	2.56652	GO:0034703 cation channel complex	DPP10 SHISA9 CACNB2 DPP6 RYR2 KCNAB1 OLFM3 KCNMA1 PDE4B KCND3 PDE4D SCNN1B CACNA1D KCNB1 CACNA1A KCNIP4 CACNA1C KCNIP1 GRIK2 GRIN2B KCNH2 DLG4 KCNQ1 HSPA2 HCN2 PKD1L1
0.000293284	50	434	1.91056	GO:0070161 anchoring junction	PARD3B NECTIN2 FRMD4A DLC1 DCAF6 GJA1 PRKD1 PTPRK ESAM KAZN VASP CTNNA3 SDCCAG8 MAGI2 PARVB ACTN2 PARD6B SKAP1 DBN1 DNMBP EFNA5 MAGI3 PATJ VCL PKP2 ADD3 AFAP1 PKP4 PRKCZ LPP PXN KLF11 PARD3 RALA PCDH9 LAMA1 ARL14EP TNS3 TLN2 SMAD7 PEAK1 IL16 BCAR3 PTPRM JCAD TLE2 NIBAN2 CYTH3 BMPR2 PPFIA1
0.000293284	67	642	1.73069	GO:0098590 plasma membrane region	SGIP1 SHISA9 PARD3B DRD2 EPS15L1 DLG4 PLCG2 PRKAR1A SLC2A9 EVC LRP8 DSTYK SLC38A1 ITGA9 ABCC5 SORCS3 ABCC6 CFTR PARD6B LMO7 TCIRG1 CD44 SKAP1 DBN1 KCNMA1 KCND3 ADCY10 STXBP1 SLC7A8 DLC1 WWC1 PRKCZ NASP CD36 RIMS4 TGFBR2 SPATA13 NTNG1 RALA GABRB2 ABCC4 GABRG3 CNNM2 TNIK LCT GSG1L OSMR UTRN LDLR GRIK2 ANO1 CDH13 DCC GRID2 DNM2 PLPP3 IGSF21 IL6R JCAD SCARB1 ADGRL2 KCNQ1 ADCY1 BMPR2 RGS9 STON1 PKN1
0.000371221	30	212	2.34674	GO:0098978 glutamatergic synapse	DLGAP4 DRD2 PRKAR1A SHISA9 ERC2 ACAN SORCS3 PPM1H PPP3CA GRIK3 DBN1 PLCB4 ACTC1 STXBP1 CADPS NTNG1 TNR GSG1L PPP2R2A SYN3 GRIK2 NRG1 GRID2 CTBP2 ARHGAP22 DLG4 ADGRL2 ADCY1 CTTNBP2 RGS9
0.000739592	46	403	1.89292	GO:0098797 plasma membrane protein complex	DPP10 SHISA9 SNTG2 CACNB2 DPP6 SNTB1 EPS15L1 STXBP5 B2M SGIP1 GJA1 EVC KCNAB1 ITGB5 ITGA9 NCF2 GABBR2 SYK OLFM3 SKAP1 KCNMA1 PDE4B CD6 KCND3 TGFBR2 CACNA1D KCNB1 CACNA1A VCAM1 KCNIP4 CACNA1C KCNIP1 OSMR UTRN GRIK2 GNAT3 IGF1R FAM171B GRID2 GRIN2B KCNH2 IL6R DLG4 KCNQ1 HSPA2 HCN2
0.00105369	28	203	2.2874	GO:0034702 ion channel complex	DPP10 SHISA9 CACNB2 DPP6 STXBP5 RYR2 KCNAB1 OLFM3 KCNMA1 PDE4B KCND3 PDE4D SCNN1B CACNA1D KCNB1 CACNA1A KCNIP4 CACNA1C KCNIP1 GRIK2 GRID2 GRIN2B KCNH2 DLG4 KCNQ1 HSPA2 HCN2 PKD1L1
0.00218896	40	350	1.89528	GO:0015629 actin cytoskeleton	MYRIP SPECC1 ACTC1 ABLIM2 WIPF3 ABLIM1 MSRA MYO16 FYN CAPZB DAAM1 MYO1D DBN1 KLHL2 AFAP1L1 MYO9B CGNL1 SPTB VCL AFAP1 KAT2B DLC1 SRCIN1 ASAP1 VCAM1 TNNI3 HDAC4 FILIP1 DAPK1 DSTN CCDC102A SEPTIN9 DENND2A MTSS1 DCTN6 PEAK1 EPHA3 SH2B2 CARMIL1 CTTNBP2
0.00256889	13	64	3.36856	GO:0005604 basement membrane	ACAN NPNT EFNA5 ENTPD2 LAMA1 TIMP3 COL4A1 CCDC80 COL15A1 HMCN2 LAMA2 AGRN COL4A3
0.00267411	31	249	2.06463	GO:0030312 external encapsulating structure	MATN2 GPC6 PKHD1L1 ACAN NPNT FBLN2 VWF NDNF EFNA5 COL6A6 ADAMTS2 ENTPD2 NAV2 LAMA1 TIMP3 TNR MMP16 COL4A1 CCDC80 RELN COL15A1 SFRP1 COL26A1 WNT3 HMCN2 EMID1 LAMA2 CRISPLD2 AGRN FBN3 COL4A3
0.00278908	23	162	2.35447	GO:0005938 cell cortex	MYRIP PARD3B PHLDB1 SPINK5 ERC2 PRKD1 CAPZB PARD6B INSC MYO9B SPTB ADD3 DLC1 PRKCZ EXOC6B DSTN SEPTIN9 FRMPD1 ASPH CTBP2 HMCN2 MKLN1 DLG4
0.00498021	19	127	2.48102	GO:0005925 focal adhesion	DLC1 DCAF6 VASP PARVB ACTN2 VCL AFAP1 LPP PXN KLF11 RALA ARL14EP TNS3 TLN2 PEAK1 IL16 BCAR3 TLE2 PPFIA1
0.00498021	30	248	2.00609	GO:0031012 extracellular matrix	MATN2 GPC6 ACAN NPNT FBLN2 VWF NDNF EFNA5 COL6A6 ADAMTS2 ENTPD2 NAV2 LAMA1 TIMP3 TNR MMP16 COL4A1 CCDC80 RELN COL15A1 SFRP1 COL26A1 WNT3 HMCN2 EMID1 LAMA2 CRISPLD2 AGRN FBN3 COL4A3
0.00498021	22	158	2.30912	GO:0062023 collagen-containing extracellular matrix	MATN2 GPC6 ACAN NPNT FBLN2 VWF EFNA5 ADAMTS2 ENTPD2 NAV2 LAMA1 TIMP3 TNR COL4A1 CCDC80 COL15A1 SFRP1 HMCN2 LAMA2 AGRN FBN3 COL4A3
0.00653746	24	184	2.16309	GO:0098793 presynapse	MCTP1 DRD2 SYN3 RAB3C STXBP5 ERC2 MME SV2C PDE4B ICA1 NTRK2 PTPRN2 STXBP1 RNF112 NTNG1 TANC1 GRIK2 NRXN2 CTBP2 IGSF21 ROR1 DLG4 KIRREL3 C1QL1
0.00749357	22	164	2.22464	GO:0043025 neuronal cell body	ASIC2 SLC22A3 ATXN10 CPNE5 MAP1B MME MYO1D RIN3 CTNND2 MBP PRKCZ KCNB1 TANC1 UNC5C GNA12 GRIK2 ELAVL4 DENND1A RGS8 RBFOX3 DAB2IP KCNQ1
0.00818961	14	83	2.79724	GO:0070382 exocytic vesicle	SYT17 MCTP1 SYTL3 OLFML1 SYN3 RAB3C MME SV2C PDE4B ICA1 PTPRN2 RNF112 DLG4 KIRREL3
0.00818961	10	47	3.52844	GO:0099634 postsynaptic specialization membrane	DLG4 SHISA9 SORCS3 KCND3 GABRB2 GSG1L DCC GRID2 ADCY1 RGS9
0.00840849	19	134	2.35142	GO:0030055 cell-substrate junction	DLC1 DCAF6 VASP PARVB ACTN2 VCL AFAP1 LPP PXN KLF11 RALA ARL14EP TNS3 TLN2 PEAK1 IL16 BCAR3 TLE2 PPFIA1
0.00900197	20	146	2.27173	GO:0030133 transport vesicle	SYT17 MCTP1 SYTL3 OLFML1 SYN3 RAB3C LAPTM5 MME BLOC1S5 SV2C PDE4B ICA1 PTPRN2 RNF112 SORL1 IGF2R DLG4 KIRREL3 CRISPLD2 KCNQ1
0.00900197	8	32	4.14592	GO:0098839 postsynaptic density membrane	DLG4 SHISA9 SORCS3 GSG1L DCC GRID2 ADCY1 RGS9
0.0109123	18	127	2.35044	GO:0098802 plasma membrane signaling receptor complex	SHISA9 STXBP5 B2M ITGB5 ITGA9 GABBR2 SYK OLFM3 SKAP1 CD6 TGFBR2 OSMR GRIK2 FAM171B GRID2 GRIN2B IL6R DLG4
0.0126621	9	42	3.55364	GO:0098982 GABA-ergic synapse	ERC2 ACAN KCND3 EFNA5 DRD2 GABRB2 GABRG3 NRG1 CTBP2
0.0126621	18	129	2.314	GO:0099568 cytoplasmic region	SPAG16 IFT140 PHLDB1 PRKAR1A DNAH17 ERC2 AK8 DNAH7 CFAP70 SPAG6 CCDC40 PRKCZ TRAK1 SEPTIN9 DRC1 CFAP43 CTBP2 DNAH9
0.0138072	3	4	12.4377	GO:0044300 cerebellar mossy fiber	DLG4 NFIB DAB2IP
0.0142188	12	70	2.84291	GO:0034705 potassium channel complex	DPP10 DPP6 KCNAB1 KCNMA1 KCND3 KCNB1 KCNIP4 KCNIP1 GRIK2 KCNH2 KCNQ1 HCN2
0.0142188	20	153	2.1678	GO:0097060 synaptic membrane	SHISA9 DRD2 DLG4 SORCS3 DBN1 KCND3 STXBP1 RIMS4 NTNG1 GABRB2 GABRG3 GSG1L GRIK2 DCC GRID2 DNM2 IGSF21 ADGRL2 ADCY1 RGS9
0.0167709	11	62	2.94226	GO:0008076 voltage-gated potassium channel complex	DPP10 DPP6 KCNAB1 KCNMA1 KCND3 KCNB1 KCNIP4 KCNIP1 KCNH2 KCNQ1 HCN2
0.0170109	27	237	1.88928	GO:0045177 apical part of cell	PARD3B CA2 SLC2A9 DSTYK ABCC5 SPECC1 CFTR PARD6B LMO7 TCIRG1 CD44 KCNMA1 ADCY10 SLC7A8 PRKCZ NASP CD36 VCAM1 ABCC4 TNIK LCT OSMR LDLR ANO1 IL6R KCNQ1 ARHGEF18
0.0176923	28	250	1.85737	GO:0031252 cell leading edge	SHISA9 PLCG2 PTPRK CCDC88A ARHGAP31 VASP CTNNA3 PARVB CAPZB PLXND1 CD44 EVL LDB1 DLC1 WWC1 SPATA13 CDK6 UNC5C TLN2 PTPRM JCAD MKLN1 SH2B2 CARMIL1 ARHGAP18 CYTH3 STON1 ACTC1
0.018635	10	54	3.07105	GO:0099055 integral component of postsynaptic membrane	SHISA9 SORCS3 KCND3 DRD2 GABRB2 GSG1L DCC GRID2 ADGRL2 ADCY1
0.020794	16	115	2.30729	GO:0030139 endocytic vesicle	HEATR5B SGIP1 DYSF RAB31 SYK RIN3 TCIRG1 RAB14 STXBP1 EPN2 LPAR1 RALA STX8 ANXA3 IGF2R DAB2IP
0.0226071	24	207	1.92274	GO:0005769 early endosome	DYSF RAB31 VPS41 MME CFTR RIN3 SORCS2 NTRK2 TRAK1 HAVCR2 ATP6V0D1 VCAM1 MVB12B STX8 USP10 SORL1 IGF2R LDLR PTPN1 EPHA3 DERL1 MON2 ZFYVE28 KCNQ1
0.0267564	8	39	3.40178	GO:0099060 integral component of postsynaptic specialization membrane	SHISA9 SORCS3 KCND3 GABRB2 GSG1L DCC GRID2 ADCY1
0.0271351	9	48	3.10944	GO:0000118 histone deacetylase complex	RERE CHD3 ZNF217 PHF21A HDAC4 HDAC9 ZNF541 MECOM MBD2
0.029586	10	58	2.85925	GO:0098936 intrinsic component of postsynaptic membrane	SHISA9 SORCS3 KCND3 DRD2 GABRB2 GSG1L DCC GRID2 ADGRL2 ADCY1
0.0313945	7	32	3.62768	GO:0001772 immunological synapse	PRKAR1A CARD11 FYB2 SKAP1 CD6 HAVCR2 PRKCQ
0.0313945	55	618	1.47589	GO:0016604 nuclear body	ZMYM2 NRDE2 PRKN AFF3 KAZN SNRNP40 NCOR2 CDK9 SDE2 SP100 EYA1 PPARGC1A CHD3 NFKBIZ ZNF217 BRD2 CRTC1 RNF112 CDYL NR4A2 MAML2 HEATR5B SETD1A HACE1 ZBTB20 KLF11 TRIM8 TAB1 THRB MAML3 PARP1 ISG20 SETBP1 NFATC1 MECOM FLI1 SFMBT2 WWTR1 STK4 SMC4 WT1 IL16 FTO ZFHX3 RBM15 GRK5 DOCK1 TLE2 CARMIL1 ZBTB16 CDC40 MAML1 ARHGAP18 SH3BP5 MFSD12
0.0313945	15	110	2.26141	GO:0045211 postsynaptic membrane	SHISA9 DLG4 SORCS3 DBN1 KCND3 DRD2 GABRB2 GSG1L GRIK2 DCC GRID2 DNM2 ADGRL2 ADCY1 RGS9
0.0317831	11	69	2.64377	GO:0008021 synaptic vesicle	MCTP1 SYN3 RAB3C MME SV2C PDE4B ICA1 PTPRN2 RNF112 DLG4 KIRREL3
0.0317831	12	79	2.51904	GO:0099240 intrinsic component of synaptic membrane	DRD2 SHISA9 SORCS3 KCND3 NTNG1 GABRB2 GABRG3 GSG1L DCC GRID2 ADGRL2 ADCY1
0.0322813	8	41	3.23584	GO:0098948 intrinsic component of postsynaptic specialization membrane	SHISA9 SORCS3 KCND3 GABRB2 GSG1L DCC GRID2 ADCY1
0.0323085	18	145	2.05866	GO:0005802 trans-Golgi network	CCDC186 PREPL PRKD1 ATP2C2 RAB31 MARCHF4 SYT17 MME RAB14 LGR5 RBFOX1 STX8 SORL1 IGF2R BIRC6 TGFBI PLPP3 CALN1
0.0323085	13	91	2.36909	GO:0005930 axoneme	SPAG16 IFT140 PRKAR1A DNAH17 AK8 DNAH7 CFAP70 SPAG6 CCDC40 SEPTIN9 DRC1 CFAP43 DNAH9
0.0323085	21	180	1.93476	GO:0016324 apical plasma membrane	PARD3B SLC2A9 DSTYK ABCC5 CFTR PARD6B LMO7 TCIRG1 CD44 KCNMA1 ADCY10 SLC7A8 PRKCZ NASP ABCC4 TNIK LCT OSMR ANO1 IL6R KCNQ1
0.0323085	91	1133	1.33196	GO:0031982 vesicle	SGIP1 SYT17 MCTP1 SYTL3 OLFML1 STXBP1 TRAK1 HEATR5B SYN3 COPG1 RAB3C PLCG2 STXBP5 SPINK5 LAPTM5 PRKAR1A PRKN WASHC4 MYRIP ATP2C2 AGO2 SLC9A9 DYSF CCDC88A RAB31 VPS41 BIN1 FYN NCF2 MME CFTR SYK RIN3 SORCS2 CARTPT TCIRG1 GRID2IP BLOC1S5 SV2C VWF PDE4B RAB14 ICA1 NTRK2 LGR6 SGSM1 PTPRN2 RNF112 ABCA4 EPN2 ICAM1 RFTN1 PACRG PRKCZ CADPS SCNN1B HAVCR2 ECE1 ATP6V0D1 LPAR1 VCAM1 RALA ABCC4 VPS13C SPIRE1 M…
0.0323085	13	91	2.36909	GO:0097014 ciliary plasm	SPAG16 IFT140 PRKAR1A DNAH17 AK8 DNAH7 CFAP70 SPAG6 CCDC40 SEPTIN9 DRC1 CFAP43 DNAH9
0.0323085	6	25	3.98008	GO:0099061 integral component of postsynaptic density membrane	SHISA9 SORCS3 GSG1L DCC GRID2 ADCY1
0.0323085	11	70	2.606	GO:0099699 integral component of synaptic membrane	DRD2 SHISA9 SORCS3 KCND3 GABRB2 GABRG3 GSG1L DCC GRID2 ADGRL2 ADCY1
0.0323085	13	91	2.36909	GO:1902911 protein kinase complex	PRKAR1A CDK9 CDK1 CCNY PRKAG2 CCND2 TGFBR2 CDK6 PARD3 CCNA1 DAPK1 IGF1R MAP3K5
0.0334894	30	293	1.69799	GO:0016607 nuclear speck	NRDE2 PRKN KAZN SNRNP40 SDE2 NFKBIZ ZNF217 BRD2 CDYL NR4A2 MAML2 HEATR5B SETD1A TAB1 MAML3 MECOM SFMBT2 SMC4 WT1 IL16 FTO RBM15 GRK5 DOCK1 CARMIL1 ZBTB16 CDC40 MAML1 ARHGAP18 MFSD12
0.0363801	12	82	2.42688	GO:0005912 adherens junction	PARD3B FRMD4A ESAM CTNNA3 EFNA5 VCL SMAD7 PTPRM JCAD NIBAN2 CYTH3 BMPR2
0.0366305	32	321	1.6532	GO:0005911 cell-cell junction	PARD3B NECTIN2 FRMD4A GJA1 PRKD1 PTPRK ESAM KAZN CTNNA3 SDCCAG8 MAGI2 PARD6B SKAP1 DBN1 DNMBP EFNA5 MAGI3 PATJ VCL PKP2 ADD3 PKP4 PRKCZ PARD3 PCDH9 LAMA1 SMAD7 PTPRM JCAD NIBAN2 CYTH3 BMPR2
0.0393867	76	929	1.35668	GO:0005794 Golgi apparatus	CCDC186 EXT2 COPG1 ZDHHC8 B2M EHF PRKN DDX31 PREPL PRKD1 ATP2C2 XYLT1 CCDC88A RAB31 MARCHF4 MALRD1 SDE2 PLEKHM3 IL17RD CPQ SYT17 MME LIMK2 OLFM3 TMC8 GRID2IP CD44 PRKCE GNPTAB CREG2 NMT2 COG6 DNMBP RXYLT1 RAB14 ICA1 LGR5 RBFOX1 SLC38A10 DRD2 MARCHF1 CD36 HACE1 ZMYND8 WWOX SEMA6D RIT2 VCAM1 DOCK4 ABCC4 SPP1 ATP8A2 STX8 SORL1 MGAT5 IGF2R GALNT14 BIRC6 LDLR MAN1A2 TGFBI LARGE1 CLEC16A SLC29A3 COL26A…
0.0393867	26	247	1.74565	GO:0030424 axon	BIN1 SLC38A1 MME PLXND1 MYO1D RIN3 DBN1 MBP NTRK2 STXBP1 DRD2 PRKCZ TRAK1 PCDH9 TANC1 UNC5C NRG1 DCC ELAVL4 ROR1 DLG4 NFIB KIRREL3 DAB2IP BMPR2 C1QL1
0.0393867	9	53	2.81609	GO:0034704 calcium channel complex	CACNB2 RYR2 PDE4B PDE4D CACNA1D CACNA1A CACNA1C HSPA2 PKD1L1
0.0406908	8	44	3.01521	GO:0031594 neuromuscular junction	DLG4 PRKAR1A DLGAP4 PDZRN3 HDAC4 UTRN NRG1 LAMA2
0.0434526	16	129	2.05689	GO:0098858 actin-based cell projection	PKHD1L1 VASP ACTN2 CD44 RIPOR2 SLC7A8 WWOX SPATA13 VCAM1 DOCK4 UNC5C UTRN PCDH15 ACP3 CDH23 ACTC1
0.0434526	6	27	3.68526	GO:0099146 intrinsic component of postsynaptic density membrane	SHISA9 SORCS3 GSG1L DCC GRID2 ADCY1
0.0472828	28	277	1.67633	GO:1902495 transmembrane transporter complex	DPP10 SHISA9 CACNB2 DPP6 STXBP5 RYR2 KCNAB1 OLFM3 KCNMA1 PDE4B KCND3 PDE4D SCNN1B CACNA1D KCNB1 CACNA1A KCNIP4 CACNA1C KCNIP1 GRIK2 GRID2 GRIN2B KCNH2 DLG4 KCNQ1 HSPA2 HCN2 PKD1L1
0.050088	6	28	3.55364	GO:0008328 ionotropic glutamate receptor complex	SHISA9 OLFM3 GRIK2 GRID2 GRIN2B DLG4
0.050088	20	179	1.85292	GO:0045121 membrane raft	DLC1 PRKAR1A CARD11 LRP8 FYN MME FYB2 SKAP1 KCNMA1 PAG1 RFTN1 CD36 TGFBR2 RIT2 TNR CDH13 PLPP3 SCARB1 KCNQ1 BMPR2
0.050088	20	179	1.85292	GO:0098857 membrane microdomain	DLC1 PRKAR1A CARD11 LRP8 FYN MME FYB2 SKAP1 KCNMA1 PAG1 RFTN1 CD36 TGFBR2 RIT2 TNR CDH13 PLPP3 SCARB1 KCNQ1 BMPR2
0.0502567	14	109	2.13001	GO:0032838 plasma membrane bounded cell projection cytoplasm	SPAG16 IFT140 PRKAR1A DNAH17 AK8 DNAH7 CFAP70 SPAG6 CCDC40 TRAK1 SEPTIN9 DRC1 CFAP43 DNAH9
0.0516078	29	293	1.64139	GO:1990351 transporter complex	DPP10 SHISA9 CACNB2 DPP6 STXBP5 RYR2 KCNAB1 OLFM3 KCNMA1 PDE4B KCND3 PDE4D SCNN1B CACNA1D KCNB1 CACNA1A ATP8A2 KCNIP4 CACNA1C KCNIP1 GRIK2 GRID2 GRIN2B KCNH2 DLG4 KCNQ1 HSPA2 HCN2 PKD1L1
0.0532734	3	7	7.10728	GO:1990454 L-type voltage-gated calcium channel complex	CACNB2 CACNA1D CACNA1C
0.0609953	42	471	1.4788	GO:0005929 cilium	SPAG16 IFT140 STK36 PRKAR1A DNAH17 MYRIP AK8 EVC CCDC88A SDCCAG8 MAP1B CCDC61 CAPZB DAAM1 IFT80 DNAH7 ADCY5 CFAP70 NPFFR1 CFAP20 KIAA1549 ADCY10 TACR3 SPAG6 TBX3 ABCA4 DRD2 CCDC40 PACRG TTLL6 SLC26A3 CFAP58 GPR161 SEPTIN9 TTLL11 DRC1 CFAP43 ANO2 KCNQ1 CC2D2A DNAH9 PKD1L1
0.0609953	8	48	2.76394	GO:0043197 dendritic spine	SHISA9 ASIC2 PPP3CA PDE4B ASAP1 CAMK2A GRID2 DLG4
0.0641027	82	1042	1.30505	GO:0097708 intracellular vesicle	SGIP1 SYT17 MCTP1 SYTL3 OLFML1 STXBP1 TRAK1 HEATR5B SYN3 COPG1 RAB3C PLCG2 STXBP5 SPINK5 LAPTM5 PRKAR1A PRKN WASHC4 MYRIP ATP2C2 SLC9A9 DYSF CCDC88A RAB31 VPS41 FYN NCF2 MME CFTR SYK RIN3 SORCS2 CARTPT TCIRG1 GRID2IP BLOC1S5 SV2C VWF PDE4B RAB14 ICA1 NTRK2 SGSM1 PTPRN2 RNF112 ABCA4 EPN2 RFTN1 CADPS HAVCR2 ECE1 ATP6V0D1 LPAR1 VCAM1 RALA ABCC4 VPS13C SPIRE1 MVB12B STX8 ANXA3 USP10 SORL1 IGF2R BIRC6…
0.0644999	6	30	3.31673	GO:0098878 neurotransmitter receptor complex	SHISA9 OLFM3 GRIK2 GRID2 GRIN2B DLG4
0.0732402	53	631	1.39292	GO:0031984 organelle subcompartment	INSIG2 CCDC186 TRAM2 DAD1 SPINK5 B2M PREPL PRKD1 ATP2C2 RAB31 ITPR3 MARCHF4 SYT17 MME CFTR GRID2IP GGCX ELOVL6 DNMBP RAB14 RTN4 LGR5 MARCHF6 HSD17B2 ALOX5AP NPLOC4 RBFOX1 ABCB9 XXYLT1 PEDS1 TMEM14A EXT2 DMPK VPS13C MOXD1 STX8 JPH3 DHRS7C SORL1 IGF2R BIRC6 PTPN1 TGFBI GRAMD1B DIPK1A ASPH PLPP3 AGPAT3 CALN1 EXT1 LPCAT3 DERL1 MAP3K5
0.0797926	81	1039	1.29286	GO:0031410 cytoplasmic vesicle	SGIP1 SYT17 MCTP1 SYTL3 OLFML1 STXBP1 TRAK1 HEATR5B SYN3 COPG1 RAB3C STXBP5 SPINK5 LAPTM5 PRKAR1A PRKN WASHC4 MYRIP ATP2C2 SLC9A9 DYSF CCDC88A RAB31 VPS41 FYN NCF2 MME CFTR SYK RIN3 SORCS2 CARTPT TCIRG1 GRID2IP BLOC1S5 SV2C VWF PDE4B RAB14 ICA1 NTRK2 SGSM1 PTPRN2 RNF112 ABCA4 EPN2 RFTN1 CADPS HAVCR2 ECE1 ATP6V0D1 LPAR1 VCAM1 RALA ABCC4 VPS13C SPIRE1 MVB12B STX8 ANXA3 USP10 SORL1 IGF2R BIRC6 LDLR …
0.0797926	2	3	11.0558	GO:0032127 dense core granule membrane	STXBP5 VPS13C
0.0797926	2	3	11.0558	GO:0033093 Weibel-Palade body	VWF ECE1
0.080279	14	117	1.98437	GO:0030027 lamellipodium	CCDC88A ARHGAP31 VASP CTNNA3 PARVB CAPZB PLXND1 CD44 EVL SPATA13 UNC5C PTPRM CARMIL1 ACTC1
0.080279	10	72	2.30329	GO:0031674 I band	RYR2 DNAJB6 ACTN2 PPP3CA SMTNL1 PDE4B ACTC1 KAT2B ANKRD1 NEB
0.080279	12	94	2.11706	GO:0034451 centriolar satellite	DYSF SDCCAG8 CCDC61 CHD3 FNIP2 AK5 PATJ SPAG9 TMEM63A IL4R PRKCQ KCTD1
0.0854329	12	95	2.09478	GO:0097730 non-motile cilium	MYRIP SDCCAG8 MAP1B IFT140 IFT80 KIAA1549 ABCA4 DRD2 TTLL6 SEPTIN9 ANO2 PKD1L1
0.0871753	8	52	2.55133	GO:0044309 neuron spine	SHISA9 ASIC2 PPP3CA PDE4B ASAP1 CAMK2A GRID2 DLG4
0.0910372	5	24	3.45493	GO:0030315 T-tubule	DYSF BIN1 CACNB2 CACNA1D CACNA1C
0.0910372	9	63	2.36909	GO:0098685 Schaffer collateral-CA1 synapse	FYN CAPZB PPP3CA NTNG1 TNR GSG1L DCC AKAP12 ADCY1
0.0976507	77	994	1.28465	GO:0015630 microtubule cytoskeleton	SPECC1 IFT140 ACTC1 NCKAP5 NAV3 HECW2 PRKAR1A NUAK1 DNAH17 BICDL1 EVC DYSF CCDC88A LRRC7 VPS41 EML4 SS18 SDCCAG8 DNAH10 MAP1B CCDC61 DAAM1 IFT80 LIMK2 DNAH7 CDK1 CHD3 C1H10orf90 XRCC2 TBCD CRMP1 FNIP2 PDE4B CFAP20 ADCY10 SPAG6 AK5 PATJ KAT2B CCSER2 MAD1L1 PKP4 PACRG PRKCZ TTLL6 KLC1 SPAG9 ATP6V0D1 RELL1 LSM14A CDK6 SPIRE1 TTC12 AXIN2 TMEM63A SHROOM3 CFAP58 CCNA1 BIRC6 EML1 SEPTIN9 SMAD7 TTLL11 DR…
0.0976507	3	9	5.52789	GO:0031045 dense core granule	OLFML1 STXBP5 VPS13C
0.108706	25	262	1.58241	GO:0099503 secretory vesicle	SYT17 MCTP1 SYTL3 OLFML1 STXBP1 SYN3 RAB3C STXBP5 SPINK5 NCF2 MME CARTPT TCIRG1 SV2C VWF PDE4B ICA1 PTPRN2 RNF112 ECE1 ABCC4 VPS13C ANXA3 DLG4 KIRREL3
0.112156	4	17	3.90204	GO:0002102 podosome	AFAP1L1 VCL ASAP1 VCAM1
0.112156	4	17	3.90204	GO:0005858 axonemal dynein complex	DNAH17 DNAH7 DRC1 DNAH9
0.115913	14	124	1.87235	GO:0043292 contractile fiber	ACTC1 RYR2 NPNT DNAJB6 ACTN2 PPP3CA SMTNL1 PDE4B VCL KAT2B ANKRD1 TNNI3 NEB MYOM3
0.132642	19	189	1.66714	GO:0098791 Golgi apparatus subcompartment	CCDC186 PREPL PRKD1 ATP2C2 RAB31 MARCHF4 SYT17 MME DNMBP RAB14 LGR5 RBFOX1 STX8 SORL1 IGF2R BIRC6 TGFBI PLPP3 CALN1
0.138673	13	115	1.87468	GO:0097729 9+2 motile cilium	SPAG16 PRKAR1A DNAH17 AK8 CAPZB CFAP70 TACR3 SPAG6 PACRG SLC26A3 CFAP58 CFAP43 DNAH9
0.142912	6	37	2.68924	GO:0005891 voltage-gated calcium channel complex	CACNB2 PDE4B CACNA1D CACNA1A CACNA1C HSPA2
0.142912	12	104	1.9135	GO:0030017 sarcomere	ACTC1 RYR2 DNAJB6 ACTN2 PPP3CA SMTNL1 PDE4B KAT2B ANKRD1 TNNI3 NEB MYOM3
0.142912	9	69	2.16309	GO:0042383 sarcolemma	DYSF BIN1 VCL CACNB2 CACNA1D PDE9A CACNA1C UTRN LAMA2
0.142912	68	883	1.27711	GO:0098796 membrane protein complex	DPP10 SHISA9 SNTG2 INSIG2 CLMN CACNB2 DPP6 SNTB1 EPS15L1 SOCS2 COPG1 STXBP5 DAD1 B2M SGIP1 GJA1 EVC RYR2 KCNAB1 VPS41 ITGB5 ITGA9 NCF2 GABBR2 SYK OLFM3 TCIRG1 SKAP1 KCNMA1 ELOVL6 PDE4B CD6 KCND3 NPLOC4 PDE4D EPN2 SCNN1B FOXK1 TGFBR2 ATP6V0D1 EXT2 CACNA1D KCNB1 CACNA1A VCAM1 MVB12B KCNIP4 CACNA1C KCNIP1 OSMR UTRN PIK3CG GRIK2 GNAT3 IGF1R FAM171B GRID2 GRIN2B DERL1 KCNH2 IL6R DLG4 MAP3K5 KCNQ1 HSPA…
0.156642	3	11	4.52282	GO:0043083 synaptic cleft	ADGRB3 LAMA2 C1QL1
0.163503	9	71	2.10215	GO:0044853 plasma membrane raft	PRKAR1A LRP8 SKAP1 KCNMA1 DLC1 TGFBR2 CDH13 SCARB1 BMPR2
0.163964	8	60	2.21116	GO:0016605 PML body	ZMYM2 CDK9 SP100 PPARGC1A CHD3 TRIM8 ISG20 ZBTB16
0.163964	8	60	2.21116	GO:0030175 filopodium	VASP ACTN2 SPATA13 VCAM1 UNC5C UTRN ACP3 ACTC1
0.17442	13	120	1.79656	GO:0030016 myofibril	ACTC1 RYR2 DNAJB6 ACTN2 PPP3CA SMTNL1 PDE4B VCL KAT2B ANKRD1 TNNI3 NEB MYOM3
0.175687	4	20	3.31673	GO:0099738 cell cortex region	PHLDB1 ERC2 PRKCZ CTBP2
0.184415	6	40	2.48755	GO:0000307 cyclin-dependent protein kinase holoenzyme complex	CDK9 CDK1 CCNY CCND2 CDK6 CCNA1
0.184415	33	390	1.40323	GO:0005667 transcription regulator complex	SIX3 BIN1 NCOR2 TEAD1 ARNTL2 CHD3 BACH2 MED26 ASCC3 LDB1 GTF3C3 NR5A2 WWOX PBX3 HLF ANKRD1 NFATC2 THRB MED24 PARP1 SMAD3 SMAD7 NR1H2 RELB NR6A1 WWTR1 CTBP2 MED27 ZFHX3 TAF4 TCF7L2 ZBTB16 MED23
0.184415	2	5	6.63347	GO:0048787 presynaptic active zone membrane	STXBP1 NTNG1
0.184415	2	5	6.63347	GO:0097443 sorting endosome	LDLR PTPN1
0.184415	2	5	6.63347	GO:0098684 photoreceptor ribbon synapse	CACNB2 CTBP2
0.192334	11	98	1.86143	GO:0009898 cytoplasmic side of plasma membrane	ATP2C2 KCNAB1 PPP3CA ANK1 PKP4 PRMT8 ERRFI1 KCNIP1 GNAT3 DLG4 CYTH3
0.195183	4	21	3.15879	GO:0030666 endocytic vesicle membrane	SGIP1 TCIRG1 EPN2 ANXA3
0.195769	6	41	2.42688	GO:0016528 sarcoplasm	RYR2 DMPK JPH3 DHRS7C CASQ1 TRDN
0.195769	15	149	1.6695	GO:0031514 motile cilium	SPAG16 PRKAR1A DNAH17 AK8 CAPZB DAAM1 CFAP70 ADCY10 TACR3 SPAG6 PACRG SLC26A3 CFAP58 CFAP43 DNAH9
0.195769	12	111	1.79283	GO:0098562 cytoplasmic side of membrane	ATP2C2 KCNAB1 PPP3CA ANK1 PKP4 PRMT8 ERRFI1 KCNIP1 PTPN1 GNAT3 DLG4 CYTH3
0.198648	5	31	2.67478	GO:0016529 sarcoplasmic reticulum	RYR2 DMPK DHRS7C CASQ1 TRDN

## Sheet: C_LvsH_MF terms
Enrichment FDR	nGenes	Pathway Genes	Fold Enrichment	Terms	Genes
5.87545e-10	59	354	2.76394	GO:0030695 GTPase regulator activity	RALGAPB RALGPS1 DLC1 TBC1D1 PLEKHG7 CCDC88A PLEKHG1 ARHGAP31 ADGRB3 SIPA1L2 GIT2 RASAL1 RIN3 DOCK2 TBCD DNMBP RTKN MYO9B STARD13 SRGAP1 RGS6 SGSM1 ARHGAP15 ARHGAP26 RABGAP1L RASGRP3 AGAP1 PREX1 FARP1 ASAP1 SPATA13 MCF2L DOCK4 GNAQ PREX2 ELMO1 RALGAPA2 TRIO PLEKHG2 RGL1 DENND2A FGD6 ABR DENND1A SLIT2 BCAR3 RGS8 ARHGAP22 DOCK5 IQSEC1 TIAM2 DOCK1 ARFGEF2 ARHGAP18 SH3BP5 DAB2IP CYTH3 ARHGEF1 ARHGEF18
5.87545e-10	59	354	2.76394	GO:0060589 nucleoside-triphosphatase regulator activity	RALGAPB RALGPS1 DLC1 TBC1D1 PLEKHG7 CCDC88A PLEKHG1 ARHGAP31 ADGRB3 SIPA1L2 GIT2 RASAL1 RIN3 DOCK2 TBCD DNMBP RTKN MYO9B STARD13 SRGAP1 RGS6 SGSM1 ARHGAP15 ARHGAP26 RABGAP1L RASGRP3 AGAP1 PREX1 FARP1 ASAP1 SPATA13 MCF2L DOCK4 GNAQ PREX2 ELMO1 RALGAPA2 TRIO PLEKHG2 RGL1 DENND2A FGD6 ABR DENND1A SLIT2 BCAR3 RGS8 ARHGAP22 DOCK5 IQSEC1 TIAM2 DOCK1 ARFGEF2 ARHGAP18 SH3BP5 DAB2IP CYTH3 ARHGEF1 ARHGEF18
1.17831e-08	35	162	3.58289	GO:0005096 GTPase activator activity	RALGAPB DLC1 TBC1D1 ARHGAP31 ADGRB3 SIPA1L2 GIT2 RASAL1 RIN3 DOCK2 TBCD MYO9B STARD13 SRGAP1 RGS6 SGSM1 ARHGAP15 ARHGAP26 RABGAP1L RASGRP3 RALGPS1 AGAP1 ASAP1 DOCK4 GNAQ PREX2 RALGAPA2 ABR RGS8 ARHGAP22 DOCK5 TIAM2 ARHGAP18 DAB2IP ARHGEF1
1.12601e-07	100	873	1.89962	GO:0030234 enzyme regulator activity	SPINK5 RALGAPB SERPINB10 RALGPS1 DLC1 TBC1D1 SH3BP5 SOCS2 PLEKHG7 DAD1 PRKAR1A WFDC1 CCDC88A BIN1 PLEKHG1 ARHGAP31 PPP1R1A PHACTR3 PAPLN ADGRB3 SIPA1L2 FYN GIT2 NCF2 MAP3K13 ANGPT4 RASAL1 RIN3 DOCK2 MAP2K6 CIT TBCD CCNY PRKCE DNMBP RTKN MYO9B PPP1R14D STARD13 SRGAP1 RGS6 SGSM1 ARHGAP15 ARHGAP26 ALOX5AP RABGAP1L RASGRP3 PRKAG2 CAST FRY KAT2B AGAP1 PREX1 AFAP1L2 PHACTR1 FARP1 PHACTR2 CRIM1 ASAP1 SP…
1.96355e-06	126	1255	1.66497	GO:0140110 transcription regulator activity	MITF SP100 ZNF217 ZNF551 ZBTB20 PBX3 ZNF529 OSR2 FOSB NR2F1 MED24 MECOM WWTR1 ZBTB16 LMX1B BCL11B SIX3 EN1 RYBP ZNF341 DCAF6 HOXA2 PAX5 EHF MED12L CSRNP3 RUNX1 PRKN AFF3 NCOR2 SS18 CUX2 STAT5B OVOL2 EBF1 TEAD1 SIN3B RERE FOXP1 ACTN2 NAB1 SIM1 PPARGC1A POU1F1 LHX2 ARNTL2 BACH2 LMCD1 MED26 GZF1 KLF7 SOX13 TBX3 LDB1 BRD7 TLX1 AHR ZNF219 MEOX1 ZNF536 KAT2B CDYL WWC1 NR4A2 MAML2 PAX3 MYT1L FOXK1 NR5A2…
7.51749e-06	48	341	2.33436	GO:0008047 enzyme activator activity	RALGAPB DLC1 TBC1D1 DAD1 ARHGAP31 ADGRB3 SIPA1L2 FYN GIT2 NCF2 MAP3K13 ANGPT4 RASAL1 RIN3 DOCK2 MAP2K6 TBCD PRKCE MYO9B STARD13 SRGAP1 RGS6 SGSM1 ARHGAP15 ARHGAP26 ALOX5AP RABGAP1L RASGRP3 PRKAG2 RALGPS1 AGAP1 AFAP1L2 ASAP1 DOCK4 TAB1 GNAQ PREX2 RALGAPA2 NRG1 ABR RGS8 ARHGAP22 DOCK5 TIAM2 ARHGAP18 DAB2IP BMPR2 ARHGEF1
1.40634e-05	44	309	2.36143	GO:0003779 actin binding	MYRIP CLMN CAP2 PHACTR1 ABLIM2 ABLIM1 RCSD1 PRKN CCDC88A BIN1 PHACTR3 VASP CTNNA3 MEAK7 PARVB ACTN2 CAPZB DAAM1 PRKCE DBN1 KCNMA1 KLHL2 MYO9B SPTB EVL VCL CACNB2 PACRG PHACTR2 LSP1 VASH2 FLNB TNNI3 SPIRE1 SHROOM3 PSTPIP2 UTRN DSTN TLN2 NEB MTSS1 ENAH WIPF3 MICAL2
1.40634e-05	80	720	1.84263	GO:0008092 cytoskeletal protein binding	MYRIP STK36 CLMN CAP2 ACTC1 TRAK1 PHACTR1 ABLIM2 ABLIM1 NAV3 RAB3C SGIP1 MAPT RCSD1 BICDL1 PRKN GJA1 CCDC88A VPS41 BIN1 DCLK1 EML4 PHACTR3 VASP CTNNA3 FYN MEAK7 MAP1B PARVB ACTN2 CCDC61 CAPZB DAAM1 TBCD SMTNL1 CRMP1 PRKCE TNNI3K DBN1 KCNMA1 KLHL2 MYO9B PDE4B RAB14 SPTB EVL EPB41L4A VCL ANK1 CACNB2 CCSER2 PACRG TTLL6 FARP1 PHACTR2 LSP1 VASH2 FLNB CACNA1D ANKRD1 RALA TNNI3 SPIRE1 SHROOM3 PSTPIP2 UN…
1.40634e-05	126	1312	1.59264	GO:0098772 molecular function regulator activity	SPINK5 RALGAPB SERPINB10 RALGPS1 DLC1 TBC1D1 SH3BP5 SOCS2 TAFA4 PLEKHG7 DAD1 PRKAR1A NEDD4L WFDC1 KCNAB1 CCDC88A BIN1 PLEKHG1 ARHGAP31 PPP1R1A PHACTR3 LOC102148927 PAPLN ADGRB3 SIPA1L2 FYN GIT2 NCF2 DNAJB6 CFTR MAP3K13 ANGPT4 RASAL1 RIN3 DOCK2 CARTPT MAP2K6 CIT TBCD FNIP2 CCNY PRKCE DNMBP RTKN MYO9B PPP1R14D STARD13 SRGAP1 RGS6 SGSM1 EFNA5 ARHGAP15 ARHGAP26 ALOX5AP RABGAP1L RASGRP3 PRKAG2 CAST FR…
2.71464e-05	32	196	2.70754	GO:0005085 guanyl-nucleotide exchange factor activity	RALGPS1 PLEKHG7 CCDC88A PLEKHG1 RIN3 DOCK2 DNMBP RASGRP3 PREX1 FARP1 SPATA13 MCF2L DOCK4 PREX2 ELMO1 TRIO PLEKHG2 RGL1 DENND2A FGD6 ABR DENND1A BCAR3 DOCK5 IQSEC1 TIAM2 DOCK1 ARFGEF2 SH3BP5 CYTH3 ARHGEF1 ARHGEF18
2.71464e-05	138	1492	1.53388	GO:0019899 enzyme binding	WDFY4 CCDC186 CAP2 WWC1 PLCG2 LAPTM5 PRKAR1A ZMYM2 MFHAS1 BICDL1 PRKN MYRIP PTPRK SPRED2 AGO2 PEX5L PRKCA RYR2 CCDC88A BIN1 NCOR2 PEX7 PHACTR3 CDK9 BANK1 SP100 FYN NCF2 MAGI2 RRN3 CFTR PPARGC1A MAP3K13 ANGPT4 DAAM1 DDC SYK USP7 RIN3 SLC12A7 ADCY5 MAP2K6 CIT PPP3CA SMTNL1 CCNY SKAP1 PRKCE VWF RTKN MYO9B MBP SYTL3 NTRK2 RTN4 SGSM1 CYFIP2 MARCHF6 RASGRP3 PRKAG2 CCND2 LDB1 DLG2 VCL PKP2 PDE4D ANK1 KA…
0.000171515	53	445	1.97513	GO:0019904 protein domain specific binding	ENAH PRKAR1A SGIP1 SHISA9 PRKN YWHAQ CARD11 SNTG2 KCNAB1 CCDC88A ARHGAP31 VASP SP100 FYN SDC2 ACTN2 CFTR PLXND1 SYK INSC MYO1D CIT SMTNL1 SKAP1 ICA1 EVL PAG1 LDB1 MEOX1 DLC1 AFAP1L2 SCNN1B CRIM1 ZMYND8 NKD1 INPP5A LPAR1 DOCK4 TNNI3 PROX1 ELMO1 CEP250 WNT3 GRID2 WT1 DNM2 MBD2 DENND1A KCNH2 TCF7L2 MAP3K5 DAB2IP HSPA2
0.000262239	41	315	2.15851	GO:0003712 transcription coregulator activity	MED24 WWTR1 RYBP DCAF6 MED12L PRKN NCOR2 SS18 SIN3B RERE ACTN2 NAB1 PPARGC1A LMCD1 MED26 LDB1 BRD7 KAT2B CDYL WWC1 MAML2 ZMYND8 WWOX TRIM8 ANKRD1 HDAC4 MAML3 KDM1A DNAJB1 NRG1 SFMBT2 ZMIZ1 TRIM62 CTBP2 MED27 MED13L TLE2 NIBAN2 MAML1 BRD4 PKN1
0.00360849	101	1130	1.48226	GO:0043565 sequence-specific DNA binding	MITF ZNF217 ZNF551 ZBTB20 PBX3 ZNF529 OSR2 FOSB NR2F1 MECOM ZBTB16 LMX1B BCL11B SIX3 EN1 ZNF423 HOXA2 PAX5 EHF CSRNP3 RUNX1 AGO2 KMT2A CUX2 STAT5B OVOL2 CDK9 GLI2 TEAD1 RERE RRN3 FOXP1 PPARGC1A POU1F1 LHX2 ARNTL2 CHD3 BACH2 GZF1 PRDM5 NSD2 KLF7 SOX13 TBX3 UHRF1 BRD7 TLX1 AHR ZNF219 MEOX1 ZNF536 KAT2B NR4A2 PAX3 PRDM14 FOXK1 NR5A2 NFIA KLF11 GLIS1 RORA MEIS3 HLF RARB UPF2 PRDM16 BNC2 ELK3 NKX2-2 N…
0.00531364	55	533	1.71126	GO:0008289 lipid binding	PARD3B SYT17 OLFML1 PITPNC1 ACOXL SGIP1 INSIG2 DYSF CCDC88A PECAM1 ITPR3 SNX24 COQ9 FABP5 ACOX3 ACTN2 MME RASAL1 SH3GL2 OSBPL2 STARD13 CD6 ICA1 SYTL3 SPTB ARHGAP15 ARHGAP26 ALOX5AP ABCA4 EPN2 DLC1 AGAP1 PREX1 SULT2B1 CD36 NR5A2 ASAP1 RORA LPAR1 MCF2L MVB12B LAMA1 ANXA3 GRAMD1B DENND1A SNX8 FABP4 SCARB1 PLA2G4A DAB2IP ZFYVE28 KCNQ1 CYTH3 PACSIN3 HSPA2
0.00531364	160	1982	1.33874	GO:0140096 catalytic activity acting on a protein	EPHA5 NUAK1 PRKCA CPQ STK36 NSD2 ATPSCKMT LTBP2 TRIM44 MMP16 CPXM2 DPP10 SPEG HECW2 ZDHHC8 NEDD4L STYXL2 ADAMTS16 TLL1 KSR2 PRKN PCMT1 PREPL PRKD1 PTPRK XYLT1 WWP2 DCLK1 AGBL1 MARCHF4 NPEPPS DSTYK SCYL1 PTPRG STK24 KMT2A PAPLN CDK9 FYN UBE3C TMTC1 GZMK EYA1 DDB2 PTPRE PPM1H MME MAP3K13 PLOD2 EYA4 SYK LIMK2 USP7 CDK1 MAP2K6 CIT PPP3CA ADAMTSL3 MUSK PRKCE TNNI3K NMT2 NPR2 NLN NTRK2 MARCHF6 BRD2 NTR…
0.00771496	142	1753	1.34334	GO:0000166 nucleotide binding	RIT2 ACOXL NAV3 SPEG RAB3C EPHA5 MTHFD1L TDG NUAK1 DNAH17 RUNX1 MFHAS1 TPK1 KSR2 DDX31 PRKD1 ATP2C2 CRYL1 AK8 MYO16 ATP13A3 PRKCA KCNAB1 RAB31 DDX59 DCLK1 DSTYK SCYL1 STK24 IFIH1 ABCC5 CDK9 MDN1 FYN DNAH10 ACOX3 ABCC6 SAMHD1 GRHPR CFTR PLXND1 XRCC3 MAP3K13 IQCA1 SYK LIMK2 DNAH7 MYO1D CDK1 CHD3 XRCC2 MAP2K6 CIT MUSK DNM3 STK36 AK7 PRKCE TNNI3K MYO9B PDE4B NPR2 RAB14 NTRK2 IDH1 ASCC3 PFKFB3 CHD1 NT…
0.00771496	85	947	1.4885	GO:0003700 DNA-binding transcription factor activity	MITF SP100 ZNF217 ZNF551 ZBTB20 PBX3 ZNF529 OSR2 FOSB NR2F1 MECOM ZBTB16 LMX1B BCL11B SIX3 EN1 ZNF341 HOXA2 PAX5 EHF CSRNP3 RUNX1 AFF3 CUX2 STAT5B OVOL2 EBF1 TEAD1 FOXP1 SIM1 POU1F1 LHX2 ARNTL2 BACH2 GZF1 KLF7 SOX13 TBX3 TLX1 AHR ZNF219 MEOX1 ZNF536 NR4A2 PAX3 MYT1L FOXK1 NR5A2 SHOX2 NFIA KLF11 GLIS1 RORA MEIS3 HLF RARB PRDM16 ELK3 NKX2-2 NR2E1 NFATC2 THRB PROX1 ZEB2 NFIX NFATC1 FOXF1 CREB5 SMAD3…
0.00771496	37	325	1.88799	GO:0004674 protein serine/threonine kinase activity	NUAK1 PRKCA SPEG PRKD1 DCLK1 DSTYK STK24 CDK9 MAP3K13 SYK LIMK2 CDK1 MAP2K6 CIT STK36 PRKCE BRD2 MAP3K4 PRKCZ TGFBR2 ZNF592 CDK6 DMPK NEK7 TNIK GRK4 CAMK2A DAPK1 RPS6KA2 ABR STK4 PRKCQ GRK5 MAP3K5 BMPR2 BRD4 PKN1
0.00771496	103	1190	1.43539	GO:0005524 ATP binding	NAV3 SPEG EPHA5 MTHFD1L TDG NUAK1 DNAH17 RUNX1 TPK1 KSR2 DDX31 PRKD1 ATP2C2 AK8 MYO16 ATP13A3 PRKCA DDX59 DCLK1 DSTYK SCYL1 STK24 IFIH1 ABCC5 CDK9 MDN1 FYN DNAH10 ABCC6 CFTR PLXND1 XRCC3 MAP3K13 IQCA1 SYK LIMK2 DNAH7 MYO1D CDK1 CHD3 XRCC2 MAP2K6 CIT MUSK STK36 AK7 PRKCE TNNI3K MYO9B NPR2 NTRK2 ASCC3 PFKFB3 CHD1 NTRK3 PRKAG2 MAP3K4 ABCB9 AK5 ACTC1 ABCA4 ATP13A4 DGUOK PRKCZ TGFBR2 ZNF592 CDK6 DMPK …
0.00771496	67	702	1.58277	GO:0016301 kinase activity	EPHA5 NUAK1 PRKCA AK7 AK5 ITPKB SPEG TPK1 KSR2 PRKD1 AK8 DCLK1 DSTYK SCYL1 STK24 CDK9 FYN PLXND1 MAP3K13 SYK LIMK2 CDK1 MAP2K6 CIT MUSK STK36 PRKCE TNNI3K NPR2 CHKA NTRK2 BRD2 PFKFB3 NTRK3 MAP3K4 DGUOK PRKCZ TGFBR2 ZNF592 CDK6 DMPK NEK7 TNIK GRK4 PIK3CG CAMK2A DAPK1 TRIO PIP5K1B PFKP RPS6KA2 IGF1R FGGY PAPSS1 MARK2 ABR STK4 PEAK1 PLXNC1 PRKCQ EPHA3 GRK5 ROR1 MAP3K5 BMPR2 BRD4 PKN1
0.00771496	55	544	1.67666	GO:0019900 kinase binding	WDFY4 WWC1 PLCG2 PRKAR1A PRKN PTPRK SPRED2 RYR2 CCDC88A CDK9 BANK1 SP100 ANGPT4 SYK SLC12A7 MAP2K6 CIT CCNY SKAP1 RASGRP3 PRKAG2 CCND2 DLG2 PKP2 KAT2B SRCIN1 CADPS IL12RB2 DOCK4 ERRFI1 TNNI3 HDAC4 UNC5C PARP1 UTRN PTPN1 GAB2 SMAD3 EEF2 RELB CEP250 SASH1 CTBP2 BCAR3 TCF7L2 SH2B2 DLG4 PITPNM2 MAML1 MAP3K5 DAB2IP KCNQ1 BMPR2 PTPRR PKN1
0.00771496	105	1225	1.42146	GO:0032559 adenyl ribonucleotide binding	NAV3 SPEG EPHA5 MTHFD1L TDG NUAK1 DNAH17 RUNX1 TPK1 KSR2 DDX31 PRKD1 ATP2C2 AK8 MYO16 ATP13A3 PRKCA DDX59 DCLK1 DSTYK SCYL1 STK24 IFIH1 ABCC5 CDK9 MDN1 FYN DNAH10 ABCC6 CFTR PLXND1 XRCC3 MAP3K13 IQCA1 SYK LIMK2 DNAH7 MYO1D CDK1 CHD3 XRCC2 MAP2K6 CIT MUSK STK36 AK7 PRKCE TNNI3K MYO9B PDE4B NPR2 NTRK2 ASCC3 PFKFB3 CHD1 NTRK3 PRKAG2 MAP3K4 ABCB9 AK5 ACTC1 ABCA4 ATP13A4 PDE4D DGUOK PRKCZ TGFBR2 ZNF59…
0.00771496	142	1753	1.34334	GO:1901265 nucleoside phosphate binding	RIT2 ACOXL NAV3 SPEG RAB3C EPHA5 MTHFD1L TDG NUAK1 DNAH17 RUNX1 MFHAS1 TPK1 KSR2 DDX31 PRKD1 ATP2C2 CRYL1 AK8 MYO16 ATP13A3 PRKCA KCNAB1 RAB31 DDX59 DCLK1 DSTYK SCYL1 STK24 IFIH1 ABCC5 CDK9 MDN1 FYN DNAH10 ACOX3 ABCC6 SAMHD1 GRHPR CFTR PLXND1 XRCC3 MAP3K13 IQCA1 SYK LIMK2 DNAH7 MYO1D CDK1 CHD3 XRCC2 MAP2K6 CIT MUSK DNM3 STK36 AK7 PRKCE TNNI3K MYO9B PDE4B NPR2 RAB14 NTRK2 IDH1 ASCC3 PFKFB3 CHD1 NT…
0.00793921	24	177	2.24863	GO:0003713 transcription coactivator activity	WWTR1 DCAF6 SS18 RERE ACTN2 PPARGC1A BRD7 KAT2B WWC1 MAML2 WWOX TRIM8 ANKRD1 MAML3 MED24 KDM1A ZMIZ1 TRIM62 CTBP2 MED27 NIBAN2 MAML1 BRD4 PKN1
0.00874971	105	1232	1.41338	GO:0030554 adenyl nucleotide binding	NAV3 SPEG EPHA5 MTHFD1L TDG NUAK1 DNAH17 RUNX1 TPK1 KSR2 DDX31 PRKD1 ATP2C2 AK8 MYO16 ATP13A3 PRKCA DDX59 DCLK1 DSTYK SCYL1 STK24 IFIH1 ABCC5 CDK9 MDN1 FYN DNAH10 ABCC6 CFTR PLXND1 XRCC3 MAP3K13 IQCA1 SYK LIMK2 DNAH7 MYO1D CDK1 CHD3 XRCC2 MAP2K6 CIT MUSK STK36 AK7 PRKCE TNNI3K MYO9B PDE4B NPR2 NTRK2 ASCC3 PFKFB3 CHD1 NTRK3 PRKAG2 MAP3K4 ABCB9 AK5 ACTC1 ABCA4 ATP13A4 PDE4D DGUOK PRKCZ TGFBR2 ZNF59…
0.00959151	63	661	1.58059	GO:0008270 zinc ion binding	ZNF385B ZNF407 ZSWIM3 ZMYM2 TLL1 PRKCA ENPP3 AGBL1 MARCHF4 NPEPPS MARCHF3 KMT2A IFIH1 SAMHD1 MME CA9 LMCD1 MARCHF6 ZFR UHRF1 FBXO40 TRIM34 MORC1 TLL2 NR4A2 MYT1L KDM4B PDZRN3 MARCHF1 NR5A2 ZMYND8 ECE1 AOPEP CA2 ADAMTS2 RORA USP3 RARB ZFAND3 NR2F1 PRICKLE2 TRIM44 NR2E1 THRB MMP16 PARP1 UTRN PTPN1 SMAD3 CPD NR1H2 NR6A1 ZMIZ1 RBM20 KDM2B TRIM62 WT1 ZFHX3 ZSWIM6 CPXM2 RNF207 CPA5 GATA5
0.00999855	49	481	1.6894	GO:0019901 protein kinase binding	WDFY4 PLCG2 PRKAR1A PRKN PTPRK SPRED2 RYR2 CCDC88A CDK9 BANK1 ANGPT4 SYK SLC12A7 MAP2K6 CIT CCNY SKAP1 PRKAG2 CCND2 PKP2 KAT2B SRCIN1 CADPS IL12RB2 DOCK4 ERRFI1 TNNI3 HDAC4 UNC5C PARP1 UTRN PTPN1 GAB2 SMAD3 EEF2 RELB CEP250 SASH1 CTBP2 TCF7L2 SH2B2 PITPNM2 MAML1 MAP3K5 DAB2IP KCNQ1 BMPR2 PTPRR PKN1
0.0101865	89	1017	1.45127	GO:1990837 sequence-specific double-stranded DNA binding	MITF ZNF217 ZNF551 ZBTB20 PBX3 ZNF529 OSR2 FOSB NR2F1 MECOM ZBTB16 LMX1B BCL11B SIX3 EN1 HOXA2 PAX5 EHF RUNX1 AGO2 CUX2 STAT5B OVOL2 CDK9 GLI2 TEAD1 RRN3 FOXP1 POU1F1 LHX2 ARNTL2 CHD3 BACH2 GZF1 PRDM5 KLF7 SOX13 TBX3 UHRF1 BRD7 TLX1 AHR ZNF219 MEOX1 ZNF536 KAT2B NR4A2 PAX3 PRDM14 NR5A2 NFIA KLF11 GLIS1 RORA MEIS3 HLF RARB PRDM16 BNC2 ELK3 NKX2-2 NR2E1 NFATC2 THRB PROX1 NFIX NFATC1 FOXF1 CREB5 SMA…
0.01047	32	274	1.93678	GO:0022836 gated channel activity	CACNB2 PIEZO2 ASIC2 PEX5L RYR2 KCNAB1 ITPR3 KCNN1 CFTR GRIK3 KCNMA1 KCND3 RYR3 CACNA2D3 SCNN1B CACNA1D KCNB1 CACNA1A GABRB2 GABRG3 KCNN3 TMEM63A CACNA1C GRIK2 ANO1 GRID2 KCNT2 GRIN2B KCNH2 ANO2 KCNQ1 HCN2
0.01047	22	161	2.26609	GO:0050839 cell adhesion molecule binding	NECTIN2 TENM3 TENM2 ESAM CTNNA3 NPNT SYK VWF ICAM1 NTNG1 VCAM1 SPP1 UTRN TGFBI NRXN2 CDH13 NRG1 PTPRT PLPP3 PTPRM BMPR2 COL4A3
0.01047	10	45	3.68526	GO:0097110 scaffold protein binding	PLCG2 FYN SYK ADCY5 CIT PDE4D GRID2 KCNH2 DLG4 KCNQ1
0.0107192	7	23	5.0472	GO:0046875 ephrin receptor binding	ANKS1B FYN EFNA5 PIK3CG PTPN1 ANKS1A EFNA2
0.0127946	92	1073	1.4219	GO:0003690 double-stranded DNA binding	MITF ZNF217 ZNF551 ZBTB20 PBX3 ZNF529 OSR2 FOSB NR2F1 MECOM ZBTB16 LMX1B BCL11B SIX3 EN1 HOXA2 PAX5 EHF TDG RUNX1 AGO2 AFF3 CUX2 STAT5B OVOL2 CDK9 GLI2 TEAD1 RRN3 FOXP1 POU1F1 LHX2 ARNTL2 CHD3 BACH2 GZF1 PRDM5 KLF7 SOX13 TBX3 UHRF1 BRD7 TLX1 AHR ZNF219 MEOX1 ZNF536 KAT2B NR4A2 PAX3 PRDM14 NR5A2 NFIA KLF11 LSM14A GLIS1 RORA MEIS3 HLF RARB PRDM16 BNC2 ELK3 NKX2-2 NR2E1 NFATC2 THRB PROX1 NFIX NFATC1…
0.0127946	4	7	9.47638	GO:0008331 high voltage-gated calcium channel activity	CACNB2 CACNA1D CACNA1A CACNA1C
0.0127946	11	55	3.31673	GO:0030165 PDZ domain binding	SHISA9 PRKN SNTG2 SDC2 CFTR CIT CRIM1 NKD1 LPAR1 DOCK4 GRID2
0.0127946	151	1922	1.30288	GO:0043168 anion binding	RIT2 ACOXL NAV3 SPEG RAB3C EPHA5 MTHFD1L TDG NUAK1 DNAH17 RUNX1 MFHAS1 TPK1 KSR2 DDX31 PRKD1 ATP2C2 CRYL1 AK8 MYO16 ATP13A3 PRKCA KCNAB1 RAB31 DDX59 DCLK1 ITPR3 DSTYK SCYL1 STK24 IFIH1 ABCC5 CDK9 FABP5 MDN1 FYN DNAH10 ACOX3 ABCC6 SAMHD1 GRHPR ACTN2 MME CFTR PLXND1 XRCC3 MAP3K13 PLOD2 IQCA1 DDC SYK LIMK2 DNAH7 MYO1D CDK1 CHD3 XRCC2 MAP2K6 CIT MUSK DNM3 STK36 AK7 PRKCE TNNI3K MYO9B PDE4B NPR2 RAB14…
0.0130412	13	74	2.91335	GO:0005516 calmodulin binding	RIT2 RYR2 KCNN1 PPP3CA SMTNL1 MYO9B MBP KCNN3 CACNA1C CAMK2A DAPK1 AKAP12 KCNQ1
0.0130412	74	827	1.48391	GO:0016772 transferase activity transferring phosphorus-containing groups	EPHA5 NUAK1 PRKCA AK7 AK5 ITPKB SPEG TPK1 KSR2 PRKD1 AK8 DCLK1 DSTYK SCYL1 STK24 CDK9 FYN PLXND1 MAP3K13 SYK LIMK2 CDK1 MAP2K6 CIT MUSK STK36 PRKCE TNNI3K GNPTAB NPR2 CHKA NTRK2 BRD2 PFKFB3 NTRK3 MAP3K4 DGUOK PRKCZ PRPSAP2 EIF3L TGFBR2 PTDSS1 CTU2 ZNF592 CDK6 DMPK NEK7 TNIK GRK4 PIK3CG CAMK2A DAPK1 TRIO PIP5K1B PFKP PGS1 RPS6KA2 DRC1 IGF1R FGGY PAPSS1 MARK2 ABR STK4 PEAK1 PLXNC1 PRKCQ EPHA3 GRK5 …
0.0130412	35	318	1.82525	GO:0042578 phosphoric ester hydrolase activity	PDE9A PLCG2 STYXL2 PTPRK ENPP3 PTPRG EYA1 PTPRE SAMHD1 PPM1H EYA4 PPP3CA PDE4B LPIN1 HDDC2 PLCB4 SYNJ2 PTPRN2 PDE4D PDE5A INPP5A PDP1 TAB1 INPP5D PTPN1 TNS3 PPM1L ACP3 EYA2 PTPRT PLPP3 PTPRM PLPP4 PTPRR DUSP28
0.0152955	53	551	1.59516	GO:0004672 protein kinase activity	EPHA5 NUAK1 PRKCA SPEG KSR2 PRKD1 DCLK1 DSTYK SCYL1 STK24 CDK9 FYN MAP3K13 SYK LIMK2 CDK1 MAP2K6 CIT MUSK STK36 PRKCE TNNI3K NPR2 NTRK2 BRD2 NTRK3 MAP3K4 PRKCZ TGFBR2 ZNF592 CDK6 DMPK NEK7 TNIK GRK4 PIK3CG CAMK2A DAPK1 TRIO RPS6KA2 IGF1R MARK2 ABR STK4 PEAK1 PRKCQ EPHA3 GRK5 ROR1 MAP3K5 BMPR2 BRD4 PKN1
0.0152955	122	1512	1.3381	GO:0042802 identical protein binding	TENM3 TENM2 B2M MTHFD1L PLXNA2 TDG GHR TPK1 PRKN YWHAQ PRKD1 CRYL1 RYR2 CCDC88A VPS41 BIN1 PEX7 PTPRG KMT2A STAT5B IFIH1 COQ9 TENM4 SP100 FABP5 FYN SDC2 HOGA1 CPQ SAMHD1 FOXP1 PPM1H GRHPR ACTN2 CCDC61 MME MAP3K13 DAAM1 NECTIN2 DSCAML1 SH3GL2 CRMP1 TPD52L1 KLHL2 VWF CD6 NPR2 MSI2 CAP2 CHKA RIPOR2 LY6G5C FECH SOX13 ABCB9 FNBP1 LDB1 UHRF1 DRD2 PIK3AP1 MAD1L1 PRMT8 PRPSAP2 FRS3 ECE1 FLNB EXT2 TRIM8 S…
0.0159734	72	808	1.47775	GO:0000981 DNA-binding transcription factor activity RNA polymerase II-specific	MITF SP100 ZNF217 ZNF551 ZBTB20 PBX3 ZNF529 OSR2 FOSB NR2F1 MECOM ZBTB16 LMX1B SIX3 EN1 HOXA2 PAX5 EHF CSRNP3 RUNX1 CUX2 STAT5B OVOL2 TEAD1 POU1F1 LHX2 ARNTL2 BACH2 GZF1 KLF7 SOX13 TBX3 TLX1 AHR ZNF219 MEOX1 ZNF536 NR4A2 PAX3 MYT1L NR5A2 SHOX2 NFIA KLF11 GLIS1 RORA MEIS3 HLF RARB PRDM16 ELK3 NKX2-2 NR2E1 NFATC2 THRB PROX1 ZEB2 FOXF1 SMAD3 NR1H2 FLI1 NR6A1 HOXD9 WT1 CUX1 ZFHX3 PRRX2 NFIB MNX1 BCL1…
0.0168188	50	515	1.61006	GO:0042803 protein homodimerization activity	TENM3 TENM2 B2M MTHFD1L TDG GHR CRYL1 CCDC88A PEX7 KMT2A STAT5B COQ9 TENM4 HOGA1 CPQ GRHPR MME MAP3K13 NECTIN2 DSCAML1 TPD52L1 CHKA FECH ABCB9 LDB1 PRMT8 ECE1 EXT2 TRIM8 GPD1L LCT CAMK2A SMAD3 ACP3 CDH13 NR6A1 MYOM3 WWTR1 PAPSS1 PTPRT PADI2 STK4 SLIT2 EXT1 KCNH2 IL6R ZBTB16 MAP3K5 DAB2IP MTCL1
0.0170166	125	1563	1.32627	GO:0017076 purine nucleotide binding	RIT2 NAV3 SPEG RAB3C EPHA5 MTHFD1L TDG NUAK1 DNAH17 RUNX1 MFHAS1 TPK1 KSR2 DDX31 PRKD1 ATP2C2 AK8 MYO16 ATP13A3 PRKCA RAB31 DDX59 DCLK1 DSTYK SCYL1 STK24 IFIH1 ABCC5 CDK9 MDN1 FYN DNAH10 ABCC6 SAMHD1 CFTR PLXND1 XRCC3 MAP3K13 IQCA1 SYK LIMK2 DNAH7 MYO1D CDK1 CHD3 XRCC2 MAP2K6 CIT MUSK DNM3 STK36 AK7 PRKCE TNNI3K MYO9B PDE4B NPR2 RAB14 NTRK2 ASCC3 PFKFB3 CHD1 NTRK3 PRKAG2 MAP3K4 ABCB9 AK5 ACTC1 RN…
0.0174199	154	1991	1.28271	GO:0036094 small molecule binding	RIT2 ACOXL NAV3 SPEG RAB3C EPHA5 MTHFD1L TDG NUAK1 DNAH17 RUNX1 MFHAS1 TPK1 KSR2 DDX31 PRKD1 ATP2C2 CRYL1 AK8 MYO16 ATP13A3 PRKCA RYR2 KCNAB1 RAB31 DDX59 CYP2F1 DCLK1 ITPR3 DSTYK SCYL1 STK24 IFIH1 ABCC5 CDK9 FABP5 MDN1 FYN DNAH10 ACOX3 ABCC6 SAMHD1 GRHPR CFTR PLXND1 XRCC3 MAP3K13 PLOD2 IQCA1 DDC SYK LIMK2 DNAH7 MYO1D CDK1 CHD3 XRCC2 MAP2K6 CIT MUSK DNM3 STK36 AK7 PRKCE TNNI3K MYO9B PDE4B NPR2 RAB…
0.0194905	60	653	1.52377	GO:0016773 phosphotransferase activity alcohol group as acceptor	EPHA5 NUAK1 PRKCA SPEG KSR2 PRKD1 DCLK1 DSTYK SCYL1 STK24 CDK9 FYN MAP3K13 SYK LIMK2 CDK1 MAP2K6 CIT MUSK STK36 PRKCE TNNI3K NPR2 CHKA NTRK2 BRD2 PFKFB3 NTRK3 MAP3K4 PRKCZ ITPKB TGFBR2 ZNF592 CDK6 DMPK NEK7 TNIK GRK4 PIK3CG CAMK2A DAPK1 TRIO PIP5K1B PFKP RPS6KA2 IGF1R FGGY PAPSS1 MARK2 ABR STK4 PEAK1 PRKCQ EPHA3 GRK5 ROR1 MAP3K5 BMPR2 BRD4 PKN1
0.0197779	74	847	1.44887	GO:0000976 transcription cis-regulatory region binding	MITF ZNF217 ZNF551 ZBTB20 PBX3 ZNF529 OSR2 FOSB NR2F1 MECOM ZBTB16 LMX1B BCL11B SIX3 EN1 HOXA2 PAX5 EHF RUNX1 AGO2 CUX2 STAT5B CDK9 GLI2 TEAD1 RRN3 FOXP1 LHX2 ARNTL2 CHD3 BACH2 GZF1 PRDM5 KLF7 SOX13 TBX3 UHRF1 BRD7 TLX1 AHR ZNF219 MEOX1 ZNF536 KAT2B NR4A2 PRDM14 NR5A2 NFIA KLF11 GLIS1 RORA PRDM16 ELK3 NKX2-2 NR2E1 NFATC2 PROX1 FOXF1 SMAD3 NR1H2 RELB FLI1 NR6A1 KDM2B HOXD9 WT1 ZFHX3 TAF4 KCNH2 TCF…
0.0197779	10	51	3.2517	GO:0017124 SH3 domain binding	ENAH SGIP1 ARHGAP31 VASP EVL AFAP1L2 ELMO1 DNM2 DENND1A DAB2IP
0.0197779	13	79	2.72896	GO:0044325 transmembrane transporter binding	DPP10 NEDD4L FYN ACTN2 PDE4B KCND3 PDE4D RIMS4 KCNB1 GPD1L USP10 RNF207 KCNQ1
0.0197779	3	4	12.4377	GO:0086007 voltage-gated calcium channel activity involved in cardiac muscle cell action potential	CACNB2 CACNA1D CACNA1C
0.0200388	74	848	1.44716	GO:0001067 transcription regulatory region nucleic acid binding	MITF ZNF217 ZNF551 ZBTB20 PBX3 ZNF529 OSR2 FOSB NR2F1 MECOM ZBTB16 LMX1B BCL11B SIX3 EN1 HOXA2 PAX5 EHF RUNX1 AGO2 CUX2 STAT5B CDK9 GLI2 TEAD1 RRN3 FOXP1 LHX2 ARNTL2 CHD3 BACH2 GZF1 PRDM5 KLF7 SOX13 TBX3 UHRF1 BRD7 TLX1 AHR ZNF219 MEOX1 ZNF536 KAT2B NR4A2 PRDM14 NR5A2 NFIA KLF11 GLIS1 RORA PRDM16 ELK3 NKX2-2 NR2E1 NFATC2 PROX1 FOXF1 SMAD3 NR1H2 RELB FLI1 NR6A1 KDM2B HOXD9 WT1 ZFHX3 TAF4 KCNH2 TCF…
0.0202578	12	70	2.84291	GO:0019208 phosphatase regulator activity	PPP1R1A PHACTR3 MAP2K6 PPP1R14D PHACTR1 PHACTR2 DMPK PPP2R5C PPP2R2A MGAT5 GNA12 BMPR2
0.0207995	120	1506	1.32141	GO:0035639 purine ribonucleoside triphosphate binding	RIT2 NAV3 SPEG RAB3C EPHA5 MTHFD1L TDG NUAK1 DNAH17 RUNX1 MFHAS1 TPK1 KSR2 DDX31 PRKD1 ATP2C2 AK8 MYO16 ATP13A3 PRKCA RAB31 DDX59 DCLK1 DSTYK SCYL1 STK24 IFIH1 ABCC5 CDK9 MDN1 FYN DNAH10 ABCC6 CFTR PLXND1 XRCC3 MAP3K13 IQCA1 SYK LIMK2 DNAH7 MYO1D CDK1 CHD3 XRCC2 MAP2K6 CIT MUSK DNM3 STK36 AK7 PRKCE TNNI3K MYO9B NPR2 RAB14 NTRK2 ASCC3 PFKFB3 CHD1 NTRK3 PRKAG2 MAP3K4 ABCB9 AK5 ACTC1 RNF112 GNAO1 AB…
0.0224298	25	212	1.95562	GO:0001217 DNA-binding transcription repressor activity	ZBTB20 ZBTB16 EN1 HOXA2 CUX2 OVOL2 BACH2 GZF1 ZNF217 SOX13 TBX3 ZNF219 ZNF536 MYT1L GLIS1 PRDM16 ELK3 NR2F1 NR2E1 NFATC2 PROX1 ZEB2 SMAD3 HOXD9 ZFHX3
0.0224494	23	189	2.01812	GO:0008237 metallopeptidase activity	CPQ MMP16 CPXM2 ADAMTS16 TLL1 AGBL1 NPEPPS PAPLN MME ADAMTSL3 NLN ADAM12 TLL2 ECE1 VASH2 AOPEP ADAMTS12 ADAMTS2 ADAMTS18 CPD TRABD2B PAPPA CPA5
0.023675	55	596	1.53037	GO:0005509 calcium ion binding	SYT17 MCTP1 OLFML1 TLL1 MATN2 EYS DYSF RYR2 ENPP3 CRTAC1 LRP8 ACAN NPNT FBLN2 ACTN2 AOAH DNAH7 CELSR1 GNPTAB SLIT1 LRP1B PLCB4 RASGRP3 RYR3 TLL2 MAN1C1 EDIL3 NKD1 PCDH9 SUSD1 CAPN8 KCNIP4 ANXA3 LTBP2 KCNIP1 EPS15L1 LDLR PCDH15 MAN1A2 CASQ1 CIB4 CDH13 PADI2 SLIT2 CALN1 HMCN2 CDH4 CDH23 CAPN13 TENM2 PITPNM2 PLA2G4A TPO AGRN FBN3
0.0259231	4	9	7.37052	GO:0004697 protein kinase C activity	PRKD1 PRKCA PRKCE PRKCQ
0.0259231	122	1549	1.30614	GO:0032555 purine ribonucleotide binding	RIT2 NAV3 SPEG RAB3C EPHA5 MTHFD1L TDG NUAK1 DNAH17 RUNX1 MFHAS1 TPK1 KSR2 DDX31 PRKD1 ATP2C2 AK8 MYO16 ATP13A3 PRKCA RAB31 DDX59 DCLK1 DSTYK SCYL1 STK24 IFIH1 ABCC5 CDK9 MDN1 FYN DNAH10 ABCC6 CFTR PLXND1 XRCC3 MAP3K13 IQCA1 SYK LIMK2 DNAH7 MYO1D CDK1 CHD3 XRCC2 MAP2K6 CIT MUSK DNM3 STK36 AK7 PRKCE TNNI3K MYO9B PDE4B NPR2 RAB14 NTRK2 ASCC3 PFKFB3 CHD1 NTRK3 PRKAG2 MAP3K4 ABCB9 AK5 ACTC1 RNF112 GN…
0.0259231	4	9	7.37052	GO:0042285 xylosyltransferase activity	XYLT1 RXYLT1 XXYLT1 LARGE1
0.0274116	5	15	5.52789	GO:0008157 protein phosphatase 1 binding	PHACTR3 SMTNL1 PHACTR1 SH3RF2 KCNQ1
0.0274116	5	15	5.52789	GO:0030169 low-density lipoprotein particle binding	CD36 SORL1 LDLR CDH13 SCARB1
0.029449	37	367	1.67192	GO:0001216 DNA-binding transcription activator activity	MECOM ZBTB16 ZNF341 PAX5 EHF CSRNP3 RUNX1 MITF STAT5B OVOL2 LHX2 KLF7 TBX3 TLX1 MEOX1 NR4A2 NR5A2 NFIA GLIS1 MEIS3 PBX3 HLF ELK3 OSR2 FOSB NKX2-2 NR2E1 NFATC2 FOXF1 SMAD3 NR1H2 FLI1 NR6A1 WT1 NFIB BCL11B EBF3
0.0308213	42	433	1.60858	GO:0008134 transcription factor binding	CRTC1 ANKRD1 WWP2 STAT5B CDK9 FOXP1 PPARGC1A POU1F1 CIT STK36 TBX3 LDB1 AHR MDFIC KAT2B NR4A2 SETD1A NR5A2 NFIA RORA PRDM16 PPP1R13B HDAC4 TACC2 THRB MED24 PARP1 PROX1 KDM1A SMAD3 ZNF618 NR1H2 PTPRT PADI2 STK4 CTBP2 TAF4 TCF7L2 ZBTB16 DNMT3A SIX3 PKN1
0.031045	56	623	1.49067	GO:0000987 cis-regulatory region sequence-specific DNA binding	MITF ZNF217 ZNF551 ZBTB20 PBX3 ZNF529 FOSB NR2F1 MECOM ZBTB16 BCL11B SIX3 EN1 HOXA2 PAX5 EHF RUNX1 CUX2 STAT5B CDK9 TEAD1 LHX2 ARNTL2 BACH2 GZF1 KLF7 TBX3 UHRF1 TLX1 AHR ZNF219 MEOX1 ZNF536 NR4A2 NR5A2 NFIA RORA ELK3 NKX2-2 NR2E1 NFATC2 PROX1 FOXF1 SMAD3 NR1H2 RELB FLI1 NR6A1 KDM2B WT1 ZFHX3 TCF7L2 NFIB DNMT3A EBF3 GATA5
0.031045	24	210	1.89528	GO:0001227 DNA-binding transcription repressor activity RNA polymerase II-specific	ZBTB20 ZBTB16 EN1 HOXA2 CUX2 OVOL2 BACH2 GZF1 ZNF217 SOX13 TBX3 ZNF219 ZNF536 MYT1L GLIS1 PRDM16 ELK3 NR2F1 NR2E1 NFATC2 PROX1 ZEB2 HOXD9 ZFHX3
0.031045	134	1746	1.27274	GO:0003677 DNA binding	MITF ZNF217 ZNF551 ZBTB20 PBX3 ZNF529 OSR2 FOSB NR2F1 MECOM ZBTB16 LMX1B BCL11B SIX3 EN1 ZNF423 RYBP ZNF341 HOXA2 ARID1B PAX5 EHF TDG CSRNP3 RUNX1 AGO2 AFF3 KMT2A CUX2 STAT5B IFIH1 OVOL2 EBF1 CDK9 GLI2 SDE2 SP100 TEAD1 RERE DDB2 RRN3 SAMHD1 FOXP1 SIM1 PPARGC1A XRCC3 POU1F1 LHX2 ARNTL2 CHD3 XRCC2 BACH2 TSHZ2 GZF1 PRDM5 NSD2 JARID2 KLF7 SOX13 TBX3 LDB1 UHRF1 BRD7 TLX1 AHR ZNF219 MEOX1 ZNF536 KAT2B …
0.031045	16	118	2.24863	GO:0003714 transcription corepressor activity	WWTR1 RYBP PRKN NCOR2 SIN3B RERE LMCD1 BRD7 CDYL ZMYND8 ANKRD1 HDAC4 DNAJB1 SFMBT2 CTBP2 TLE2
0.031045	3	5	9.9502	GO:0008179 adenylate cyclase binding	CAP2 ADCY5 AKAP12
0.031045	17	129	2.18544	GO:0015276 ligand-gated ion channel activity	ASIC2 PEX5L RYR2 ITPR3 KCNN1 CFTR GRIK3 RYR3 SCNN1B GABRB2 GABRG3 KCNN3 GRIK2 GRID2 GRIN2B KCNH2 HCN2
0.031045	27	245	1.82759	GO:0016791 phosphatase activity	STYXL2 PTPRK PTPRG EYA1 PTPRE PPM1H EYA4 PPP3CA LPIN1 HDDC2 SYNJ2 PTPRN2 INPP5A PDP1 TAB1 INPP5D PTPN1 TNS3 PPM1L ACP3 EYA2 PTPRT PLPP3 PTPRM PLPP4 PTPRR DUSP28
0.031045	10	56	2.96137	GO:0019888 protein phosphatase regulator activity	PPP1R1A PHACTR3 PPP1R14D PHACTR1 PHACTR2 DMPK PPP2R5C PPP2R2A MGAT5 GNA12
0.031045	17	129	2.18544	GO:0022834 ligand-gated channel activity	ASIC2 PEX5L RYR2 ITPR3 KCNN1 CFTR GRIK3 RYR3 SCNN1B GABRB2 GABRG3 KCNN3 GRIK2 GRID2 GRIN2B KCNH2 HCN2
0.031045	122	1564	1.29361	GO:0032553 ribonucleotide binding	RIT2 NAV3 SPEG RAB3C EPHA5 MTHFD1L TDG NUAK1 DNAH17 RUNX1 MFHAS1 TPK1 KSR2 DDX31 PRKD1 ATP2C2 AK8 MYO16 ATP13A3 PRKCA RAB31 DDX59 DCLK1 DSTYK SCYL1 STK24 IFIH1 ABCC5 CDK9 MDN1 FYN DNAH10 ABCC6 CFTR PLXND1 XRCC3 MAP3K13 IQCA1 SYK LIMK2 DNAH7 MYO1D CDK1 CHD3 XRCC2 MAP2K6 CIT MUSK DNM3 STK36 AK7 PRKCE TNNI3K MYO9B PDE4B NPR2 RAB14 NTRK2 ASCC3 PFKFB3 CHD1 NTRK3 PRKAG2 MAP3K4 ABCB9 AK5 ACTC1 RNF112 GN…
0.031045	9	48	3.10944	GO:0035591 signaling adaptor activity	BANK1 MAGI2 AFAP1L2 SPAG9 GAB2 CDC42SE2 SH2B2 DAB2IP SOCS2
0.031045	3	5	9.9502	GO:0048495 Roundabout binding	MYO9B SLIT1 SLIT2
0.031045	137	1784	1.27352	GO:0097367 carbohydrate derivative binding	RIT2 NAV3 SPEG RAB3C EPHA5 MTHFD1L TDG NUAK1 DNAH17 RUNX1 MFHAS1 TPK1 KSR2 DDX31 PRKD1 ATP2C2 AK8 MYO16 ATP13A3 PRKCA RAB31 DDX59 DCLK1 DSTYK ACAN SCYL1 STK24 IFIH1 ABCC5 CDK9 MDN1 FYN DNAH10 ABCC6 SAMHD1 CFTR PLXND1 XRCC3 MAP3K13 GFPT2 IQCA1 SYK LIMK2 DNAH7 MYO1D CDK1 CHD3 XRCC2 MAP2K6 CIT MUSK CD44 DNM3 STK36 AK7 PRKCE TNNI3K MYO9B PDE4B CD6 NPR2 NDNF RAB14 NTRK2 ASCC3 PFKFB3 CHD1 NTRK3 PRKAG2 …
0.031045	12	76	2.61847	GO:0099106 ion channel regulator activity	NEDD4L KCNAB1 CFTR DPP6 FXYD3 TNNI3 STX8 GPD1L KCNIP4 KCNIP1 NRXN2 PACSIN3
0.0352032	36	363	1.64466	GO:0001228 DNA-binding transcription activator activity RNA polymerase II-specific	MECOM ZBTB16 PAX5 EHF CSRNP3 RUNX1 MITF STAT5B OVOL2 LHX2 KLF7 TBX3 TLX1 MEOX1 NR4A2 NR5A2 NFIA GLIS1 MEIS3 PBX3 HLF ELK3 OSR2 FOSB NKX2-2 NR2E1 NFATC2 FOXF1 SMAD3 NR1H2 FLI1 NR6A1 WT1 NFIB BCL11B EBF3
0.0352032	12	78	2.55133	GO:0016247 channel regulator activity	NEDD4L KCNAB1 CFTR DPP6 FXYD3 TNNI3 STX8 GPD1L KCNIP4 KCNIP1 NRXN2 PACSIN3
0.0354545	30	287	1.73348	GO:0005261 cation channel activity	CACNB2 PIEZO2 ASIC2 PEX5L RYR2 KCNAB1 ITPR3 KCNN1 SLC12A7 GRIK3 KCNMA1 KCND3 RYR3 CACNA2D3 SCNN1B CACNA1D KCNB1 CACNA1A KCNN3 TMEM63A CACNA1C GRIK2 ANO1 KCNT2 TRPC3 GRIN2B KCNH2 KCNQ1 HCN2 PKD1L1
0.0358192	6	24	4.14592	GO:0017147 Wnt-protein binding	FZD10 LRP5 SFRP1 TRABD2B ROR1 APCDD1L
0.0358192	17	132	2.13577	GO:0019902 phosphatase binding	MFHAS1 PHACTR3 MAGI2 SYK SMTNL1 SKAP1 ANK1 PHACTR1 SH2D4A NFATC2 GNA12 SMAD3 PTPRT SH3RF2 MAP3K5 DAB2IP KCNQ1
0.0384536	8	41	3.23584	GO:0004879 nuclear receptor activity	NR2F1 AHR NR4A2 NR5A2 RORA RARB THRB NR1H2
0.0384536	8	41	3.23584	GO:0098531 ligand-activated transcription factor activity	NR2F1 AHR NR4A2 NR5A2 RORA RARB THRB NR1H2
0.0413164	11	70	2.606	GO:0004725 protein tyrosine phosphatase activity	PTPRK PTPRG EYA1 PTPRE EYA4 PTPRN2 PTPN1 EYA2 PTPRT PTPRM PTPRR
0.0426997	6	25	3.98008	GO:0005217 intracellular ligand-gated ion channel activity	PEX5L RYR2 ITPR3 CFTR RYR3 HCN2
0.0446855	65	765	1.40907	GO:0044877 protein-containing complex binding	CLMN ABLIM2 EEF2 ABLIM1 FCGRT RCSD1 PRKN CCDC88A BIN1 IFIH1 MRPS27 CTNNA3 NPNT DDB2 ACTN2 CFTR MAP3K13 SYK DOCK2 VWF SND1 SPTB MLLT10 GNAO1 AHR VCL PKP2 ANK1 ICAM1 CACNB2 SF3B3 CLNK CD36 EEFSEC VCAM1 NES SPP1 TNNI3 GNAQ SHROOM3 SORL1 UTRN IGF2R LDLR PFKP DSTN GNA12 TGFBI SMAD3 TLN2 GNAT3 SMAD7 CDH13 IGF1R NRG1 ZNF827 PLPP3 CTBP2 DERL1 SCARB1 CARMIL1 DAB2IP BRD4 XPO5 COL4A3
0.0484846	76	924	1.36402	GO:0046914 transition metal ion binding	ZNF385B ZNF407 ZSWIM3 ZMYM2 TLL1 PRKCA ENPP3 CYP2F1 AGBL1 MARCHF4 NPEPPS MARCHF3 KMT2A IFIH1 SAMHD1 MME PLOD2 AGMO CA9 LMCD1 CP MARCHF6 ZFR UHRF1 FBXO40 TRIM34 MORC1 TLL2 NR4A2 MYT1L KDM4B PDZRN3 MARCHF1 XXYLT1 NR5A2 ZMYND8 ECE1 AOPEP CA2 ADAMTS2 RORA USP3 RARB ZFAND3 CYP27C1 MOXD1 NR2F1 PRICKLE2 TRIM44 NR2E1 THRB MMP16 PARP1 CYP1B1 UTRN MGAT5 PTPN1 SMAD3 CPD LARGE1 NR1H2 CYP2U1 NR6A1 ZMIZ1 RBM20…
0.0495447	8	43	3.08533	GO:0051018 protein kinase A binding	PRKAR1A MYRIP RYR2 CRYBG3 AKAP11 AKAP12 ARFGEF2 KCNQ1
0.0498793	3	6	8.29183	GO:1902282 voltage-gated potassium channel activity involved in ventricular cardiac muscle cell action potential repolarization	KCND3 KCNH2 KCNQ1
0.050945	39	414	1.56223	GO:0003682 chromatin binding	SFMBT2 MITF KMT2A OVOL2 CDK9 SIN3B RERE PPARGC1A LHX2 CDK1 NSD2 JARID2 BRD2 MLLT10 LDB1 MEOX1 KAT2B CDYL PRDM14 NR5A2 NFIA TSHZ3 RIT2 MEIS3 HDAC4 NFATC2 THRB KDM1A SMAD3 NR1H2 FLI1 TNRC18 SMC4 MBD2 CTBP2 DNMT3A BRD4 PKN1 SKOR2
0.0525496	11	73	2.49891	GO:0008013 beta-catenin binding	MED12L PRKN GJA1 PTPRK CTNNA3 CTNND2 SETD1A RORA SMAD7 PTPRT TCF7L2
0.0525496	14	105	2.21116	GO:0016922 nuclear receptor binding	STAT5B FOXP1 PPARGC1A NR4A2 TACC2 MED24 PROX1 KDM1A SMAD3 NR1H2 PADI2 CTBP2 TCF7L2 PKN1
0.0525496	13	94	2.29349	GO:0099094 ligand-gated cation channel activity	ASIC2 PEX5L RYR2 ITPR3 KCNN1 GRIK3 RYR3 SCNN1B KCNN3 GRIK2 GRIN2B KCNH2 HCN2
0.0540904	4	12	5.52789	GO:0017154 semaphorin receptor activity	PLXNA2 PLXND1 PLXNA4 PLXNC1
0.0540904	4	12	5.52789	GO:0030228 lipoprotein particle receptor activity	LRP8 CD36 LDLR SCARB1
0.0548881	15	117	2.12611	GO:0004222 metalloendopeptidase activity	MMP16 ADAMTS16 TLL1 PAPLN MME ADAMTSL3 NLN ADAM12 TLL2 ECE1 ADAMTS12 ADAMTS2 ADAMTS18 TRABD2B PAPPA
0.0565737	6	27	3.68526	GO:0004864 protein phosphatase inhibitor activity	PPP1R1A PHACTR3 PPP1R14D PHACTR1 PHACTR2 MGAT5
0.0580007	12	85	2.34122	GO:0001221 transcription coregulator binding	CDK9 CIT STK36 AHR NR5A2 RORA THRB SMAD3 ZNF618 CTBP2 ZBTB16 SIX3
0.060815	52	598	1.44206	GO:0000978 RNA polymerase II cis-regulatory region sequence-specific DNA binding	MITF ZNF217 ZNF551 ZBTB20 PBX3 ZNF529 FOSB NR2F1 MECOM ZBTB16 BCL11B SIX3 EN1 HOXA2 PAX5 EHF RUNX1 CUX2 STAT5B CDK9 LHX2 ARNTL2 BACH2 GZF1 KLF7 TBX3 TLX1 ZNF219 MEOX1 ZNF536 NR4A2 NR5A2 NFIA RORA ELK3 NR2E1 NFATC2 PROX1 FOXF1 SMAD3 NR1H2 RELB FLI1 NR6A1 KDM2B WT1 ZFHX3 TCF7L2 NFIB DNMT3A EBF3 GATA5
0.0663807	6	28	3.55364	GO:0019212 phosphatase inhibitor activity	PPP1R1A PHACTR3 PPP1R14D PHACTR1 PHACTR2 MGAT5
0.0664165	8	46	2.88412	GO:0051287 NAD binding	CRYL1 GRHPR IDH1 RNLS GPD1L PARP1 CYP2U1 CTBP2
0.0678931	13	98	2.19987	GO:0015085 calcium ion transmembrane transporter activity	CACNB2 ATP2C2 RYR2 ITPR3 RYR3 CACNA2D3 CACNA1D CACNA1A CACNA1C SLC24A2 TRPC3 GRIN2B PKD1L1
0.0698553	18	156	1.9135	GO:0004721 phosphoprotein phosphatase activity	STYXL2 PTPRK PTPRG EYA1 PTPRE PPM1H EYA4 PPP3CA PTPRN2 PDP1 TAB1 PTPN1 PPM1L EYA2 PTPRT PTPRM PTPRR DUSP28
0.0715871	3	7	7.10728	GO:0035259 nuclear glucocorticoid receptor binding	STAT5B NR4A2 SMAD3
0.0747932	9	57	2.61847	GO:0002039 p53 binding	NUAK1 USP7 NTRK3 BRD7 ANKRD1 USP10 KDM1A PTTG1IP BRD4
0.0760228	11	78	2.33872	GO:0005262 calcium channel activity	CACNB2 RYR2 ITPR3 RYR3 CACNA2D3 CACNA1D CACNA1A CACNA1C TRPC3 GRIN2B PKD1L1
0.0760228	5	21	3.94849	GO:0070577 lysine-acetylated histone binding	BRD7 KMT2A BRD2 ZMYND8 BRD4
0.0760228	5	21	3.94849	GO:0071813 lipoprotein particle binding	CD36 SORL1 LDLR CDH13 SCARB1
0.0760228	5	21	3.94849	GO:0071814 protein-lipid complex binding	CD36 SORL1 LDLR CDH13 SCARB1
0.0760228	5	21	3.94849	GO:0140033 acetylation-dependent protein binding	BRD7 KMT2A BRD2 ZMYND8 BRD4
0.0761362	32	336	1.5794	GO:0046873 metal ion transmembrane transporter activity	CACNB2 ASIC2 SLC6A11 ATP2C2 SLC9A9 RYR2 KCNAB1 ITPR3 KCNN1 SLC12A7 GRIK3 KCNMA1 KCND3 RYR3 SLC25A37 CACNA2D3 SCNN1B CACNA1D KCNB1 CACNA1A CNNM2 KCNN3 CACNA1C SLC24A2 GRIK2 KCNT2 TRPC3 GRIN2B KCNH2 KCNQ1 HCN2 PKD1L1
0.0790894	35	377	1.5396	GO:0005216 ion channel activity	CACNB2 PIEZO2 ASIC2 PEX5L RYR2 KCNAB1 ITPR3 KCNN1 CFTR SLC12A7 GRIK3 KCNMA1 KCND3 RYR3 CACNA2D3 SCNN1B CACNA1D KCNB1 CACNA1A GABRB2 GABRG3 KCNN3 TMEM63A CACNA1C GRIK2 ANO1 GRID2 KCNT2 TRPC3 GRIN2B KCNH2 ANO2 KCNQ1 HCN2 PKD1L1
0.08374	6	30	3.31673	GO:0005544 calcium-dependent phospholipid binding	SYT17 OLFML1 DYSF SYTL3 ANXA3 PLA2G4A
0.0913601	81	1039	1.29286	GO:0005102 signaling receptor binding	ANKS1B SYTL3 TRAK1 TAFA4 CCRL2 BAMBI PRKN SNTG2 CCDC88A NCOR2 LOC102148927 BANK1 FYN NPNT MAGI2 VTCN1 PPARGC1A ANGPT4 SYK NETO2 DOCK2 CARTPT VWF MYO9B SLIT1 EFNA5 MARCO ICAM1 PACRG BMP3 FRS3 CD36 TGFBR2 IL1R1 RETN SEMA6D RIT2 VCAM1 DOCK4 RALA SPP1 LAMA1 GNAQ UTRN PIK3CG PTPN1 ANKS1A GNA12 GAB2 TGFBI LIFR SMAD3 RELN SMAD7 NR1H2 NRXN2 IGF1R NRG1 SFRP1 MTSS1 WNT3 SLIT2 PLPP3 INHBA RSPO1 IL16 TAF4 FA…
0.0913601	2	3	11.0558	GO:0005219 ryanodine-sensitive calcium-release channel activity	RYR2 RYR3
0.0913601	3	8	6.21887	GO:0008172 S-methyltransferase activity	KMT2A DNMT3A MGMT
0.0913601	3	8	6.21887	GO:0008353 RNA polymerase II CTD heptapeptide repeat kinase activity	CDK9 CDK1 BRD4
0.0913601	2	3	11.0558	GO:0015277 kainate selective glutamate receptor activity	GRIK3 GRIK2
0.0913601	7	40	2.90214	GO:0018024 histone-lysine N-methyltransferase activity	NSD2 KMT2A DOT1L SETD1A SETD4 PRDM16 MECOM
0.0913601	7	40	2.90214	GO:0022839 ion gated channel activity	ASIC2 KCNN1 KCNMA1 KCNN3 ANO1 KCNT2 ANO2
0.0913601	14	115	2.01888	GO:0022843 voltage-gated cation channel activity	CACNB2 KCNAB1 KCNN1 KCNMA1 KCND3 CACNA1D KCNB1 CACNA1A KCNN3 CACNA1C GRIN2B KCNH2 KCNQ1 HCN2
0.0913601	2	3	11.0558	GO:0030229 very-low-density lipoprotein particle receptor activity	LRP8 LDLR
0.0913601	2	3	11.0558	GO:0034634 glutathione transmembrane transporter activity	ABCC5 ABCC4
0.0913601	3	8	6.21887	GO:0035252 UDP-xylosyltransferase activity	XYLT1 RXYLT1 XXYLT1
0.0913601	10	71	2.33573	GO:0038024 cargo receptor activity	EYS LRP8 CD6 MARCO SCARA5 CD36 LDLR TMPRSS2 SCARB1 AGRN
0.0913601	6	31	3.20974	GO:0042169 SH2 domain binding	CCDC88A SYK SKAP1 PAG1 DLC1 AFAP1L2
0.0913601	17	152	1.85475	GO:0042277 peptide binding	GHR PEX5L LRP8 PEX7 PPP3CA GRID2IP NPR2 NLN CD36 COL25A1 SORL1 LDLRAD3 LDLR IGF1R INHBA SCARB1 MAML1
0.0913601	2	3	11.0558	GO:0042937 tripeptide transmembrane transporter activity	ABCC5 ABCC4
0.0913601	4	15	4.42231	GO:0043274 phospholipase binding	PRKN BANK1 FYN SYK
0.0913601	2	3	11.0558	GO:0044729 hemi-methylated DNA-binding	UHRF1 WT1
0.0913601	3	8	6.21887	GO:0045295 gamma-catenin binding	PTPRK PTPRT TCF7L2
0.0913601	27	277	1.61646	GO:0061629 RNA polymerase II-specific DNA-binding transcription factor binding	ANKRD1 WWP2 STAT5B FOXP1 PPARGC1A POU1F1 TBX3 LDB1 AHR MDFIC NR4A2 SETD1A TACC2 MED24 PARP1 PROX1 KDM1A SMAD3 NR1H2 PTPRT PADI2 STK4 CTBP2 TAF4 TCF7L2 DNMT3A PKN1
0.0913601	3	8	6.21887	GO:0070739 protein-glutamic acid ligase activity	STK36 TTLL6 TTLL11
0.0913601	3	8	6.21887	GO:0070740 tubulin-glutamic acid ligase activity	STK36 TTLL6 TTLL11
0.0913601	2	3	11.0558	GO:1905172 RISC complex binding	SND1 XPO5
0.0921668	8	51	2.60136	GO:0016278 lysine N-methyltransferase activity	NSD2 ATPSCKMT KMT2A DOT1L SETD1A SETD4 PRDM16 MECOM
0.0921668	8	51	2.60136	GO:0016279 protein-lysine N-methyltransferase activity	NSD2 ATPSCKMT KMT2A DOT1L SETD1A SETD4 PRDM16 MECOM
0.0954878	45	525	1.42146	GO:0008324 cation transmembrane transporter activity	SLC38A1 CACNB2 PIEZO2 ASIC2 SLC44A1 SLC6A11 SLC22A3 ATP2C2 SLC9A9 PEX5L ATP13A3 RYR2 KCNAB1 ITPR3 KCNN1 SLC12A7 TCIRG1 GRIK3 KCNMA1 KCND3 RYR3 SLC25A37 ATP13A4 SLC7A8 CACNA2D3 SCNN1B ATP6V0D1 CACNA1D KCNB1 CACNA1A CNNM2 KCNN3 TMEM63A CACNA1C SLC24A2 GRIK2 ANO1 KCNT2 TRPC3 GRIN2B KCNH2 KCNQ1 ATP6V1G1 HCN2 PKD1L1
0.0970237	31	334	1.5392	GO:0005543 phospholipid binding	PARD3B SYT17 OLFML1 PITPNC1 SGIP1 DYSF CCDC88A ITPR3 SNX24 ACTN2 MME RASAL1 SYTL3 SPTB ARHGAP15 ARHGAP26 AGAP1 PREX1 NR5A2 ASAP1 LPAR1 MCF2L ANXA3 GRAMD1B DENND1A SNX8 PLA2G4A DAB2IP ZFYVE28 KCNQ1 CYTH3
0.0980872	12	95	2.09478	GO:0042626 ATPase-coupled transmembrane transporter activity	ATP2C2 ATP13A3 ABCC5 ABCC6 CFTR TCIRG1 ABCB9 ABCA4 ATP13A4 ATP6V0D1 ABCC4 ATP6V1G1
0.100434	8	52	2.55133	GO:0008235 metalloexopeptidase activity	CPQ CPXM2 AGBL1 VASH2 AOPEP MMP16 CPD CPA5
0.106654	6	33	3.01521	GO:0001223 transcription coactivator binding	CDK9 CIT AHR RORA THRB SMAD3
0.106654	11	85	2.14612	GO:0008276 protein methyltransferase activity	NSD2 ATPSCKMT PCMT1 KMT2A DOT1L PRMT8 SETD1A SETD4 PRDM16 MECOM DNMT3A
0.108677	3	9	5.52789	GO:0004017 adenylate kinase activity	AK7 AK8 AK5
0.108677	3	9	5.52789	GO:0008195 phosphatidate phosphatase activity	LPIN1 PLPP3 PLPP4
0.108677	4	16	4.14592	GO:0008569 minus-end-directed microtubule motor activity	DNAH17 DNAH10 DNAH7 DNAH9
0.108677	36	407	1.46686	GO:0015267 channel activity	CACNB2 PIEZO2 ASIC2 GJA1 PEX5L RYR2 KCNAB1 ITPR3 KCNN1 CFTR SLC12A7 GRIK3 KCNMA1 KCND3 RYR3 CACNA2D3 SCNN1B CACNA1D KCNB1 CACNA1A GABRB2 GABRG3 KCNN3 TMEM63A CACNA1C GRIK2 ANO1 GRID2 KCNT2 TRPC3 GRIN2B KCNH2 ANO2 KCNQ1 HCN2 PKD1L1
0.108677	12	97	2.05159	GO:0019903 protein phosphatase binding	MFHAS1 PHACTR3 SMTNL1 SKAP1 ANK1 PHACTR1 GNA12 PTPRT SH3RF2 MAP3K5 DAB2IP KCNQ1
0.108677	36	407	1.46686	GO:0022803 passive transmembrane transporter activity	CACNB2 PIEZO2 ASIC2 GJA1 PEX5L RYR2 KCNAB1 ITPR3 KCNN1 CFTR SLC12A7 GRIK3 KCNMA1 KCND3 RYR3 CACNA2D3 SCNN1B CACNA1D KCNB1 CACNA1A GABRB2 GABRG3 KCNN3 TMEM63A CACNA1C GRIK2 ANO1 GRID2 KCNT2 TRPC3 GRIN2B KCNH2 ANO2 KCNQ1 HCN2 PKD1L1
0.108677	3	9	5.52789	GO:0035673 oligopeptide transmembrane transporter activity	ABCC5 ABCB9 ABCC4
0.108677	3	9	5.52789	GO:0086008 voltage-gated potassium channel activity involved in cardiac muscle cell action potential repolarization	KCND3 KCNH2 KCNQ1
0.109073	11	86	2.12117	GO:0004896 cytokine receptor activity	IL17RD CCRL2 GHR CD44 IL1R1 IL12RB2 IL21R OSMR LIFR IL4R IL6R
0.1099	10	75	2.21116	GO:0051087 chaperone binding	PRKN BIN1 DNAJB6 CFTR FNIP2 VWF CP PACRG DNAJB1 RNF207
0.113841	60	749	1.32846	GO:0000977 RNA polymerase II transcription regulatory region sequence-specific DNA binding	MITF ZNF217 ZNF551 ZBTB20 PBX3 ZNF529 OSR2 FOSB NR2F1 MECOM ZBTB16 LMX1B BCL11B SIX3 EN1 HOXA2 PAX5 EHF RUNX1 CUX2 STAT5B CDK9 GLI2 LHX2 ARNTL2 BACH2 GZF1 KLF7 SOX13 TBX3 TLX1 ZNF219 MEOX1 ZNF536 KAT2B NR4A2 PRDM14 NR5A2 NFIA GLIS1 RORA ELK3 NR2E1 NFATC2 PROX1 FOXF1 SMAD3 NR1H2 RELB FLI1 NR6A1 KDM2B HOXD9 WT1 ZFHX3 TCF7L2 NFIB DNMT3A EBF3 GATA5
0.113841	5	25	3.31673	GO:0004181 metallocarboxypeptidase activity	CPXM2 AGBL1 VASH2 CPD CPA5
0.113841	11	87	2.09679	GO:0005178 integrin binding	NPNT SYK VWF ICAM1 VCAM1 SPP1 UTRN TGFBI NRG1 PLPP3 COL4A3
0.113841	5	25	3.31673	GO:0005504 fatty acid binding	ACOXL FABP5 ACOX3 ALOX5AP FABP4
0.113841	5	25	3.31673	GO:0015459 potassium channel regulator activity	NEDD4L KCNAB1 DPP6 KCNIP4 KCNIP1
0.11395	7	44	2.63831	GO:0019905 syntaxin binding	SYT17 OLFML1 STXBP1 STXBP5 CACNA1A STX8 DAPK1
0.115222	26	275	1.56791	GO:0004857 enzyme inhibitor activity	SPINK5 SERPINB10 SH3BP5 PRKAR1A WFDC1 BIN1 PPP1R1A PHACTR3 PAPLN CIT RTKN PPP1R14D PRKAG2 CAST FRY KAT2B PHACTR1 PHACTR2 CRIM1 TIMP3 ANXA3 MGAT5 BIRC6 SLIT2 CD109 OAZ1
0.115342	41	480	1.41652	GO:0022890 inorganic cation transmembrane transporter activity	CACNB2 PIEZO2 ASIC2 SLC6A11 ATP2C2 SLC9A9 PEX5L ATP13A3 RYR2 KCNAB1 ITPR3 KCNN1 SLC12A7 TCIRG1 GRIK3 KCNMA1 KCND3 RYR3 SLC25A37 ATP13A4 CACNA2D3 SCNN1B ATP6V0D1 CACNA1D KCNB1 CACNA1A CNNM2 KCNN3 TMEM63A CACNA1C SLC24A2 GRIK2 ANO1 KCNT2 TRPC3 GRIN2B KCNH2 KCNQ1 ATP6V1G1 HCN2 PKD1L1
0.12098	8	55	2.41217	GO:0042054 histone methyltransferase activity	NSD2 KMT2A DOT1L PRMT8 SETD1A SETD4 PRDM16 MECOM
0.126555	21	212	1.64272	GO:0031267 small GTPase binding	CCDC186 BICDL1 MYRIP PEX5L NCF2 DAAM1 RIN3 RTKN MYO9B SYTL3 SGSM1 CYFIP2 RASGRP3 RIMS4 HACE1 DOCK4 SORL1 DENND1A CDC42SE2 XPO5 PKN1
0.12738	2	4	8.29183	GO:0000268 peroxisome targeting sequence binding	PEX5L PEX7
0.12738	7	46	2.5236	GO:0001540 amyloid-beta binding	LRP8 CD36 COL25A1 SORL1 LDLRAD3 LDLR SCARB1
0.12738	3	10	4.9751	GO:0004016 adenylate cyclase activity	ADCY10 ADCY5 ADCY1
0.12738	2	4	8.29183	GO:0004127 cytidylate kinase activity	AK7 AK8
0.12738	2	4	8.29183	GO:0004924 oncostatin-M receptor activity	OSMR LIFR
0.12738	4	18	3.68526	GO:0004970 ionotropic glutamate receptor activity	GRIK3 GRIK2 GRID2 GRIN2B
0.12738	2	4	8.29183	GO:0005001 transmembrane receptor protein tyrosine phosphatase activity	PTPRT PTPRM
0.12738	2	4	8.29183	GO:0005030 neurotrophin receptor activity	NTRK2 NTRK3
0.12738	2	4	8.29183	GO:0005095 GTPase inhibitor activity	RTKN SLIT2
0.12738	15	137	1.81573	GO:0005244 voltage-gated ion channel activity	CACNB2 KCNAB1 KCNN1 KCNMA1 KCND3 CACNA2D3 CACNA1D KCNB1 CACNA1A KCNN3 CACNA1C GRIN2B KCNH2 KCNQ1 HCN2
0.12738	3	10	4.9751	GO:0005324 long-chain fatty acid transporter activity	FABP5 CD36 FABP4
0.12738	5	26	3.18917	GO:0008066 glutamate receptor activity	GRIK3 GRM8 GRIK2 GRID2 GRIN2B
0.12738	2	4	8.29183	GO:0015143 urate transmembrane transporter activity	SLC2A9 ABCC4
0.12738	2	4	8.29183	GO:0016286 small conductance calcium-activated potassium channel activity	KCNN1 KCNN3
0.12738	12	101	1.97034	GO:0016616 oxidoreductase activity acting on the CH-OH group of donors NAD or NADP as acceptor	DHRS3 AKR1B1 NASP CRYL1 GRHPR IDH1 HSD17B2 GPD1L DHRS7C CYP2U1 CTBP2 MDH2
0.12738	139	1947	1.18394	GO:0016740 transferase activity	EPHA5 NUAK1 PRKCA GFPT2 AK7 NMT2 NSD2 AK5 ATPSCKMT ITPKB EXT2 LTBP2 TRIM44 DNMT3A SPEG HECW2 ZDHHC8 NEDD4L TPK1 KSR2 PRKN PCMT1 PRKD1 XYLT1 AK8 WWP2 DCLK1 MARCHF4 DSTYK SCYL1 STK24 KMT2A CDK9 FYN UBE3C TMTC1 CHST8 DDB2 PLXND1 MAP3K13 SYK LIMK2 CDK1 MAP2K6 CIT MUSK STK36 PRKCE TNNI3K GNPTAB ELOVL6 NPR2 RXYLT1 CHKA NTRK2 MARCHF6 BRD2 PFKFB3 NTRK3 MAP3K4 DPH2 RNF112 UHRF1 FBXO40 DOT1L KAT2B DGUOK PR…
0.12738	3	10	4.9751	GO:0017075 syntaxin-1 binding	STXBP1 STXBP5 DAPK1
0.12738	2	4	8.29183	GO:0019198 transmembrane receptor protein phosphatase activity	PTPRT PTPRM
0.12738	4	18	3.68526	GO:0034237 protein kinase A regulatory subunit binding	RYR2 AKAP11 ARFGEF2 KCNQ1
0.12738	3	10	4.9751	GO:0045294 alpha-catenin binding	VCL PKP2 PTPRT
0.12738	66	849	1.28919	GO:0046983 protein dimerization activity	TENM3 TENM2 B2M MTHFD1L TDG GHR RALGAPB MITF CRYL1 CCDC88A PEX7 KMT2A STAT5B COQ9 TENM4 SP100 HOGA1 CPQ GRHPR GABBR2 MME SIM1 MAP3K13 NECTIN2 DSCAML1 BTBD11 ARNTL2 PPP3CA TPD52L1 CHKA FECH ABCB9 LDB1 AHR NR4A2 PRMT8 ECE1 EXT2 TRIM8 ABTB2 GPD1L LCT CAMK2A SMAD3 ANO1 ACP3 CDH13 NR6A1 MYOM3 WWTR1 PAPSS1 PTPRT PADI2 NPAS3 STK4 SLIT2 TAF4 EXT1 KCNH2 IL6R ZBTB16 ANO2 MAP3K5 DAB2IP H4C15 MTCL1
0.12738	21	215	1.6198	GO:0060090 molecular adaptor activity	DLGAP4 WWC1 BANK1 MAGI2 INSC MAGI3 PKP2 ANK1 CDYL AFAP1L2 SPAG9 GAB2 ECPAS SASH1 PCNT CDC42SE2 SH2B2 EPC1 DAB2IP STON1 SOCS2
0.12738	2	4	8.29183	GO:0098882 structural constituent of presynaptic active zone	ERC2 CTBP2
0.12738	15	138	1.80257	GO:0140030 modification-dependent protein binding	PRKN BRD7 PLCG2 LAPTM5 KMT2A SGF29 JARID2 BRD2 CHD1 UHRF1 CDYL ZMYND8 ZRANB1 DPPA3 BRD4
0.12738	32	363	1.46192	GO:0140297 DNA-binding transcription factor binding	CRTC1 ANKRD1 WWP2 STAT5B FOXP1 PPARGC1A POU1F1 TBX3 LDB1 AHR MDFIC KAT2B NR4A2 SETD1A NFIA PRDM16 HDAC4 TACC2 MED24 PARP1 PROX1 KDM1A SMAD3 NR1H2 PTPRT PADI2 STK4 CTBP2 TAF4 TCF7L2 DNMT3A PKN1
0.12738	2	4	8.29183	GO:1901702 salt transmembrane transporter activity	SLC2A9 ABCC4
0.127724	15	139	1.7896	GO:0022832 voltage-gated channel activity	CACNB2 KCNAB1 KCNN1 KCNMA1 KCND3 CACNA2D3 CACNA1D KCNB1 CACNA1A KCNN3 CACNA1C GRIN2B KCNH2 KCNQ1 HCN2
0.133621	55	691	1.31997	GO:0015075 ion transmembrane transporter activity	SLC38A1 CACNB2 PIEZO2 SLC26A3 ASIC2 SLC44A1 SLC6A11 SLC22A3 GJA1 ATP2C2 SLC9A9 PEX5L ATP13A3 RYR2 KCNAB1 ITPR3 ABCC5 KCNN1 CFTR SLC12A7 TCIRG1 GRIK3 KCNMA1 KCND3 RYR3 SLC25A37 ATP13A4 SLC7A8 CACNA2D3 SCNN1B CD36 ATP6V0D1 CACNA1D KCNB1 CACNA1A GABRB2 ABCC4 GABRG3 CNNM2 KCNN3 TMEM63A CACNA1C SLC24A2 GRIK2 ANO1 GRID2 KCNT2 TRPC3 GRIN2B KCNH2 ANO2 KCNQ1 ATP6V1G1 HCN2 PKD1L1
0.148024	3	11	4.52282	GO:0004709 MAP kinase kinase kinase activity	MAP3K13 MAP3K4 MAP3K5
0.148024	14	130	1.78593	GO:0015079 potassium ion transmembrane transporter activity	KCNAB1 KCNN1 SLC12A7 GRIK3 KCNMA1 KCND3 KCNB1 KCNN3 SLC24A2 GRIK2 KCNT2 KCNH2 KCNQ1 HCN2
0.148024	3	11	4.52282	GO:0015269 calcium-activated potassium channel activity	KCNN1 KCNMA1 KCNN3
0.148024	4	19	3.4913	GO:0016780 phosphotransferase activity for other substituted phosphate groups	GNPTAB PTDSS1 PGS1 DRC1
0.148024	6	38	2.61847	GO:0030374 nuclear receptor coactivator activity	DCAF6 SS18 ACTN2 PPARGC1A KDM1A PKN1
0.148024	5	28	2.96137	GO:0030544 Hsp70 protein binding	PRKN CDK1 PACRG DNAJB1 RNF207
0.148024	4	19	3.4913	GO:0031683 G-protein beta/gamma-subunit complex binding	GNAO1 GNAQ GNA12 GNAT3
0.148024	19	193	1.63259	GO:0033218 amide binding	GHR PEX5L RYR2 LRP8 PEX7 PPP3CA GRID2IP NPR2 NLN CD36 COL25A1 SORL1 LDLRAD3 LDLR IGF1R INHBA SCARB1 MAML1 PLA2G4A
0.148024	3	11	4.52282	GO:0070411 I-SMAD binding	SMURF1 AXIN2 SMAD7
0.156425	7	49	2.36909	GO:0005044 scavenger receptor activity	EYS CD6 MARCO SCARA5 CD36 TMPRSS2 AGRN
0.170927	8	61	2.17491	GO:0000149 SNARE binding	SYT17 OLFML1 STXBP1 STXBP5 CACNA1A NBAS STX8 DAPK1
0.170927	4	20	3.31673	GO:0099604 ligand-gated calcium channel activity	RYR2 ITPR3 RYR3 GRIN2B
0.177288	3	12	4.14592	GO:0004693 cyclin-dependent protein serine/threonine kinase activity	CDK9 CDK1 CDK6
0.177288	2	5	6.63347	GO:0004897 ciliary neurotrophic factor receptor activity	LIFR IL6R
0.177288	2	5	6.63347	GO:0005522 profilin binding	ENAH VASP
0.177288	2	5	6.63347	GO:0008142 oxysterol binding	INSIG2 RORA
0.177288	2	5	6.63347	GO:0016833 oxo-acid-lyase activity	HMGCLL1 HOGA1
0.177288	2	5	6.63347	GO:0045322 unmethylated CpG binding	KMT2A KDM2B
0.177288	8	62	2.13983	GO:0046332 SMAD binding	TGFBR2 ANKRD1 SMURF1 AXIN2 SMAD3 SMAD7 ZMIZ1 SKOR2
0.177288	14	134	1.73262	GO:0051015 actin filament binding	CLMN ABLIM2 ABLIM1 RCSD1 BIN1 CTNNA3 ACTN2 SPTB VCL CACNB2 TNNI3 SHROOM3 DSTN TLN2
0.177288	8	62	2.13983	GO:0051117 ATPase binding	PPP3CA PDE4D ANK1 RALA DNAJB1 NR1H2 DERL1 ATP6V1G1
0.177288	3	12	4.14592	GO:0097472 cyclin-dependent protein kinase activity	CDK9 CDK1 CDK6
0.177288	3	12	4.14592	GO:1904680 peptide transmembrane transporter activity	ABCC5 ABCB9 ABCC4
0.182754	12	110	1.80913	GO:0016614 oxidoreductase activity acting on CH-OH group of donors	DHRS3 AKR1B1 NASP CRYL1 GRHPR IDH1 HSD17B2 GPD1L DHRS7C CYP2U1 CTBP2 MDH2
0.183876	11	98	1.86143	GO:0019838 growth factor binding	NTRK2 IGFBP5 TGFBR2 IL1R1 OSMR IGF2R COL4A1 LIFR IGF1R CD109 IL6R
0.183876	11	98	1.86143	GO:0140375 immune receptor activity	IL17RD CCRL2 GHR CD44 IL1R1 IL12RB2 IL21R OSMR LIFR IL4R IL6R
0.185381	48	608	1.30924	GO:0015318 inorganic molecular entity transmembrane transporter activity	CACNB2 PIEZO2 SLC26A3 SLC20A2 ASIC2 SLC6A11 ATP2C2 SLC9A9 PEX5L ATP13A3 RYR2 KCNAB1 ITPR3 KCNN1 CFTR SLC12A7 TCIRG1 GRIK3 KCNMA1 KCND3 RYR3 SLC25A37 ATP13A4 CACNA2D3 SCNN1B ATP6V0D1 CACNA1D KCNB1 CACNA1A GABRB2 GABRG3 CNNM2 KCNN3 TMEM63A CACNA1C SLC24A2 GRIK2 ANO1 GRID2 KCNT2 TRPC3 GRIN2B KCNH2 ANO2 KCNQ1 ATP6V1G1 HCN2 PKD1L1
0.188634	6	41	2.42688	GO:0004712 protein serine/threonine/tyrosine kinase activity	PRKCA FYN SYK MAP2K6 NTRK2 RPS6KA2
0.18921	12	111	1.79283	GO:0005267 potassium channel activity	KCNAB1 KCNN1 GRIK3 KCNMA1 KCND3 KCNB1 KCNN3 GRIK2 KCNT2 KCNH2 KCNQ1 HCN2
0.18921	7	52	2.23242	GO:0016763 pentosyltransferase activity	XYLT1 RXYLT1 XXYLT1 ZC3HAV1 PARP1 LARGE1 PARP14
0.18921	7	52	2.23242	GO:0042562 hormone binding	GHR NPR2 SULT2B1 THRB CDH13 IGF1R INHBA

## Sheet: D_LvsLR_BP terms
Enrichment FDR	nGenes	Pathway Genes	Fold Enrichment	Terms	Genes
9.24922e-16	189	1889	1.93732	GO:0009653 anatomical structure morphogenesis	SDK1 TBX5 SIPA1L3 TIAM1 SART3 PTPN6 PRKAR1A NEDD4L HOXC8 MTHFD1L CCR3 FZD1 PLXNA2 BMP7 BAMBI PSEN1 EXOC4 MAP6 DNAH11 PRKD1 NEDD9 FMNL3 JAG2 PCSK5 FZD5 UNC5A ITGB5 TMEM135 PTPN14 TMOD1 VASP CUX2 OVOL2 TENM4 ADGRB3 BMPER TSPEAR LAMB3 AKT1 CCBE1 LAMB1 FYN ANGPTL3 EYA1 RERE CAPN2 PARVB FOXP1 NAB1 ACVRL1 CAPZB MAP3K13 ANGPT4 MEIS1 SH3PXD2A APOA1 DSCAML1 PTPRD INSR PPP3CA CRMP1 CD44 PKNOX1 PALM2AKAP2 C…
4.2923e-12	163	1681	1.87755	GO:0050793 regulation of developmental process	TNFRSF1B CNOT2 WWC1 TIAM1 PTPN6 SETD3 NEDD4L TP73 ASIC2 DISC1 CCR3 FZD1 SHLD2 MRTFB BMP7 BAMBI RUNX1 RTN4RL1 PSEN1 CARD11 PRKD1 NEDD9 FMNL3 TMEM135 CUX2 OVOL2 CDK9 TENM4 ADGRB3 BMPER AKT1 CCBE1 FYN ANGPTL3 EYA1 CELF4 PARVB FOXP1 NAB1 ACVRL1 PRXL2A CAPZB PPARGC1A MAP3K13 ANGPT4 MEIS1 APOA1 PTPRD NFAM1 INSR PPP3CA LGMN CD44 PALM2AKAP2 DNMBP SOX6 ETS1 FMNL2 F2 ARPC2 ZNF703 PLXNA4 EDN1 ZNRF3 JARID2 N…
1.5302e-11	173	1859	1.80193	GO:0051239 regulation of multicellular organismal process	TNFRSF1B CNOT2 WWC1 TIAM1 NAV3 ZNF423 PLCG2 PTPN6 SETD3 GPNMB TP73 ASIC2 DISC1 CCR3 SHLD2 MRTFB BMP7 BAMBI RUNX1 PSEN1 CARD11 PRKD1 NEDD9 FZD5 CUX2 IFIH1 OVOL2 TENM4 ADGRB3 BMPER AKT1 FGG CCBE1 ANGPTL3 ACSL1 CELF4 ABCA1 FOXP1 ACVRL1 PRXL2A PPARGC1A MAP3K13 ANGPT4 MEIS1 APOA1 PTPRD NFAM1 IRF5 PLCL2 MAP2K6 INSR PPP3CA LGMN FGB CHRM3 GLS PRKCE CACNA2D1 HHLA2 SOX6 ETS1 MBP PDE4B CD6 F2 ZNF703 EDN1 AD…
2.01963e-11	135	1325	1.97283	GO:0008283 cell population proliferation	TNFRSF1B TACC2 ZNF423 SART3 PTPN6 PBRM1 GPNMB PRKAR1A TP73 DISC1 CCR3 BMP7 BAMBI CBFA2T3 PSEN1 EGLN3 CARD11 PRKD1 PTPRK JAG2 FZD5 IRF2 PTPN14 OVOL2 AKT2 TENM4 BMPER MRPS27 AKT1 FYN EYA1 RERE CNTNAP2 FOXP1 ACVRL1 PPARGC1A DGCR8 CDK1 APOA1 DOCK2 DUSP1 PLCL2 INSR PPP3CA IFIT3 LGMN SRPK2 HHLA2 CD6 MVD F2 ERCC1 ZNF703 EDN1 ZNRF3 JARID2 FAP PID1 RTN4 EFNB2 CELA1 CACUL1 FAT4 IGFBP5 SULF2 DOT1L KAT2B FGF…
4.00051e-11	175	1919	1.76577	GO:0007166 cell surface receptor signaling pathway	SHCBP1 FZD10 TNFRSF1B LEF1 GRB10 GOT1 ZNF423 PLCG2 PTPN6 LPXN DISC1 FZD1 PLXNA2 BMP7 BAMBI IFNAR2 PSEN1 F7 CARD11 PRKD1 PTPRK JAG2 FZD5 DSTYK UNC5A ITGB5 TESPA1 CUX2 OVOL2 AKT2 ADGRB3 BMPER TSPEAR DTX4 AKT1 FGG CCBE1 FYN SMARCA4 EYA1 ACSL1 CELF4 FOXP1 ACVRL1 ANGPT4 INVS APOA1 BTBD11 PTPRD NFAM1 IRF5 ADCY5 PLCL2 INSR PPP3CA LGMN FGB GRIK3 FYB2 STK36 SKAP1 PRKCE DHH CSPG4 CTNND2 PDE4B CD6 F2 ZNF703…
1.16922e-09	104	974	2.0675	GO:0051240 positive regulation of multicellular organismal process	TNFRSF1B TIAM1 PLCG2 TP73 ASIC2 DISC1 CCR3 SHLD2 MRTFB BMP7 BAMBI RUNX1 PSEN1 CARD11 PRKD1 NEDD9 FZD5 CUX2 IFIH1 OVOL2 TENM4 ADGRB3 BMPER FGG CCBE1 ANGPTL3 ACSL1 ABCA1 ACVRL1 PPARGC1A MAP3K13 ANGPT4 PTPRD NFAM1 IRF5 PPP3CA FGB CHRM3 PRKCE HHLA2 SOX6 ETS1 MBP PDE4B CD6 F2 ZNF703 EDN1 NTRK2 RTN4 CELA1 ANO6 TRAF2 SULF2 NR5A1 PDE4D PRKCZ EPAS1 ITPKB FGF2 CBFB ABL1 TGFBR2 ZBTB20 VASH2 RORA IL12RB2 GAT…
1.35504e-09	161	1794	1.7377	GO:0035556 intracellular signal transduction	RAPGEF5 MEAK7 ARHGAP25 TNFRSF1B RALGPS1 DLC1 WWC1 RASGEF1B TICRR WWTR1 SH3BP5 TIAM1 PLCG2 RICTOR PTPN6 TP73 FZD10 BMP7 MFHAS1 PSEN1 F7 CARD11 PRKD1 TP53BP2 FZD5 DSTYK IFIH1 BMPER SIPA1L2 AKT1 FGG FYN ADCY3 MAGI2 ABCA1 MAP3K13 CDK1 APOA1 DOCK2 NFAM1 ADCY5 DUSP1 PLCL2 MAP2K6 INSR PPP3CA FGB CD44 CHRM3 SRPK2 STK36 PRKCE TPD52L1 CSPG4 VPS4A VWF DNMBP MBP F2 CGNL1 EPS8L2 RIPOR2 EDN1 ADRA1B RGS6 NTRK2 …
1.35504e-09	112	1092	1.98594	GO:0042127 regulation of cell population proliferation	TNFRSF1B ZNF423 PTPN6 PBRM1 GPNMB PRKAR1A TP73 DISC1 CCR3 BMP7 BAMBI CBFA2T3 EGLN3 CARD11 PRKD1 PTPRK JAG2 FZD5 PTPN14 OVOL2 AKT2 AKT1 EYA1 FOXP1 ACVRL1 PPARGC1A DGCR8 DUSP1 INSR PPP3CA IFIT3 LGMN SRPK2 HHLA2 CD6 MVD F2 ZNF703 EDN1 JARID2 FAP PID1 RTN4 EFNB2 CELA1 CACUL1 SULF2 DOT1L KAT2B FGFR2 DLC1 MAD1L1 RNASEH2B FGF2 ABL1 TGFBR2 NR5A2 VASH2 DPT CDK6 VCAM1 GATA2 SLC25A33 MEIS2 TBX5 BTG2 TNFRSF2…
1.35504e-09	135	1416	1.84605	GO:0048468 cell development	TNFRSF1B TENM3 SIPA1L3 TENM2 TIAM1 SOHLH2 SPAG16 PTPN6 PRKAR1A NEDD4L DISC1 BMP7 RTN4RL1 PSEN1 MAP6 PRKD1 NEDD9 FZD5 UNC5A TMOD1 VASP CUX2 OVOL2 AKT2 TENM4 ADGRB3 GRIP1 LAMB1 FYN RERE FOXP1 MAP3K13 MEIS1 CFAP54 APOA1 PTPRD PPP3CA CRMP1 DHH CRB1 CTNND2 TSPAN2 F2 ERCC1 MSI2 MYO18B ARPC2 ABHD2 RIPOR2 PLXNA4 EDN1 NTRK2 RTN4 SLIT1 NFASC CYFIP2 KLF7 EFNB2 NYAP1 PSME4 FAT4 SULF2 AKR1B1 PACRG PRKCZ EPAS1…
2.22e-09	80	677	2.28809	GO:0000902 cell morphogenesis	SIPA1L3 TIAM1 SART3 PTPN6 NEDD4L BMP7 BAMBI PSEN1 MAP6 NEDD9 FMNL3 UNC5A VASP CUX2 ADGRB3 LAMB1 FYN RERE PARVB CAPZB MAP3K13 APOA1 PTPRD PPP3CA CRMP1 CD44 PALM2AKAP2 CRB1 DNMBP CTNND2 FMNL2 F2 ARPC2 RIPOR2 PLXNA4 EDN1 PACSIN2 RTN4 SLIT1 NFASC CYFIP2 KLF7 NYAP1 FRY DLC1 PRKCZ PREX1 ABL1 PTPRO ECE1 FSTL4 SSH1 TNIK ALCAM RBFOX2 SHROOM3 PROX1 WHRN LEF1 BCL2 MYH9 NRP1 ITPR1 NKX6-1 B4GALT5 EPB41 PEAK1 …
2.94742e-09	131	1378	1.84075	GO:0009888 tissue development	KRT15 SIPA1L3 PRKAR1A TP73 MTHFD1L FZD1 PLXNA2 MRTFB BMP7 BAMBI PSEN1 EXOC4 CDHR2 JAG2 FAM20C FZD5 ITGB5 TMOD1 VASP OVOL2 TENM4 BMPER TSPEAR LAMB3 LAMB1 EYA1 FOXP1 NAB1 ACVRL1 PPARGC1A CDK1 PPP3CA CD44 SOX6 MYO18B ZNF703 RIPOR2 PLXNA4 EDN1 ZNRF3 JARID2 RTN4 KLF7 RBFOX1 ANO6 FAT4 IGFBP5 PKP2 SULF2 NR5A1 TLL2 AKR1B1 EPAS1 DSP FGF2 OPN3 ABL1 TGFBR2 MYLK NR5A2 PTPRO ECE1 EXT2 NKD1 CDK6 GATA2 CPT1A OT…
3.04919e-09	138	1482	1.80303	GO:0007399 nervous system development	DAB1 TNFRSF1B RBFOX1 SDK1 TACC2 TENM3 TENM2 LMX1B TIAM1 NAV3 MACROD2 ZNF423 SLC2A1 NEDD4L ASIC2 HOXC8 MTHFD1L DISC1 FZD1 PLXNA2 BMP7 RTN4RL1 PSEN1 MAP6 DNAH11 PRKD1 AK8 JAG2 UNC5A VASP CUX2 OVOL2 AKT2 TENM4 ADGRB3 GRIP1 LAMB1 FYN EYA1 RERE CNTNAP2 NAB1 MAP3K13 MEIS1 DSCAML1 PTPRD PPP3CA CRMP1 STK36 CRB1 CSPG4 SOX6 CTNND2 MBP TSPAN2 F2 RIPOR2 PLXNA4 EDN1 NTRK2 RTN4 SLIT1 NFASC CYFIP2 KLF7 EFNB2 NY…
9.85316e-09	97	926	2.0283	GO:0007155 cell adhesion	SDK1 TENM3 TENM2 PTPN6 GPNMB LPXN PRKAR1A BMP7 PSEN1 CARD11 NEDD9 CDHR2 PTPRK JAG2 ASS1 ITGB5 AKT1 FGG LAMB1 ANGPTL3 PARVB ACVRL1 LMO7 APOA1 DSCAML1 PTPRD DUSP1 PPP3CA FGB CD44 FYB2 SKAP1 PRKCE VWF HHLA2 ETS1 CTNND2 MBP CD6 ARPC2 RIPOR2 FAP NFASC CYFIP2 EFNB2 FAT4 PKP2 DLC1 MAD1L1 PRKCZ STAB2 PREX1 ITPKB DSP CBFB ABL1 TGFBR2 RIN2 CDK6 NID1 VCAM1 SPP1 TNFRSF21 SORBS3 TMEM131L RGMB ALCAM EPB41L4B U…
1.3946e-08	168	1970	1.65126	GO:0070887 cellular response to chemical stimulus	SHCBP1 GRB10 LRCH1 GSTA3 CPEB3 GOT1 ZNF423 PLCG2 FZD1 BMP7 BAMBI IFNAR2 PSEN1 F7 PRKD1 NEDD9 PTPRK RAB31 LMO2 DSTYK ITGB5 CUX2 IFIH1 OVOL2 CDK9 AKT2 BMPER ITPR2 AKT1 CCBE1 FYN SMARCA4 ADCY3 ACSL1 CAPN2 ABCA1 FOXP1 ACVRL1 PRXL2A PPARGC1A ANGPT4 APOA1 IRF5 ADCY5 DUSP1 INSR IFIT3 LGMN CD44 CHRM3 CCDC186 PRKCE CACNA2D1 SOX6 PDE4B CD6 RUFY4 ZNF703 ABHD2 RIPOR2 PLXNA4 EDN1 JARID2 NTRK2 PID1 CYFIP2 MRPL…
1.61781e-08	96	924	2.01174	GO:2000026 regulation of multicellular organismal development	TNFRSF1B TIAM1 PTPN6 TP73 ASIC2 DISC1 CCR3 BMP7 RUNX1 PSEN1 CARD11 PRKD1 NEDD9 CUX2 OVOL2 TENM4 ADGRB3 BMPER CCBE1 ANGPTL3 FOXP1 ACVRL1 PRXL2A MAP3K13 ANGPT4 MEIS1 PTPRD NFAM1 INSR PPP3CA SOX6 ETS1 F2 EDN1 JARID2 NTRK2 RTN4 KLF7 CELA1 ANO6 FAT4 BAG6 NR5A1 PRKCZ ITPKB FGF2 CBFB ABL1 TGFBR2 VASH2 EPN1 CDK6 GATA2 MEIS2 ERRFI1 TBX5 TNFRSF21 PRKCB OSR2 AXIN2 TMEM131L FSTL4 TG RBFOX2 PROX1 RBPJ PPARGC1…
1.61781e-08	140	1552	1.74666	GO:0071310 cellular response to organic substance	SHCBP1 GRB10 LRCH1 CPEB3 GOT1 ZNF423 PLCG2 FZD1 BMP7 BAMBI IFNAR2 PSEN1 PRKD1 PTPRK RAB31 LMO2 DSTYK ITGB5 CUX2 IFIH1 OVOL2 CDK9 AKT2 BMPER ITPR2 AKT1 CCBE1 FYN SMARCA4 ADCY3 ACSL1 CAPN2 ABCA1 FOXP1 ACVRL1 APOA1 IRF5 ADCY5 DUSP1 INSR IFIT3 LGMN CD44 CCDC186 PRKCE CACNA2D1 SOX6 PDE4B CD6 RUFY4 ZNF703 ABHD2 RIPOR2 EDN1 JARID2 NTRK2 PID1 CYFIP2 MRPL15 KLF7 BSPRY TNFRSF1B PTPRN2 GNAO1 TRAF2 FAT4 BAG6…
3.01739e-08	160	1871	1.65584	GO:0010033 response to organic substance	SHCBP1 FAF2 GRB10 LRCH1 CPEB3 GOT1 ZNF423 PLCG2 FZD1 BMP7 BAMBI IFNAR2 PSEN1 PRKD1 PTPRK RAB31 LMO2 FZD5 DSTYK ITGB5 CUX2 IFIH1 OVOL2 CDK9 AKT2 BMPER ITPR2 AKT1 CCBE1 FYN SMARCA4 ADCY3 ACSL1 CAPN2 ABCA1 FOXP1 ACVRL1 APOA1 IRF5 ADCY5 DUSP1 INSR IFIT3 LGMN CD44 CHRM3 CCDC186 PRKCE KCNMA1 CACNA2D1 SOX6 PDE4B CD6 RUFY4 ZNF703 ABHD2 RIPOR2 EDN1 JARID2 NTRK2 PID1 CYFIP2 MRPL15 KLF7 BSPRY TNFRSF1B NPLOC…
1.43055e-07	82	772	2.05669	GO:0072359 circulatory system development	TBX5 PRKAR1A TP73 CCR3 FZD1 BMP7 PSEN1 DNAH11 PRKD1 PCSK5 FZD5 PTPN14 OVOL2 TENM4 ADGRB3 BMPER AKT1 CCBE1 ANGPTL3 EYA1 ACVRL1 ANGPT4 MEIS1 INSR PKNOX1 SOX6 ETS1 MYO18B PLXNA4 EDN1 JARID2 NTRK2 RTN4 EFNB2 CELA1 TNFRSF1B FAT4 PKP2 EPAS1 DSP FGF2 ABL1 TGFBR2 RIN2 MYLK ECE1 VASH2 EPN1 RORA GATA2 ERRFI1 TAB1 PRKCB AXIN2 NFATC2 CACNA1C PROX1 RBPJ SUFU COL4A1 LEF1 FOXF1 SMAD3 SMAD7 MYH9 NRP1 FHOD3 COL4A…
2.0417e-07	127	1420	1.73176	GO:0009891 positive regulation of biosynthetic process	PLAC8A WWTR1 WBP2 HNF4A ZNF423 PLCG2 DCAF6 SETD3 SLC30A9 TP73 FZD1 MRTFB CSRNP3 BMP7 BAMBI RUNX1 PSEN1 PRKD1 MGA ASS1 LMO2 FZD5 NIBAN1 TCF20 IRF2 CDK9 AKT2 MRPS27 AKT1 SMARCA4 EYA1 AUTS2 ACVRL1 PPARGC1A TADA2B MEIS1 IRF5 INSR PPP3CA PKNOX1 SKAP1 ERG SAMD4A ETS1 F2 ERCC1 EDN1 KLF7 CELA1 MAP3K4 SLC25A37 DOT1L NR5A1 KAT2B WWC1 NCOA7 MAML2 PAX3 EPAS1 FGF2 CBFB OPN3 NR5A2 NFIA ABCA2 ARNT2 ZBTB20 WWOX …
2.10701e-07	87	848	1.98653	GO:0071495 cellular response to endogenous stimulus	SHCBP1 GRB10 CPEB3 GOT1 ZNF423 FZD1 BMP7 BAMBI PSEN1 PTPRK RAB31 LMO2 DSTYK ITGB5 OVOL2 AKT2 BMPER ITPR2 AKT1 FYN SMARCA4 ACSL1 CAPN2 FOXP1 ACVRL1 ADCY5 INSR LGMN CD44 PRKCE CACNA2D1 SOX6 PDE4B ZNF703 ABHD2 EDN1 NTRK2 PID1 GNAO1 FAT4 SULF2 KAT2B FGFR2 PRKCZ FGF2 ABL1 SCNN1B TGFBR2 CRIM1 SLC1A2 EXT2 WWOX VCAM1 SLC25A33 ELAPOR2 PRDM16 TAB1 RPTOR LTBP4 SSH1 RGMB TIGAR RBPJ PPARGC1B PTPN1 COL4A1 CHST…
2.50899e-07	92	921	1.93419	GO:0009719 response to endogenous stimulus	SHCBP1 GRB10 CPEB3 GOT1 ZNF423 FZD1 BMP7 BAMBI PSEN1 PTPRK RAB31 LMO2 DSTYK ITGB5 OVOL2 AKT2 BMPER ITPR2 AKT1 FYN SMARCA4 ACSL1 CAPN2 FOXP1 ACVRL1 ADCY5 INSR LGMN CD44 PRKCE CACNA2D1 SOX6 PDE4B ZNF703 ABHD2 EDN1 NTRK2 PID1 GNAO1 FAT4 SULF2 KAT2B FGFR2 PRKCZ STK39 FGF2 ABL1 SCNN1B TGFBR2 CRIM1 SLC1A2 ABCA2 EXT2 WWOX VCAM1 SLC25A33 ELAPOR2 PRDM16 TAB1 RPTOR LTBP4 SSH1 RGMB TIGAR RBPJ PPARGC1B PTPN1…
2.89872e-07	106	1123	1.82767	GO:1902531 regulation of intracellular signal transduction	ARHGAP25 DLC1 WWC1 PLCG2 RICTOR PTPN6 FZD10 BMP7 MFHAS1 PSEN1 F7 CARD11 PRKD1 FZD5 DSTYK BMPER SIPA1L2 FGG FYN MAGI2 ABCA1 MAP3K13 APOA1 DUSP1 MAP2K6 INSR FGB CD44 PRKCE TPD52L1 CSPG4 VWF F2 CGNL1 EPS8L2 RIPOR2 EDN1 ADRA1B NTRK2 RTN4 ARHGAP26 NPLOC4 MAP3K4 TRAF2 IGFBP5 RALGPS1 PDE4D FGFR2 MAD1L1 RNASEH2B PRKCZ STK39 ITPKB FGF2 ABL1 SPAG9 KICS2 RORA PHLPP1 PPM1B TAB1 SORBS3 PRKCB PSD3 RPTOR ZFAND6…
3.09131e-07	79	748	2.04502	GO:0009887 animal organ morphogenesis	SDK1 TBX5 HOXC8 MTHFD1L FZD1 BMP7 PSEN1 EXOC4 DNAH11 JAG2 FZD5 OVOL2 TSPEAR LAMB1 EYA1 NAB1 ACVRL1 MEIS1 DSCAML1 INSR PPP3CA CRB1 RIPOR2 EDN1 ZNRF3 NTRK2 RTN4 CELA1 FAT4 IGFBP5 PKP2 SULF2 FGFR2 DSP FGF2 ABL1 TGFBR2 MYLK NR5A2 EXT2 NKD1 WWOX GATA2 ERRFI1 TAB1 OSR2 AXIN2 PROX1 RBPJ WHRN SUFU PPARGC1B CHST11 LEF1 FOXF1 SMAD3 TENM3 BCL2 AJAP1 SMAD7 NRP1 RUNX2 ANKRD6 WWTR1 BCAR3 BTRC SHH RARA JUN COL2…
3.71766e-07	127	1440	1.70771	GO:0045935 positive regulation of nucleobase-containing compound metabolic process	CNOT2 PLAC8A WWTR1 WBP2 HNF4A CPEB3 ZNF423 DCAF6 SETD3 SLC30A9 TP73 FZD1 SHLD2 MRTFB CSRNP3 BMP7 BAMBI RUNX1 PSEN1 PRKD1 MGA LMO2 FZD5 TCF20 IRF2 CDK9 AKT1 SMARCA4 EYA1 CELF4 AUTS2 ACVRL1 PPARGC1A TADA2B MEIS1 TNRC6B IRF5 INSR PPP3CA PKNOX1 SKAP1 ERG ETS1 ERCC1 EDN1 KLF7 CELA1 TNFRSF1B MAP3K4 DOT1L NR5A1 KAT2B WWC1 SMCHD1 NCOA7 MAML2 PAX3 EPAS1 FGF2 CBFB NR5A2 NFIA ARNT2 ZBTB20 WWOX GLIS1 RORA GA…
3.71766e-07	146	1728	1.63599	GO:0051246 regulation of protein metabolic process	FETUB TADA2B TNFRSF1B CNOT2 GRAMD4 SH3BP5 CPEB3 PLCG2 RICTOR SART3 PTPN6 GPNMB PRKAR1A FZD1 FZD10 BMP7 MFHAS1 CBFA2T3 PSEN1 EGLN3 PRKD1 NEDD9 FZD5 NIBAN1 SLC2A13 CDK9 AKT2 BMPER MRPS27 AKT1 CCBE1 FYN MAGI2 ACSL1 AUTS2 NOS1 ACVRL1 MAP3K13 ANGPT4 APOA1 TNRC6B DUSP1 MAP2K6 INSR LGMN MUSK CD44 PRKCE PSMD3 TPD52L1 SAMD4A CSPG4 MBP F2 EDN1 JARID2 NTRK2 TIMP2 RTN4 DPH7 CYFIP2 PRKAG2 MAP3K4 CACUL1 TRAF2 …
3.79055e-07	91	919	1.91733	GO:0007267 cell-cell signaling	FZD10 BACE2 MCTP1 LEF1 GRB10 ZNF423 STXBP5 GPNMB DISC1 FZD1 BAMBI PSEN1 FZD5 CUX2 FGG FYN SMARCA4 CELF4 ABCA1 INVS PTPRD ADCY5 PLCL2 CPLX1 PPP3CA LGMN FGB CHRM3 CCDC186 GLS PRKCE SV2C DHH CACNA2D1 CTNND2 EDN1 PACSIN2 ZNRF3 NTRK2 KLF7 CELA1 TNFRSF1B PTPRN2 PNKD PKP2 SULF2 DLGAP1 NETO1 FGF2 ABL1 PTPRO NKD1 WWOX PPARG TBX5 SPP1 PRKCB LTBP4 AXIN2 TMEM131L GNAQ CACNA1C RBPJ ARHGEF7 KCNN2 GRIK2 ANO1 CL…
3.79055e-07	102	1075	1.83723	GO:0022008 neurogenesis	DAB1 TNFRSF1B TENM3 TENM2 LMX1B TIAM1 NAV3 NEDD4L HOXC8 DISC1 BMP7 RTN4RL1 PSEN1 MAP6 PRKD1 JAG2 UNC5A VASP CUX2 AKT2 TENM4 ADGRB3 GRIP1 LAMB1 FYN EYA1 RERE NAB1 MAP3K13 MEIS1 PTPRD PPP3CA CRMP1 CRB1 CSPG4 CTNND2 TSPAN2 F2 RIPOR2 PLXNA4 EDN1 NTRK2 RTN4 SLIT1 NFASC CYFIP2 KLF7 EFNB2 NYAP1 FAT4 ZNF536 PRKCZ FGF2 ABL1 NAV1 PTPRO ECE1 VASH2 ASAP1 RORA CDK6 SDK1 GATA2 BTG2 TNFRSF21 NAV2 FSTL4 TNIK ALC…
3.87655e-07	98	1019	1.86219	GO:0030030 cell projection organization	SPAG16 ABLIM2 USP43 TIAM1 ZNF423 NEDD4L DISC1 BMP7 RTN4RL1 PSEN1 MAP6 PRKD1 NEDD9 CDHR2 UNC5A VASP CUX2 ADGRB3 GRIP1 LAMB1 FYN CEP83 RERE PARVB CAPZB MAP3K13 CFAP54 DNAH7 PTPRD PPP3CA LGMN CRMP1 CD44 STK36 CSPG4 CTNND2 TSPAN2 ARPC2 EPS8L2 RIPOR2 PLXNA4 EDN1 PACSIN2 NTRK2 RTN4 SLIT1 NFASC CYFIP2 KLF7 EVL EFNB2 ANO6 NYAP1 FAT4 IFT46 PRKCZ ABL1 MYLK PTPRO ECE1 VASH2 ASAP1 SDK1 BTG2 FSTL4 TNIK ALCAM …
4.41955e-07	97	1008	1.8633	GO:0120036 plasma membrane bounded cell projection organization	SPAG16 ABLIM2 USP43 TIAM1 ZNF423 NEDD4L DISC1 BMP7 RTN4RL1 PSEN1 MAP6 PRKD1 NEDD9 CDHR2 UNC5A VASP CUX2 ADGRB3 GRIP1 LAMB1 FYN CEP83 RERE PARVB CAPZB MAP3K13 CFAP54 DNAH7 PTPRD PPP3CA LGMN CRMP1 CD44 STK36 CSPG4 CTNND2 TSPAN2 ARPC2 EPS8L2 RIPOR2 PLXNA4 EDN1 NTRK2 RTN4 SLIT1 NFASC CYFIP2 KLF7 EVL EFNB2 ANO6 NYAP1 FAT4 IFT46 PRKCZ ABL1 MYLK PTPRO ECE1 VASH2 ASAP1 SDK1 BTG2 FSTL4 TNIK ALCAM RBFOX2 D…
4.52579e-07	129	1479	1.68886	GO:0006928 movement of cell or subcellular component	DAB1 WWC1 AP3B2 LRCH1 NAV3 GPC6 SPAG16 KIFC2 GPNMB DISC1 PLXNA2 BMP7 BAMBI PSEN1 DNAH11 F7 PRKD1 NEDD9 PTPRK FMNL3 UNC5A ITGB5 VASP OVOL2 AKT2 BMPER AKT1 CCBE1 LAMB1 FYN ADCY3 ANGPTL3 RERE FOXP1 ACVRL1 ANGPT4 CFAP54 DNAH7 APOA1 DUSP1 INSR PPP3CA LGMN CRMP1 CD44 STK36 PRKCE CSPG4 BICD2 CACNA2D1 ETS1 PDE4B ABHD2 RIPOR2 PLXNA4 EDN1 FAP NTRK2 RTN4 SLIT1 NFASC KLF7 EVL EFNB2 ANO6 KIF26B PKP2 DLC1 IFT4…
5.5121e-07	116	1290	1.74117	GO:0051254 positive regulation of RNA metabolic process	CNOT2 PLAC8A WWTR1 WBP2 HNF4A CPEB3 ZNF423 DCAF6 SETD3 SLC30A9 TP73 FZD1 MRTFB CSRNP3 BMP7 BAMBI RUNX1 PSEN1 PRKD1 MGA LMO2 FZD5 TCF20 IRF2 CDK9 AKT1 SMARCA4 EYA1 CELF4 AUTS2 ACVRL1 PPARGC1A TADA2B MEIS1 TNRC6B IRF5 PPP3CA PKNOX1 SKAP1 ERG ETS1 ERCC1 EDN1 KLF7 CELA1 TNFRSF1B DOT1L NR5A1 KAT2B WWC1 NCOA7 MAML2 PAX3 EPAS1 FGF2 CBFB NR5A2 NFIA ARNT2 WWOX GLIS1 RORA GATA2 TAF4B MEIS2 PRDM16 TBX5 SPP1…
6.13869e-07	99	1045	1.83439	GO:0016477 cell migration	DAB1 WWC1 LRCH1 NAV3 GPC6 GPNMB DISC1 PLXNA2 BMP7 BAMBI PSEN1 F7 PRKD1 NEDD9 PTPRK FMNL3 ITGB5 OVOL2 AKT2 BMPER AKT1 CCBE1 LAMB1 FYN ANGPTL3 RERE FOXP1 ACVRL1 ANGPT4 APOA1 DUSP1 INSR PPP3CA LGMN CD44 PRKCE CSPG4 ETS1 PDE4B ABHD2 RIPOR2 EDN1 FAP NTRK2 RTN4 SLIT1 EVL EFNB2 ANO6 DLC1 STK39 PREX1 MIIP FGF2 ABL1 SPAG9 TGFBR2 RIN2 MYLK ZMYND8 PTPRO VCAM1 GATA2 TBX5 EPB41L4B RBFOX2 NFATC2 PROX1 ELMO1 CA…
7.43181e-07	117	1313	1.72541	GO:0040011 locomotion	DAB1 WWC1 LRCH1 NAV3 GPC6 SPAG16 GPNMB CCRL2 DISC1 CCR3 PLXNA2 BMP7 BAMBI PSEN1 DNAH11 F7 PRKD1 NEDD9 PTPRK FMNL3 UNC5A ITGB5 VASP OVOL2 AKT2 BMPER AKT1 CCBE1 LAMB1 FYN ADCY3 ANGPTL3 RERE FOXP1 ACVRL1 ANGPT4 CFAP54 APOA1 DOCK2 DUSP1 INSR PPP3CA LGMN CRMP1 CD44 PRKCE CSPG4 ETS1 PDE4B ABHD2 RIPOR2 PLXNA4 EDN1 FAP NTRK2 RTN4 SLIT1 NFASC KLF7 EVL EFNB2 ANO6 DLC1 STK39 PREX1 MIIP FGF2 ABL1 SPAG9 TGFBR…
8.5878e-07	135	1589	1.64506	GO:0032268 regulation of cellular protein metabolic process	FETUB TADA2B TNFRSF1B CNOT2 GRAMD4 SH3BP5 CPEB3 PLCG2 RICTOR SART3 PTPN6 GPNMB PRKAR1A FZD1 FZD10 BMP7 MFHAS1 CBFA2T3 PSEN1 EGLN3 PRKD1 NEDD9 FZD5 NIBAN1 CDK9 AKT2 BMPER MRPS27 AKT1 CCBE1 FYN MAGI2 ACSL1 AUTS2 NOS1 ACVRL1 MAP3K13 ANGPT4 APOA1 TNRC6B DUSP1 MAP2K6 INSR LGMN MUSK CD44 PRKCE TPD52L1 SAMD4A CSPG4 MBP F2 EDN1 JARID2 NTRK2 TIMP2 DPH7 CYFIP2 PRKAG2 MAP3K4 CACUL1 TRAF2 PSME4 BAG6 SLCO3A1 …
8.66416e-07	80	786	1.97079	GO:0035295 tube development	PTPN6 TP73 MTHFD1L CCR3 FZD1 PLXNA2 BMP7 PSEN1 PRKD1 PCSK5 FZD5 VASP OVOL2 ADGRB3 BMPER AKT1 CCBE1 ANGPTL3 EYA1 FOXP1 ACVRL1 ANGPT4 MEIS1 PKNOX1 ETS1 MYO18B PLXNA4 EDN1 NTRK2 EFNB2 CELA1 FAT4 BAG6 IGFBP5 AKR1B1 EPAS1 FGF2 ABL1 TGFBR2 RIN2 MYLK NFIA ECE1 VASH2 EPN1 RORA GATA2 ERRFI1 TBX5 TAB1 PRKCB SHROOM3 TIGAR PROX1 RBPJ SUFU COL4A1 GPR161 LEF1 FOXF1 SMAD3 BCL2 SMAD7 MYH9 NRP1 COL4A2 WWTR1 BTRC …
8.66416e-07	136	1606	1.6397	GO:0051172 negative regulation of nitrogen compound metabolic process	FETUB CNOT2 SH3BP5 DNMT3A CPEB3 ZNF423 PTPN6 PRKAR1A HOXC8 FZD1 SHLD2 BMP7 MFHAS1 CBFA2T3 PSEN1 PTPRK NIBAN1 HELB CUX2 AKT1 FYN SMARCA4 CELF4 FOXP1 NAB1 ACVRL1 TNRC6B CIPC DUSP1 MSH3 PPP3CA CD44 PRKCE SAMD4A RNF169 F2 ERCC1 ZNF703 EDN1 JARID2 NTRK2 TIMP2 RTN4 KLF7 CELA1 PRKAG2 TRAF2 BAG6 TRDMT1 FRY ZNF536 MORC1 KAT2B WWC1 SMCHD1 NCOA7 PRKCZ KDM4B CBFB ABL1 MLLT1 ABCA2 SHQ1 PTPRO ZBTB20 GLIS1 NBAS…
1.11321e-06	122	1400	1.68734	GO:0031328 positive regulation of cellular biosynthetic process	PLAC8A WWTR1 WBP2 HNF4A ZNF423 DCAF6 SETD3 SLC30A9 TP73 FZD1 MRTFB CSRNP3 BMP7 BAMBI RUNX1 PSEN1 PRKD1 MGA ASS1 LMO2 FZD5 NIBAN1 TCF20 IRF2 CDK9 AKT2 MRPS27 AKT1 SMARCA4 EYA1 AUTS2 ACVRL1 PPARGC1A TADA2B MEIS1 IRF5 INSR PPP3CA PKNOX1 SKAP1 ERG SAMD4A ETS1 ERCC1 EDN1 KLF7 CELA1 MAP3K4 SLC25A37 DOT1L NR5A1 KAT2B WWC1 NCOA7 MAML2 PAX3 EPAS1 FGF2 CBFB OPN3 NR5A2 NFIA ABCA2 ARNT2 WWOX GLIS1 RORA GATA2…
1.1586e-06	141	1692	1.61358	GO:0031324 negative regulation of cellular metabolic process	FETUB CNOT2 SH3BP5 DNMT3A CPEB3 ZNF423 PTPN6 PRKAR1A HOXC8 FZD1 SHLD2 BMP7 MFHAS1 CBFA2T3 PSEN1 PTPRK NIBAN1 MALRD1 HELB CUX2 AKT1 FYN SMARCA4 CELF4 FOXP1 NAB1 ACVRL1 TNRC6B CIPC DUSP1 MSH3 PPP3CA CD44 PRKCE SAMD4A RNF169 F2 ERCC1 ZNF703 EDN1 JARID2 NTRK2 TIMP2 RTN4 KLF7 CELA1 PRKAG2 TRAF2 BAG6 TRDMT1 FRY ZNF536 MORC1 KAT2B WWC1 SMCHD1 NCOA7 PRKCZ KDM4B CBFB OPN3 ABL1 MLLT1 ABCA2 SHQ1 PTPRO ZBTB2…
1.28637e-06	55	464	2.29518	GO:0030855 epithelial cell differentiation	KRT15 SIPA1L3 TP73 FZD1 BMP7 CDHR2 JAG2 FZD5 TMOD1 OVOL2 ACVRL1 CDK1 PPP3CA ZNF703 RIPOR2 KLF7 FAT4 NR5A1 AKR1B1 EPAS1 DSP FGF2 OPN3 ABL1 NR5A2 PTPRO CDK6 GATA2 CPT1A ERRFI1 SHROOM3 UPK1B TIGAR PROX1 RBPJ WHRN FOXF1 SMAD3 AJAP1 BFSP1 PLCB1 WWTR1 NKX6-1 PALLD RARA JUN MYO1E HNF4A KCNQ1 ARHGEF26 CDX2 FOXA1 MAF GDNF MTSS1
1.28637e-06	87	893	1.88643	GO:0051094 positive regulation of developmental process	TNFRSF1B TIAM1 SETD3 NEDD4L TP73 ASIC2 DISC1 CCR3 SHLD2 MRTFB BMP7 BAMBI RUNX1 PSEN1 PRKD1 NEDD9 CUX2 OVOL2 TENM4 ADGRB3 BMPER AKT1 CCBE1 ANGPTL3 ACVRL1 PPARGC1A MAP3K13 ANGPT4 APOA1 PTPRD INSR PPP3CA SOX6 ETS1 ARPC2 ZNF703 EDN1 NTRK2 RTN4 CELA1 ANO6 NR5A1 PRKCZ PREX1 ITPKB FGF2 CBFB ABL1 TGFBR2 RIN2 VASH2 GATA2 TBX5 PRKCB OSR2 AXIN2 NFATC2 PROX1 RBPJ PPARGC1B ADAMTS9 LEF1 SMAD3 CLSTN3 BCL2 SMAD7…
1.39848e-06	97	1038	1.80945	GO:0045595 regulation of cell differentiation	TNFRSF1B TIAM1 PTPN6 SETD3 TP73 DISC1 BMP7 BAMBI RUNX1 PSEN1 CARD11 PRKD1 NEDD9 CUX2 OVOL2 CDK9 TENM4 AKT1 EYA1 FOXP1 ACVRL1 PRXL2A MAP3K13 MEIS1 APOA1 PTPRD NFAM1 PPP3CA SOX6 ETS1 F2 ARPC2 EDN1 RTN4 KLF7 CELA1 RBFOX1 FAT4 IGFBP5 PKP2 ZNF536 PRKCZ PREX1 ITPKB FGF2 CBFB ABL1 TGFBR2 RIN2 CRIM1 GLIS1 RORA CDK6 GATA2 MEIS2 ERRFI1 TBX5 TNFRSF21 HDAC4 AXIN2 TMEM131L FSTL4 RBFOX2 NFATC2 PROX1 RBPJ PPARG…
1.6064e-06	85	870	1.89178	GO:0030182 neuron differentiation	TENM3 TENM2 LMX1B TIAM1 NEDD4L HOXC8 BMP7 RTN4RL1 PSEN1 MAP6 PRKD1 JAG2 UNC5A VASP CUX2 TENM4 ADGRB3 GRIP1 LAMB1 FYN EYA1 RERE MAP3K13 MEIS1 PTPRD PPP3CA CRMP1 CRB1 CTNND2 TSPAN2 RIPOR2 PLXNA4 EDN1 NTRK2 RTN4 SLIT1 NFASC CYFIP2 KLF7 EFNB2 NYAP1 FAT4 ZNF536 PRKCZ FGF2 ABL1 PTPRO ECE1 VASH2 ASAP1 RORA SDK1 GATA2 BTG2 FSTL4 TNIK ALCAM RBFOX2 PROX1 DGKG RBPJ CAMK1D WHRN SUFU BCL2 NRP1 NKX6-1 GRID2 B4…
1.62948e-06	117	1338	1.69317	GO:0010557 positive regulation of macromolecule biosynthetic process	PLAC8A WWTR1 WBP2 HNF4A ZNF423 DCAF6 SETD3 SLC30A9 TP73 FZD1 MRTFB CSRNP3 BMP7 BAMBI RUNX1 PSEN1 PRKD1 MGA LMO2 FZD5 NIBAN1 TCF20 IRF2 CDK9 AKT2 MRPS27 AKT1 SMARCA4 EYA1 AUTS2 ACVRL1 PPARGC1A TADA2B MEIS1 IRF5 INSR PPP3CA PKNOX1 SKAP1 ERG SAMD4A ETS1 ERCC1 EDN1 KLF7 CELA1 MAP3K4 SLC25A37 DOT1L NR5A1 KAT2B WWC1 NCOA7 MAML2 PAX3 EPAS1 FGF2 CBFB NR5A2 NFIA ABCA2 ARNT2 WWOX GLIS1 RORA GATA2 TAF4B MEI…
1.62948e-06	84	857	1.89789	GO:0060429 epithelium development	KRT15 SIPA1L3 TP73 MTHFD1L FZD1 PLXNA2 BMP7 PSEN1 CDHR2 JAG2 FZD5 TMOD1 VASP OVOL2 BMPER EYA1 FOXP1 ACVRL1 CDK1 PPP3CA CD44 ZNF703 RIPOR2 PLXNA4 EDN1 ZNRF3 RTN4 KLF7 FAT4 IGFBP5 NR5A1 AKR1B1 EPAS1 DSP FGF2 OPN3 ABL1 TGFBR2 NR5A2 PTPRO ECE1 NKD1 CDK6 GATA2 CPT1A ERRFI1 TBX5 AXIN2 SHROOM3 UPK1B TIGAR PROX1 RBPJ WHRN SUFU COL4A1 GPR161 LEF1 FOXF1 SMAD3 BCL2 AJAP1 SMAD7 BFSP1 ANKRD6 PLCB1 WWTR1 NKX6-…
1.84518e-06	104	1148	1.75414	GO:0023056 positive regulation of signaling	ZNF423 PLCG2 RICTOR PTPN6 DISC1 FZD10 BMP7 BAMBI MFHAS1 PSEN1 F7 CARD11 PRKD1 JAG2 FZD5 DSTYK TESPA1 CUX2 BMPER FGG CCBE1 FYN SMARCA4 FOXP1 ACVRL1 MAP3K13 APOA1 NFAM1 MAP2K6 INSR LGMN FGB CD44 STK36 PRKCE TPD52L1 CSPG4 VWF F2 EDN1 ADRA1B NTRK2 RTN4 CYFIP2 ZC3H3 MAP3K4 TRAF2 IGFBP5 SULF2 FGFR2 WWC1 MAD1L1 PRKCZ STK39 ITPKB FGF2 ABL1 SPAG9 TGFBR2 KCNN4 ECE1 NKD1 WWOX ELAPOR2 TBX5 SPP1 TAB1 SORBS3 P…
2.54269e-06	64	592	2.09329	GO:0031175 neuron projection development	TIAM1 NEDD4L BMP7 RTN4RL1 PSEN1 MAP6 PRKD1 UNC5A VASP CUX2 ADGRB3 GRIP1 LAMB1 FYN RERE MAP3K13 PTPRD PPP3CA CRMP1 CTNND2 TSPAN2 RIPOR2 PLXNA4 EDN1 NTRK2 RTN4 SLIT1 NFASC CYFIP2 KLF7 EFNB2 NYAP1 FAT4 PRKCZ ABL1 PTPRO ECE1 VASH2 ASAP1 SDK1 BTG2 FSTL4 TNIK ALCAM RBFOX2 DGKG CAMK1D WHRN BCL2 NRP1 NKX6-1 GRID2 B4GALT5 BOC SHH CDH23 IQGAP1 JUN SIPA1L1 PTPN11 KIRREL3 NTN1 SLITRK5 GDNF
3.16921e-06	88	928	1.83614	GO:0048699 generation of neurons	DAB1 TENM3 TENM2 LMX1B TIAM1 NEDD4L HOXC8 DISC1 BMP7 RTN4RL1 PSEN1 MAP6 PRKD1 JAG2 UNC5A VASP CUX2 TENM4 ADGRB3 GRIP1 LAMB1 FYN EYA1 RERE MAP3K13 MEIS1 PTPRD PPP3CA CRMP1 CRB1 CTNND2 TSPAN2 RIPOR2 PLXNA4 EDN1 NTRK2 RTN4 SLIT1 NFASC CYFIP2 KLF7 EFNB2 NYAP1 FAT4 ZNF536 PRKCZ FGF2 ABL1 PTPRO ECE1 VASH2 ASAP1 RORA SDK1 GATA2 BTG2 FSTL4 TNIK ALCAM RBFOX2 PROX1 DGKG RBPJ CAMK1D WHRN SUFU LEF1 BCL2 NRP1…
3.29008e-06	83	858	1.87311	GO:1901700 response to oxygen-containing compound	GRB10 CPEB3 GOT1 PLCG2 PSEN1 PRKD1 PTPRK RAB31 AKT2 ITPR2 AKT1 FYN SMARCA4 ADCY3 CAPN2 ABCA1 FOXP1 IRF5 ADCY5 INSR LGMN CHRM3 CCDC186 PRKCE KCNMA1 CACNA2D1 PDE4B CD6 ZNF703 ABHD2 EDN1 NTRK2 PID1 KLF7 TNFRSF1B PTPRN2 GNAO1 TRAF2 KAT2B PRKCZ STK39 ABL1 SCNN1B TGFBR2 SLC1A2 ABCA2 ZBTB20 RORA IL12RB2 SDK1 VCAM1 SLC25A33 SPP1 PRKCB RPTOR SSH1 MN1 PPARGC1B PTPN1 COL4A1 ANO1 BCL2 RUNX2 PLCB1 IGF1R TRIM2…
3.54138e-06	84	874	1.86097	GO:0009790 embryo development	KIAA1217 RICTOR DAD1 PRKAR1A MTHFD1L FZD1 PCSK6 PLXNA2 BMP7 PSEN1 EXOC4 JAG2 PCSK5 FZD5 ITGB5 VASP OVOL2 TENM4 LAMB3 LAMB1 EYA1 CAPN2 CELF4 ACVRL1 SH3PXD2A APOA1 DSCAML1 INSR MBP MYO18B RIPOR2 PLXNA4 EDN1 RTN4 BAG6 CMIP SULF2 FGFR2 RNASEH2B EPAS1 ABL1 TGFBR2 ECE1 VASH2 EXT2 EPN1 GATA2 TBX5 TAB1 OSR2 AXIN2 RBBP8 SHROOM3 CACNA1C PROX1 RBPJ WHRN SUFU CHST11 GPR161 LEF1 FOXF1 SMAD3 MYH9 RUNX2 PLCB1 C…
3.60761e-06	93	1004	1.79358	GO:0051247 positive regulation of protein metabolic process	TADA2B TNFRSF1B GRAMD4 PLCG2 RICTOR SART3 GPNMB FZD1 FZD10 BMP7 CBFA2T3 PSEN1 EGLN3 PRKD1 NEDD9 FZD5 NIBAN1 SLC2A13 AKT2 MRPS27 AKT1 CCBE1 FYN MAGI2 ACSL1 AUTS2 NOS1 ACVRL1 MAP3K13 ANGPT4 MAP2K6 INSR LGMN MUSK CD44 TPD52L1 SAMD4A CSPG4 MBP F2 EDN1 JARID2 NTRK2 CYFIP2 PRKAG2 MAP3K4 CACUL1 TRAF2 PSME4 BAG6 SLC25A37 SLCO3A1 DLC1 FGF2 ABL1 TGFBR2 ABCA2 NKD1 CDC20B PRR16 TAB1 RPTOR AXIN2 TNIK ABCG1 PR…
3.81453e-06	64	600	2.06538	GO:0022603 regulation of anatomical structure morphogenesis	TIAM1 NEDD4L CCR3 FZD1 BMP7 BAMBI PSEN1 PRKD1 NEDD9 FMNL3 TMEM135 CUX2 TENM4 ADGRB3 BMPER CCBE1 FYN ANGPTL3 PARVB FOXP1 ACVRL1 CAPZB MAP3K13 ANGPT4 APOA1 PTPRD PPP3CA CD44 PALM2AKAP2 DNMBP ETS1 FMNL2 F2 ARPC2 ZNRF3 RTN4 CELA1 DLC1 PREX1 FGF2 ABL1 TGFBR2 VASH2 NKD1 EPN1 GATA2 PRKCB FSTL4 TNIK AJAP1 MYH9 NRP1 RUNX2 ANKRD6 COL4A2 EPB41 SHH MKLN1 SIPA1L1 HNF4A ARHGAP18 NTN1 CDX2 GDNF
3.94647e-06	61	561	2.10542	GO:0030029 actin filament-based process	ARHGAP25 DLC1 EPB41L4B RICTOR SETD3 PRKAR1A FZD10 IQGAP2 NEDD9 FMNL3 ITGB5 TMOD1 VASP PARVB CAPZB DAAM1 APOA1 DOCK2 PRKCE CACNA2D1 PDE4B FMNL2 CGNL1 ARPC2 EDN1 PACSIN2 CYFIP2 EVL ARHGAP26 PKP2 DSP ABL1 ABLIM2 SORBS3 MYO1B SSH1 TNIK CACNA1C PROX1 ELMO1 PPARGC1B PTPN1 KCNN2 DSTN ESPN BCL2 MYH9 NRP1 FHOD3 CTTN MTSS1 LMOD1 EPB41 PALLD MICAL2 MKLN1 SIPA1L1 ARHGAP18 KCNQ1 PPFIA1 NEBL
4.19382e-06	71	697	1.97241	GO:0048666 neuron development	TENM3 TENM2 TIAM1 NEDD4L BMP7 RTN4RL1 PSEN1 MAP6 PRKD1 UNC5A VASP CUX2 TENM4 ADGRB3 GRIP1 LAMB1 FYN RERE MAP3K13 PTPRD PPP3CA CRMP1 CRB1 CTNND2 TSPAN2 RIPOR2 PLXNA4 EDN1 NTRK2 RTN4 SLIT1 NFASC CYFIP2 KLF7 EFNB2 NYAP1 FAT4 PRKCZ ABL1 PTPRO ECE1 VASH2 ASAP1 SDK1 GATA2 BTG2 FSTL4 TNIK ALCAM RBFOX2 DGKG CAMK1D WHRN BCL2 NRP1 NKX6-1 GRID2 B4GALT5 BOC SHH CDH23 IQGAP1 JUN SIPA1L1 PTPN11 KIRREL3 KCNQ1 N…
4.20146e-06	102	1141	1.73096	GO:0010647 positive regulation of cell communication	ZNF423 PLCG2 RICTOR PTPN6 DISC1 FZD10 BMP7 BAMBI MFHAS1 PSEN1 F7 CARD11 PRKD1 JAG2 FZD5 DSTYK TESPA1 CUX2 BMPER FGG CCBE1 FYN SMARCA4 FOXP1 ACVRL1 MAP3K13 APOA1 NFAM1 MAP2K6 INSR LGMN FGB CD44 STK36 PRKCE TPD52L1 CSPG4 VWF F2 EDN1 ADRA1B NTRK2 RTN4 CYFIP2 ZC3H3 MAP3K4 TRAF2 IGFBP5 SULF2 FGFR2 WWC1 MAD1L1 PRKCZ STK39 ITPKB FGF2 ABL1 SPAG9 TGFBR2 KCNN4 NKD1 WWOX ELAPOR2 SPP1 TAB1 SORBS3 PRKCB RPTOR…
4.23958e-06	54	472	2.21525	GO:0000904 cell morphogenesis involved in differentiation	SIPA1L3 TIAM1 PTPN6 BMP7 PSEN1 MAP6 NEDD9 UNC5A VASP CUX2 ADGRB3 LAMB1 FYN RERE MAP3K13 APOA1 PTPRD PPP3CA CRMP1 CTNND2 ARPC2 RIPOR2 PLXNA4 EDN1 RTN4 SLIT1 NFASC KLF7 PREX1 ABL1 PTPRO ECE1 FSTL4 TNIK ALCAM RBFOX2 PROX1 WHRN LEF1 BCL2 MYH9 NRP1 NKX6-1 B4GALT5 PEAK1 BOC SHH PALLD SIPA1L1 PTPN11 ARHGEF26 NTN1 SLITRK5 GDNF
4.23958e-06	95	1039	1.77043	GO:0009967 positive regulation of signal transduction	ZNF423 PLCG2 RICTOR PTPN6 DISC1 FZD10 BMP7 BAMBI MFHAS1 PSEN1 F7 CARD11 PRKD1 JAG2 FZD5 DSTYK TESPA1 CUX2 BMPER FGG CCBE1 FYN SMARCA4 FOXP1 ACVRL1 MAP3K13 APOA1 NFAM1 MAP2K6 INSR FGB CD44 STK36 PRKCE TPD52L1 CSPG4 VWF F2 EDN1 ADRA1B RTN4 CYFIP2 ZC3H3 MAP3K4 TRAF2 IGFBP5 SULF2 FGFR2 WWC1 MAD1L1 PRKCZ STK39 ITPKB FGF2 ABL1 SPAG9 TGFBR2 KCNN4 NKD1 WWOX ELAPOR2 TAB1 SORBS3 PRKCB RPTOR TNIK TRIM44 MN1…
4.58683e-06	70	687	1.97294	GO:0007167 enzyme linked receptor protein signaling pathway	SHCBP1 GRB10 ZNF423 FZD1 BMP7 BAMBI PSEN1 F7 PRKD1 PTPRK DSTYK ITGB5 OVOL2 AKT2 BMPER AKT1 CCBE1 ACVRL1 BTBD11 INSR LGMN CSPG4 ZNF703 NTRK2 PID1 RTN4 CYFIP2 EFNB2 ZC3H3 FAT4 IGFBP5 SULF2 FGFR2 PRKCZ FGF2 ABL1 TGFBR2 CRIM1 ELAPOR2 PRDM16 ERRFI1 TAB1 PRKCB MVB12B LTBP4 FSTL4 RGMB RBPJ PTPN1 COL4A1 CHST11 LEF1 SMAD3 SMAD7 NRP1 RUNX2 PLCB1 IGF1R COL4A2 WWTR1 ROR2 BCAR3 IQGAP1 JUN SIPA1L1 MYO1E HNF4A …
4.58683e-06	38	278	2.64674	GO:0016311 dephosphorylation	PTPN6 MFHAS1 PTPRK PTPN14 MAGI2 EYA1 PTPRE PPM1H PTPRD DUSP1 PPP3CA PTPN5 SYNJ2 PTPRN2 DLC1 PTPRO PPM1B TAB1 SSH1 CTDSP2 MGAT5 PPARGC1B PTPN1 TNS3 BCL2 HIF3A PPM1L CAMTA1 EYA2 PPP1R17 PLPP3 BTRC EPHX2 PLPP4 IQGAP1 PTPN11 PTPRB DUSP6
4.58683e-06	105	1190	1.7085	GO:0048870 cell motility	DAB1 WWC1 LRCH1 NAV3 GPC6 SPAG16 GPNMB DISC1 PLXNA2 BMP7 BAMBI PSEN1 DNAH11 F7 PRKD1 NEDD9 PTPRK FMNL3 ITGB5 OVOL2 AKT2 BMPER AKT1 CCBE1 LAMB1 FYN ADCY3 ANGPTL3 RERE FOXP1 ACVRL1 ANGPT4 CFAP54 APOA1 DUSP1 INSR PPP3CA LGMN CD44 PRKCE CSPG4 ETS1 PDE4B ABHD2 RIPOR2 EDN1 FAP NTRK2 RTN4 SLIT1 EVL EFNB2 ANO6 DLC1 STK39 PREX1 MIIP FGF2 ABL1 SPAG9 TGFBR2 RIN2 MYLK ZMYND8 PTPRO VCAM1 GATA2 TBX5 EPB41L4B R…
4.58683e-06	105	1190	1.7085	GO:0051674 localization of cell	DAB1 WWC1 LRCH1 NAV3 GPC6 SPAG16 GPNMB DISC1 PLXNA2 BMP7 BAMBI PSEN1 DNAH11 F7 PRKD1 NEDD9 PTPRK FMNL3 ITGB5 OVOL2 AKT2 BMPER AKT1 CCBE1 LAMB1 FYN ADCY3 ANGPTL3 RERE FOXP1 ACVRL1 ANGPT4 CFAP54 APOA1 DUSP1 INSR PPP3CA LGMN CD44 PRKCE CSPG4 ETS1 PDE4B ABHD2 RIPOR2 EDN1 FAP NTRK2 RTN4 SLIT1 EVL EFNB2 ANO6 DLC1 STK39 PREX1 MIIP FGF2 ABL1 SPAG9 TGFBR2 RIN2 MYLK ZMYND8 PTPRO VCAM1 GATA2 TBX5 EPB41L4B R…
4.81999e-06	58	527	2.13103	GO:0030155 regulation of cell adhesion	PTPN6 GPNMB LPXN PRKAR1A BMP7 CARD11 NEDD9 JAG2 ASS1 AKT1 FGG ACVRL1 LMO7 APOA1 DUSP1 PPP3CA FGB CD44 SKAP1 PRKCE HHLA2 ETS1 MBP CD6 ARPC2 RIPOR2 DLC1 MAD1L1 PRKCZ PREX1 ITPKB CBFB ABL1 TGFBR2 RIN2 CDK6 NID1 VCAM1 TNFRSF21 TMEM131L EPB41L4B UTRN LEF1 FOXF1 BCL2 AJAP1 SMAD7 NRP1 COL26A1 PEAK1 PLPP3 SHH RARA ZBTB16 PTPN11 CYTH3 DTX1 PLA2G2D
4.94983e-06	105	1193	1.7042	GO:1903508 positive regulation of nucleic acid-templated transcription	PLAC8A WWTR1 WBP2 HNF4A ZNF423 DCAF6 SETD3 SLC30A9 TP73 FZD1 MRTFB CSRNP3 BMP7 BAMBI RUNX1 PSEN1 PRKD1 MGA LMO2 FZD5 TCF20 IRF2 CDK9 AKT1 SMARCA4 EYA1 AUTS2 ACVRL1 PPARGC1A TADA2B MEIS1 IRF5 PPP3CA PKNOX1 SKAP1 ERG ETS1 ERCC1 EDN1 KLF7 CELA1 DOT1L NR5A1 KAT2B WWC1 NCOA7 MAML2 PAX3 EPAS1 FGF2 CBFB NR5A2 NFIA ARNT2 WWOX GLIS1 RORA GATA2 TAF4B MEIS2 PRDM16 TBX5 SPP1 PLSCR1 HDAC4 SUPT3H RPTOR OSR2 TR…
4.94983e-06	105	1193	1.7042	GO:0045893 positive regulation of transcription DNA-templated	PLAC8A WWTR1 WBP2 HNF4A ZNF423 DCAF6 SETD3 SLC30A9 TP73 FZD1 MRTFB CSRNP3 BMP7 BAMBI RUNX1 PSEN1 PRKD1 MGA LMO2 FZD5 TCF20 IRF2 CDK9 AKT1 SMARCA4 EYA1 AUTS2 ACVRL1 PPARGC1A TADA2B MEIS1 IRF5 PPP3CA PKNOX1 SKAP1 ERG ETS1 ERCC1 EDN1 KLF7 CELA1 DOT1L NR5A1 KAT2B WWC1 NCOA7 MAML2 PAX3 EPAS1 FGF2 CBFB NR5A2 NFIA ARNT2 WWOX GLIS1 RORA GATA2 TAF4B MEIS2 PRDM16 TBX5 SPP1 PLSCR1 HDAC4 SUPT3H RPTOR OSR2 TR…
5.11798e-06	60	555	2.09329	GO:0098609 cell-cell adhesion	SDK1 TENM3 TENM2 PTPN6 GPNMB PRKAR1A BMP7 PSEN1 CARD11 CDHR2 ASS1 ITGB5 AKT1 FGG LAMB1 APOA1 DSCAML1 PTPRD PPP3CA FGB CD44 SKAP1 HHLA2 ETS1 CTNND2 MBP CD6 CYFIP2 FAT4 PKP2 MAD1L1 PRKCZ ITPKB DSP CBFB ABL1 TGFBR2 VCAM1 TNFRSF21 TMEM131L ALCAM PCDH15 LEF1 FOXF1 CLSTN3 BCL2 SMAD7 MYH9 GRID2 PLPP3 SHH RARA CDH23 ZBTB16 KIRREL3 SLC39A8 NTN1 PKP3 DTX1 PLA2G2D
5.68004e-06	105	1199	1.69567	GO:1902680 positive regulation of RNA biosynthetic process	PLAC8A WWTR1 WBP2 HNF4A ZNF423 DCAF6 SETD3 SLC30A9 TP73 FZD1 MRTFB CSRNP3 BMP7 BAMBI RUNX1 PSEN1 PRKD1 MGA LMO2 FZD5 TCF20 IRF2 CDK9 AKT1 SMARCA4 EYA1 AUTS2 ACVRL1 PPARGC1A TADA2B MEIS1 IRF5 PPP3CA PKNOX1 SKAP1 ERG ETS1 ERCC1 EDN1 KLF7 CELA1 DOT1L NR5A1 KAT2B WWC1 NCOA7 MAML2 PAX3 EPAS1 FGF2 CBFB NR5A2 NFIA ARNT2 WWOX GLIS1 RORA GATA2 TAF4B MEIS2 PRDM16 TBX5 SPP1 PLSCR1 HDAC4 SUPT3H RPTOR OSR2 TR…
5.68004e-06	63	598	2.03991	GO:0008284 positive regulation of cell population proliferation	ZNF423 PTPN6 DISC1 CCR3 BAMBI CARD11 PRKD1 AKT2 AKT1 EYA1 FOXP1 ACVRL1 INSR PPP3CA LGMN SRPK2 HHLA2 CD6 MVD F2 ZNF703 EDN1 RTN4 EFNB2 CACUL1 DOT1L FGFR2 RNASEH2B FGF2 ABL1 TGFBR2 VASH2 CDK6 VCAM1 GATA2 SLC25A33 MEIS2 TBX5 OSR2 NFATC2 PROX1 RBPJ OSMR LEF1 FOXF1 BCL2 RUNX2 IGF1R WWTR1 NME2 MYC SHANK2 SHH RARA GRK5 JUN KDM4C TCF7L2 NTN1 FGF4 TIAM1 GDNF P2RY6
5.68004e-06	150	1894	1.5335	GO:0010605 negative regulation of macromolecule metabolic process	FETUB CNOT2 SH3BP5 DNMT3A CPEB3 NAV3 ZNF423 PTPN6 GPNMB PRKAR1A HOXC8 FZD1 SHLD2 BMP7 MFHAS1 CBFA2T3 PSEN1 PTPRK NIBAN1 HELB CUX2 OVOL2 AKT1 FYN SMARCA4 CELF4 FOXP1 NAB1 ACVRL1 DGCR8 APOA1 TNRC6B CIPC DUSP1 MSH3 PPP3CA LGMN CD44 PRKCE SAMD4A RNF169 F2 ERCC1 SND1 ZNF703 EDN1 JARID2 NTRK2 TIMP2 RTN4 KLF7 CELA1 NPLOC4 PRKAG2 TRAF2 BAG6 TRDMT1 FRY DOT1L ZNF536 MORC1 KAT2B WWC1 SMCHD1 RNASEH2B NCOA7 P…
5.68004e-06	26	151	3.33402	GO:0014706 striated muscle tissue development	PRKAR1A TP73 MRTFB BMP7 TENM4 EYA1 SOX6 MYO18B EDN1 JARID2 PKP2 DSP FGF2 TBX5 PROX1 RBPJ LEF1 SMAD3 SMAD7 FHOD3 EYA2 SHH RARA MEF2C NEBL VGLL4
5.68004e-06	87	934	1.80362	GO:0019220 regulation of phosphate metabolic process	SH3BP5 PLCG2 RICTOR PTPN6 GPNMB PRKAR1A FZD1 FZD10 BMP7 MFHAS1 CBFA2T3 PSEN1 PRKD1 NEDD9 FZD5 NIBAN1 DSTYK AKT2 BMPER AKT1 FYN MAGI2 ACSL1 NOS1 ACVRL1 PPARGC1A MAP3K13 ANGPT4 APOA1 DUSP1 MAP2K6 INSR MUSK CD44 PRKCE TPD52L1 CSPG4 F2 EDN1 NTRK2 PRKAG2 MAP3K4 CACUL1 TRAF2 SLCO3A1 KAT2B DLC1 PRKCZ ITPKB FGF2 ABL1 TGFBR2 MLLT1 ABCA2 PTPRO ZBTB20 ERRFI1 TAB1 HDAC4 RPTOR AXIN2 TNIK GNAQ CTDSP2 TIGAR PRO…
5.68004e-06	93	1021	1.76372	GO:0044093 positive regulation of molecular function	RAPGEF5 ARHGAP25 RALGPS1 USP6NL GRAMD4 RASGEF1B TBC1D1 SIPA1L3 SIPA1L1 TIAM1 PLCG2 FZD1 FZD10 BAMBI PSEN1 EGLN3 CARD11 PRKD1 NEDD9 FZD5 DSTYK CDK9 AKT2 AKT1 SMARCA4 MAGI2 ACSL1 PPARGC1A MAP3K13 WDR41 APOA1 NFAM1 MSH3 PLCL2 MAP2K6 INSR PPP3CA LGMN STK36 TPD52L1 MBP F2 RIPOR2 EDN1 RGS6 CYFIP2 PRKAG2 MAP3K4 CACUL1 TRAF2 PSME4 SLCO3A1 FGFR2 DLC1 SNX18 PREX1 FGF2 ABL1 TGFBR2 ASAP1 CDC20B TAB1 PLSCR1 P…
5.68004e-06	87	934	1.80362	GO:0051174 regulation of phosphorus metabolic process	SH3BP5 PLCG2 RICTOR PTPN6 GPNMB PRKAR1A FZD1 FZD10 BMP7 MFHAS1 CBFA2T3 PSEN1 PRKD1 NEDD9 FZD5 NIBAN1 DSTYK AKT2 BMPER AKT1 FYN MAGI2 ACSL1 NOS1 ACVRL1 PPARGC1A MAP3K13 ANGPT4 APOA1 DUSP1 MAP2K6 INSR MUSK CD44 PRKCE TPD52L1 CSPG4 F2 EDN1 NTRK2 PRKAG2 MAP3K4 CACUL1 TRAF2 SLCO3A1 KAT2B DLC1 PRKCZ ITPKB FGF2 ABL1 TGFBR2 MLLT1 ABCA2 PTPRO ZBTB20 ERRFI1 TAB1 HDAC4 RPTOR AXIN2 TNIK GNAQ CTDSP2 TIGAR PRO…
5.71939e-06	86	920	1.81002	GO:0045944 positive regulation of transcription by RNA polymerase II	PLAC8A WWTR1 HNF4A DCAF6 SETD3 SLC30A9 TP73 MRTFB CSRNP3 BMP7 RUNX1 PRKD1 LMO2 FZD5 TCF20 IRF2 CDK9 SMARCA4 EYA1 AUTS2 ACVRL1 PPARGC1A MEIS1 IRF5 PPP3CA PKNOX1 SKAP1 ERG ETS1 ERCC1 EDN1 KLF7 CELA1 DOT1L NR5A1 KAT2B NCOA7 MAML2 PAX3 EPAS1 FGF2 CBFB NR5A2 NFIA ARNT2 WWOX GLIS1 RORA GATA2 TAF4B MEIS2 TBX5 PLSCR1 HDAC4 OSR2 NFATC2 PROX1 RBPJ NFIX PPARGC1B LEF1 FOXF1 SMAD3 MECOM RUNX2 NR6A1 MYC WBP2 C…
6.45056e-06	118	1400	1.63202	GO:0016310 phosphorylation	ENG SH3BP5 SPEG PLCG2 RICTOR PTPN6 GPNMB MKNK1 PRKAR1A FZD1 FZD10 BMP7 CBFA2T3 PSEN1 KSR2 PRKD1 NEDD9 AK8 FAM20C FZD5 NIBAN1 DSTYK CDK9 AKT2 BMPER AKT1 FYN ACSL1 MAP4K4 NOS1 ACVRL1 MAP3K13 ANGPT4 MAP3K21 CDK1 APOA1 DUSP1 MAP2K6 INSR MUSK SIK3 CD44 SRPK2 STK36 PRKCE TPD52L1 CSPG4 F2 EDN1 NTRK2 DGKA PRKAG2 MAP3K4 CACUL1 TRAF2 SLCO3A1 KAT2B FGFR2 PRKCZ DCLK2 STK39 ITPKB FGF2 ABL1 TGFBR2 MYLK MLLT1 P…
6.86523e-06	149	1887	1.52893	GO:0065009 regulation of molecular function	RAPGEF5 FETUB ARHGAP25 RALGPS1 USP6NL GRAMD4 RASGEF1B TBC1D1 SIPA1L3 SIPA1L1 SH3BP5 TIAM1 PLCG2 RICTOR PTPN6 PRKAR1A NEDD4L FZD1 FZD10 BMP7 BAMBI IQGAP2 PSEN1 EGLN3 CARD11 PRKD1 NEDD9 KCNAB1 FZD5 DSTYK PPP1R1A CDK9 AKT2 SIPA1L2 AKT1 SMARCA4 ANGPTL3 MAGI2 ACSL1 PPARGC1A MAP3K13 WDR41 APOA1 DOCK2 NFAM1 DUSP1 MSH3 PLCL2 MAP2K6 INSR PPP3CA LGMN CRMP1 CD44 CHRM3 STK36 TPD52L1 DNMBP MBP PDE4B F2 RIPOR2…
8.44075e-06	86	929	1.79248	GO:0032270 positive regulation of cellular protein metabolic process	TADA2B TNFRSF1B GRAMD4 PLCG2 RICTOR SART3 GPNMB FZD1 FZD10 BMP7 CBFA2T3 PSEN1 EGLN3 PRKD1 NEDD9 FZD5 NIBAN1 AKT2 MRPS27 AKT1 CCBE1 FYN MAGI2 ACSL1 AUTS2 NOS1 ACVRL1 MAP3K13 ANGPT4 MAP2K6 INSR LGMN MUSK CD44 TPD52L1 SAMD4A CSPG4 MBP F2 EDN1 JARID2 NTRK2 CYFIP2 PRKAG2 MAP3K4 CACUL1 TRAF2 PSME4 BAG6 SLCO3A1 DLC1 FGF2 ABL1 TGFBR2 ABCA2 CDC20B PRR16 TAB1 RPTOR AXIN2 TNIK PROX1 RASSF5 PTPN1 PRR5L SMAD3…
8.82388e-06	53	474	2.16506	GO:0032989 cellular component morphogenesis	TIAM1 PRKAR1A NEDD4L BMP7 PSEN1 MAP6 UNC5A TMOD1 VASP CUX2 TENM4 ADGRB3 FYN RERE MAP3K13 PTPRD PPP3CA CRMP1 CD44 CTNND2 PLXNA4 EDN1 PACSIN2 RTN4 SLIT1 NFASC CYFIP2 KLF7 NYAP1 PRKCZ ABL1 PTPRO ECE1 FSTL4 TNIK ALCAM RBFOX2 PROX1 BCL2 NRP1 FHOD3 NKX6-1 B4GALT5 BOC SHH IQGAP1 SIPA1L1 PTPN11 KIRREL3 NTN1 SLITRK5 GDNF NEBL
8.84641e-06	72	731	1.90716	GO:0002520 immune system development	PLCG2 SART3 PTPN6 SHLD2 RUNX1 MFHAS1 CBFA2T3 PSEN1 CARD11 NEDD9 JAG2 FZD5 UNG FOXP1 PRXL2A MEIS1 SH3PXD2A DOCK2 NFAM1 PLCL2 PPP3CA PKNOX1 ETS1 TSPAN2 CDIN1 ERCC1 JARID2 MAD1L1 PRKCZ EPAS1 PREX1 ITPKB CBFB ABL1 TGFBR2 RORA CDK6 GATA2 MEIS2 PHLPP1 TMEM131L SRP54 RBFOX2 CACNA1C RBPJ ARHGEF7 PPARGC1B LEF1 SMAD3 BCL2 SMAD7 MYH9 RUNX2 ZBTB46 SMAP1 MYC SHH RARA ETV6 DOCK1 JUN MYO1E ZBTB16 PTPN11 KIRREL3…
9.11729e-06	87	946	1.78074	GO:0023057 negative regulation of signaling	ARHGAP25 GRAMD4 GRB10 PTPN6 SMPDL3B LPXN FZD1 BMP7 BAMBI MFHAS1 PSEN1 BMPER FGG SMARCA4 MAGI2 EYA1 CELF4 FOXP1 INVS APOA1 PTPRD DUSP1 PLCL2 PPP3CA LGMN FGB CD44 PDE4B CGNL1 RIPOR2 ZNRF3 PID1 KLF7 NPLOC4 PNKD IGFBP5 SULF2 ZNF536 PDE4D DLC1 WWC1 PRKCZ NLRC5 ABL1 CRIM1 PTPRO NKD1 WWOX KICS2 RORA GATA2 PHLPP1 PPM1B PRDM16 ERRFI1 AXIN2 TMEM131L FSTL4 USP10 DGKG SUFU PTPN1 CHST11 GPR161 GRIK2 BCL2 SMAD…
9.60179e-06	47	399	2.28085	GO:0048858 cell projection morphogenesis	TIAM1 NEDD4L BMP7 PSEN1 MAP6 UNC5A VASP CUX2 ADGRB3 FYN RERE MAP3K13 PTPRD PPP3CA CRMP1 CD44 CTNND2 PLXNA4 EDN1 PACSIN2 RTN4 SLIT1 NFASC CYFIP2 KLF7 NYAP1 PRKCZ ABL1 PTPRO ECE1 FSTL4 TNIK ALCAM RBFOX2 BCL2 NRP1 NKX6-1 B4GALT5 BOC SHH IQGAP1 SIPA1L1 PTPN11 KIRREL3 NTN1 SLITRK5 GDNF
1.05454e-05	105	1217	1.67059	GO:0006468 protein phosphorylation	SH3BP5 SPEG PLCG2 RICTOR PTPN6 GPNMB MKNK1 PRKAR1A FZD1 FZD10 BMP7 PSEN1 KSR2 PRKD1 NEDD9 FAM20C FZD5 NIBAN1 DSTYK CDK9 AKT2 BMPER AKT1 FYN ACSL1 MAP4K4 NOS1 ACVRL1 MAP3K13 ANGPT4 MAP3K21 CDK1 APOA1 DUSP1 MAP2K6 INSR MUSK SIK3 CD44 SRPK2 STK36 PRKCE TPD52L1 CSPG4 F2 EDN1 NTRK2 PRKAG2 MAP3K4 CACUL1 TRAF2 SLCO3A1 KAT2B FGFR2 PRKCZ DCLK2 STK39 ITPKB FGF2 ABL1 TGFBR2 MYLK MLLT1 PTPRO CDK6 IL12RB2 NDU…
1.08645e-05	37	279	2.56785	GO:0060537 muscle tissue development	PRKAR1A TP73 MRTFB BMP7 TENM4 EYA1 PPARGC1A PPP3CA SOX6 MYO18B RIPOR2 EDN1 JARID2 RBFOX1 IGFBP5 PKP2 TLL2 DSP FGF2 MYLK TBX5 BTG2 HDAC4 KLHL40 PROX1 RBPJ LEF1 SMAD3 BCL2 SMAD7 FHOD3 EYA2 SHH RARA MEF2C NEBL VGLL4
1.13813e-05	124	1511	1.58902	GO:0048584 positive regulation of response to stimulus	ZNF423 PLCG2 RICTOR PTPN6 LPXN DISC1 SHLD2 FZD10 BMP7 BAMBI MFHAS1 PSEN1 F7 CARD11 PRKD1 NEDD9 JAG2 FZD5 DSTYK TESPA1 CUX2 IFIH1 BMPER FGG CCBE1 FYN SMARCA4 EYA1 FOXP1 ACVRL1 MAP3K13 APOA1 NFAM1 PLCL2 MAP2K6 INSR PPP3CA LGMN FGB CD44 FYB2 STK36 SKAP1 PRKCE TPD52L1 CSPG4 VWF ETS1 PDE4B F2 RIPOR2 EDN1 ADRA1B RTN4 CYFIP2 ZC3H3 MAP3K4 ANO6 TRAF2 BAG6 IGFBP5 SULF2 PDE4D FGFR2 WWC1 SMCHD1 MAD1L1 PRKCZ …
1.14786e-05	96	1085	1.71322	GO:0031399 regulation of protein modification process	TADA2B SH3BP5 PLCG2 RICTOR SART3 PTPN6 GPNMB PRKAR1A FZD1 FZD10 BMP7 MFHAS1 PSEN1 PRKD1 NEDD9 FZD5 NIBAN1 CDK9 AKT2 BMPER AKT1 FYN MAGI2 ACSL1 AUTS2 NOS1 ACVRL1 MAP3K13 ANGPT4 APOA1 DUSP1 MAP2K6 INSR MUSK CD44 PRKCE TPD52L1 CSPG4 F2 EDN1 JARID2 NTRK2 PRKAG2 MAP3K4 CACUL1 TRAF2 SLCO3A1 FRY KAT2B DLC1 NCOA7 PRKCZ EPAS1 KDM4B ITPKB FGF2 ABL1 TGFBR2 MLLT1 ABCA2 PTPRO GATA2 CDC20B ERRFI1 TAB1 RPTOR AX…
1.31863e-05	86	941	1.76962	GO:0010648 negative regulation of cell communication	ARHGAP25 GRAMD4 GRB10 PTPN6 SMPDL3B LPXN FZD1 BMP7 BAMBI MFHAS1 PSEN1 BMPER FGG SMARCA4 MAGI2 EYA1 CELF4 FOXP1 INVS APOA1 PTPRD DUSP1 PLCL2 LGMN FGB CD44 PDE4B CGNL1 RIPOR2 ZNRF3 PID1 KLF7 NPLOC4 PNKD IGFBP5 SULF2 ZNF536 PDE4D DLC1 WWC1 PRKCZ NLRC5 ABL1 CRIM1 PTPRO NKD1 WWOX KICS2 RORA GATA2 PHLPP1 PPM1B PRDM16 ERRFI1 AXIN2 TMEM131L FSTL4 USP10 DGKG SUFU PTPN1 CHST11 GPR161 GRIK2 BCL2 SMAD7 MECOM…
1.55546e-05	52	471	2.13774	GO:0070848 response to growth factor	SHCBP1 ZNF423 FZD1 BMP7 BAMBI PRKD1 PTPRK DSTYK ITGB5 OVOL2 BMPER AKT1 CCBE1 FYN ACVRL1 LGMN CD44 SOX6 ZNF703 NTRK2 CYFIP2 FAT4 SULF2 FGFR2 FGF2 ABL1 TGFBR2 CRIM1 EXT2 WWOX ELAPOR2 PRDM16 TAB1 PRKCB LTBP4 RGMB RBPJ PTPN1 CHST11 LEF1 SMAD3 SMAD7 NRP1 RUNX2 COL4A2 ZFHX3 IQGAP1 JUN GRB10 PTPN11 MEF2C FGF4
1.55744e-05	144	1837	1.51784	GO:0032879 regulation of localization	MCTP1 DPP6 LRCH1 NAV3 RAB3C PLCG2 STXBP5 PTPN6 ZDHHC8 GPNMB NEDD4L ASIC2 PLXNA2 BMP7 MFHAS1 PSEN1 DNAH11 F7 PRKD1 NEDD9 PTPRK DYSF KCNAB1 PTPN14 CDK9 AKT2 BMPER AKT1 FGG CCBE1 LAMB1 FYN ANGPTL3 MAGI2 ABCA1 FOXP1 ACVRL1 ANGPT4 CDK1 APOA1 DOCK2 ADCY5 DUSP1 INSR CPLX1 PPP3CA LGMN FGB CHRM3 PRKCE VPS4A CACNA2D1 ETS1 PDE4B F2 ABHD2 RIPOR2 EDN1 PACSIN2 RTN4 CACNA1E KLF7 EVL TNFRSF1B ANO6 PNKD PKP2 FITM…
1.63046e-05	51	459	2.15144	GO:0071363 cellular response to growth factor stimulus	SHCBP1 ZNF423 FZD1 BMP7 BAMBI PRKD1 PTPRK DSTYK ITGB5 OVOL2 BMPER AKT1 CCBE1 FYN ACVRL1 LGMN CD44 SOX6 ZNF703 NTRK2 CYFIP2 FAT4 SULF2 FGFR2 FGF2 ABL1 TGFBR2 CRIM1 EXT2 WWOX ELAPOR2 PRDM16 TAB1 PRKCB LTBP4 RGMB RBPJ PTPN1 CHST11 LEF1 SMAD3 SMAD7 NRP1 RUNX2 COL4A2 IQGAP1 JUN GRB10 PTPN11 MEF2C FGF4
1.81388e-05	70	719	1.88513	GO:0043085 positive regulation of catalytic activity	RAPGEF5 ARHGAP25 RALGPS1 USP6NL GRAMD4 RASGEF1B TBC1D1 SIPA1L3 SIPA1L1 TIAM1 FZD10 PSEN1 EGLN3 PRKD1 NEDD9 FZD5 DSTYK AKT2 AKT1 MAGI2 ACSL1 MAP3K13 WDR41 APOA1 MSH3 MAP2K6 INSR LGMN TPD52L1 MBP F2 EDN1 RGS6 CYFIP2 PRKAG2 MAP3K4 CACUL1 TRAF2 PSME4 FGFR2 DLC1 SNX18 PREX1 FGF2 ABL1 TGFBR2 ASAP1 CDC20B TAB1 PLSCR1 RPTOR TIGAR PROX1 ARHGEF7 PPARGC1B PTPN1 SMAD3 BCL2 RFC3 ABR MYC BCAR3 BTRC IQGAP1 SCAR…
1.83035e-05	45	384	2.2691	GO:0048812 neuron projection morphogenesis	TIAM1 NEDD4L BMP7 PSEN1 MAP6 UNC5A VASP CUX2 ADGRB3 FYN RERE MAP3K13 PTPRD PPP3CA CRMP1 CTNND2 PLXNA4 EDN1 RTN4 SLIT1 NFASC CYFIP2 KLF7 NYAP1 PRKCZ ABL1 PTPRO ECE1 FSTL4 TNIK ALCAM RBFOX2 BCL2 NRP1 NKX6-1 B4GALT5 BOC SHH IQGAP1 SIPA1L1 PTPN11 KIRREL3 NTN1 SLITRK5 GDNF
1.85595e-05	46	397	2.24357	GO:0120039 plasma membrane bounded cell projection morphogenesis	TIAM1 NEDD4L BMP7 PSEN1 MAP6 UNC5A VASP CUX2 ADGRB3 FYN RERE MAP3K13 PTPRD PPP3CA CRMP1 CD44 CTNND2 PLXNA4 EDN1 RTN4 SLIT1 NFASC CYFIP2 KLF7 NYAP1 PRKCZ ABL1 PTPRO ECE1 FSTL4 TNIK ALCAM RBFOX2 BCL2 NRP1 NKX6-1 B4GALT5 BOC SHH IQGAP1 SIPA1L1 PTPN11 KIRREL3 NTN1 SLITRK5 GDNF
2.27088e-05	46	400	2.22674	GO:0007507 heart development	TBX5 PRKAR1A TP73 FZD1 BMP7 PSEN1 DNAH11 PCSK5 OVOL2 TENM4 EYA1 ACVRL1 INSR SOX6 MYO18B PLXNA4 EDN1 JARID2 RTN4 TNFRSF1B FAT4 PKP2 DSP FGF2 TGFBR2 ECE1 TAB1 AXIN2 CACNA1C PROX1 RBPJ SUFU FOXF1 SMAD3 SMAD7 FHOD3 RBM20 SHH RARA JUN PTPN11 MEF2C KCNQ1 DUSP6 NEBL VGLL4
2.27088e-05	77	824	1.8094	GO:0048646 anatomical structure formation involved in morphogenesis	SDK1 TBX5 PTPN6 PRKAR1A MTHFD1L CCR3 FZD1 PLXNA2 BMP7 PSEN1 EXOC4 PRKD1 FZD5 ITGB5 PTPN14 TMOD1 VASP OVOL2 TENM4 ADGRB3 BMPER LAMB3 AKT1 CCBE1 LAMB1 ANGPTL3 EYA1 CAPN2 ACVRL1 ANGPT4 MEIS1 SH3PXD2A PKNOX1 CRB1 ETS1 ERCC1 EDN1 RTN4 EFNB2 CELA1 EPAS1 FGF2 ABL1 TGFBR2 ADAMTS15 VASH2 EXT2 EPN1 RORA GATA2 PRKCB AXIN2 NFATC2 SHROOM3 PROX1 RBPJ WHRN SUFU PPARGC1B COL4A1 LEF1 FOXF1 SMAD3 MYH9 NRP1 FHOD3 C…
2.48286e-05	54	506	2.0664	GO:0030036 actin cytoskeleton organization	ARHGAP25 DLC1 EPB41L4B RICTOR SETD3 PRKAR1A FZD10 IQGAP2 NEDD9 FMNL3 ITGB5 TMOD1 VASP PARVB CAPZB DAAM1 APOA1 DOCK2 PRKCE FMNL2 CGNL1 ARPC2 EDN1 PACSIN2 CYFIP2 EVL ARHGAP26 ABL1 ABLIM2 SORBS3 MYO1B SSH1 TNIK PROX1 ELMO1 PPARGC1B PTPN1 DSTN ESPN BCL2 MYH9 NRP1 FHOD3 CTTN MTSS1 LMOD1 EPB41 PALLD MICAL2 MKLN1 SIPA1L1 ARHGAP18 PPFIA1 NEBL
2.54643e-05	30	209	2.77937	GO:0006470 protein dephosphorylation	PTPN6 MFHAS1 PTPRK PTPN14 MAGI2 EYA1 PTPRE PPM1H PTPRD DUSP1 PPP3CA PTPN5 PTPRN2 DLC1 PTPRO PPM1B TAB1 SSH1 CTDSP2 MGAT5 PTPN1 BCL2 HIF3A PPM1L CAMTA1 EYA2 BTRC PTPN11 PTPRB DUSP6
2.54643e-05	49	441	2.15144	GO:0007423 sensory organ development	SDK1 BMP7 JAG2 FZD5 TMOD1 BMPER SMARCA4 EYA1 CELF4 ACVRL1 MEIS1 PKNOX1 CRB1 RIPOR2 EDN1 NTRK2 FAT4 SMCHD1 FGF2 TGFBR2 ECE1 GATA2 MEIS2 OTOL1 BNC2 OSR2 CACNA1C PROX1 RBPJ WHRN PCDH15 COL4A1 LEF1 SMAD3 TENM3 BCL2 BFSP1 RCN1 BCAR3 SHH RARA CDH23 JUN PTPN11 OPN5 KCNQ1 NTN1 BCL2L11 MAF
2.54643e-05	47	415	2.19291	GO:0032990 cell part morphogenesis	TIAM1 NEDD4L BMP7 PSEN1 MAP6 UNC5A VASP CUX2 ADGRB3 FYN RERE MAP3K13 PTPRD PPP3CA CRMP1 CD44 CTNND2 PLXNA4 EDN1 PACSIN2 RTN4 SLIT1 NFASC CYFIP2 KLF7 NYAP1 PRKCZ ABL1 PTPRO ECE1 FSTL4 TNIK ALCAM RBFOX2 BCL2 NRP1 NKX6-1 B4GALT5 BOC SHH IQGAP1 SIPA1L1 PTPN11 KIRREL3 NTN1 SLITRK5 GDNF
2.59239e-05	59	575	1.98681	GO:0010562 positive regulation of phosphorus metabolic process	PLCG2 RICTOR GPNMB FZD1 FZD10 BMP7 PSEN1 PRKD1 NEDD9 FZD5 NIBAN1 DSTYK AKT2 AKT1 FYN MAGI2 ACSL1 NOS1 ACVRL1 PPARGC1A MAP3K13 ANGPT4 MAP2K6 INSR MUSK CD44 TPD52L1 CSPG4 F2 EDN1 NTRK2 PRKAG2 MAP3K4 CACUL1 TRAF2 SLCO3A1 DLC1 FGF2 ABL1 TGFBR2 ZBTB20 TAB1 RPTOR AXIN2 TNIK TIGAR PROX1 PPARGC1B PTPN1 PRR5L BCL2 NRP1 CAMTA1 PLPP3 BCAR3 IQGAP1 PTPN11 FGF4 P2RY6
2.59239e-05	59	575	1.98681	GO:0045937 positive regulation of phosphate metabolic process	PLCG2 RICTOR GPNMB FZD1 FZD10 BMP7 PSEN1 PRKD1 NEDD9 FZD5 NIBAN1 DSTYK AKT2 AKT1 FYN MAGI2 ACSL1 NOS1 ACVRL1 PPARGC1A MAP3K13 ANGPT4 MAP2K6 INSR MUSK CD44 TPD52L1 CSPG4 F2 EDN1 NTRK2 PRKAG2 MAP3K4 CACUL1 TRAF2 SLCO3A1 DLC1 FGF2 ABL1 TGFBR2 ZBTB20 TAB1 RPTOR AXIN2 TNIK TIGAR PROX1 PPARGC1B PTPN1 PRR5L BCL2 NRP1 CAMTA1 PLPP3 BCAR3 IQGAP1 PTPN11 FGF4 P2RY6
2.60798e-05	67	686	1.89113	GO:0048534 hematopoietic or lymphoid organ development	PLCG2 SART3 PTPN6 RUNX1 MFHAS1 CBFA2T3 PSEN1 CARD11 NEDD9 JAG2 FZD5 FOXP1 PRXL2A MEIS1 SH3PXD2A DOCK2 NFAM1 PLCL2 PPP3CA PKNOX1 ETS1 TSPAN2 CDIN1 ERCC1 JARID2 MAD1L1 PRKCZ EPAS1 PREX1 ITPKB CBFB ABL1 TGFBR2 RORA CDK6 GATA2 MEIS2 TMEM131L SRP54 RBFOX2 RBPJ ARHGEF7 PPARGC1B LEF1 BCL2 SMAD7 MYH9 RUNX2 ZBTB46 SMAP1 MYC SHH RARA ETV6 DOCK1 JUN MYO1E ZBTB16 PTPN11 KIRREL3 ZFAT KCNQ1 DTX1 BCL2L11 PLA2G2…
2.72064e-05	65	659	1.90985	GO:1901701 cellular response to oxygen-containing compound	GRB10 CPEB3 GOT1 PLCG2 PSEN1 PRKD1 PTPRK RAB31 AKT2 ITPR2 AKT1 FYN SMARCA4 ADCY3 CAPN2 ABCA1 ADCY5 INSR LGMN CHRM3 CCDC186 PRKCE CACNA2D1 PDE4B CD6 ZNF703 EDN1 NTRK2 PID1 KLF7 TNFRSF1B PTPRN2 GNAO1 TRAF2 KAT2B PRKCZ ABL1 SCNN1B SLC1A2 ZBTB20 RORA VCAM1 SLC25A33 SPP1 PRKCB RPTOR SSH1 MN1 PPARGC1B PTPN1 COL4A1 ANO1 PLCB1 IGF1R TRIM24 BCAR3 RARA JUN PTPN11 NOS2 KCNQ1 DNMT3A AGRN PIM3 P2RY6
2.76137e-05	36	280	2.48952	GO:0001503 ossification	FZD1 BMP7 BAMBI PRKD1 NAB1 MAP2K6 PPP3CA DHH ANO6 FAT4 IGFBP5 FGF2 CBFB CRIM1 EXT2 WWOX GLIS1 CDK6 SPP1 HDAC4 OSR2 AXIN2 MN1 RBPJ PPARGC1B LEF1 SMAD3 BCL2 SMAD7 RUNX2 WWTR1 SHH ZBTB16 PTPN11 MEF2C NELL1
3.2448e-05	96	1115	1.66713	GO:0048585 negative regulation of response to stimulus	ARHGAP25 TNFRSF1B GRAMD4 GRB10 PTPN6 SMPDL3B LPXN FZD1 SHLD2 BMP7 BAMBI MFHAS1 RTN4RL1 PSEN1 HELB BMPER FGG SMARCA4 MAGI2 EYA1 CELF4 FOXP1 INVS APOA1 PTPRD DUSP1 PLCL2 LGMN FGB CD44 RNF169 PDE4B F2 CGNL1 ERCC1 RIPOR2 ZNRF3 PID1 KLF7 NPLOC4 IGFBP5 SULF2 ZNF536 PDE4D DLC1 WWC1 SMCHD1 NCOA7 PRKCZ NLRC5 FGF2 ABL1 CRIM1 PTPRO NKD1 WWOX KICS2 RORA GATA2 PHLPP1 PPM1B PRDM16 ERRFI1 AXIN2 TMEM131L FSTL4 U…
3.44743e-05	64	650	1.90651	GO:0030097 hemopoiesis	PLCG2 SART3 PTPN6 RUNX1 MFHAS1 CBFA2T3 PSEN1 CARD11 NEDD9 JAG2 FZD5 FOXP1 PRXL2A MEIS1 SH3PXD2A DOCK2 NFAM1 PLCL2 PPP3CA PKNOX1 ETS1 TSPAN2 CDIN1 ERCC1 PRKCZ EPAS1 PREX1 ITPKB CBFB ABL1 TGFBR2 RORA CDK6 GATA2 MEIS2 TMEM131L SRP54 RBFOX2 RBPJ ARHGEF7 PPARGC1B LEF1 BCL2 SMAD7 MYH9 RUNX2 ZBTB46 SMAP1 MYC SHH RARA ETV6 DOCK1 JUN MYO1E ZBTB16 PTPN11 KIRREL3 ZFAT KCNQ1 DTX1 PLA2G2D EFNA2 CMTM7
3.77375e-05	62	624	1.92388	GO:0035239 tube morphogenesis	MTHFD1L CCR3 FZD1 BMP7 PSEN1 PRKD1 FZD5 VASP OVOL2 ADGRB3 BMPER AKT1 CCBE1 ANGPTL3 EYA1 FOXP1 ACVRL1 ANGPT4 MEIS1 PKNOX1 ETS1 MYO18B EDN1 NTRK2 EFNB2 CELA1 FAT4 EPAS1 FGF2 ABL1 TGFBR2 RIN2 MYLK VASH2 EPN1 RORA GATA2 PRKCB SHROOM3 PROX1 RBPJ SUFU COL4A1 LEF1 FOXF1 SMAD3 BCL2 SMAD7 MYH9 NRP1 COL4A2 BTRC SHH RARA JUN MYO1E HS3ST3A1 NTN1 FOXA1 BCL2L11 GDNF MTSS1
3.83108e-05	59	583	1.95955	GO:0045597 positive regulation of cell differentiation	TNFRSF1B TIAM1 SETD3 TP73 DISC1 BMP7 BAMBI RUNX1 PRKD1 NEDD9 CUX2 OVOL2 TENM4 AKT1 ACVRL1 MAP3K13 APOA1 PTPRD PPP3CA SOX6 ETS1 ARPC2 EDN1 PRKCZ PREX1 ITPKB FGF2 CBFB ABL1 TGFBR2 RIN2 GATA2 TBX5 AXIN2 PROX1 PPARGC1B ADAMTS9 LEF1 SMAD3 BCL2 SMAD7 NRP1 RUNX2 ZBTB46 PLCB1 SMAP1 WWTR1 NKX6-1 BOC SHH RARA TCF7L2 ZBTB16 MEF2C NELL1 NTN1 CDX2 FOXA1 GDNF
4.07093e-05	20	109	3.55284	GO:0035265 organ growth	WWC1 PRKAR1A TP73 TENM4 EDN1 JARID2 FGF2 TGFBR2 TBX5 BNC2 PROX1 RBPJ BCL2 SHH RARA COL27A1 PTPN11 BCL2L11 DUSP6 VGLL4
4.20696e-05	54	517	2.02244	GO:0001944 vasculature development	CCR3 BMP7 PSEN1 PRKD1 PCSK5 FZD5 PTPN14 OVOL2 ADGRB3 BMPER AKT1 CCBE1 ANGPTL3 EYA1 ACVRL1 ANGPT4 MEIS1 PKNOX1 ETS1 MYO18B EDN1 NTRK2 EFNB2 CELA1 EPAS1 FGF2 ABL1 TGFBR2 RIN2 MYLK VASH2 EPN1 RORA GATA2 ERRFI1 TAB1 PRKCB NFATC2 PROX1 RBPJ SUFU COL4A1 LEF1 FOXF1 SMAD7 MYH9 NRP1 COL4A2 PLPP3 SHH JUN TCF7L2 MYO1E CDX2
4.20696e-05	46	411	2.16714	GO:0002521 leukocyte differentiation	PLCG2 PTPN6 RUNX1 CBFA2T3 PSEN1 CARD11 NEDD9 JAG2 FZD5 FOXP1 PRXL2A SH3PXD2A DOCK2 NFAM1 PLCL2 PPP3CA PKNOX1 TSPAN2 PRKCZ PREX1 ITPKB CBFB ABL1 TGFBR2 RORA CDK6 GATA2 TMEM131L SRP54 RBPJ PPARGC1B LEF1 BCL2 SMAD7 MYH9 RUNX2 ZBTB46 MYC SHH RARA JUN ZBTB16 DTX1 PLA2G2D EFNA2 CMTM7
4.26914e-05	77	841	1.77283	GO:0042325 regulation of phosphorylation	SH3BP5 PLCG2 RICTOR PTPN6 GPNMB PRKAR1A FZD1 FZD10 BMP7 CBFA2T3 PSEN1 PRKD1 NEDD9 FZD5 NIBAN1 DSTYK AKT2 BMPER AKT1 FYN ACSL1 NOS1 ACVRL1 MAP3K13 ANGPT4 APOA1 DUSP1 MAP2K6 INSR MUSK CD44 PRKCE TPD52L1 CSPG4 F2 EDN1 NTRK2 PRKAG2 MAP3K4 CACUL1 TRAF2 SLCO3A1 KAT2B PRKCZ ITPKB FGF2 ABL1 TGFBR2 MLLT1 PTPRO ZBTB20 ERRFI1 TAB1 HDAC4 RPTOR AXIN2 TNIK GNAQ CTDSP2 TIGAR PROX1 PPARGC1B PTPN1 PRR5L BCL2 SMAD…
5.39974e-05	70	745	1.81934	GO:0001932 regulation of protein phosphorylation	SH3BP5 PLCG2 RICTOR PTPN6 GPNMB PRKAR1A FZD1 FZD10 BMP7 PSEN1 PRKD1 NEDD9 FZD5 NIBAN1 AKT2 BMPER AKT1 FYN ACSL1 NOS1 ACVRL1 MAP3K13 ANGPT4 APOA1 DUSP1 MAP2K6 INSR MUSK CD44 PRKCE TPD52L1 CSPG4 F2 EDN1 NTRK2 PRKAG2 MAP3K4 CACUL1 TRAF2 SLCO3A1 KAT2B PRKCZ ITPKB FGF2 ABL1 TGFBR2 MLLT1 PTPRO ERRFI1 TAB1 RPTOR AXIN2 TNIK GNAQ CTDSP2 PROX1 PTPN1 PRR5L BCL2 SMAD7 NRP1 WWTR1 PLPP3 BCAR3 UVRAG IQGAP1 JUN …
5.4316e-05	61	618	1.91123	GO:0051093 negative regulation of developmental process	WWC1 TP73 BMP7 BAMBI RTN4RL1 PSEN1 OVOL2 ADGRB3 ACVRL1 ANGPT4 MEIS1 PPP3CA LGMN SOX6 F2 JARID2 RTN4 KLF7 IGFBP5 PKP2 ZNF536 NR5A1 TLL2 ITPKB CBFB CRIM1 NKD1 EPN1 ASAP1 GLIS1 RORA CDK6 GATA2 MEIS2 TBX5 HDAC4 AXIN2 TMEM131L FSTL4 NFATC2 PROX1 RBPJ LEF1 SMAD3 BCL2 RAI1 SMAD7 ZBTB46 COL4A2 WWTR1 NKX6-1 MYC SHH RARA ZBTB16 USF3 PTPN11 NTN1 FOXA1 DTX1 VGLL4
5.98788e-05	63	648	1.88251	GO:1902533 positive regulation of intracellular signal transduction	PLCG2 RICTOR PTPN6 FZD10 MFHAS1 PSEN1 F7 CARD11 PRKD1 FZD5 DSTYK BMPER FGG FYN MAP3K13 APOA1 MAP2K6 INSR FGB CD44 PRKCE TPD52L1 CSPG4 VWF F2 EDN1 ADRA1B RTN4 MAP3K4 TRAF2 IGFBP5 FGFR2 WWC1 MAD1L1 PRKCZ STK39 ITPKB FGF2 ABL1 SPAG9 TAB1 SORBS3 PRKCB RPTOR TNIK TRIM44 PROX1 PTPN1 GPR137B PRR5L CAMTA1 CLEC16A PLCB1 PUM1 MYC BCAR3 PLA2R1 IQGAP1 JUN TCF7L2 PTPN11 FGF4 P2RY6
6.26765e-05	110	1350	1.57772	GO:0050790 regulation of catalytic activity	RAPGEF5 FETUB ARHGAP25 RALGPS1 USP6NL GRAMD4 RASGEF1B TBC1D1 SIPA1L3 SIPA1L1 SH3BP5 TIAM1 RICTOR PTPN6 PRKAR1A FZD10 BMP7 IQGAP2 PSEN1 EGLN3 PRKD1 NEDD9 FZD5 DSTYK PPP1R1A AKT2 SIPA1L2 AKT1 ANGPTL3 MAGI2 ACSL1 MAP3K13 WDR41 APOA1 DOCK2 DUSP1 MSH3 MAP2K6 INSR LGMN CD44 TPD52L1 DNMBP MBP F2 RIPOR2 EDN1 RGS6 NTRK2 TIMP2 CYFIP2 ARHGAP26 PRKAG2 MAP3K4 CACUL1 TRAF2 PSME4 KAT2B FGFR2 DLC1 SNX18 PREX1 FG…
6.53533e-05	37	304	2.35668	GO:0030099 myeloid cell differentiation	PTPN6 RUNX1 MFHAS1 CBFA2T3 PSEN1 NEDD9 FOXP1 PRXL2A MEIS1 SH3PXD2A PPP3CA PKNOX1 ETS1 TSPAN2 CDIN1 EPAS1 ITPKB CBFB TGFBR2 CDK6 GATA2 MEIS2 SRP54 RBFOX2 RBPJ PPARGC1B LEF1 MYH9 ZBTB46 SMAP1 MYC RARA JUN ZBTB16 PTPN11 KCNQ1 EFNA2
6.53533e-05	41	354	2.2426	GO:0048667 cell morphogenesis involved in neuron differentiation	TIAM1 BMP7 PSEN1 MAP6 UNC5A VASP CUX2 ADGRB3 FYN RERE MAP3K13 PTPRD PPP3CA CRMP1 CTNND2 RIPOR2 PLXNA4 EDN1 RTN4 SLIT1 NFASC KLF7 ABL1 PTPRO ECE1 FSTL4 TNIK ALCAM RBFOX2 WHRN BCL2 NRP1 NKX6-1 B4GALT5 BOC SHH SIPA1L1 PTPN11 NTN1 SLITRK5 GDNF
6.67667e-05	50	472	2.05116	GO:0008285 negative regulation of cell population proliferation	PTPN6 PBRM1 GPNMB PRKAR1A TP73 BMP7 CBFA2T3 PTPRK FZD5 PTPN14 OVOL2 ACVRL1 PPARGC1A DUSP1 IFIT3 JARID2 FAP KAT2B FGFR2 DLC1 MAD1L1 FGF2 DPT CDK6 GATA2 TBX5 BTG2 TNFRSF21 HDAC4 AXIN2 TMEM131L MN1 PROX1 RBPJ RASSF5 SMAD3 BCL2 SMAD7 TRIM24 MYC SHH JUN ZBTB16 HNF4A ATG13 MEF2C NELL1 PLA2G2D VGLL4 MTSS1
7.43595e-05	54	528	1.9803	GO:0042327 positive regulation of phosphorylation	PLCG2 RICTOR GPNMB FZD1 FZD10 BMP7 PSEN1 PRKD1 NEDD9 FZD5 NIBAN1 DSTYK AKT2 AKT1 FYN ACSL1 NOS1 ACVRL1 MAP3K13 ANGPT4 MAP2K6 INSR MUSK CD44 TPD52L1 CSPG4 F2 EDN1 NTRK2 PRKAG2 MAP3K4 CACUL1 TRAF2 SLCO3A1 FGF2 ABL1 TGFBR2 ZBTB20 TAB1 RPTOR AXIN2 TNIK TIGAR PROX1 PPARGC1B PTPN1 PRR5L BCL2 NRP1 PLPP3 BCAR3 IQGAP1 PTPN11 FGF4
7.4372e-05	42	369	2.20391	GO:0030335 positive regulation of cell migration	GPNMB BMP7 F7 PRKD1 NEDD9 AKT2 AKT1 CCBE1 LAMB1 ANGPTL3 FOXP1 ANGPT4 INSR PPP3CA LGMN PRKCE ETS1 RIPOR2 EDN1 RTN4 ANO6 STK39 FGF2 ABL1 SPAG9 TGFBR2 RIN2 MYLK GATA2 EPB41L4B PROX1 CAMK1D MGAT5 LEF1 FOXF1 BCL2 NRP1 IGF1R ROR2 PLPP3 JUN TIAM1
7.61193e-05	68	725	1.81611	GO:0051270 regulation of cellular component movement	LRCH1 NAV3 GPNMB PLXNA2 BMP7 DNAH11 F7 PRKD1 NEDD9 PTPRK AKT2 BMPER AKT1 CCBE1 LAMB1 ANGPTL3 FOXP1 ACVRL1 ANGPT4 DUSP1 INSR PPP3CA LGMN PRKCE ETS1 PDE4B ABHD2 RIPOR2 EDN1 RTN4 EVL ANO6 PKP2 DLC1 STK39 MIIP DSP FGF2 ABL1 SPAG9 TGFBR2 RIN2 MYLK ZMYND8 GATA2 TBX5 EPB41L4B CACNA1C PROX1 CAMK1D MGAT5 LEF1 FOXF1 PRR5L BCL2 NRP1 PLCB1 IGF1R NKX6-1 ROR2 PLPP3 SHH JUN MEF2C ARHGAP18 NTN1 FGF4 TIAM1
8.12114e-05	48	449	2.06998	GO:0048589 developmental growth	WWC1 PRKAR1A NEDD4L TP73 EYS TENM4 MAP3K13 INSR LGMN ERCC1 PLXNA4 EDN1 JARID2 RTN4 SLIT1 CYFIP2 CELA1 TLL2 PRKCZ FGF2 ABL1 SCNN1B TGFBR2 SLC1A2 NKD1 TBX5 BNC2 FSTL4 PROX1 RBPJ CHST11 SMAD3 BCL2 RAI1 SMAD7 PLCB1 WWTR1 NKX6-1 FTO SHH RARA IQGAP1 COL27A1 PTPN11 NTN1 BCL2L11 DUSP6 VGLL4
8.96848e-05	51	491	2.01122	GO:0001568 blood vessel development	CCR3 BMP7 PSEN1 PRKD1 PCSK5 FZD5 OVOL2 ADGRB3 BMPER AKT1 CCBE1 ANGPTL3 EYA1 ACVRL1 ANGPT4 MEIS1 PKNOX1 ETS1 MYO18B EDN1 NTRK2 EFNB2 CELA1 EPAS1 FGF2 ABL1 TGFBR2 RIN2 MYLK VASH2 EPN1 RORA GATA2 TAB1 PRKCB PROX1 RBPJ SUFU COL4A1 LEF1 FOXF1 SMAD7 MYH9 NRP1 COL4A2 PLPP3 SHH JUN TCF7L2 MYO1E CDX2
8.97618e-05	31	236	2.54344	GO:0090130 tissue migration	PRKD1 BMPER AKT1 CCBE1 FOXP1 ACVRL1 ANGPT4 APOA1 LGMN PRKCE ETS1 FAP RTN4 EVL EFNB2 FGF2 ABL1 TGFBR2 RIN2 GATA2 EPB41L4B PROX1 FOXF1 MYH9 NRP1 PLPP3 JUN SCARB1 PTPN11 MEF2C FGF4
9.19126e-05	62	644	1.86414	GO:0030334 regulation of cell migration	LRCH1 NAV3 GPNMB PLXNA2 BMP7 F7 PRKD1 NEDD9 PTPRK AKT2 BMPER AKT1 CCBE1 LAMB1 ANGPTL3 FOXP1 ACVRL1 ANGPT4 DUSP1 INSR PPP3CA LGMN PRKCE ETS1 ABHD2 RIPOR2 EDN1 RTN4 EVL ANO6 DLC1 STK39 MIIP FGF2 ABL1 SPAG9 TGFBR2 RIN2 MYLK ZMYND8 GATA2 TBX5 EPB41L4B PROX1 CAMK1D MGAT5 LEF1 FOXF1 PRR5L BCL2 NRP1 PLCB1 IGF1R NKX6-1 ROR2 PLPP3 SHH JUN MEF2C NTN1 FGF4 TIAM1
9.22429e-05	65	687	1.83201	GO:0031401 positive regulation of protein modification process	TADA2B PLCG2 RICTOR SART3 GPNMB FZD1 FZD10 BMP7 PSEN1 PRKD1 NEDD9 FZD5 NIBAN1 AKT2 AKT1 FYN MAGI2 ACSL1 AUTS2 NOS1 ACVRL1 MAP3K13 ANGPT4 MAP2K6 INSR MUSK CD44 TPD52L1 CSPG4 F2 EDN1 JARID2 NTRK2 PRKAG2 MAP3K4 CACUL1 TRAF2 SLCO3A1 DLC1 FGF2 ABL1 TGFBR2 CDC20B TAB1 RPTOR AXIN2 TNIK PROX1 RASSF5 PTPN1 PRR5L BCL2 SMAD7 NRP1 CAMTA1 WBP2 PLPP3 TRABD2B BCAR3 BTRC IQGAP1 DCUN1D4 PTPN11 DYRK1A FGF4
9.22429e-05	99	1193	1.60682	GO:0044281 small molecule metabolic process	ITPKB CA2 NDUFA9 ENG DEGS2 ACOXL GOT1 MACROD2 THAP4 PLCG2 MTHFD1L CNP CBFA2T3 SLC2A9 PSEN1 PDHB ELOVL2 AK8 ASS1 MACROD1 MALRD1 AKT2 AKT1 ADCY3 ANGPTL3 PDHX ACSL1 AGPS HOGA1 ABCA1 PPARGC1A APOA1 ADCY5 INSR GLS PRKCE DPYD PDE4B MVD LPIN1 HPD EDN1 NT5C3A AFMID PRKAG2 PNKD PRPSAP1 SLC25A13 PDE4D KAT2B RNASEH2B AKR1B1 GALM PNPLA3 FGF2 SCNN1B KMO NR5A2 BHMT ABCA2 ZBTB20 RORA CUBN CPT1A HDAC4 PAH ABCG1 …
9.23599e-05	79	891	1.71681	GO:0009968 negative regulation of signal transduction	ARHGAP25 GRAMD4 GRB10 PTPN6 SMPDL3B LPXN FZD1 BMP7 BAMBI MFHAS1 PSEN1 BMPER FGG SMARCA4 MAGI2 EYA1 CELF4 FOXP1 INVS APOA1 PTPRD DUSP1 PLCL2 LGMN FGB CD44 PDE4B CGNL1 RIPOR2 ZNRF3 PID1 NPLOC4 IGFBP5 SULF2 ZNF536 PDE4D DLC1 WWC1 PRKCZ NLRC5 ABL1 CRIM1 PTPRO NKD1 WWOX KICS2 RORA GATA2 PHLPP1 PPM1B PRDM16 ERRFI1 AXIN2 TMEM131L FSTL4 USP10 DGKG SUFU PTPN1 CHST11 GPR161 BCL2 SMAD7 MECOM RUNX2 ITPR1 ANK…
9.4845e-05	98	1179	1.60947	GO:0042592 homeostatic process	PSEN1 CA2 ACOXL GOT1 ZNF423 PLCG2 SART3 PTPN6 SLC30A9 MFHAS1 BACE2 CARD11 PRKD1 MALRD1 AKT1 FYN SMARCA4 ANGPTL3 ACSL1 ABCA1 PPARGC1A APOA1 ADCY5 PLCL2 MAP2K6 INSR PKNOX1 CCDC186 GLS PRKCE CRB1 KCNMA1 ETS1 MBP CDIN1 PDE4B F2 EDN1 RTN4 KLF7 ANO6 PTPRN2 RYR3 ABCA4 IGFBP5 SCARA5 AKR1B1 STK39 EPAS1 TMTC2 ITPKB FGF2 ABL1 SCNN1B NR5A2 KCNN4 ABCA2 ZBTB20 ATP6V0D1 EXT2 RORA CDK6 GATA2 PRKCB RBFOX2 ABCG1 C…
9.64618e-05	45	413	2.10977	GO:0061061 muscle structure development	SETD3 PRKAR1A FZD1 MRTFB TMOD1 CDK9 ADGRB3 PLEKHM3 CAPN2 PPP3CA SOX6 MYO18B RIPOR2 EDN1 RBFOX1 IGFBP5 FBXO40 PKP2 TLL2 EPAS1 DSP MYLK ADAMTS15 RORA TBX5 BTG2 HDAC4 KLHL40 NFATC2 PROX1 RBPJ LEF1 FOXF1 SMAD3 BCL2 SMAD7 MYH9 FHOD3 PLCB1 BOC SHH RARA TCF7L2 MEF2C NEBL
9.6698e-05	38	323	2.278	GO:0043410 positive regulation of MAPK cascade	PLCG2 FZD10 MFHAS1 PSEN1 FZD5 DSTYK BMPER FGG MAP3K13 MAP2K6 INSR FGB CD44 PRKCE TPD52L1 CSPG4 EDN1 ADRA1B MAP3K4 TRAF2 FGFR2 WWC1 PRKCZ STK39 FGF2 ABL1 SPAG9 TAB1 SORBS3 TNIK PTPN1 PLCB1 BCAR3 IQGAP1 JUN PTPN11 FGF4 P2RY6
9.70936e-05	90	1058	1.64713	GO:0045934 negative regulation of nucleobase-containing compound metabolic process	DNMT3A CPEB3 ZNF423 HOXC8 FZD1 SHLD2 BMP7 CBFA2T3 PSEN1 PTPRK HELB CUX2 SMARCA4 CELF4 FOXP1 NAB1 ACVRL1 CIPC MSH3 PPP3CA RNF169 ERCC1 ZNF703 EDN1 JARID2 KLF7 CELA1 TRAF2 TRDMT1 ZNF536 MORC1 KAT2B WWC1 SMCHD1 CBFB SHQ1 ZBTB20 GLIS1 NBAS GATA2 JAZF1 PRDM16 SORBS3 HDAC4 OSR2 AXIN2 NFATC2 TIGAR PROX1 RBPJ SUFU NFIX PPARGC1B LEF1 FOXF1 SMAD3 SMAD7 MECOM RUNX2 ZBTB46 PLCB1 NR6A1 SRSF4 WWTR1 ZNF827 TRIM…
0.000113824	67	721	1.79933	GO:0001775 cell activation	TNFRSF1B PLCG2 PTPN6 GPNMB PRKAR1A SHLD2 WDFY4 MFHAS1 PSEN1 CARD11 NEDD9 JAG2 DYSF FZD5 BMPER UNG FGG FYN FOXP1 DOCK2 NFAM1 PLCL2 PPP3CA FGB CD44 PKNOX1 PRKCE VWF HHLA2 CD6 F2 ERCC1 BAG6 MAD1L1 PRKCZ STK39 PREX1 ITPKB CBFB ABL1 SCNN1B TGFBR2 RORA VCAM1 TNFRSF21 PRKCB TMEM131L NFATC2 RBPJ RASSF5 LEF1 FOXF1 SMAD3 BCL2 SMAD7 MYH9 RUNX2 ZBTB46 PLCB1 SHH RARA JUN ZBTB16 TEC DTX1 PLA2G2D CMTM7
0.000114663	37	313	2.28891	GO:0045785 positive regulation of cell adhesion	PTPN6 BMP7 CARD11 NEDD9 FGG APOA1 PPP3CA FGB CD44 SKAP1 PRKCE HHLA2 ETS1 CD6 ARPC2 PRKCZ PREX1 ITPKB CBFB ABL1 TGFBR2 RIN2 CDK6 NID1 VCAM1 EPB41L4B UTRN LEF1 FOXF1 SMAD7 NRP1 COL26A1 PLPP3 SHH RARA ZBTB16 CYTH3
0.000123894	59	609	1.87589	GO:0040007 growth	WWC1 PRKAR1A NEDD4L TP73 EYS CDHR2 TENM4 AKT1 SMARCA4 ACVRL1 MAP3K13 INSR LGMN F2 ERCC1 PLXNA4 EDN1 JARID2 RTN4 SLIT1 CYFIP2 CELA1 IGFBP5 TLL2 PRKCZ FGF2 ABL1 SCNN1B TGFBR2 SLC1A2 NKD1 SLC25A33 TBX5 BNC2 RPTOR FSTL4 PROX1 RBPJ CHST11 SMAD3 CLSTN3 BCL2 RAI1 SMAD7 DCBLD2 PLCB1 WWTR1 NKX6-1 FTO SHH RARA IQGAP1 COL27A1 HNF4A PTPN11 NTN1 BCL2L11 DUSP6 VGLL4
0.000130627	28	206	2.63186	GO:0048638 regulation of developmental growth	WWC1 NEDD4L TP73 MAP3K13 INSR LGMN PLXNA4 EDN1 JARID2 RTN4 TLL2 FGF2 ABL1 NKD1 TBX5 FSTL4 PROX1 RBPJ BCL2 RAI1 SMAD7 PLCB1 NKX6-1 FTO NTN1 BCL2L11 DUSP6 VGLL4
0.000138059	40	354	2.18791	GO:0051345 positive regulation of hydrolase activity	RAPGEF5 ARHGAP25 RALGPS1 USP6NL GRAMD4 RASGEF1B TBC1D1 SIPA1L3 SIPA1L1 TIAM1 FZD10 EGLN3 PRKD1 NEDD9 AKT2 AKT1 MAGI2 WDR41 APOA1 LGMN MBP RGS6 CYFIP2 PSME4 FGFR2 DLC1 SNX18 PREX1 FGF2 ASAP1 ARHGEF7 PPARGC1B SMAD3 ABR MYC BCAR3 ASAP2 TBC1D30 MTCH1 BCL2L11
0.000140291	50	487	1.98798	GO:0001934 positive regulation of protein phosphorylation	PLCG2 RICTOR GPNMB FZD1 FZD10 BMP7 PSEN1 PRKD1 NEDD9 FZD5 NIBAN1 AKT2 AKT1 FYN ACSL1 NOS1 ACVRL1 MAP3K13 ANGPT4 MAP2K6 INSR MUSK CD44 TPD52L1 CSPG4 F2 EDN1 NTRK2 PRKAG2 MAP3K4 CACUL1 TRAF2 SLCO3A1 FGF2 ABL1 TGFBR2 TAB1 RPTOR AXIN2 TNIK PROX1 PTPN1 PRR5L BCL2 NRP1 PLPP3 BCAR3 IQGAP1 PTPN11 FGF4
0.000147833	30	231	2.51467	GO:0010631 epithelial cell migration	PRKD1 BMPER AKT1 CCBE1 FOXP1 ACVRL1 ANGPT4 APOA1 LGMN PRKCE ETS1 FAP RTN4 EVL EFNB2 FGF2 ABL1 TGFBR2 RIN2 GATA2 EPB41L4B PROX1 MYH9 NRP1 PLPP3 JUN SCARB1 PTPN11 MEF2C FGF4
0.000148043	37	317	2.26003	GO:0001667 ameboidal-type cell migration	BMP7 PRKD1 OVOL2 BMPER AKT1 CCBE1 FOXP1 ACVRL1 ANGPT4 APOA1 LGMN PRKCE ETS1 EDN1 FAP RTN4 EVL EFNB2 FGF2 ABL1 TGFBR2 RIN2 GATA2 EPB41L4B PROX1 PRR5L MYH9 NRP1 PLPP3 SHH IQGAP1 JUN SCARB1 PTPN11 MEF2C FGF4 GDNF
0.000154541	55	558	1.90854	GO:0009792 embryo development ending in birth or egg hatching	KIAA1217 RICTOR DAD1 MTHFD1L FZD1 PLXNA2 BMP7 PSEN1 JAG2 PCSK5 FZD5 VASP OVOL2 EYA1 CAPN2 CELF4 ACVRL1 SH3PXD2A DSCAML1 MYO18B EDN1 RTN4 CMIP SULF2 FGFR2 RNASEH2B EPAS1 ABL1 TGFBR2 ECE1 VASH2 EPN1 GATA2 TAB1 OSR2 AXIN2 RBBP8 SHROOM3 RBPJ SUFU CHST11 GPR161 LEF1 FOXF1 SMAD3 MYH9 RUNX2 RCN1 SHH RARA MYO1E ZFAT CDX2 FOXA1 BCL2L11
0.000165052	51	504	1.95935	GO:0000165 MAPK cascade	PLCG2 PTPN6 FZD10 BMP7 MFHAS1 PSEN1 FZD5 DSTYK BMPER FGG MAP3K13 DUSP1 MAP2K6 INSR FGB CD44 PRKCE TPD52L1 CSPG4 MBP EDN1 ADRA1B MAP3K4 TRAF2 FGFR2 WWC1 PRKCZ STK39 ITPKB FGF2 ABL1 SPAG9 PHLPP1 TAB1 SORBS3 TNIK PTPN1 SMAD3 MECOM PLCB1 IGF1R MYC BCAR3 IQGAP1 JUN GRB10 PTPN11 MEF2C FGF4 DUSP6 P2RY6
0.000170128	35	294	2.30511	GO:0034762 regulation of transmembrane transport	DPP6 PLCG2 PTPN6 NEDD4L ASIC2 PSEN1 PRKD1 KCNAB1 AKT2 AKT1 FYN INSR CHRM3 PRKCE CACNA2D1 PDE4B F2 EDN1 CACNA1E ANO6 NETO1 STK39 OPN3 ABL1 SLC1A2 PRKCB KCNQ3 SLC43A2 CNIH3 KCNIP1 BCL2 KCNG4 GRB10 PTPN11 KCNQ1
0.000170274	30	233	2.49309	GO:0090132 epithelium migration	PRKD1 BMPER AKT1 CCBE1 FOXP1 ACVRL1 ANGPT4 APOA1 LGMN PRKCE ETS1 FAP RTN4 EVL EFNB2 FGF2 ABL1 TGFBR2 RIN2 GATA2 EPB41L4B PROX1 MYH9 NRP1 PLPP3 JUN SCARB1 PTPN11 MEF2C FGF4
0.000217835	54	551	1.89764	GO:0043009 chordate embryonic development	KIAA1217 DAD1 MTHFD1L FZD1 PLXNA2 BMP7 PSEN1 JAG2 PCSK5 FZD5 VASP OVOL2 EYA1 CAPN2 CELF4 ACVRL1 SH3PXD2A DSCAML1 MYO18B EDN1 RTN4 CMIP SULF2 FGFR2 RNASEH2B EPAS1 ABL1 TGFBR2 ECE1 VASH2 EPN1 GATA2 TAB1 OSR2 AXIN2 RBBP8 SHROOM3 RBPJ SUFU CHST11 GPR161 LEF1 FOXF1 SMAD3 MYH9 RUNX2 RCN1 SHH RARA MYO1E ZFAT CDX2 FOXA1 BCL2L11
0.000218986	19	113	3.25572	GO:0010634 positive regulation of epithelial cell migration	PRKD1 AKT1 CCBE1 FOXP1 ANGPT4 LGMN PRKCE ETS1 RTN4 FGF2 ABL1 TGFBR2 RIN2 GATA2 EPB41L4B PROX1 NRP1 PLPP3 JUN
0.000229568	49	483	1.96436	GO:0048598 embryonic morphogenesis	PRKAR1A MTHFD1L FZD1 BMP7 PSEN1 EXOC4 JAG2 FZD5 ITGB5 VASP OVOL2 TENM4 LAMB3 LAMB1 EYA1 APOA1 DSCAML1 MBP RIPOR2 EDN1 FGFR2 ABL1 TGFBR2 ECE1 EXT2 GATA2 TBX5 OSR2 SHROOM3 CACNA1C PROX1 WHRN SUFU CHST11 LEF1 FOXF1 SMAD3 RUNX2 COL4A2 PLPP3 SHH RARA ZBTB16 HNF4A KCNQ1 NTN1 FGF4 BCL2L11 GDNF
0.000231815	42	389	2.0906	GO:2000147 positive regulation of cell motility	GPNMB BMP7 F7 PRKD1 NEDD9 AKT2 AKT1 CCBE1 LAMB1 ANGPTL3 FOXP1 ANGPT4 INSR PPP3CA LGMN PRKCE ETS1 RIPOR2 EDN1 RTN4 ANO6 STK39 FGF2 ABL1 SPAG9 TGFBR2 RIN2 MYLK GATA2 EPB41L4B PROX1 CAMK1D MGAT5 LEF1 FOXF1 BCL2 NRP1 IGF1R ROR2 PLPP3 JUN TIAM1
0.000247554	87	1040	1.61979	GO:0002682 regulation of immune system process	TNFRSF1B GRAMD4 LRCH1 PLCG2 PTPN6 SMPDL3B GPNMB LPXN PRKAR1A SHLD2 RUNX1 MFHAS1 PSEN1 F7 CARD11 NEDD9 FZD5 TESPA1 IFIH1 SPPL2A AKT1 FYN FOXP1 PRXL2A MEIS1 APOA1 PTPRD NFAM1 DUSP1 PLCL2 PPP3CA LGMN FYB2 SKAP1 PRKCE HHLA2 ETS1 PDE4B CD6 RIPOR2 RTN4 NPLOC4 ANO6 TRAF2 BAG6 PDE4D MAD1L1 PRKCZ STK39 NLRC5 ITPKB CBFB ABL1 TGFBR2 KCNN4 RORA CDK6 VCAM1 GATA2 MEIS2 PHLPP1 TNFRSF21 PLSCR1 PRKCB TMEM131L RBF…
0.000249066	66	726	1.76027	GO:0048878 chemical homeostasis	PSEN1 CA2 ACOXL GOT1 PLCG2 PTPN6 SLC30A9 BACE2 PRKD1 MALRD1 FYN SMARCA4 ANGPTL3 ABCA1 APOA1 ADCY5 INSR CCDC186 GLS PRKCE KCNMA1 F2 EDN1 RTN4 KLF7 PTPRN2 RYR3 IGFBP5 SCARA5 AKR1B1 STK39 EPAS1 TMTC2 FGF2 ABL1 SCNN1B NR5A2 ABCA2 ZBTB20 ATP6V0D1 EXT2 RORA PRKCB ABCG1 CACNA1C GRIK2 SMAD3 ANO1 BCL2 THADA LIPC ITPR1 TRIM24 MYC CDH23 EPHX2 ATP2B2 HOMER2 TCF7L2 SCARB1 HNF4A PTPN11 KCNQ1 SLC39A8 FOXA1 PIM3
0.000267547	31	251	2.39144	GO:0031589 cell-substrate adhesion	NEDD9 PTPRK ITGB5 FGG LAMB1 ANGPTL3 ACVRL1 APOA1 FGB SKAP1 PRKCE VWF ARPC2 DLC1 PREX1 ABL1 RIN2 CDK6 NID1 VCAM1 SORBS3 UTRN FOXF1 BCL2 AJAP1 NRP1 COL26A1 PEAK1 MKLN1 BCL2L11 TIAM1
0.000267547	60	641	1.81245	GO:0045321 leukocyte activation	TNFRSF1B PLCG2 PTPN6 GPNMB PRKAR1A SHLD2 WDFY4 MFHAS1 PSEN1 CARD11 NEDD9 JAG2 DYSF FZD5 UNG FYN FOXP1 DOCK2 NFAM1 PLCL2 PPP3CA CD44 PKNOX1 PRKCE HHLA2 CD6 ERCC1 BAG6 MAD1L1 PRKCZ STK39 PREX1 ITPKB CBFB ABL1 SCNN1B TGFBR2 RORA VCAM1 TNFRSF21 PRKCB TMEM131L NFATC2 RBPJ RASSF5 LEF1 FOXF1 SMAD3 BCL2 SMAD7 MYH9 RUNX2 ZBTB46 SHH RARA JUN ZBTB16 DTX1 PLA2G2D CMTM7
0.00026881	122	1594	1.48198	GO:0051128 regulation of cellular component organization	TIAM1 NAV3 PLCG2 RICTOR STXBP5 NEDD4L ASIC2 FZD1 FZD10 BMP7 IQGAP2 RTN4RL1 PSEN1 PRKD1 NEDD9 CDHR2 FZD5 TMEM135 TMOD1 VASP CUX2 AKT2 ADGRB3 AKT1 FYN SMARCA4 MAGI2 CAPN2 CNTNAP2 ABCA1 ACVRL1 CAPZB PPARGC1A MAP3K13 APOA1 PTPRD INSR CPLX1 PPP3CA CRMP1 CD44 SKAP1 PRKCE BICD2 F2 CGNL1 ERCC1 ARPC2 EPS8L2 RIPOR2 PLXNA4 EDN1 PACSIN2 FAP NTRK2 RTN4 CYFIP2 EVL EFNB2 TNFRSF1B MAP3K4 TRAF2 IGFBP5 AFAP1 KAT2B…
0.000283517	63	686	1.77823	GO:2000145 regulation of cell motility	LRCH1 NAV3 GPNMB PLXNA2 BMP7 F7 PRKD1 NEDD9 PTPRK AKT2 BMPER AKT1 CCBE1 LAMB1 ANGPTL3 FOXP1 ACVRL1 ANGPT4 DUSP1 INSR PPP3CA LGMN PRKCE ETS1 ABHD2 RIPOR2 EDN1 RTN4 EVL ANO6 DLC1 STK39 MIIP FGF2 ABL1 SPAG9 TGFBR2 RIN2 MYLK ZMYND8 GATA2 TBX5 EPB41L4B PROX1 CAMK1D MGAT5 LEF1 FOXF1 PRR5L BCL2 NRP1 PLCB1 IGF1R NKX6-1 ROR2 PLPP3 SHH JUN MEF2C ARHGAP18 NTN1 FGF4 TIAM1
0.000283517	42	393	2.06932	GO:0051272 positive regulation of cellular component movement	GPNMB BMP7 F7 PRKD1 NEDD9 AKT2 AKT1 CCBE1 LAMB1 ANGPTL3 FOXP1 ANGPT4 INSR PPP3CA LGMN PRKCE ETS1 RIPOR2 EDN1 RTN4 ANO6 STK39 FGF2 ABL1 SPAG9 TGFBR2 RIN2 MYLK GATA2 EPB41L4B PROX1 CAMK1D MGAT5 LEF1 FOXF1 BCL2 NRP1 IGF1R ROR2 PLPP3 JUN TIAM1
0.000283517	42	393	2.06932	GO:1901699 cellular response to nitrogen compound	GRB10 CPEB3 GOT1 PSEN1 RAB31 IFIH1 AKT2 ITPR2 AKT1 FYN CAPN2 ADCY5 INSR LGMN CHRM3 CACNA2D1 PDE4B EDN1 NTRK2 PID1 GNAO1 TRAF2 KAT2B PRKCZ SCNN1B SLC1A2 VCAM1 SLC25A33 RPTOR SSH1 PTPN1 COL4A1 GRIA1 PLCB1 IGF1R BCAR3 JUN PTPN11 KCNQ1 DNMT3A AGRN P2RY6
0.000284409	30	240	2.42037	GO:0072001 renal system development	BMP7 PCSK5 BMPER EYA1 PPP3CA FAT4 BAG6 SULF2 AKR1B1 FGF2 NFIA PTPRO NID1 OSR2 PROX1 COL4A1 FOXF1 SMAD3 BCL2 SMAD7 WWTR1 SHH RARA MYO1E ZBTB16 KIRREL3 HS3ST3A1 BCL2L11 GDNF MTSS1
0.000284644	82	969	1.63856	GO:0051253 negative regulation of RNA metabolic process	DNMT3A CPEB3 ZNF423 HOXC8 FZD1 BMP7 CBFA2T3 PSEN1 PTPRK CUX2 SMARCA4 CELF4 FOXP1 NAB1 CIPC PPP3CA ZNF703 EDN1 JARID2 KLF7 CELA1 TRAF2 TRDMT1 ZNF536 MORC1 KAT2B WWC1 CBFB SHQ1 ZBTB20 GLIS1 NBAS GATA2 JAZF1 PRDM16 SORBS3 HDAC4 OSR2 AXIN2 NFATC2 PROX1 RBPJ SUFU NFIX PPARGC1B LEF1 FOXF1 SMAD3 SMAD7 MECOM RUNX2 ZBTB46 PLCB1 NR6A1 SRSF4 WWTR1 ZNF827 TRIM24 MYC CTBP2 NPAS1 BTRC ZFHX3 SHH RARA CIITA ETV6…
0.000305069	58	616	1.82314	GO:0007417 central nervous system development	DAB1 TNFRSF1B TACC2 MACROD2 ZNF423 SLC2A1 PLXNA2 BMP7 RTN4RL1 PSEN1 AK8 TENM4 LAMB1 FYN RERE CNTNAP2 DSCAML1 STK36 SOX6 TSPAN2 F2 PLXNA4 NTRK2 RTN4 SLIT1 FAT4 BAG6 KDM4B FGF2 ABL1 TGFBR2 SLC1A2 ARNT2 RORA GATA2 BTG2 TNFRSF21 NAV2 RBFOX2 PROX1 RBPJ WHRN SUFU COL4A1 LEF1 BCL2 PLCB1 NKX6-1 MYRF GRID2 B4GALT5 PLPP3 SHH CYP26C1 ZBTB16 PTPN11 KIRREL3 GDNF
0.000314225	65	718	1.75291	GO:0040012 regulation of locomotion	LRCH1 NAV3 GPNMB PLXNA2 BMP7 F7 PRKD1 NEDD9 PTPRK AKT2 BMPER AKT1 CCBE1 LAMB1 ANGPTL3 FOXP1 ACVRL1 ANGPT4 DUSP1 INSR PPP3CA LGMN PRKCE ETS1 ABHD2 RIPOR2 PLXNA4 EDN1 RTN4 EVL EFNB2 ANO6 DLC1 STK39 MIIP FGF2 ABL1 SPAG9 TGFBR2 RIN2 MYLK ZMYND8 GATA2 TBX5 EPB41L4B PROX1 CAMK1D MGAT5 LEF1 FOXF1 PRR5L BCL2 NRP1 PLCB1 IGF1R NKX6-1 ROR2 PLPP3 SHH JUN MEF2C ARHGAP18 NTN1 FGF4 TIAM1
0.000330921	22	149	2.85896	GO:0001649 osteoblast differentiation	FZD1 BMP7 BAMBI PRKD1 MAP2K6 PPP3CA DHH IGFBP5 FGF2 CBFB CRIM1 WWOX GLIS1 CDK6 HDAC4 AXIN2 LEF1 SMAD3 RUNX2 WWTR1 SHH NELL1
0.000332195	44	423	2.01411	GO:0007169 transmembrane receptor protein tyrosine kinase signaling pathway	SHCBP1 GRB10 PSEN1 F7 PRKD1 DSTYK AKT2 AKT1 CCBE1 INSR LGMN CSPG4 NTRK2 PID1 RTN4 CYFIP2 EFNB2 FAT4 IGFBP5 SULF2 FGFR2 PRKCZ FGF2 ABL1 ERRFI1 PRKCB MVB12B FSTL4 RBPJ PTPN1 COL4A1 NRP1 RUNX2 PLCB1 IGF1R COL4A2 ROR2 BCAR3 IQGAP1 SIPA1L1 MYO1E PTPN11 FGF4 EFNA2
0.00034889	24	172	2.70181	GO:0051146 striated muscle cell differentiation	PRKAR1A TMOD1 ADGRB3 CAPN2 PPP3CA SOX6 MYO18B RIPOR2 EDN1 IGFBP5 ADAMTS15 TBX5 HDAC4 KLHL40 NFATC2 PROX1 RBPJ BCL2 MYH9 FHOD3 SHH RARA MEF2C NEBL
0.000376238	41	385	2.06203	GO:0040008 regulation of growth	WWC1 NEDD4L TP73 CDHR2 AKT1 SMARCA4 ACVRL1 MAP3K13 INSR LGMN F2 PLXNA4 EDN1 JARID2 RTN4 IGFBP5 TLL2 FGF2 ABL1 TGFBR2 NKD1 SLC25A33 TBX5 RPTOR FSTL4 PROX1 RBPJ SMAD3 CLSTN3 BCL2 RAI1 SMAD7 DCBLD2 PLCB1 NKX6-1 FTO HNF4A NTN1 BCL2L11 DUSP6 VGLL4
0.000383675	32	269	2.3034	GO:0001655 urogenital system development	OSR2 BMP7 PCSK5 BMPER EYA1 PPP3CA FAT4 BAG6 SULF2 AKR1B1 FGF2 NFIA PTPRO NID1 GATA2 PROX1 COL4A1 FOXF1 SMAD3 BCL2 SMAD7 WWTR1 SHH RARA MYO1E ZBTB16 KIRREL3 HS3ST3A1 FOXA1 BCL2L11 GDNF MTSS1
0.000386579	42	399	2.03821	GO:0040017 positive regulation of locomotion	GPNMB BMP7 F7 PRKD1 NEDD9 AKT2 AKT1 CCBE1 LAMB1 ANGPTL3 FOXP1 ANGPT4 INSR PPP3CA LGMN PRKCE ETS1 RIPOR2 EDN1 RTN4 ANO6 STK39 FGF2 ABL1 SPAG9 TGFBR2 RIN2 MYLK GATA2 EPB41L4B PROX1 CAMK1D MGAT5 LEF1 FOXF1 BCL2 NRP1 IGF1R ROR2 PLPP3 JUN TIAM1
0.000394175	70	798	1.69851	GO:0010628 positive regulation of gene expression	PLCG2 SHLD2 BMP7 RUNX1 PSEN1 CARD11 FZD5 NIBAN1 CUX2 IFIH1 OVOL2 MRPS27 AKT1 CCBE1 CELF4 PPARGC1A NFAM1 IRF5 PPP3CA SAMD4A HHLA2 ETS1 MBP PDE4B CD6 NTRK2 TRAF2 SULF2 NR5A1 PDE4D PRKCZ FGF2 ABL1 ZBTB20 RORA IL12RB2 NBAS GATA2 PRR16 PLSCR1 OSR2 AXIN2 EPB41L4B NFATC2 RBPJ WHRN LEF1 SMAD3 EEF2 MYH9 RUNX2 PLCB1 RBM20 TRIM24 MYC WBP2 PLD1 SHH RARA EPHX2 PLA2R1 ARFGEF2 PTPN11 MEF2C NOS2 DYRK1A PKP3 FGF4…
0.000412891	24	174	2.67075	GO:0010632 regulation of epithelial cell migration	PRKD1 BMPER AKT1 CCBE1 FOXP1 ACVRL1 ANGPT4 LGMN PRKCE ETS1 RTN4 EVL FGF2 ABL1 TGFBR2 RIN2 GATA2 EPB41L4B PROX1 NRP1 PLPP3 JUN MEF2C FGF4
0.000412891	109	1403	1.50432	GO:1901575 organic substance catabolic process	TNFRSF1B FAF2 CNOT2 TRIM2 ACOXL CPEB3 GOT1 BCO1 PLCG2 SMPDL3B NEDD4L CNP CBFA2T3 PSEN1 USP31 AKT2 AKT1 FYN ANGPTL3 CAPN2 HOGA1 PLBD2 TNRC6B PLCL2 INSR LGMN CD44 GLS PRKCE PSMD3 SAMD4A VPS4A DPYD PDE4B CHIT1 LPIN1 SND1 ABHD2 ZNRF3 FAP MARCHF6 AFMID CELA1 NPLOC4 USP48 PRKAG2 CACUL1 TRAF2 PSME4 BAG6 PNKD TRDMT1 PDE4D RNASEH2B GALM PNPLA3 FGF2 KMO ABCA2 ZBTB20 ECE1 NKD1 NBAS CPT1A FBXW5 SPP1 BTG2 HDA…
0.000414208	43	414	2.01113	GO:0001501 skeletal system development	KIAA1217 PTPN6 HOXC8 MTHFD1L BMP7 PSEN1 JAG2 PCSK5 EYA1 FOXP1 NAB1 MEIS1 DSCAML1 MAP2K6 CD44 SOX6 EDN1 FAT4 SULF2 FGFR2 FGF2 TGFBR2 EXT2 WWOX HDAC4 BNC2 OSR2 AXIN2 PPARGC1B CHST11 SMAD3 RAI1 SMAD7 RUNX2 SHH RARA COL27A1 ZBTB16 PTPN11 PAPPA2 FOXN3 FGF4 MAF
0.000416498	105	1340	1.51725	GO:0003008 system process	TNFRSF1B SPAG16 SLC2A1 SETD3 ASIC2 PKHD1L1 SLC26A7 PSEN1 DNAH11 EYS NEDD9 JAG2 TMOD1 CUX2 TENM4 ADGRB3 TSPEAR FGG CCBE1 FYN ADCY3 CELF4 CNTNAP2 NOS1 ACVRL1 EYA4 CFAP54 APOA1 ADCY5 MAP2K6 PPP3CA LGMN FGB CHRM3 GLS CRB1 KCNMA1 CACNA2D1 MBP PDE4B EPS8L2 RIPOR2 EDN1 ADRA1B NTRK2 NFASC RBFOX1 GNAO1 PNKD ABCA4 IGFBP5 PKP2 SULF2 ZFHX2 AKR1B1 STK39 EPAS1 DSP ABL1 SCNN1B KCNN4 PTPRO ECE1 EXT2 MEIS2 TBX5 B…
0.000425105	35	309	2.19322	GO:0044057 regulation of system process	TNFRSF1B SETD3 ASIC2 CUX2 TENM4 FGG CELF4 APOA1 PPP3CA FGB CHRM3 GLS CACNA2D1 PDE4B EDN1 ADRA1B GNAO1 IGFBP5 PKP2 ZFHX2 STK39 EPAS1 DSP PTPRO TBX5 TNFRSF21 HDAC4 CACNA1C KCNN2 SMAD7 CTTN MYRF FTO PTPN11 KCNQ1
0.000460448	25	187	2.58863	GO:0003007 heart morphogenesis	TBX5 FZD1 BMP7 PSEN1 DNAH11 OVOL2 EYA1 ACVRL1 INSR EDN1 RTN4 FAT4 PKP2 DSP TGFBR2 TAB1 AXIN2 PROX1 RBPJ SUFU FOXF1 SMAD3 SMAD7 SHH JUN
0.000518168	136	1850	1.42344	GO:0002376 immune system process	TNFRSF1B GRAMD4 LRCH1 RAB3C PLCG2 SART3 PTPN6 SMPDL3B GPNMB LPXN PRKAR1A SHLD2 WDFY4 RUNX1 MFHAS1 IFNAR2 CBFA2T3 PSEN1 F7 CARD11 NEDD9 JAG2 DYSF FZD5 TESPA1 IFIH1 UNG SPPL2A AKT1 FYN FOXP1 PRXL2A MEIS1 SH3PXD2A APOA1 DOCK2 PTPRD NFAM1 IRF5 DUSP1 PLCL2 PPP3CA LGMN FGB CD44 PKNOX1 FYB2 SKAP1 PRKCE HHLA2 ETS1 TSPAN2 CDIN1 PDE4B CD6 F2 ERCC1 RIPOR2 JARID2 RTN4 NPLOC4 ANO6 TRAF2 BAG6 PDE4D MAD1L1 PRKC…
0.000519368	55	586	1.81734	GO:1901698 response to nitrogen compound	FAF2 GRB10 CPEB3 GOT1 PSEN1 RAB31 IFIH1 AKT2 ITPR2 AKT1 FYN CAPN2 IRF5 ADCY5 INSR LGMN CHRM3 PRKCE CACNA2D1 PDE4B EDN1 NTRK2 PID1 NPLOC4 GNAO1 TRAF2 BAG6 KAT2B PRKCZ SCNN1B SLC1A2 SDK1 VCAM1 SLC25A33 RPTOR SSH1 PTPN1 COL4A1 BCL2 GRIA1 PLCB1 IGF1R OS9 USP25 BCAR3 HOMER2 ABAT JUN SCAP PTPN11 KCNQ1 DNMT3A AGRN PSMC6 P2RY6
0.000546013	61	674	1.75243	GO:0051241 negative regulation of multicellular organismal process	WWC1 NAV3 ZNF423 PTPN6 GPNMB TP73 BMP7 PSEN1 OVOL2 ADGRB3 FGG ACVRL1 ANGPT4 APOA1 PLCL2 MAP2K6 PPP3CA LGMN FGB SOX6 PDE4B F2 JARID2 RTN4 KLF7 EVL TNFRSF1B NPLOC4 IGFBP5 NR5A1 STK39 FGF2 CBFB EPN1 CDK6 GATA2 PPM1B TBX5 TNFRSF21 TMEM131L FSTL4 PROX1 RBPJ LEF1 BCL2 RAI1 SMAD7 ZBTB46 COL4A2 NKX6-1 MYC SHH RARA HOMER2 USF3 PTPN11 MEF2C NTN1 FOXA1 DTX1 VGLL4
0.000584052	35	314	2.15829	GO:1903131 mononuclear cell differentiation	PLCG2 PTPN6 PSEN1 CARD11 JAG2 FZD5 FOXP1 DOCK2 NFAM1 PLCL2 PKNOX1 PRKCZ PREX1 ITPKB CBFB ABL1 TGFBR2 RORA CDK6 TMEM131L RBPJ LEF1 BCL2 SMAD7 MYH9 RUNX2 ZBTB46 MYC SHH RARA JUN ZBTB16 DTX1 PLA2G2D CMTM7
0.000595254	11	46	4.63027	GO:0060419 heart growth	PRKAR1A TP73 TENM4 EDN1 JARID2 FGF2 TBX5 PROX1 RBPJ DUSP6 VGLL4
0.000604148	30	251	2.3143	GO:0042391 regulation of membrane potential	PIEZO2 NEDD4L ASIC2 PSEN1 CUX2 AKT2 AKT1 CELF4 PPP3CA GRIK3 KCNC2 KCNMA1 CACNA2D1 NTRK2 PID1 PKP2 DSP KCNN4 SLC25A33 TBX5 KCNQ3 CACNA1C KCNN2 GRIK2 BCL2 GRIA1 RIMS3 GRID2 KCNQ1 SLC39A8
0.000610123	8	24	6.45432	GO:0007157 heterophilic cell-cell adhesion via plasma membrane cell adhesion molecules	TENM3 TENM2 PTPRD CD6 FAT4 VCAM1 ALCAM GRID2
0.000616682	29	239	2.34948	GO:0042692 muscle cell differentiation	SETD3 PRKAR1A TMOD1 CDK9 ADGRB3 CAPN2 PPP3CA SOX6 MYO18B RIPOR2 EDN1 IGFBP5 FBXO40 ADAMTS15 RORA TBX5 HDAC4 KLHL40 NFATC2 PROX1 RBPJ FOXF1 BCL2 MYH9 FHOD3 SHH RARA MEF2C NEBL
0.000621149	122	1629	1.45014	GO:0006357 regulation of transcription by RNA polymerase II	TCF20 TADA2B PLAC8A ARNT2 ZBTB20 TBX5 OSR2 LEF1 MECOM WWTR1 ELF5 KLF6 IQGAP1 ZBTB16 HNF4A LMX1B ZKSCAN1 CPEB3 DCAF6 SETD3 SLC30A9 TP73 HOXC8 MRTFB MED12L CSRNP3 BMP7 RUNX1 PSEN1 PRKD1 LMO2 FZD5 IRF2 CUX2 CDK9 GLI2 SMARCA4 EYA1 AUTS2 ACVRL1 PPARGC1A MEIS1 IRF5 PPP3CA PKNOX1 SKAP1 ERG ETS1 LPIN1 ERCC1 EDN1 JARID2 KLF7 CELA1 DOT1L ZNF536 NR5A1 KAT2B WWC1 NCOA7 MAML2 PAX3 EPAS1 FGF2 CBFB NR5A2 NFIA A…
0.000624605	38	355	2.07266	GO:1905114 cell surface receptor signaling pathway involved in cell-cell signaling	FZD10 LEF1 GRB10 ZNF423 DISC1 FZD1 BAMBI PSEN1 FZD5 CUX2 SMARCA4 CELF4 INVS PPP3CA CTNND2 EDN1 ZNRF3 CELA1 SULF2 FGF2 ABL1 PTPRO NKD1 WWOX AXIN2 TMEM131L GNAQ RBPJ GRIK2 ANKRD6 WWTR1 GRID2 PLPP3 TRABD2B BTRC SHH TCF7L2 FRAT2
0.000624605	38	355	2.07266	GO:0042110 T cell activation	TNFRSF1B PTPN6 GPNMB PRKAR1A WDFY4 PSEN1 CARD11 JAG2 FZD5 FYN DOCK2 PPP3CA CD44 PKNOX1 HHLA2 CD6 MAD1L1 PRKCZ PREX1 ITPKB CBFB ABL1 TGFBR2 RORA VCAM1 TNFRSF21 TMEM131L LEF1 SMAD3 BCL2 SMAD7 MYH9 RUNX2 SHH RARA ZBTB16 DTX1 PLA2G2D
0.000635297	47	478	1.90389	GO:0048729 tissue morphogenesis	PRKAR1A MTHFD1L FZD1 BMP7 PSEN1 EXOC4 JAG2 FZD5 VASP OVOL2 EYA1 FOXP1 ACVRL1 CD44 EDN1 ZNRF3 FAT4 IGFBP5 PKP2 DSP FGF2 ABL1 TGFBR2 MYLK EXT2 NKD1 TBX5 SHROOM3 PROX1 RBPJ SUFU COL4A1 LEF1 FOXF1 SMAD3 BCL2 AJAP1 SMAD7 ANKRD6 BTRC SHH RARA HS3ST3A1 NTN1 FOXA1 GDNF MTSS1
0.000640157	43	423	1.96834	GO:0048514 blood vessel morphogenesis	CCR3 PRKD1 FZD5 OVOL2 ADGRB3 BMPER AKT1 CCBE1 ANGPTL3 EYA1 ACVRL1 ANGPT4 MEIS1 PKNOX1 ETS1 MYO18B EDN1 NTRK2 EFNB2 CELA1 EPAS1 FGF2 ABL1 TGFBR2 RIN2 MYLK VASH2 EPN1 RORA GATA2 PRKCB PROX1 RBPJ COL4A1 LEF1 FOXF1 SMAD7 MYH9 NRP1 COL4A2 SHH JUN MYO1E
0.000673544	25	192	2.52122	GO:0022604 regulation of cell morphogenesis	NEDD4L BAMBI NEDD9 FMNL3 CUX2 FYN PARVB CAPZB MAP3K13 APOA1 PTPRD CD44 PALM2AKAP2 DNMBP FMNL2 F2 ARPC2 DLC1 PREX1 ABL1 MYH9 NRP1 EPB41 MKLN1 ARHGAP18
0.000695558	23	169	2.6352	GO:0043542 endothelial cell migration	PRKD1 BMPER AKT1 CCBE1 FOXP1 ACVRL1 ANGPT4 APOA1 LGMN ETS1 FAP EFNB2 FGF2 ABL1 RIN2 GATA2 PROX1 MYH9 NRP1 PLPP3 SCARB1 MEF2C FGF4
0.000762657	45	454	1.91924	GO:0043408 regulation of MAPK cascade	PLCG2 PTPN6 FZD10 BMP7 MFHAS1 PSEN1 FZD5 DSTYK BMPER FGG MAP3K13 DUSP1 MAP2K6 INSR FGB CD44 PRKCE TPD52L1 CSPG4 EDN1 ADRA1B MAP3K4 TRAF2 FGFR2 WWC1 PRKCZ STK39 FGF2 ABL1 SPAG9 PHLPP1 TAB1 SORBS3 TNIK PTPN1 MECOM PLCB1 IGF1R BCAR3 IQGAP1 JUN PTPN11 FGF4 DUSP6 P2RY6
0.000762657	17	104	3.1651	GO:0055088 lipid homeostasis	ACOXL GOT1 MALRD1 ANGPTL3 ABCA1 APOA1 RTN4 NR5A2 ABCA2 ZBTB20 RORA ABCG1 THADA LIPC EPHX2 SCARB1 HNF4A
0.000858954	29	244	2.30134	GO:0043087 regulation of GTPase activity	RAPGEF5 ARHGAP25 RALGPS1 USP6NL RASGEF1B TBC1D1 SIPA1L3 SIPA1L1 TIAM1 RICTOR FZD10 IQGAP2 NEDD9 AKT2 WDR41 RIPOR2 RGS6 NTRK2 SNX18 PREX1 ASAP1 ARHGEF7 GPR137B ABR BCAR3 IQGAP1 ASAP2 LRCH1 TBC1D30
0.000858954	51	541	1.82534	GO:0046649 lymphocyte activation	TNFRSF1B PLCG2 PTPN6 GPNMB PRKAR1A SHLD2 WDFY4 PSEN1 CARD11 NEDD9 JAG2 FZD5 UNG FYN DOCK2 NFAM1 PLCL2 PPP3CA CD44 PKNOX1 HHLA2 CD6 ERCC1 BAG6 MAD1L1 PRKCZ PREX1 ITPKB CBFB ABL1 TGFBR2 RORA VCAM1 TNFRSF21 PRKCB TMEM131L NFATC2 RBPJ RASSF5 LEF1 SMAD3 BCL2 SMAD7 MYH9 RUNX2 SHH RARA ZBTB16 DTX1 PLA2G2D CMTM7
0.000860251	34	308	2.13747	GO:0022407 regulation of cell-cell adhesion	PTPN6 GPNMB PRKAR1A BMP7 CARD11 ASS1 AKT1 FGG APOA1 PPP3CA FGB CD44 SKAP1 HHLA2 ETS1 MBP CD6 MAD1L1 PRKCZ ITPKB CBFB ABL1 TGFBR2 VCAM1 TNFRSF21 TMEM131L LEF1 SMAD7 PLPP3 SHH RARA ZBTB16 DTX1 PLA2G2D
0.000871777	77	928	1.60663	GO:0006629 lipid metabolic process	ITPKB DEGS2 ACOXL DGKH BCO1 PLCG2 SMPDL3B AGPAT4 CERK ELOVL2 MALRD1 AKT2 AKT1 ANGPTL3 ACSL1 AGPS OSBP ABCA1 PLBD2 APOA1 PLCL2 PRKCE DHH MVD LPIN1 F2 ABHD2 EDN1 ENPP6 DGKA SYNJ2 PRKAG2 TTC7B ABCA4 AKR1B1 PNPLA3 FGF2 SCNN1B AACS NR5A2 ABCA2 ZBTB20 SERINC5 RORA CPT1A SPP1 PLB1 CGA ABCG1 PROX1 DGKG H6PD EPHX1 ACAT1 ALG14 LIPC SERINC2 PLCB1 CYP2U1 B4GALT5 MGST3 PLPP3 PLD1 SGPP2 SHH EPHX2 PLPP4 CYP26C1…
0.000875348	28	232	2.33691	GO:1903037 regulation of leukocyte cell-cell adhesion	PTPN6 GPNMB PRKAR1A CARD11 ASS1 AKT1 PPP3CA CD44 SKAP1 HHLA2 ETS1 CD6 MAD1L1 PRKCZ ITPKB CBFB ABL1 TGFBR2 VCAM1 TNFRSF21 TMEM131L LEF1 SMAD7 SHH RARA ZBTB16 DTX1 PLA2G2D
0.00088717	36	335	2.0808	GO:0050673 epithelial cell proliferation	CCR3 PSEN1 PRKD1 PTPRK OVOL2 BMPER AKT1 EYA1 ACVRL1 APOA1 ZNF703 FAP RTN4 IGFBP5 SULF2 FGFR2 FGF2 VASH2 CDK6 GATA2 OSR2 PROX1 RBPJ SMAD3 RUNX2 NME2 TRIM24 MYC SGPP2 BTRC SHH JUN TCF7L2 SCARB1 MEF2C MTSS1
0.0010212	31	272	2.20681	GO:0032970 regulation of actin filament-based process	RICTOR FZD10 IQGAP2 NEDD9 TMOD1 VASP CAPZB APOA1 PRKCE PDE4B CGNL1 ARPC2 EDN1 CYFIP2 EVL PKP2 DLC1 DSP ABL1 SORBS3 SSH1 CACNA1C PROX1 DSTN MYH9 NRP1 FHOD3 CTTN LMOD1 ARHGAP18 PPFIA1
0.00104349	13	67	3.75699	GO:0015914 phospholipid transport	PLSCR1 OSBP ABCA1 APOA1 ANO6 ABCA4 KCNN4 PITPNA ATP8A2 ABCG1 PLSCR5 PITPNC1 SCARB1
0.0010625	12	58	4.00613	GO:0048640 negative regulation of developmental growth	WWC1 TP73 LGMN JARID2 RTN4 TLL2 NKD1 TBX5 FSTL4 RAI1 NTN1 VGLL4
0.00106374	10	41	4.72267	GO:0034113 heterotypic cell-cell adhesion	BMP7 FGG APOA1 FGB CD44 SKAP1 MBP PKP2 DSP VCAM1
0.00108191	20	140	2.76614	GO:0016358 dendrite development	BMP7 PSEN1 MAP6 CUX2 ADGRB3 GRIP1 FYN RERE PTPRD PPP3CA CTNND2 KLF7 ASAP1 SDK1 FSTL4 TNIK RBFOX2 DGKG CAMK1D SIPA1L1
0.00108191	61	693	1.70439	GO:0044087 regulation of cellular component biogenesis	NAV3 PLCG2 RICTOR STXBP5 ASIC2 FZD1 BMP7 FZD5 TMOD1 VASP CUX2 ADGRB3 CNTNAP2 ABCA1 ACVRL1 CAPZB APOA1 PTPRD SKAP1 PRKCE VPS4A CGNL1 ERCC1 ARPC2 EPS8L2 RIPOR2 NTRK2 CYFIP2 EVL TRAF2 KAT2B DLC1 PRKCZ SNX18 ABL1 ABCA2 SHQ1 TBX5 SORBS3 SSH1 SEPTIN9 SMAD3 CLSTN3 NRP1 FHOD3 CTTN LMOD1 ZNF827 GRID2 PEAK1 PLD1 TRABD2B PTPN11 ARHGAP18 TBC1D30 ADGRL2 DYRK1A NTN1 PPFIA1 BCL2L11 SLITRK5
0.00108191	33	299	2.13705	GO:0061564 axon development	TIAM1 BMP7 RTN4RL1 PSEN1 UNC5A VASP MAP3K13 CRMP1 TSPAN2 PLXNA4 EDN1 RTN4 SLIT1 NFASC KLF7 ABL1 PTPRO ECE1 VASH2 FSTL4 ALCAM BCL2 NRP1 NKX6-1 B4GALT5 BOC SHH JUN SIPA1L1 PTPN11 NTN1 SLITRK5 GDNF
0.0011198	30	261	2.22563	GO:1903706 regulation of hemopoiesis	PTPN6 RUNX1 CARD11 NEDD9 FOXP1 PRXL2A MEIS1 NFAM1 PPP3CA ETS1 PRKCZ ITPKB CBFB ABL1 TGFBR2 CDK6 GATA2 MEIS2 TMEM131L RBFOX2 PPARGC1B LEF1 SMAD7 ZBTB46 SMAP1 MYC SHH RARA ZBTB16 DTX1
0.0011802	30	262	2.21713	GO:0007159 leukocyte cell-cell adhesion	PTPN6 GPNMB PRKAR1A BMP7 CARD11 ASS1 AKT1 PPP3CA CD44 SKAP1 HHLA2 ETS1 CD6 MAD1L1 PRKCZ ITPKB CBFB ABL1 TGFBR2 VCAM1 TNFRSF21 TMEM131L LEF1 SMAD7 SHH RARA ZBTB16 SLC39A8 DTX1 PLA2G2D
0.0011802	22	164	2.59747	GO:0002573 myeloid leukocyte differentiation	RUNX1 CBFA2T3 PSEN1 NEDD9 FOXP1 PRXL2A SH3PXD2A PPP3CA TSPAN2 TGFBR2 CDK6 GATA2 SRP54 RBPJ PPARGC1B LEF1 MYH9 ZBTB46 MYC RARA JUN EFNA2
0.0011802	53	578	1.7755	GO:0046903 secretion	BACE2 MCTP1 RAB3C STXBP5 PCSK6 SLC26A7 PSEN1 EXOC4 RAB31 FGG ABCA1 ADCY5 CPLX1 PPP3CA FGB CHRM3 CCDC186 PRKCE VPS4A EDN1 NTRK2 FBLN5 KLF7 TNFRSF1B PTPRN2 PNKD STK39 SCNN1B KCNN4 PPARG SPP1 PRKCB LTBP4 ABCG1 ARHGEF7 FOXF1 ANO1 MYH9 NRXN2 RIMS3 NME2 NKX6-1 CTBP2 PLA2R1 TCF7L2 HNF4A PTPN11 SYT16 NOS2 KCNQ1 PIM3 RAB10 PLA2G2D
0.0011802	20	141	2.74652	GO:0048738 cardiac muscle tissue development	PRKAR1A TP73 BMP7 TENM4 SOX6 MYO18B EDN1 JARID2 PKP2 DSP FGF2 TBX5 PROX1 RBPJ SMAD7 FHOD3 RARA MEF2C NEBL VGLL4
0.0012031	23	176	2.53039	GO:0043583 ear development	JAG2 BMPER EYA1 RIPOR2 EDN1 FAT4 FGF2 ECE1 GATA2 OTOL1 OSR2 PROX1 RBPJ WHRN PCDH15 BCL2 SHH CDH23 PTPN11 KCNQ1 NTN1 BCL2L11 MAF
0.00123788	7	20	6.77704	GO:0034114 regulation of heterotypic cell-cell adhesion	BMP7 FGG APOA1 FGB CD44 SKAP1 MBP
0.00123788	9	34	5.12549	GO:0060420 regulation of heart growth	TP73 EDN1 JARID2 FGF2 TBX5 PROX1 RBPJ DUSP6 VGLL4
0.00125133	40	396	1.95585	GO:0002009 morphogenesis of an epithelium	MTHFD1L FZD1 BMP7 PSEN1 JAG2 FZD5 VASP OVOL2 EYA1 FOXP1 ACVRL1 CD44 EDN1 ZNRF3 FAT4 IGFBP5 FGF2 ABL1 TGFBR2 NKD1 TBX5 SHROOM3 PROX1 RBPJ SUFU COL4A1 LEF1 FOXF1 SMAD3 BCL2 AJAP1 ANKRD6 BTRC SHH RARA HS3ST3A1 NTN1 FOXA1 GDNF MTSS1
0.00128011	43	438	1.90093	GO:0034330 cell junction organization	SDK1 ASIC2 FZD1 PSEN1 NEDD9 PTPRK FZD5 CUX2 ADGRB3 FYN CNTNAP2 ACVRL1 PTPRD LGMN MUSK CTNND2 NTRK2 NFASC PKP2 DLC1 DSP PDZRN3 ABL1 NFIA PTPRO TBX5 WHRN COL4A1 SMAD3 CLSTN3 BCL2 SMAD7 NRP1 NRXN2 CTTN GRID2 PEAK1 KIRREL3 ADGRL2 NTN1 PKP3 SLITRK5 GDNF
0.00128021	25	201	2.40833	GO:0042063 gliogenesis	TNFRSF1B PSEN1 AKT2 TENM4 LAMB1 NAB1 CRB1 CSPG4 TSPAN2 F2 NTRK2 RTN4 FGF2 ABL1 CDK6 TNFRSF21 LEF1 NKX6-1 MYRF B4GALT5 PLPP3 SHH PTPN11 NTN1 DTX1
0.00132946	21	154	2.6404	GO:0007160 cell-matrix adhesion	PTPRK ITGB5 FGG ANGPTL3 ACVRL1 FGB SKAP1 DLC1 ABL1 RIN2 CDK6 NID1 VCAM1 UTRN BCL2 AJAP1 NRP1 PEAK1 MKLN1 BCL2L11 TIAM1
0.00149594	25	203	2.3846	GO:1902105 regulation of leukocyte differentiation	PTPN6 RUNX1 CARD11 NEDD9 FOXP1 PRXL2A NFAM1 PPP3CA PRKCZ ITPKB CBFB ABL1 TGFBR2 CDK6 GATA2 TMEM131L PPARGC1B LEF1 SMAD7 ZBTB46 MYC SHH RARA ZBTB16 DTX1
0.00159638	21	156	2.60655	GO:0050851 antigen receptor-mediated signaling pathway	PLCG2 PTPN6 LPXN PSEN1 CARD11 TESPA1 FYN FOXP1 NFAM1 PLCL2 FYB2 SKAP1 PDE4B PDE4D ABL1 KCNN4 TNFRSF21 PRKCB NFATC2 BCL2 TEC
0.00165617	34	320	2.05731	GO:0090066 regulation of anatomical structure size	RICTOR ASIC2 CDHR2 TMOD1 VASP FGG NOS1 CAPZB MAP3K13 FGB PRKCE KCNMA1 ARPC2 PLXNA4 EDN1 ADRA1B RTN4 CYFIP2 ANO6 ABL1 SCNN1B KCNN4 EXT2 PRR16 RPTOR FSTL4 SSH1 DSTN FHOD3 CTTN LMOD1 NKX6-1 ARHGAP18 NTN1
0.00166743	20	145	2.67075	GO:0045926 negative regulation of growth	WWC1 TP73 CDHR2 SMARCA4 ACVRL1 LGMN JARID2 RTN4 IGFBP5 TLL2 NKD1 TBX5 FSTL4 SMAD3 BCL2 RAI1 DCBLD2 HNF4A NTN1 VGLL4
0.00173966	27	230	2.27304	GO:0001822 kidney development	BMP7 PCSK5 BMPER EYA1 PPP3CA FAT4 BAG6 SULF2 AKR1B1 FGF2 PTPRO NID1 OSR2 PROX1 SMAD3 BCL2 SMAD7 WWTR1 SHH RARA MYO1E ZBTB16 KIRREL3 HS3ST3A1 BCL2L11 GDNF MTSS1
0.00180673	20	146	2.65246	GO:0010001 glial cell differentiation	TNFRSF1B PSEN1 AKT2 TENM4 NAB1 CRB1 TSPAN2 F2 NTRK2 FGF2 ABL1 TNFRSF21 LEF1 NKX6-1 MYRF B4GALT5 PLPP3 SHH PTPN11 DTX1
0.00180673	49	531	1.78679	GO:0010243 response to organonitrogen compound	FAF2 GRB10 CPEB3 GOT1 PSEN1 RAB31 AKT2 ITPR2 AKT1 FYN CAPN2 IRF5 ADCY5 INSR LGMN PRKCE CACNA2D1 PDE4B EDN1 NTRK2 PID1 NPLOC4 GNAO1 BAG6 KAT2B PRKCZ SCNN1B SLC1A2 SDK1 VCAM1 SLC25A33 RPTOR SSH1 PTPN1 COL4A1 BCL2 IGF1R OS9 USP25 BCAR3 HOMER2 ABAT JUN SCAP PTPN11 KCNQ1 DNMT3A PSMC6 P2RY6
0.00180673	30	269	2.15944	GO:0060562 epithelial tube morphogenesis	MTHFD1L FZD1 BMP7 PSEN1 VASP OVOL2 EYA1 FOXP1 ACVRL1 EDN1 FAT4 FGF2 ABL1 TGFBR2 SHROOM3 RBPJ SUFU COL4A1 LEF1 FOXF1 SMAD3 BCL2 BTRC SHH RARA HS3ST3A1 NTN1 FOXA1 GDNF MTSS1
0.00183791	25	206	2.34987	GO:0060485 mesenchyme development	BMP7 BAMBI EXOC4 OVOL2 ACVRL1 EDN1 RTN4 TGFBR2 TBX5 BNC2 AXIN2 RBPJ LEF1 FOXF1 SMAD3 BCL2 SMAD7 WWTR1 SHH CYP26C1 TCF7L2 USF3 FOXA1 TIAM1 GDNF
0.00187928	12	62	3.74767	GO:0042632 cholesterol homeostasis	MALRD1 ANGPTL3 ABCA1 APOA1 NR5A2 ABCA2 RORA ABCG1 LIPC EPHX2 SCARB1 HNF4A
0.00193671	58	665	1.6888	GO:0019637 organophosphate metabolic process	ITPKB ENG DGKH PLCG2 SMPDL3B AGPAT4 CNP CBFA2T3 PSEN1 MOCS3 PDHB AK8 ADCY3 ANGPTL3 PDHX OSBP PPARGC1A APOA1 ADCY5 INSR DPYD PDE4B MVD TALDO1 NT5C3A DGKA SYNJ2 PRKAG2 TTC7B PRPSAP1 SLC25A13 PDE4D RNASEH2B PNPLA3 FGF2 KMO ABCA2 ZBTB20 SERINC5 RORA HDAC4 TIGAR DGKG H6PD PFKP ACAT1 SERINC2 PLCB1 NME2 PDXK PLPP3 PLD1 NADSYN1 PLPP4 UVRAG SCARB1 PLA2G2D P2RY6
0.00197343	86	1097	1.51797	GO:0006811 ion transport	PSEN1 SLC38A1 DPP6 KCNG4 SLC20A2 PLCG2 SLC2A1 PTPN6 SLC30A9 NEDD4L ASIC2 SLC44A1 SLC26A7 SLC6A11 SLC2A9 SLC22A3 KCNJ6 PRKD1 ANKH ATP13A3 KCNAB1 ITPR2 FYN TMCO3 PPP3CA GRIK3 KCNC2 CHRM3 PRKCE KCNMA1 CACNA2D1 PDE4B F2 EDN1 NTRK2 LRRC8B CACNA1E ANO6 RYR3 SLC25A37 SLCO3A1 SLC25A13 SCARA5 NETO1 STK39 PIEZO2 FGF2 ABL1 SCNN1B MYLK KCNN4 SLC1A2 ATP6V0D1 SLC22A1 PRKCB KCNQ3 GRIK4 SLC43A2 TG CACNA1C CNIH3 …
0.00199133	57	651	1.69537	GO:0009628 response to abiotic stimulus	ERCC1 PIEZO2 ASIC2 CBFA2T3 EYS EGLN3 PTPRK TMEM135 AKT2 ITPR2 AKT1 FYN EYA1 DDB2 CNTNAP2 NOS1 ANGPT4 LGMN PRKCE CRB1 KCNMA1 RIPOR2 EDN1 MAP3K4 SCARA5 AKR1B1 STK39 EPAS1 OPN3 SCNN1B KMO MYLK SLC1A2 TOPBP1 ARNT2 ATP6V0D1 RORA MEIS2 BABAM2 TIGAR RBPJ WHRN GRIK2 SMAD3 ANO1 BCL2 ITPR1 NRXN2 TICRR MYC JUN SCAP OPN5 NOS2 KCNQ1 RGS9 NR2F6
0.00210394	17	114	2.88746	GO:0033002 muscle cell proliferation	PRKAR1A TP73 TENM4 AKT1 FOXP1 PPARGC1A EDN1 JARID2 FGF2 TBX5 RBPJ SHH JUN TCF7L2 MEF2C P2RY6 VGLL4
0.00216507	12	63	3.68818	GO:0055092 sterol homeostasis	MALRD1 ANGPTL3 ABCA1 APOA1 NR5A2 ABCA2 RORA ABCG1 LIPC EPHX2 SCARB1 HNF4A
0.00219737	22	172	2.47666	GO:0043547 positive regulation of GTPase activity	RAPGEF5 ARHGAP25 RALGPS1 USP6NL RASGEF1B TBC1D1 SIPA1L3 SIPA1L1 TIAM1 FZD10 NEDD9 AKT2 WDR41 RGS6 SNX18 PREX1 ASAP1 ARHGEF7 ABR BCAR3 ASAP2 TBC1D30
0.00225936	13	73	3.4482	GO:0010717 regulation of epithelial to mesenchymal transition	BMP7 BAMBI OVOL2 TGFBR2 AXIN2 LEF1 SMAD3 SMAD7 WWTR1 TCF7L2 USF3 FOXA1 TIAM1
0.00225936	7	22	6.16094	GO:0060561 apoptotic process involved in morphogenesis	BMP7 JAG2 FZD5 TNFRSF1B LEF1 FGF4 BCL2L11
0.00231178	122	1688	1.39946	GO:0006366 transcription by RNA polymerase II	TCF20 TADA2B PLAC8A ARNT2 ZBTB20 TBX5 OSR2 LEF1 MECOM WWTR1 ELF5 KLF6 IQGAP1 ZBTB16 HNF4A LMX1B ZKSCAN1 CPEB3 DCAF6 SETD3 SLC30A9 TP73 HOXC8 MRTFB MED12L CSRNP3 BMP7 RUNX1 PSEN1 PRKD1 LMO2 FZD5 IRF2 CUX2 CDK9 GLI2 SMARCA4 EYA1 AUTS2 ACVRL1 PPARGC1A MEIS1 IRF5 PPP3CA PKNOX1 SKAP1 ERG ETS1 LPIN1 ERCC1 EDN1 JARID2 KLF7 CELA1 DOT1L ZNF536 NR5A1 KAT2B WWC1 NCOA7 MAML2 PAX3 EPAS1 FGF2 CBFB NR5A2 NFIA A…
0.00238257	52	582	1.73002	GO:0019752 carboxylic acid metabolic process	ACOXL GOT1 THAP4 MTHFD1L CBFA2T3 PSEN1 PDHB ELOVL2 ASS1 MALRD1 AKT2 AKT1 ANGPTL3 PDHX ACSL1 HOGA1 INSR GLS PRKCE LPIN1 HPD EDN1 AFMID PRKAG2 PNKD PNPLA3 KMO NR5A2 BHMT ZBTB20 CPT1A HDAC4 PAH TIGAR PROX1 EPHX1 PFKP ACAT1 LIPC BCAT1 CYP2U1 LGSN MGST3 ABAT CYP26C1 LARS2 SCAP HNF4A NOS2 PC DDAH1 SLC39A8
0.00240611	19	138	2.66592	GO:1901888 regulation of cell junction assembly	ASIC2 FZD1 FZD5 CUX2 ADGRB3 CNTNAP2 ACVRL1 PTPRD NTRK2 DLC1 ABL1 TBX5 CLSTN3 NRP1 GRID2 PEAK1 ADGRL2 NTN1 SLITRK5
0.00257644	10	46	4.20934	GO:0032835 glomerulus development	BMP7 PPP3CA SULF2 PTPRO NID1 BCL2 WWTR1 MYO1E KIRREL3 MTSS1
0.00258432	11	55	3.87259	GO:0046620 regulation of organ growth	WWC1 TP73 EDN1 JARID2 FGF2 TBX5 PROX1 RBPJ BCL2L11 DUSP6 VGLL4
0.00258432	32	302	2.0517	GO:0048732 gland development	BMP7 PSEN1 APOA1 ZNF703 EDN1 JARID2 RTN4 CELA1 IGFBP5 SULF2 NR5A1 MAD1L1 FGF2 ABL1 TGFBR2 GATA2 TG PROX1 RBPJ LEF1 FOXF1 SMAD3 BCL2 NME2 IGSF3 BTRC SHH JUN HNF4A NTN1 FOXA1 BCL2L11
0.00258432	36	356	1.95805	GO:0071417 cellular response to organonitrogen compound	GRB10 CPEB3 GOT1 PSEN1 RAB31 AKT2 ITPR2 AKT1 FYN CAPN2 ADCY5 INSR LGMN CACNA2D1 PDE4B EDN1 NTRK2 PID1 GNAO1 KAT2B PRKCZ SCNN1B SLC1A2 VCAM1 SLC25A33 RPTOR SSH1 PTPN1 COL4A1 IGF1R BCAR3 JUN PTPN11 KCNQ1 DNMT3A P2RY6
0.00264287	27	237	2.20591	GO:0030111 regulation of Wnt signaling pathway	GRB10 DISC1 FZD1 BAMBI PSEN1 SMARCA4 INVS CTNND2 ZNRF3 SULF2 FGF2 ABL1 PTPRO NKD1 WWOX AXIN2 TMEM131L GNAQ RBPJ LEF1 ANKRD6 WWTR1 PLPP3 TRABD2B BTRC SHH TCF7L2
0.00264287	35	343	1.97581	GO:0048568 embryonic organ development	MTHFD1L BMP7 PSEN1 PCSK5 FZD5 OVOL2 EYA1 DSCAML1 RIPOR2 PLXNA4 EDN1 FGFR2 EPAS1 TGFBR2 ECE1 VASH2 EPN1 GATA2 OSR2 PROX1 RBPJ WHRN SUFU CHST11 LEF1 FOXF1 SMAD3 RUNX2 SHH RARA ZFAT KCNQ1 NTN1 CDX2 GDNF
0.002765	9	38	4.58596	GO:2001057 reactive nitrogen species metabolic process	THAP4 ASS1 AKT1 NOS1 INSR RORA SMAD3 NOS2 DDAH1
0.00279054	27	238	2.19664	GO:0006869 lipid transport	PLSCR1 SLC2A1 AKT2 AKT1 ACSL1 OSBP ABCA1 APOA1 VPS4A ANO6 ABCA4 SLCO3A1 KCNN4 ABCA2 PITPNA SPP1 ATP8A2 ABCG1 PLSCR5 LIPC PITPNC1 PLA2R1 SCARB1 PTPN11 NOS2 KCNQ1 PLA2G2D
0.00279054	14	85	3.18919	GO:0010595 positive regulation of endothelial cell migration	PRKD1 AKT1 CCBE1 FOXP1 ANGPT4 LGMN ETS1 FGF2 ABL1 RIN2 GATA2 PROX1 NRP1 PLPP3
0.00279054	27	238	2.19664	GO:0032535 regulation of cellular component size	RICTOR CDHR2 TMOD1 VASP CAPZB MAP3K13 PRKCE KCNMA1 ARPC2 PLXNA4 EDN1 RTN4 CYFIP2 ANO6 ABL1 KCNN4 PRR16 RPTOR FSTL4 SSH1 DSTN FHOD3 CTTN LMOD1 NKX6-1 ARHGAP18 NTN1
0.0027942	19	140	2.62783	GO:0001666 response to hypoxia	CBFA2T3 EGLN3 ITPR2 NOS1 ANGPT4 PRKCE KCNMA1 EDN1 EPAS1 ARNT2 RORA TIGAR RBPJ SMAD3 BCL2 ITPR1 MYC SCAP NOS2
0.00279487	42	442	1.83992	GO:0045596 negative regulation of cell differentiation	BMP7 BAMBI PSEN1 OVOL2 ACVRL1 MEIS1 PPP3CA SOX6 F2 RTN4 IGFBP5 PKP2 ZNF536 ITPKB CBFB CRIM1 GLIS1 RORA CDK6 GATA2 MEIS2 HDAC4 AXIN2 TMEM131L FSTL4 NFATC2 PROX1 RBPJ SMAD3 SMAD7 ZBTB46 WWTR1 NKX6-1 MYC SHH RARA ZBTB16 USF3 PTPN11 NTN1 FOXA1 DTX1
0.00301714	120	1668	1.39302	GO:0009056 catabolic process	RUFY4 TNFRSF1B FAF2 CNOT2 TRIM2 ACOXL CPEB3 GOT1 BCO1 PLCG2 SMPDL3B NEDD4L CNP CBFA2T3 PSEN1 PRKD1 USP31 AKT2 AKT1 FYN ANGPTL3 CAPN2 HOGA1 PLBD2 WDR41 TNRC6B PLCL2 INSR LGMN CD44 PON2 GLS PRKCE PSMD3 SAMD4A VPS4A DPYD PDE4B CHIT1 LPIN1 SND1 ABHD2 ZNRF3 FAP MARCHF6 AFMID CELA1 NPLOC4 USP48 PRKAG2 CACUL1 TRAF2 PSME4 BAG6 PNKD TRDMT1 PDE4D RNASEH2B SNX18 GALM PNPLA3 FGF2 KMO ABCA2 ZBTB20 ECE1 NKD1 N…
0.00303875	19	141	2.60919	GO:0036293 response to decreased oxygen levels	CBFA2T3 EGLN3 ITPR2 NOS1 ANGPT4 PRKCE KCNMA1 EDN1 EPAS1 ARNT2 RORA TIGAR RBPJ SMAD3 BCL2 ITPR1 MYC SCAP NOS2
0.00310375	20	153	2.53111	GO:0070482 response to oxygen levels	CBFA2T3 EGLN3 ITPR2 NOS1 ANGPT4 PRKCE KCNMA1 EDN1 EPAS1 ARNT2 ATP6V0D1 RORA TIGAR RBPJ SMAD3 BCL2 ITPR1 MYC SCAP NOS2
0.00311173	21	165	2.46438	GO:0048511 rhythmic process	TP73 ASS1 PPARGC1A CDK1 CIPC NTRK2 NR5A1 RORA PPARG PHLPP1 PROX1 RAI1 BTRC ENOX1 HNF4A OPN5 NOS2 DYRK1A KCNQ1 KDM2A NR2F6
0.00314457	54	620	1.68645	GO:0051336 regulation of hydrolase activity	RAPGEF5 FETUB ARHGAP25 RALGPS1 USP6NL GRAMD4 RASGEF1B TBC1D1 SIPA1L3 SIPA1L1 TIAM1 RICTOR FZD10 IQGAP2 EGLN3 PRKD1 NEDD9 AKT2 AKT1 ANGPTL3 MAGI2 WDR41 APOA1 LGMN CD44 MBP RIPOR2 RGS6 NTRK2 TIMP2 CYFIP2 PSME4 FGFR2 DLC1 SNX18 PREX1 FGF2 ABL1 ASAP1 ARHGEF7 MGAT5 PPARGC1B GPR137B SMAD3 PPP1R17 ABR MYC BCAR3 IQGAP1 ASAP2 LRCH1 TBC1D30 MTCH1 BCL2L11
0.00314457	24	202	2.30055	GO:0061448 connective tissue development	BMP7 PPARGC1A CD44 SOX6 EDN1 KLF7 SULF2 FGF2 TGFBR2 EXT2 OSR2 AXIN2 CHST11 SMAD3 SMAD7 RUNX2 FTO RARA COL27A1 ZBTB16 PTPN11 FOXA1 FGF4 MAF
0.00318029	100	1342	1.44284	GO:0033554 cellular response to stress	ERCC1 TNFRSF1B FAF2 TICRR MACROD2 SLC2A1 TP73 FZD1 SHLD2 MFHAS1 RTN4RL1 PSEN1 PRKD1 PTPRK ASS1 MACROD1 NIBAN1 HELB SMUG1 CDK9 UNG AKT1 EYA1 DDB2 FOXP1 PPARGC1A MAP3K13 ANGPT4 EYA4 CDK1 DUSP1 MSH3 MAP2K6 CD44 PRKCE TPD52L1 RNF169 EDN1 NPLOC4 MAP3K4 TRAF2 PSME4 BAG6 SCARA5 SMCHD1 RNASEH2B AKR1B1 NCOA7 STK39 EPAS1 ABL1 DNTT MYLK TOPBP1 ALKBH2 KICS2 RORA CDK6 PHLPP1 BTG2 AXIN2 TNIK BABAM2 RBBP8 USP10…
0.00320547	5	11	8.80135	GO:0034116 positive regulation of heterotypic cell-cell adhesion	BMP7 FGG FGB CD44 SKAP1
0.0032607	32	307	2.01829	GO:0016055 Wnt signaling pathway	FZD10 LEF1 GRB10 DISC1 FZD1 BAMBI PSEN1 FZD5 SMARCA4 INVS CTNND2 EDN1 ZNRF3 CELA1 SULF2 FGF2 ABL1 PTPRO NKD1 WWOX AXIN2 TMEM131L GNAQ RBPJ ANKRD6 WWTR1 PLPP3 TRABD2B BTRC SHH TCF7L2 FRAT2
0.0032607	22	178	2.39318	GO:0002429 immune response-activating cell surface receptor signaling pathway	PLCG2 PTPN6 LPXN PSEN1 CARD11 TESPA1 FYN FOXP1 NFAM1 PLCL2 FYB2 SKAP1 PDE4B BAG6 PDE4D ABL1 KCNN4 TNFRSF21 PRKCB NFATC2 BCL2 TEC
0.0032607	22	178	2.39318	GO:0002757 immune response-activating signal transduction	PLCG2 PTPN6 LPXN PSEN1 CARD11 TESPA1 FYN FOXP1 NFAM1 PLCL2 FYB2 SKAP1 PDE4B BAG6 PDE4D ABL1 KCNN4 TNFRSF21 PRKCB NFATC2 BCL2 TEC
0.00327874	20	154	2.51467	GO:0051056 regulation of small GTPase mediated signal transduction	ARHGAP25 DLC1 SIPA1L2 ABCA1 APOA1 CGNL1 EPS8L2 RIPOR2 ARHGAP26 RALGPS1 ITPKB ABL1 PSD3 NRP1 SIPA1L3 GBF1 ARFGEF2 SIPA1L1 ARHGAP18 CYTH3
0.00341502	32	308	2.01174	GO:0010563 negative regulation of phosphorus metabolic process	SH3BP5 PTPN6 PRKAR1A BMP7 MFHAS1 CBFA2T3 PSEN1 NIBAN1 AKT1 DUSP1 PRKAG2 KAT2B PRKCZ ABL1 MLLT1 ABCA2 PTPRO ERRFI1 HDAC4 GNAQ CTDSP2 TIGAR MGAT5 PTPN1 PRR5L SMAD7 WWTR1 PLPP3 IQGAP1 JUN GRB10 DUSP6
0.00341502	32	308	2.01174	GO:0045936 negative regulation of phosphate metabolic process	SH3BP5 PTPN6 PRKAR1A BMP7 MFHAS1 CBFA2T3 PSEN1 NIBAN1 AKT1 DUSP1 PRKAG2 KAT2B PRKCZ ABL1 MLLT1 ABCA2 PTPRO ERRFI1 HDAC4 GNAQ CTDSP2 TIGAR MGAT5 PTPN1 PRR5L SMAD7 WWTR1 PLPP3 IQGAP1 JUN GRB10 DUSP6
0.00342184	53	608	1.68789	GO:0006082 organic acid metabolic process	ACOXL GOT1 THAP4 MTHFD1L CBFA2T3 SLC2A9 PSEN1 PDHB ELOVL2 ASS1 MALRD1 AKT2 AKT1 ANGPTL3 PDHX ACSL1 HOGA1 INSR GLS PRKCE LPIN1 HPD EDN1 AFMID PRKAG2 PNKD PNPLA3 KMO NR5A2 BHMT ZBTB20 CPT1A HDAC4 PAH TIGAR PROX1 EPHX1 PFKP ACAT1 LIPC BCAT1 CYP2U1 LGSN MGST3 ABAT CYP26C1 LARS2 SCAP HNF4A NOS2 PC DDAH1 SLC39A8
0.00353532	52	594	1.69507	GO:0043436 oxoacid metabolic process	ACOXL GOT1 THAP4 MTHFD1L CBFA2T3 PSEN1 PDHB ELOVL2 ASS1 MALRD1 AKT2 AKT1 ANGPTL3 PDHX ACSL1 HOGA1 INSR GLS PRKCE LPIN1 HPD EDN1 AFMID PRKAG2 PNKD PNPLA3 KMO NR5A2 BHMT ZBTB20 CPT1A HDAC4 PAH TIGAR PROX1 EPHX1 PFKP ACAT1 LIPC BCAT1 CYP2U1 LGSN MGST3 ABAT CYP26C1 LARS2 SCAP HNF4A NOS2 PC DDAH1 SLC39A8
0.00366201	7	24	5.64753	GO:0035335 peptidyl-tyrosine dephosphorylation	PTPN6 EYA1 DUSP1 PTPRO PTPN1 PTPN11 DUSP6
0.00376124	14	88	3.08047	GO:0001823 mesonephros development	BMP7 BMPER EYA1 FAT4 FGF2 OSR2 SMAD3 BCL2 SMAD7 SHH RARA ZBTB16 HS3ST3A1 GDNF
0.00376124	19	144	2.55484	GO:0045637 regulation of myeloid cell differentiation	RUNX1 NEDD9 FOXP1 PRXL2A MEIS1 PPP3CA ETS1 ITPKB CDK6 GATA2 MEIS2 RBFOX2 PPARGC1B LEF1 ZBTB46 SMAP1 MYC RARA ZBTB16
0.00376124	32	310	1.99876	GO:0198738 cell-cell signaling by wnt	FZD10 LEF1 GRB10 DISC1 FZD1 BAMBI PSEN1 FZD5 SMARCA4 INVS CTNND2 EDN1 ZNRF3 CELA1 SULF2 FGF2 ABL1 PTPRO NKD1 WWOX AXIN2 TMEM131L GNAQ RBPJ ANKRD6 WWTR1 PLPP3 TRABD2B BTRC SHH TCF7L2 FRAT2
0.00378778	17	121	2.72042	GO:0006836 neurotransmitter transport	MCTP1 STXBP5 SLC6A9 SLC6A11 SLC22A3 PSEN1 CPLX1 PTPRN2 PNKD SLC1A2 SLC22A1 PPARG PRKCB NRXN2 SLC29A4 CTBP2 GDNF
0.00399783	82	1062	1.49507	GO:0031327 negative regulation of cellular biosynthetic process	CNOT2 DNMT3A CPEB3 ZNF423 HOXC8 FZD1 BMP7 CBFA2T3 PSEN1 PTPRK MALRD1 CUX2 SMARCA4 FOXP1 NAB1 ACVRL1 TNRC6B CIPC SAMD4A ZNF703 EDN1 JARID2 KLF7 CELA1 ZNF536 MORC1 WWC1 CBFB OPN3 ABCA2 ZBTB20 GLIS1 GATA2 JAZF1 PRDM16 BTG2 SORBS3 HDAC4 OSR2 NFATC2 PROX1 RBPJ SUFU EPHX1 NFIX PPARGC1B LEF1 FOXF1 SMAD3 SMAD7 MECOM RUNX2 ZBTB46 PLCB1 NR6A1 PUM1 WWTR1 ZNF827 TRIM24 MYC CTBP2 NPAS1 BTRC FTO ZFHX3 SHH RARA…
0.00399783	133	1901	1.35469	GO:0033036 macromolecule localization	WDFY4 BACE2 GRIP1 MRAP PLSCR1 STX16 COPG1 ZNF423 SLC2A1 NEDD4L ASIC2 BMP7 MFHAS1 PSEN1 DNAH11 PRKD1 NEDD9 PTPRK RAB31 VPS41 FHIP1A PTPN14 CDK9 AKT2 BMPER AKT1 FGG FYN SCAMP4 CEP83 ANGPTL3 ACSL1 OSBP CNTNAP2 ABCA1 ANK3 CDK1 APOA1 ADCY5 CPLX1 PPP3CA FGB CCDC186 SKAP1 PRKCE CRB1 VPS4A BICD2 F2 CGNL1 RIPOR2 PACSIN2 JARID2 RTN4 KLF7 NPLOC4 ANO6 PTPRN2 TTC7B FAF2 BAG6 ABCA4 SLCO3A1 PKP2 NR5A1 FITM1 ANK…
0.00404145	21	169	2.40605	GO:0001763 morphogenesis of a branching structure	BMP7 FZD5 EYA1 RERE MAP3K13 EDN1 RTN4 FAT4 FGF2 ABL1 TGFBR2 PROX1 COL4A1 LEF1 FOXF1 BCL2 BTRC SHH HS3ST3A1 FOXA1 GDNF
0.00404145	28	258	2.10141	GO:0034329 cell junction assembly	SDK1 ASIC2 FZD1 PTPRK FZD5 CUX2 ADGRB3 CNTNAP2 ACVRL1 PTPRD NTRK2 PKP2 DLC1 ABL1 PTPRO TBX5 CLSTN3 BCL2 SMAD7 NRP1 NRXN2 GRID2 PEAK1 KIRREL3 ADGRL2 NTN1 PKP3 SLITRK5
0.00426604	15	100	2.90444	GO:0015748 organophosphate ester transport	PLSCR1 OSBP ABCA1 APOA1 LRRC8B ANO6 ABCA4 KCNN4 SLC25A33 PITPNA ATP8A2 ABCG1 PLSCR5 PITPNC1 SCARB1
0.00428916	42	453	1.79524	GO:0007420 brain development	TACC2 MACROD2 ZNF423 PLXNA2 BMP7 RTN4RL1 PSEN1 AK8 LAMB1 FYN RERE CNTNAP2 DSCAML1 STK36 SOX6 PLXNA4 NTRK2 RTN4 SLIT1 FAT4 BAG6 KDM4B FGF2 ABL1 TGFBR2 SLC1A2 ARNT2 RORA GATA2 BTG2 RBFOX2 PROX1 RBPJ WHRN COL4A1 LEF1 BCL2 PLCB1 GRID2 SHH PTPN11 KIRREL3
0.00428916	18	134	2.601	GO:0010594 regulation of endothelial cell migration	PRKD1 BMPER AKT1 CCBE1 FOXP1 ACVRL1 ANGPT4 LGMN ETS1 FGF2 ABL1 RIN2 GATA2 PROX1 NRP1 PLPP3 MEF2C FGF4
0.00436006	19	146	2.51984	GO:0050679 positive regulation of epithelial cell proliferation	CCR3 PRKD1 AKT1 EYA1 ACVRL1 ZNF703 RTN4 FGF2 VASH2 GATA2 OSR2 PROX1 RBPJ RUNX2 NME2 MYC SHH JUN TCF7L2
0.00437555	23	195	2.28384	GO:0007162 negative regulation of cell adhesion	PTPN6 GPNMB LPXN PRKAR1A ASS1 AKT1 ACVRL1 APOA1 DUSP1 MBP RIPOR2 DLC1 MAD1L1 CBFB ABL1 TNFRSF21 TMEM131L AJAP1 SMAD7 SHH PTPN11 DTX1 PLA2G2D
0.00442306	29	273	2.05687	GO:0007409 axonogenesis	TIAM1 BMP7 PSEN1 UNC5A VASP MAP3K13 CRMP1 PLXNA4 EDN1 RTN4 SLIT1 NFASC KLF7 ABL1 PTPRO ECE1 FSTL4 ALCAM BCL2 NRP1 NKX6-1 B4GALT5 BOC SHH SIPA1L1 PTPN11 NTN1 SLITRK5 GDNF
0.00446975	28	260	2.08524	GO:0050808 synapse organization	SDK1 ASIC2 FZD1 PSEN1 NEDD9 CUX2 ADGRB3 FYN PTPRD LGMN MUSK CTNND2 NTRK2 NFASC PDZRN3 ABL1 NFIA PTPRO COL4A1 CLSTN3 NRXN2 CTTN GRID2 KIRREL3 ADGRL2 NTN1 SLITRK5 GDNF
0.00446975	9	41	4.25041	GO:0055017 cardiac muscle tissue growth	PRKAR1A TP73 TENM4 EDN1 JARID2 FGF2 TBX5 RBPJ VGLL4
0.0045206	26	234	2.15144	GO:0034765 regulation of ion transmembrane transport	DPP6 PLCG2 PTPN6 NEDD4L ASIC2 PSEN1 PRKD1 KCNAB1 FYN CHRM3 PRKCE CACNA2D1 PDE4B F2 EDN1 CACNA1E ANO6 NETO1 STK39 ABL1 KCNQ3 SLC43A2 CNIH3 KCNIP1 KCNG4 KCNQ1
0.00452742	30	287	2.024	GO:0010876 lipid localization	PLSCR1 SLC2A1 AKT2 AKT1 ANGPTL3 ACSL1 OSBP ABCA1 APOA1 VPS4A ANO6 ABCA4 SLCO3A1 FITM1 KCNN4 ABCA2 PITPNA SPP1 ATP8A2 ABCG1 PLSCR5 LIPC PITPNC1 FTO PLA2R1 SCARB1 PTPN11 NOS2 KCNQ1 PLA2G2D
0.00453315	7	25	5.42163	GO:0032743 positive regulation of interleukin-2 production	PLCG2 RUNX1 CARD11 PDE4B TRAF2 PDE4D ABL1
0.00455461	18	135	2.58173	GO:0098657 import into cell	SLC2A1 SLC6A11 SLC22A3 PSEN1 AKT2 AKT1 FYN ACSL1 LRRC8B SCNN1B SLC1A2 SLC22A1 SLC43A2 SLC29A4 KCNK9 KCNQ1 SLC39A8 GDNF
0.00470565	5	12	8.0679	GO:0033689 negative regulation of osteoblast proliferation	AXIN2 MN1 SMAD3 BCL2 NELL1
0.0048013	4	7	11.0646	GO:0032489 regulation of Cdc42 protein signal transduction	ABCA1 APOA1 ABL1 NRP1
0.0048013	4	7	11.0646	GO:0060044 negative regulation of cardiac muscle cell proliferation	TP73 JARID2 TBX5 VGLL4
0.00496227	16	113	2.74166	GO:0030902 hindbrain development	ZNF423 PLXNA2 BMP7 RERE FGF2 ABL1 RORA GATA2 RBFOX2 PROX1 WHRN LEF1 BCL2 GRID2 SHH PTPN11
0.00498513	30	289	2.01	GO:0023061 signal release	BACE2 MCTP1 STXBP5 PSEN1 FGG ABCA1 ADCY5 CPLX1 FGB CCDC186 PRKCE EDN1 KLF7 PTPRN2 PNKD PPARG SPP1 PRKCB LTBP4 ARHGEF7 ANO1 NRXN2 NKX6-1 CTBP2 TCF7L2 HNF4A PTPN11 NOS2 KCNQ1 PIM3
0.00502689	34	344	1.91378	GO:0001525 angiogenesis	CCR3 PRKD1 FZD5 OVOL2 ADGRB3 BMPER AKT1 CCBE1 ANGPTL3 ACVRL1 ANGPT4 MEIS1 PKNOX1 ETS1 EDN1 EFNB2 CELA1 EPAS1 FGF2 ABL1 TGFBR2 VASH2 EPN1 RORA GATA2 PRKCB RBPJ COL4A1 LEF1 MYH9 NRP1 COL4A2 SHH JUN
0.00512569	85	1121	1.4682	GO:0055085 transmembrane transport	SLC38A1 DPP6 KCNG4 SLC14A2 SLC20A2 PLCG2 SLC2A1 PTPN6 SLC30A9 NEDD4L ASIC2 SLC44A1 SLC26A7 SLC2A9 SLC22A3 PSEN1 PRKD1 ANKH KCNAB1 SLC2A13 AKT2 ITPR2 AKT1 FYN ABCA1 TMCO3 INSR KCNC2 CHRM3 PRKCE SV2C KCNMA1 CACNA2D1 PDE4B F2 EDN1 LRRC8B CACNA1E ANO6 RYR3 SLC25A37 ABCA4 SLCO3A1 SLC25A13 SLC22A23 SCARA5 NETO1 SLC5A10 STK39 PIEZO2 FGF2 OPN3 ABL1 SCNN1B SLC1A2 ABCA2 ATP6V0D1 SLC22A1 SLC25A33 PRKCB KCNQ…
0.005548	14	92	2.94654	GO:0010811 positive regulation of cell-substrate adhesion	NEDD9 APOA1 SKAP1 PRKCE ARPC2 PREX1 ABL1 RIN2 CDK6 NID1 UTRN FOXF1 NRP1 COL26A1
0.00555323	35	360	1.88251	GO:0032787 monocarboxylic acid metabolic process	ACOXL MTHFD1L CBFA2T3 PSEN1 PDHB ELOVL2 MALRD1 AKT2 AKT1 ANGPTL3 PDHX ACSL1 HOGA1 INSR PRKCE LPIN1 EDN1 PRKAG2 PNKD PNPLA3 KMO NR5A2 ZBTB20 CPT1A HDAC4 TIGAR PROX1 EPHX1 PFKP LIPC CYP2U1 ABAT CYP26C1 SCAP PC
0.00569483	8	34	4.55599	GO:0006809 nitric oxide biosynthetic process	ASS1 AKT1 NOS1 INSR RORA SMAD3 NOS2 DDAH1
0.00569483	79	1029	1.48656	GO:0010558 negative regulation of macromolecule biosynthetic process	CNOT2 DNMT3A CPEB3 ZNF423 HOXC8 FZD1 BMP7 CBFA2T3 PSEN1 PTPRK CUX2 SMARCA4 FOXP1 NAB1 ACVRL1 TNRC6B CIPC SAMD4A ZNF703 EDN1 JARID2 KLF7 CELA1 ZNF536 MORC1 WWC1 CBFB ZBTB20 GLIS1 GATA2 JAZF1 PRDM16 BTG2 SORBS3 HDAC4 OSR2 NFATC2 PROX1 RBPJ SUFU EPHX1 NFIX PPARGC1B LEF1 FOXF1 SMAD3 SMAD7 MECOM RUNX2 ZBTB46 PLCB1 NR6A1 PUM1 WWTR1 ZNF827 TRIM24 MYC CTBP2 NPAS1 BTRC FTO ZFHX3 SHH RARA CIITA ETV6 JUN TC…
0.00569483	70	886	1.52981	GO:0045892 negative regulation of transcription DNA-templated	DNMT3A CPEB3 ZNF423 HOXC8 FZD1 BMP7 CBFA2T3 PSEN1 PTPRK CUX2 SMARCA4 FOXP1 NAB1 CIPC ZNF703 EDN1 JARID2 KLF7 CELA1 ZNF536 MORC1 WWC1 CBFB ZBTB20 GLIS1 GATA2 JAZF1 PRDM16 SORBS3 HDAC4 OSR2 NFATC2 PROX1 RBPJ SUFU NFIX PPARGC1B LEF1 FOXF1 SMAD3 SMAD7 MECOM RUNX2 ZBTB46 PLCB1 NR6A1 WWTR1 ZNF827 TRIM24 MYC CTBP2 NPAS1 BTRC ZFHX3 SHH RARA CIITA ETV6 JUN TCF7L2 ZBTB16 HNF4A MEF2C KDM2A FOXN3 CDX2 FOXA1 …
0.00569483	8	34	4.55599	GO:0060038 cardiac muscle cell proliferation	PRKAR1A TP73 TENM4 JARID2 FGF2 TBX5 RBPJ VGLL4
0.00569483	8	34	4.55599	GO:1901861 regulation of muscle tissue development	MRTFB PPARGC1A IGFBP5 LEF1 SMAD3 BCL2 SHH MEF2C
0.0057177	22	187	2.278	GO:0002768 immune response-regulating cell surface receptor signaling pathway	PLCG2 PTPN6 LPXN PSEN1 CARD11 TESPA1 FYN FOXP1 NFAM1 PLCL2 FYB2 SKAP1 PDE4B BAG6 PDE4D ABL1 KCNN4 TNFRSF21 PRKCB NFATC2 BCL2 TEC
0.0057177	19	150	2.45264	GO:0002790 peptide secretion	BACE2 FGG ABCA1 ADCY5 CPLX1 FGB CCDC186 PRKCE EDN1 KLF7 PTPRN2 ARHGEF7 ANO1 NKX6-1 TCF7L2 HNF4A PTPN11 NOS2 PIM3
0.00578174	80	1046	1.48091	GO:0007010 cytoskeleton organization	SPAG16 ARHGAP25 STK36 DLC1 KRT15 TACC2 EPB41L4B NAV3 RICTOR SETD3 PRKAR1A DISC1 FZD10 IQGAP2 MAP6 NEDD9 FMNL3 ITGB5 TMOD1 VASP CAPN2 PARVB CAPZB DAAM1 DNAH7 APOA1 DOCK2 CRMP1 PRKCE BICD2 FMNL2 CGNL1 ARPC2 EDN1 PACSIN2 CYFIP2 EVL ARHGAP26 PKP2 AFAP1 KAT2B PRKCZ DSP ABL1 ABLIM2 FBXW5 SORBS3 MYO1B SSH1 TNIK PROX1 ELMO1 PPARGC1B PTPN1 DSTN ESPN BCL2 MYH9 NRP1 BFSP1 FHOD3 NUDC CTTN MTSS1 LMOD1 EPB41 S…
0.00583569	13	82	3.06974	GO:0046632 alpha-beta T cell differentiation	PRKCZ ITPKB CBFB ABL1 TGFBR2 RORA LEF1 BCL2 SMAD7 SHH RARA ZBTB16 PLA2G2D
0.00584852	44	491	1.73517	GO:0032940 secretion by cell	BACE2 MCTP1 RAB3C STXBP5 PCSK6 PSEN1 EXOC4 RAB31 FGG ABCA1 ADCY5 CPLX1 FGB CCDC186 PRKCE VPS4A EDN1 NTRK2 KLF7 TNFRSF1B PTPRN2 PNKD KCNN4 PPARG SPP1 PRKCB LTBP4 ABCG1 ARHGEF7 FOXF1 ANO1 MYH9 NRXN2 RIMS3 NKX6-1 CTBP2 TCF7L2 HNF4A PTPN11 SYT16 NOS2 KCNQ1 PIM3 RAB10
0.00584852	29	279	2.01264	GO:0050678 regulation of epithelial cell proliferation	CCR3 PRKD1 PTPRK OVOL2 AKT1 EYA1 ACVRL1 ZNF703 RTN4 SULF2 FGFR2 FGF2 VASH2 CDK6 GATA2 OSR2 PROX1 RBPJ SMAD3 RUNX2 NME2 TRIM24 MYC SGPP2 SHH JUN TCF7L2 MEF2C MTSS1
0.00587209	6	19	6.11462	GO:0050857 positive regulation of antigen receptor-mediated signaling pathway	CARD11 TESPA1 FOXP1 NFAM1 KCNN4 PRKCB
0.00594023	14	93	2.91485	GO:0002062 chondrocyte differentiation	SOX6 SULF2 TGFBR2 EXT2 OSR2 AXIN2 CHST11 SMAD3 SMAD7 RUNX2 COL27A1 ZBTB16 PTPN11 MAF
0.00600887	70	889	1.52464	GO:1903507 negative regulation of nucleic acid-templated transcription	DNMT3A CPEB3 ZNF423 HOXC8 FZD1 BMP7 CBFA2T3 PSEN1 PTPRK CUX2 SMARCA4 FOXP1 NAB1 CIPC ZNF703 EDN1 JARID2 KLF7 CELA1 ZNF536 MORC1 WWC1 CBFB ZBTB20 GLIS1 GATA2 JAZF1 PRDM16 SORBS3 HDAC4 OSR2 NFATC2 PROX1 RBPJ SUFU NFIX PPARGC1B LEF1 FOXF1 SMAD3 SMAD7 MECOM RUNX2 ZBTB46 PLCB1 NR6A1 WWTR1 ZNF827 TRIM24 MYC CTBP2 NPAS1 BTRC ZFHX3 SHH RARA CIITA ETV6 JUN TCF7L2 ZBTB16 HNF4A MEF2C KDM2A FOXN3 CDX2 FOXA1 …
0.00604458	31	307	1.95522	GO:0007015 actin filament organization	ARHGAP25 RICTOR IQGAP2 ITGB5 TMOD1 VASP CAPZB APOA1 PRKCE CGNL1 ARPC2 CYFIP2 EVL DLC1 ABL1 SORBS3 MYO1B SSH1 PROX1 PPARGC1B DSTN ESPN BCL2 NRP1 FHOD3 CTTN LMOD1 MICAL2 ARHGAP18 PPFIA1 NEBL
0.00612405	70	890	1.52293	GO:1902679 negative regulation of RNA biosynthetic process	DNMT3A CPEB3 ZNF423 HOXC8 FZD1 BMP7 CBFA2T3 PSEN1 PTPRK CUX2 SMARCA4 FOXP1 NAB1 CIPC ZNF703 EDN1 JARID2 KLF7 CELA1 ZNF536 MORC1 WWC1 CBFB ZBTB20 GLIS1 GATA2 JAZF1 PRDM16 SORBS3 HDAC4 OSR2 NFATC2 PROX1 RBPJ SUFU NFIX PPARGC1B LEF1 FOXF1 SMAD3 SMAD7 MECOM RUNX2 ZBTB46 PLCB1 NR6A1 WWTR1 ZNF827 TRIM24 MYC CTBP2 NPAS1 BTRC ZFHX3 SHH RARA CIITA ETV6 JUN TCF7L2 ZBTB16 HNF4A MEF2C KDM2A FOXN3 CDX2 FOXA1 …
0.00612405	82	1081	1.46879	GO:0009890 negative regulation of biosynthetic process	CNOT2 DNMT3A CPEB3 ZNF423 HOXC8 FZD1 BMP7 CBFA2T3 PSEN1 PTPRK MALRD1 CUX2 SMARCA4 FOXP1 NAB1 ACVRL1 TNRC6B CIPC SAMD4A ZNF703 EDN1 JARID2 KLF7 CELA1 ZNF536 MORC1 WWC1 CBFB OPN3 ABCA2 ZBTB20 GLIS1 GATA2 JAZF1 PRDM16 BTG2 SORBS3 HDAC4 OSR2 NFATC2 PROX1 RBPJ SUFU EPHX1 NFIX PPARGC1B LEF1 FOXF1 SMAD3 SMAD7 MECOM RUNX2 ZBTB46 PLCB1 NR6A1 PUM1 WWTR1 ZNF827 TRIM24 MYC CTBP2 NPAS1 BTRC FTO ZFHX3 SHH RARA…
0.00612405	35	363	1.86695	GO:0044089 positive regulation of cellular component biogenesis	NAV3 PLCG2 RICTOR ASIC2 BMP7 VASP CUX2 ADGRB3 CNTNAP2 ABCA1 APOA1 PTPRD SKAP1 PRKCE VPS4A ERCC1 ARPC2 EPS8L2 RIPOR2 NTRK2 EVL SNX18 ABL1 TBX5 SORBS3 SEPTIN9 SMAD3 CLSTN3 NRP1 CTTN LMOD1 GRID2 TRABD2B ADGRL2 BCL2L11
0.00618747	16	116	2.67075	GO:0001837 epithelial to mesenchymal transition	BMP7 BAMBI OVOL2 EDN1 RTN4 TGFBR2 AXIN2 RBPJ LEF1 SMAD3 SMAD7 WWTR1 TCF7L2 USF3 FOXA1 TIAM1
0.00618747	28	267	2.03057	GO:0042326 negative regulation of phosphorylation	SH3BP5 PTPN6 PRKAR1A BMP7 CBFA2T3 PSEN1 NIBAN1 AKT1 DUSP1 PRKAG2 KAT2B PRKCZ ABL1 MLLT1 PTPRO ERRFI1 HDAC4 GNAQ CTDSP2 TIGAR PTPN1 PRR5L SMAD7 WWTR1 PLPP3 JUN GRB10 DUSP6
0.00618747	44	493	1.72813	GO:0060322 head development	TACC2 MACROD2 ZNF423 PLXNA2 BMP7 RTN4RL1 PSEN1 AK8 LAMB1 FYN RERE CNTNAP2 DSCAML1 STK36 SOX6 PLXNA4 NTRK2 RTN4 SLIT1 FAT4 BAG6 KDM4B FGF2 ABL1 TGFBR2 SLC1A2 ARNT2 RORA GATA2 BTG2 OSR2 RBFOX2 PROX1 RBPJ WHRN COL4A1 LEF1 BCL2 PLCB1 GRID2 SHH RARA PTPN11 KIRREL3
0.00631371	27	254	2.05827	GO:0043010 camera-type eye development	SDK1 BMP7 FZD5 TMOD1 SMARCA4 CELF4 ACVRL1 MEIS1 PKNOX1 CRB1 NTRK2 FGF2 TGFBR2 OSR2 CACNA1C PROX1 COL4A1 SMAD3 TENM3 BFSP1 RCN1 BCAR3 SHH RARA JUN OPN5 MAF
0.00658049	5	13	7.44729	GO:0032634 interleukin-5 production	PDE4D PRKCZ TNFRSF21 LEF1 RARA
0.00658049	5	13	7.44729	GO:0032674 regulation of interleukin-5 production	PDE4D PRKCZ TNFRSF21 LEF1 RARA
0.00668584	29	282	1.99123	GO:0007178 transmembrane receptor protein serine/threonine kinase signaling pathway	ZNF423 FZD1 BMP7 BAMBI PTPRK ITGB5 OVOL2 BMPER ACVRL1 BTBD11 ZNF703 ZC3H3 ABL1 TGFBR2 CRIM1 ELAPOR2 PRDM16 TAB1 LTBP4 RGMB RBPJ CHST11 LEF1 SMAD3 SMAD7 RUNX2 WWTR1 JUN HNF4A
0.0067063	16	117	2.64793	GO:0046631 alpha-beta T cell activation	WDFY4 CARD11 DOCK2 PRKCZ ITPKB CBFB ABL1 TGFBR2 RORA LEF1 BCL2 SMAD7 SHH RARA ZBTB16 PLA2G2D
[truncated: 682 more rows]

## Sheet: E_LvsLR_CC terms
Enrichment FDR	nGenes	Pathway Genes	Fold Enrichment	Terms	Genes
[truncated: 121 more rows]

## Sheet: F_LvsLR_MF terms
Enrichment FDR	nGenes	Pathway Genes	Fold Enrichment	Terms	Genes
[truncated: 244 more rows]

## Sheet: G_HvsLR_BP terms
Enrichment FDR	nGenes	Pathway Genes	Fold Enrichment	Terms	Genes
[truncated: 1,000 more rows]

[truncated: 5 more sheets: H_HvsLR_CC terms, I_HvsLR_MF terms, J_LvsH_KEGG pathway, K_LvsLR_KEGG pathway, L_HvsLR_KEGG pathway]
