# Supplementary material for: In search of epigenetic hallmarks of different tissues: an integrative omics study of horse liver, lung, and heart
Source: Mamm Genome. 2024 Aug 14;35(4):600–20. doi: 10.1007/s00335-024-10057-0 (PMC11522055; doi:10.1007/s00335-024-10057-0)
Supplement: Supplementary file 7 — Supplementary Material 7: Table S7. The list of differentially expressed microRNAs (DEmiRNAs) identified in lung versus heart (A), lung vs. liver (B), and heart vs. liver (C) comparisons. [file 335_2024_10057_MOESM7_ESM.xlsx]

## Sheet: A_Q3_Gene Promoter
Ensembl gene accession number	Gene symbol	Chromosom	DMS location on chromosome	DMS location in gene region	meth.diff	Expression FC	padj	Gene expression in the lung	Gene expression in the liver
ENSECAG00000024883	MTCH1	20	37729720	upstream_gene_variant	-34.8454	386.168	0.00107978	1917.93	1531.76
ENSECAG00000024883	MTCH1	20	37729752	upstream_gene_variant	-32.0199	386.168	0.00107978	1917.93	1531.76
ENSECAG00000026887	TSPAN8	6	86791089	5_prime_UTR_variant	-26.4142	3246.88	4.31301e-172	3365.81	118.934
ENSECAG00000026887	TSPAN8	6	86791102	5_prime_UTR_variant	-27.7915	3246.88	4.31301e-172	3365.81	118.934
ENSECAG00000026887	TSPAN8	6	86791118	5_prime_UTR_variant	-28.836	3246.88	4.31301e-172	3365.81	118.934
ENSECAG00000012110	MRPL15	9	30220841	upstream_gene_variant	-36.0952	126.98	0.000539716	3310.24	3183.26
ENSECAG00000012110	MRPL15	9	30220848	upstream_gene_variant	-36.4943	126.98	0.000539716	3310.24	3183.26
ENSECAG00000012110	MRPL15	9	30220860	upstream_gene_variant	-41.1535	126.98	0.000539716	3310.24	3183.26
ENSECAG00000012110	MRPL15	9	30220863	upstream_gene_variant	-39.5731	126.98	0.000539716	3310.24	3183.26
ENSECAG00000012110	MRPL15	9	30220867	upstream_gene_variant	-38.0156	126.98	0.000539716	3310.24	3183.26
ENSECAG00000012110	MRPL15	9	30220893	upstream_gene_variant	-27.668	126.98	0.000539716	3310.24	3183.26
ENSECAG00000016192	EPN1	10	25211432	upstream_gene_variant	31.5217	-2682.15	0.023683	1605.75	4287.9
ENSECAG00000017104	ERRFI1	2	43040572	upstream_gene_variant	27.9514	-2856.43	1.08928e-14	689.44	3545.87
ENSECAG00000017104	ERRFI1	2	43040605	upstream_gene_variant	31.5181	-2856.43	1.08928e-14	689.44	3545.87
ENSECAG00000017104	ERRFI1	2	43040609	upstream_gene_variant	29.4271	-2856.43	1.08928e-14	689.44	3545.87
ENSECAG00000010227	LGMN	24	35750731	upstream_gene_variant	45	-1641.04	1.33004e-05	1288.04	2929.08
ENSECAG00000008852	ABCA1	25	11184789	upstream_gene_variant	48.7598	-2438.5	0.000840716	402.281	2840.78
ENSECAG00000007612	PPP1R1A	6	72262160	upstream_gene_variant	29.0263	-4870.69	5.95107e-93	2.29383	4872.98
ENSECAG00000011720	METTL7B	6	74379169	upstream_gene_variant	40.232	-22400.6	6.02188e-22	25.3057	22425.9

## Sheet: B_Q3_Gene Body 
Ensembl gene accession number	Gene symbol	Chromosom	DMS location on chromosome	DMS location in gene region	meth.diff	Expression FC	padj	Gene expression in the lung	Gene expression in the liver
ENSECAG00000005833	PTPRK	10	76303243	intron_variant	-39.3545	-884.725	0.0269579	850.945	1735.67
ENSECAG00000005833	PTPRK	10	76303259	intron_variant	-41.2037	-884.725	0.0269579	850.945	1735.67
ENSECAG00000005833	PTPRK	10	76303267	intron_variant	-39.5284	-884.725	0.0269579	850.945	1735.67
ENSECAG00000010572	PSMD3	11	22558431	intron_variant	-29.0135	-1072.24	5.72419e-05	793.022	1865.26
ENSECAG00000016852	CPT1A	12	31726201	intron_variant	-37.9832	-444.804	0.0261674	573.894	1018.7
ENSECAG00000020314	ANO1	12	32744273	intron_variant	-25.6242	-2216.77	4.50275e-06	77.8472	2294.62
ENSECAG00000020314	ANO1	12	32744324	intron_variant	-35.6965	-2216.77	4.50275e-06	77.8472	2294.62
ENSECAG00000020314	ANO1	12	32776349	intron_variant	-27.0136	-2216.77	4.50275e-06	77.8472	2294.62
ENSECAG00000020314	ANO1	12	32776385	intron_variant	-34.1469	-2216.77	4.50275e-06	77.8472	2294.62
ENSECAG00000020314	ANO1	12	32776389	intron_variant	-36.0924	-2216.77	4.50275e-06	77.8472	2294.62
ENSECAG00000013671	EIF3B	13	1979843	intron_variant	-38.127	-470.197	3.97767e-06	1046.65	1516.85
ENSECAG00000013671	EIF3B	13	1979848	intron_variant	-39.5902	-470.197	3.97767e-06	1046.65	1516.85
ENSECAG00000013671	EIF3B	13	1979903	intron_variant	-33.134	-470.197	3.97767e-06	1046.65	1516.85
ENSECAG00000030386	ZKSCAN1	13	8011313	intron_variant	-25.0508	-263.261	4.0116e-05	1170.93	1434.19
ENSECAG00000014081	WWC1	14	11803321	intron_variant	-25.7516	-283.185	1.13313e-23	836.889	1120.07
ENSECAG00000014081	WWC1	14	11803331	intron_variant	-25.9562	-283.185	1.13313e-23	836.889	1120.07
ENSECAG00000014081	WWC1	14	11803338	intron_variant	-27.2407	-283.185	1.13313e-23	836.889	1120.07
ENSECAG00000014081	WWC1	14	11803345	intron_variant	-25.9449	-283.185	1.13313e-23	836.889	1120.07
ENSECAG00000009496	WDR41	14	88270108	intron_variant	-32.6098	-277.835	0.036893	359.754	637.589
ENSECAG00000009496	WDR41	14	88270138	intron_variant	-38.4871	-277.835	0.036893	359.754	637.589
ENSECAG00000009496	WDR41	14	88270232	intron_variant	-36.2271	-277.835	0.036893	359.754	637.589
ENSECAG00000009496	WDR41	14	88270279	intron_variant	-30.4564	-277.835	0.036893	359.754	637.589
ENSECAG00000016966	VWA3B	15	11440572	intron_variant	-44.0599	-331.049	4.77827e-26	368.767	699.816
ENSECAG00000016966	VWA3B	15	11440592	intron_variant	-48.9779	-331.049	4.77827e-26	368.767	699.816
ENSECAG00000004220	SLC6A11	16	7632250	intron_variant	-28.3333	-2148.88	0.0267077	0.361119	2149.25
ENSECAG00000023528	ATP2B2	16	8024561	intron_variant	-33.0642	-897.694	1.10768e-07	3.96866	901.663
ENSECAG00000013925	KAT2B	16	63677245	intron_variant	-26.0461	-556.075	0.0033434	1138.65	1694.73
ENSECAG00000007830	-	18	75657256	intron_variant	-29.1318	-5787.7	0.0409638	949.216	6736.91
ENSECAG00000022249	B4GALT5	22	38784405	intron_variant	-28.9232	-108.31	1.66222e-05	425.326	533.636
ENSECAG00000024286	SIPA1L1	24	17332473	intron_variant	-34.7096	-297.812	6.28039e-15	1025.9	1323.71
ENSECAG00000004387	PSEN1	24	18747636	intron_variant	-30.5625	-17.532	0.00193181	464.358	481.89
ENSECAG00000002233	SLC44A1	25	11562532	intron_variant	-33.0602	-177.33	1.14051e-11	567.86	745.19
ENSECAG00000002233	SLC44A1	25	11562546	intron_variant	-33.7955	-177.33	1.14051e-11	567.86	745.19
ENSECAG00000018914	EPB41L4B	25	14882661	intron_variant	-27.5464	-1093.41	2.25955e-23	347.35	1440.77
ENSECAG00000010622	RPL12	25	31512787	intron_variant	-27.3999	-80.2094	1.31121e-11	1299.85	1380.06
ENSECAG00000005305	BACE2	26	38229540	intron_variant	-28.0044	-1514.92	0.000678742	368.35	1883.27
ENSECAG00000016361	COL18A1	26	41831874	intron_variant	-28.7303	-28302.9	0.0132499	633.975	28936.9
ENSECAG00000007508	IRF2	27	25609389	intron_variant	-39.2129	-218.416	0.00772573	1121.93	1340.35
ENSECAG00000007508	IRF2	27	25609456	intron_variant	-30.1822	-218.416	0.00772573	1121.93	1340.35
ENSECAG00000015150	EIF3L	28	36313725	intron_variant	-31.6694	-1622.44	0.000324619	2588.59	4211.03
ENSECAG00000022320	MGST3	5	29019366	intron_variant	-38.1014	-210.75	6.11471e-15	427.207	637.958
ENSECAG00000010881	DPYD	5	64741573	intron_variant	-29.8371	-469.359	8.87518e-14	577.088	1046.45
ENSECAG00000024997	DDAH1	5	75331374	intron_variant	-34.7573	-1157.09	0.00174642	481.338	1638.43
ENSECAG00000013266	PATJ	5	95257269	intron_variant	-26.3141	-47.6396	2.04313e-05	446.562	494.202
ENSECAG00000008131	ITPR2	6	52751953	intron_variant	-31.2003	-767.958	8.8248e-10	457.716	1225.67
ENSECAG00000000751	NEDD4L	8	79078824	intron_variant	-25.2566	-487.069	1.07451e-22	830.19	1317.26
ENSECAG00000000751	NEDD4L	8	79078838	intron_variant	-29.798	-487.069	1.07451e-22	830.19	1317.26
ENSECAG00000000751	NEDD4L	8	79078864	intron_variant	-29.2112	-487.069	1.07451e-22	830.19	1317.26
ENSECAG00000023813	DOCK1	1	6373925	intron_variant	40.3872	113.795	0.000221822	879.804	766.008
ENSECAG00000023813	DOCK1	1	6373949	intron_variant	36.9292	113.795	0.000221822	879.804	766.008
ENSECAG00000023813	DOCK1	1	6373968	intron_variant	30.5896	113.795	0.000221822	879.804	766.008
ENSECAG00000023813	DOCK1	1	6373982	intron_variant	34.3875	113.795	0.000221822	879.804	766.008
ENSECAG00000008162	SIPA1L2	1	79593362	intron_variant	46.3463	15.2484	7.49411e-16	731.696	716.448
ENSECAG00000004807	TLE3	1	124104382	missense_variant	44.47	217.903	0.000354876	858.419	640.516
ENSECAG00000004807	TLE3	1	124104400	missense_variant	53.2258	217.903	0.000354876	858.419	640.516
ENSECAG00000004807	TLE3	1	124104402	synonymous_variant	48.9401	217.903	0.000354876	858.419	640.516
ENSECAG00000011325	CGNL1	1	134962476	intron_variant	25.0149	320.919	3.42573e-25	743.111	422.192
ENSECAG00000038332	-	1	158882424	intron_variant	34.9385	425.923	0.0141633	1882.75	1456.82
ENSECAG00000038332	-	1	158882428	intron_variant	42.8954	425.923	0.0141633	1882.75	1456.82
ENSECAG00000007818	VASP	10	16330016	intron_variant	28.4728	1012.56	6.59289e-05	1449	436.436
ENSECAG00000007818	VASP	10	16330033	intron_variant	40.0619	1012.56	6.59289e-05	1449	436.436
ENSECAG00000007818	VASP	10	16330066	intron_variant	35.6517	1012.56	6.59289e-05	1449	436.436
ENSECAG00000007818	VASP	10	16330080	intron_variant	33.2827	1012.56	6.59289e-05	1449	436.436
ENSECAG00000023358	RARA	11	22303287	intron_variant	31.0526	225.479	2.15015e-10	736.512	511.033
ENSECAG00000023358	RARA	11	22303333	intron_variant	27.1114	225.479	2.15015e-10	736.512	511.033
ENSECAG00000010267	CD44	12	1869837	intron_variant	31.2164	4350.55	1.92001e-50	4692.55	341.997
ENSECAG00000011484	EPS8L2	12	35716419	intron_variant	28.3273	29.5137	1.05432e-40	1235.61	1206.09
ENSECAG00000022645	CUX1	13	9989547	intron_variant	49.2918	645.088	0.000569562	1592.03	946.937
ENSECAG00000022645	CUX1	13	9989588	intron_variant	54.8688	645.088	0.000569562	1592.03	946.937
ENSECAG00000022645	CUX1	13	9989592	intron_variant	57.4087	645.088	0.000569562	1592.03	946.937
ENSECAG00000022645	CUX1	13	9989601	intron_variant	54.1976	645.088	0.000569562	1592.03	946.937
ENSECAG00000022645	CUX1	13	10217254	intron_variant	25.2524	645.088	0.000569562	1592.03	946.937
ENSECAG00000022645	CUX1	13	10292589	intron_variant	38.4339	645.088	0.000569562	1592.03	946.937
ENSECAG00000020814	CLEC16A	13	34596506	intron_variant	39.0259	332.312	2.04444e-14	749.057	416.745
ENSECAG00000020814	CLEC16A	13	34596540	intron_variant	46.3947	332.312	2.04444e-14	749.057	416.745
ENSECAG00000020814	CLEC16A	13	34615066	intron_variant	25.4196	332.312	2.04444e-14	749.057	416.745
ENSECAG00000013367	SLC9A3R2	13	41980966	intron_variant	34.0711	745.207	0.00864512	1552.01	806.799
ENSECAG00000009958	DUSP1	14	7882649	intron_variant	50.7105	8242.65	1.12512e-09	9253.06	1010.41
ENSECAG00000001282	CCR3	16	42073738	missense_variant	44.4286	623.513	4.19666e-30	840.247	216.734
ENSECAG00000001282	CCR3	16	42073746	synonymous_variant	42.4286	623.513	4.19666e-30	840.247	216.734
ENSECAG00000001282	CCR3	16	42073772	missense_variant	43.5354	623.513	4.19666e-30	840.247	216.734
ENSECAG00000001282	CCR3	16	42073785	synonymous_variant	37.5253	623.513	4.19666e-30	840.247	216.734
ENSECAG00000015331	FARP1	17	67455878	intron_variant	33.1111	265.369	8.49279e-10	973.085	707.716
ENSECAG00000012220	ITPRID2	18	59740188	intron_variant	37.8509	1283.17	0.000925214	2338.26	1055.09
ENSECAG00000012220	ITPRID2	18	59740200	intron_variant	42.844	1283.17	0.000925214	2338.26	1055.09
ENSECAG00000020614	DCBLD2	19	58940487	intron_variant	44.4444	152.285	0.0410889	523.951	371.666
ENSECAG00000021369	PUM1	2	25478799	intron_variant	28.759	204.986	0.00669631	792.519	587.532
ENSECAG00000021369	PUM1	2	25504336	intron_variant	49.7673	204.986	0.00669631	792.519	587.532
ENSECAG00000021369	PUM1	2	25504362	intron_variant	51.3046	204.986	0.00669631	792.519	587.532
ENSECAG00000021369	PUM1	2	25504374	intron_variant	48.2821	204.986	0.00669631	792.519	587.532
ENSECAG00000021369	PUM1	2	25504380	intron_variant	35.6819	204.986	0.00669631	792.519	587.532
ENSECAG00000025126	FHAD1	2	37766536	intron_variant	36.6261	3.32944	1.42207e-10	493.491	490.162
ENSECAG00000025126	FHAD1	2	37766567	intron_variant	33.8491	3.32944	1.42207e-10	493.491	490.162
ENSECAG00000014312	PRKCZ	2	47973393	intron_variant	27.1887	562.212	2.16889e-29	922.198	359.986
ENSECAG00000014820	DSP	20	8148930	intron_variant	31.5851	746.859	0.0337538	2697.18	1950.32
ENSECAG00000014820	DSP	20	8148974	intron_variant	27.3169	746.859	0.0337538	2697.18	1950.32
ENSECAG00000014820	DSP	20	8148979	intron_variant	30.4556	746.859	0.0337538	2697.18	1950.32
ENSECAG00000019438	OSMR	21	27519492	intron_variant	25.7927	487.855	0.00112563	989.699	501.844
ENSECAG00000014676	PREX1	22	38067387	intron_variant	26.018	599.91	2.77377e-16	1071.91	471.999
ENSECAG00000014676	PREX1	22	38069785	intron_variant	27.6224	599.91	2.77377e-16	1071.91	471.999
ENSECAG00000010780	BICD2	23	54911902	intron_variant	46.1444	582.235	1.78458e-07	831.994	249.759
ENSECAG00000006609	JAG2	24	46809135	3_prime_UTR_variant	26.954	681.148	0.0261068	893.334	212.186
ENSECAG00000010552	PALM2-AKAP2	25	15766269	intron_variant	33.3567	2557.75	0.000173554	3136.24	578.491
ENSECAG00000014981	ABL1	25	34061341	intron_variant	43.002	258.954	3.71767e-07	940.119	681.165
ENSECAG00000020716	MYH9	28	34829760	intron_variant	37.4069	5331.26	3.24251e-07	10910.2	5578.91
ENSECAG00000020055	PFKP	29	31981859	intron_variant	25.8179	541.53	3.99107e-13	755.147	213.617
ENSECAG00000013542	CMIP	3	29992567	intron_variant	31.1012	165.992	0.00109289	665.797	499.805
ENSECAG00000013542	CMIP	3	29992605	intron_variant	25.4464	165.992	0.00109289	665.797	499.805
ENSECAG00000010136	PPP3CA	3	39075050	intron_variant	55.3305	533.22	4.79272e-10	737.771	204.551
ENSECAG00000010136	PPP3CA	3	39075071	intron_variant	47.0237	533.22	4.79272e-10	737.771	204.551
ENSECAG00000010136	PPP3CA	3	39141495	intron_variant	33.5948	533.22	4.79272e-10	737.771	204.551
ENSECAG00000010136	PPP3CA	3	39141511	intron_variant	30.5229	533.22	4.79272e-10	737.771	204.551
ENSECAG00000005927	TP53BP2	30	9565261	intron_variant	39.1936	2014.83	2.48424e-21	2497.14	482.311
ENSECAG00000005927	TP53BP2	30	9565273	intron_variant	29.6735	2014.83	2.48424e-21	2497.14	482.311
ENSECAG00000005927	TP53BP2	30	9565285	intron_variant	34.6484	2014.83	2.48424e-21	2497.14	482.311
ENSECAG00000005927	TP53BP2	30	9565292	intron_variant	32.2109	2014.83	2.48424e-21	2497.14	482.311
ENSECAG00000008303	LAMB1	4	7861663	intron_variant	40.9948	1278.03	4.60043e-07	1501.75	223.721
ENSECAG00000008303	LAMB1	4	7861691	intron_variant	33.9766	1278.03	4.60043e-07	1501.75	223.721
ENSECAG00000013598	COL28A1	4	41240331	intron_variant	57.0639	955.147	2.90873e-24	960.411	5.26323
ENSECAG00000000658	GPNMB	4	55037966	intron_variant	31.6046	2704.5	3.93711e-20	2996.93	292.428
ENSECAG00000014271	AKR1B1	4	88528127	intron_variant	50.5399	1149.36	0.00122276	2299.17	1149.81
ENSECAG00000014271	AKR1B1	4	88528183	intron_variant	27.8873	1149.36	0.00122276	2299.17	1149.81
ENSECAG00000014082	-	5	2514496	intron_variant	47.0588	924.751	2.07783e-17	1198.13	273.377
ENSECAG00000006012	FMO1	5	7308801	intron_variant	32.8757	3168.71	5.09719e-19	4708.2	1539.49
ENSECAG00000006012	FMO1	5	7309002	intron_variant	35.3851	3168.71	5.09719e-19	4708.2	1539.49
ENSECAG00000009794	-	5	27643219	intron_variant	41.9569	1650.08	0.000181019	2501.18	851.098
ENSECAG00000024824	ADGRL2	5	78781821	intron_variant	44.5843	599.979	6.93704e-08	1646.89	1046.91
ENSECAG00000009133	ACVRL1	6	69996388	intron_variant	31.6284	3176.56	1.69556e-13	3269.29	92.7257
ENSECAG00000010897	ETS1	7	38397215	intron_variant	44.0328	746.333	0.014016	1372.82	626.484
ENSECAG00000010897	ETS1	7	38397226	intron_variant	34.067	746.333	0.014016	1372.82	626.484
ENSECAG00000010897	ETS1	7	38397236	intron_variant	47.2609	746.333	0.014016	1372.82	626.484
ENSECAG00000000314	SART3	8	14559730	missense_variant	48.0556	130.822	0.040338	518.871	388.049
ENSECAG00000000314	SART3	8	14559751	missense_variant	36.9048	130.822	0.040338	518.871	388.049
ENSECAG00000000314	SART3	8	14559764	missense_variant	56.1905	130.822	0.040338	518.871	388.049
ENSECAG00000023488	MED13L	8	19520740	intron_variant	40.8929	537.18	0.0114243	1147.15	609.971
ENSECAG00000012463	RPS2-	9	28339936	intron_variant	28.5079	346.005	1.89607e-07	5286.05	4940.04
ENSECAG00000012463	RPS2-	9	28339983	intron_variant	33.9427	346.005	1.89607e-07	5286.05	4940.04
ENSECAG00000012463	RPS2-	9	28339996	intron_variant	39.3281	346.005	1.89607e-07	5286.05	4940.04

## Sheet: C_Q2_Gene Promoter
Ensembl gene accession number	Gene symbol	Chromosom	DMS location on chromosome	DMS location in gene region	meth.diff	Expression FC	padj	Gene expression in the lung	Gene expression in the liver
ENSECAG00000020530	RAI1	11	60519323	upstream_gene_variant	-47.1429	123.07	0.0265849	247.352	124.282
ENSECAG00000020530	RAI1	11	60519340	upstream_gene_variant	-67.1429	123.07	0.0265849	247.352	124.282
ENSECAG00000020530	RAI1	11	60519347	upstream_gene_variant	-68.5714	123.07	0.0265849	247.352	124.282
ENSECAG00000020530	RAI1	11	60519366	upstream_gene_variant	-69.6429	123.07	0.0265849	247.352	124.282
ENSECAG00000020530	RAI1	11	60519371	upstream_gene_variant	-35.3571	123.07	0.0265849	247.352	124.282
ENSECAG00000020530	RAI1	11	60519373	upstream_gene_variant	-49.2754	123.07	0.0265849	247.352	124.282
ENSECAG00000020530	RAI1	11	60519387	upstream_gene_variant	-69.2857	123.07	0.0265849	247.352	124.282
ENSECAG00000018633	ECRG4	15	3777220	upstream_gene_variant	-26.1518	164.843	3.14734e-20	182.51	17.6675
ENSECAG00000021468	POPDC2	19	41727828	upstream_gene_variant	-36.1329	97.8051	1.08047e-35	101.345	3.53978
ENSECAG00000008786	OSBP	12	23110008	upstream_gene_variant	32.7778	-69.3476	0.0271962	149.043	218.39
ENSECAG00000003199	GGACT	17	69398027	upstream_gene_variant	34.6436	-51.8257	0.0167583	75.0848	126.91
ENSECAG00000012554	GTPBP8	19	47547425	upstream_gene_variant	46.6939	-94.2093	2.41447e-15	52.4215	146.631
ENSECAG00000016117	ASB13	29	29377060	5_prime_UTR_variant	40.1069	-155.122	0.000855182	14.6533	169.775
ENSECAG00000016117	ASB13	29	29377066	5_prime_UTR_variant	42.2808	-155.122	0.000855182	14.6533	169.775
ENSECAG00000020843	-	9	67813061	upstream_gene_variant	39.7344	-64.3764	0.000607113	29.3926	93.769
ENSECAG00000020843	-	9	67813083	upstream_gene_variant	53.6647	-64.3764	0.000607113	29.3926	93.769
ENSECAG00000020843	-	9	67813090	upstream_gene_variant	58.4361	-64.3764	0.000607113	29.3926	93.769

## Sheet: D_Q2_Gene Body 
Ensembl gene accession number	Gene symbol	Chromosom	DMS location on chromosome	DMS location in gene region	meth.diff	Expression FC	padj	Gene expression in the lung	Gene expression in the liver
ENSECAG00000010813	DNMBP	1	29951456	intron_variant	-25.8654	-124.21	0.0320114	380.177	504.387
ENSECAG00000016384	RORA	1	132213621	intron_variant	-27.2053	-23.3461	3.30636e-09	64.7763	88.1225
ENSECAG00000024302	MAP7	10	83102686	intron_variant	-25.9202	-163.469	0.000392474	143.393	306.861
ENSECAG00000017772	STX8	11	52484649	intron_variant	-43.8447	-227.447	1.72063e-07	217.674	445.121
ENSECAG00000017772	STX8	11	52484696	intron_variant	-46.1174	-227.447	1.72063e-07	217.674	445.121
ENSECAG00000015644	SLC1A2	12	1961123	intron_variant	-25.6667	-88.5367	2.23996e-06	41.0091	129.546
ENSECAG00000018868	TRIM44	12	2314733	intron_variant	-41.8627	-93.1501	4.31536e-05	190.611	283.761
ENSECAG00000006792	MACROD1	12	27957879	intron_variant	-31.5217	-672.029	4.85592e-82	39.8137	711.843
ENSECAG00000006792	MACROD1	12	27957930	intron_variant	-27.3018	-672.029	4.85592e-82	39.8137	711.843
ENSECAG00000006792	MACROD1	12	27958055	intron_variant	-45.6532	-672.029	4.85592e-82	39.8137	711.843
ENSECAG00000024970	KCNQ1	12	34738302	intron_variant	-28.4298	-119.149	1.45669e-07	141.379	260.529
ENSECAG00000022930	C13H7orf5-	13	773123	intron_variant	-38.667	-51.329	0.00567176	139.655	190.984
ENSECAG00000016545	SDK1	13	3375486	intron_variant	-30.5978	-112.295	9.01823e-07	140.985	253.279
ENSECAG00000006067	USP31	13	25320181	intron_variant	-39.1741	-20.2923	7.65947e-06	191.69	211.982
ENSECAG00000023650	ABAT	13	36375110	intron_variant	-26.3985	-541.654	0.024864	2.7663	544.42
ENSECAG00000007408	UNC5A	14	4591294	intron_variant	-28.9377	-139.816	0.0371144	13.9874	153.803
ENSECAG00000008099	MRPS27	14	92514326	intron_variant	-27.8541	-216.149	0.011488	132.159	348.307
ENSECAG00000016565	EEFSEC	16	2405840	intron_variant	-33.6618	-548.073	0.000234826	159.624	707.697
ENSECAG00000022106	MBD4	16	5922964	missense_variant	-26.1712	-34.5762	0.00311042	137.64	172.216
ENSECAG00000023538	ENOX1	17	26822917	intron_variant	-33.1339	-24.3453	5.83068e-05	31.8262	56.1715
ENSECAG00000011790	FAP	18	42646919	intron_variant	-25.1856	-17.1923	1.10764e-51	22.1354	39.3276
ENSECAG00000020721	PPM1L	19	4992119	intron_variant	-34.6429	-115.826	1.94589e-23	132.776	248.602
ENSECAG00000011414	DAB1	2	2846500	intron_variant	-25.435	-716.134	0.000101367	82.3604	798.494
ENSECAG00000019148	TNFRSF25	2	44370916	3_prime_UTR_variant	-59.5506	-114.916	0.00145087	21.6624	136.579
ENSECAG00000019148	TNFRSF25	2	44370921	3_prime_UTR_variant	-61.2264	-114.916	0.00145087	21.6624	136.579
ENSECAG00000019148	TNFRSF25	2	44370936	3_prime_UTR_variant	-53.3613	-114.916	0.00145087	21.6624	136.579
ENSECAG00000019148	TNFRSF25	2	44370940	3_prime_UTR_variant	-64.5972	-114.916	0.00145087	21.6624	136.579
ENSECAG00000019148	TNFRSF25	2	44370957	3_prime_UTR_variant	-62.35	-114.916	0.00145087	21.6624	136.579
ENSECAG00000019148	TNFRSF25	2	44370960	3_prime_UTR_variant	-51.1494	-114.916	0.00145087	21.6624	136.579
ENSECAG00000019148	TNFRSF25	2	44370963	3_prime_UTR_variant	-64.0449	-114.916	0.00145087	21.6624	136.579
ENSECAG00000019148	TNFRSF25	2	44370966	3_prime_UTR_variant	-63.4736	-114.916	0.00145087	21.6624	136.579
ENSECAG00000020345	ESPN	2	44374565	intron_variant	-29.9208	-290.742	9.1757e-21	2.35128	293.093
ENSECAG00000004870	MRPS18A	20	43504104	intron_variant	-46.2907	-108.143	3.26392e-09	217.735	325.878
ENSECAG00000004870	MRPS18A	20	43504146	intron_variant	-46.3628	-108.143	3.26392e-09	217.735	325.878
ENSECAG00000022345	ROR2	23	50974231	intron_variant	-26.4294	-278.751	0.00343329	52.1433	330.894
ENSECAG00000019439	VIPAS39	24	22683947	missense_variant	-25.5952	-31.0968	0.000142292	147.934	179.031
ENSECAG00000022727	MED27	25	34967502	intron_variant	-31.7082	-32.6362	0.00107156	97.3017	129.938
ENSECAG00000010762	ROBO2	26	12424982	intron_variant	-28.9466	-107.727	1.28805e-11	96.2251	203.952
ENSECAG00000012808	MRAP	26	30354897	intron_variant	-28.5389	-49.7512	3.75174e-07	33.0124	82.7636
ENSECAG00000017483	PSD3	27	1606352	intron_variant	-25.817	-170.496	5.25226e-08	64.3629	234.858
ENSECAG00000020433	TENM3	27	27343418	intron_variant	-26.8997	-849.515	2.78133e-23	9.69804	859.213
ENSECAG00000020560	LARGE1	28	32459435	intron_variant	-25.9947	-13.9638	1.56622e-13	91.6481	105.612
ENSECAG00000020560	LARGE1	28	32459440	intron_variant	-31.565	-13.9638	1.56622e-13	91.6481	105.612
ENSECAG00000015958	NKD1	3	3557735	intron_variant	-36.8926	-65.7233	1.08328e-08	115.143	180.867
ENSECAG00000015958	NKD1	3	3557789	intron_variant	-39.6839	-65.7233	1.08328e-08	115.143	180.867
ENSECAG00000000280	BCO1	3	29703099	intron_variant	-29.1412	-113.017	0.0205887	0.983657	114
ENSECAG00000000291	PLCG2	3	30182861	intron_variant	-35.7143	-101.669	9.03673e-06	270.562	372.231
ENSECAG00000017173	COX18	3	64289750	intron_variant	-33.0011	-24.153	0.0161171	52.505	76.658
ENSECAG00000009164	PPARGC1A	3	102534609	intron_variant	-39.9755	-20.6684	0.00019224	17.6181	38.2865
ENSECAG00000009164	PPARGC1A	3	102534666	intron_variant	-50.2059	-20.6684	0.00019224	17.6181	38.2865
ENSECAG00000012646	SYNJ2	31	10026187	intron_variant	-26.0417	-85.9471	0.00669235	93.3009	179.248
ENSECAG00000030155	-	4	102330916	intron_variant	-36.4341	-23.9699	0.000307503	18.8532	42.8231
ENSECAG00000030155	-	4	102330970	intron_variant	-31.3059	-23.9699	0.000307503	18.8532	42.8231
ENSECAG00000012002	LRRC8B	5	71601740	intron_variant	-41.1797	-342.598	6.14851e-10	223.898	566.497
ENSECAG00000000252	THAP4	6	26840154	intron_variant	-42.6515	-194.008	0.000245474	186.892	380.9
ENSECAG00000023546	ETV6	6	40952107	missense_variant	-26.2898	-39.4087	0.000150299	260.963	300.372
ENSECAG00000014752	KDM4B	7	3511103	intron_variant	-27.0588	-88.315	0.00481743	312.458	400.773
ENSECAG00000014752	KDM4B	7	3532552	intron_variant	-28.1609	-88.315	0.00481743	312.458	400.773
ENSECAG00000011694	ZNRF3	8	9957538	intron_variant	-26.7665	-62.9668	4.74975e-06	209.551	272.518
ENSECAG00000000671	LRRC27	1	1487630	intron_variant	40.5918	105.944	0.00138273	149.017	43.0723
ENSECAG00000024631	CPXM2	1	9232156	intron_variant	26.3178	148.209	8.68078e-14	157.164	8.9547
ENSECAG00000013139	CACUL1	1	13762597	intron_variant	33.284	3.97822	6.35179e-08	68.926	64.9478
ENSECAG00000024121	TCF7L2	1	18817427	intron_variant	25.1915	95.1853	2.6892e-05	278.596	183.411
ENSECAG00000001649	WDFY4	1	82816958	intron_variant	28.3841	342.283	8.26473e-27	460.83	118.548
ENSECAG00000022004	-	1	84212645	downstream_gene_variant	30.4561	133.195	1.15679e-08	133.195	0
ENSECAG00000022004	-	1	84212674	downstream_gene_variant	27.1053	133.195	1.15679e-08	133.195	0
ENSECAG00000022321	PEAK1	1	118859573	intron_variant	39.7436	227.458	4.82159e-10	419.021	191.563
ENSECAG00000020259	SMAD3	1	126711141	intron_variant	27.6597	111.067	7.55426e-06	155.557	44.4895
ENSECAG00000016870	MEIS2	1	152609830	missense_variant	30.8258	136.843	0.00030725	207.188	70.3449
ENSECAG00000021752	FBXO33	1	177272789	intron_variant	45.9811	94.98	2.76164e-08	163.566	68.5855
ENSECAG00000029588	GNG2	1	187749934	intron_variant	25.9649	122.066	2.24074e-13	152.482	30.416
ENSECAG00000029588	GNG2	1	187798551	intron_variant	40.6445	122.066	2.24074e-13	152.482	30.416
ENSECAG00000029588	GNG2	1	187798565	intron_variant	36.5504	122.066	2.24074e-13	152.482	30.416
ENSECAG00000029588	GNG2	1	187798597	intron_variant	37.4419	122.066	2.24074e-13	152.482	30.416
ENSECAG00000029588	GNG2	1	187798603	intron_variant	28.4119	122.066	2.24074e-13	152.482	30.416
ENSECAG00000000212	DPY19L3	10	3879238	intron_variant	28.7253	135.568	9.54398e-08	260.301	124.733
ENSECAG00000020693	HIF3A	10	16907966	intron_variant	35.6516	437.082	0.00309944	481.143	44.0615
ENSECAG00000021169	ANKRD6	10	43020438	downstream_gene_variant	38.7377	72.6085	5.12194e-09	160.439	87.8304
ENSECAG00000024506	ARMC2	10	59755557	intron_variant	42.58	73.6021	5.36136e-09	80.3491	6.74702
ENSECAG00000014283	NCOA7	10	73959412	intron_variant	37.6265	388.992	6.96924e-06	626.579	237.587
ENSECAG00000014283	NCOA7	10	73959437	intron_variant	49.6032	388.992	6.96924e-06	626.579	237.587
ENSECAG00000014283	NCOA7	10	73959446	intron_variant	29.6775	388.992	6.96924e-06	626.579	237.587
ENSECAG00000024173	RNF157	11	5942548	intron_variant	39.578	17.0962	0.00227101	81.6874	64.5912
ENSECAG00000024173	RNF157	11	5942612	intron_variant	30.8763	17.0962	0.00227101	81.6874	64.5912
ENSECAG00000017986	AXIN2	11	12809063	intron_variant	25.4521	154.639	4.17054e-13	393.105	238.467
ENSECAG00000022070	PITPNC1	11	14285688	intron_variant	30.5594	36.4396	0.0175185	165.564	129.124
ENSECAG00000022070	PITPNC1	11	14314805	intron_variant	56.415	36.4396	0.0175185	165.564	129.124
ENSECAG00000022070	PITPNC1	11	14314859	intron_variant	50.9687	36.4396	0.0175185	165.564	129.124
ENSECAG00000022070	PITPNC1	11	14326542	intron_variant	38.4933	36.4396	0.0175185	165.564	129.124
ENSECAG00000017274	KRT13	11	21293116	intron_variant	35.1884	100.253	0.0474425	100.253	0
ENSECAG00000010544	SKAP1	11	24322551	intron_variant	25.1035	73.9723	5.66993e-12	112.269	38.2971
ENSECAG00000015256	SPAG9	11	26505401	intron_variant	53.3926	192.38	6.71274e-09	511.413	319.033
ENSECAG00000015256	SPAG9	11	26505460	intron_variant	58.4294	192.38	6.71274e-09	511.413	319.033
ENSECAG00000024761	NOS2	11	42244202	intron_variant	28.022	61.9678	0.0165421	79.1768	17.209
ENSECAG00000018324	SLC43A2	11	45596794	missense_variant	33.0462	474.466	4.80053e-38	616.82	142.354
ENSECAG00000018324	SLC43A2	11	45596806	missense_variant	26.1053	474.466	4.80053e-38	616.82	142.354
ENSECAG00000018324	SLC43A2	11	45596830	missense_variant	31.9474	474.466	4.80053e-38	616.82	142.354
ENSECAG00000018324	SLC43A2	11	45596836	missense_variant	27.6449	474.466	4.80053e-38	616.82	142.354
ENSECAG00000018340	USP43	11	52609283	intron_variant	41.5789	87.4486	1.46607e-06	94.5466	7.098
ENSECAG00000018340	USP43	11	52609302	intron_variant	43.0861	87.4486	1.46607e-06	94.5466	7.098
ENSECAG00000025159	DNAH9	11	54466850	intron_variant	38.5918	538.029	4.05197e-25	539.575	1.54654
ENSECAG00000025159	DNAH9	11	54466906	intron_variant	27.221	538.029	4.05197e-25	539.575	1.54654
ENSECAG00000018049	PAMR1	12	2226393	intron_variant	56	37.4686	0.000219405	49.3355	11.867
ENSECAG00000018049	PAMR1	12	2226417	intron_variant	36.5094	37.4686	0.000219405	49.3355	11.867
ENSECAG00000000715	LPXN	12	22432342	intron_variant	48.2579	114.151	2.03041e-13	138.366	24.2148
ENSECAG00000011180	CD6	12	24295901	intron_variant	27.9966	110.378	2.64285e-07	156.749	46.3706
ENSECAG00000026998	LRRC1-B	12	25048009	downstream_gene_variant	26.4198	110.301	1.28713e-14	111.42	1.1189
ENSECAG00000026998	LRRC1-B	12	25048019	downstream_gene_variant	38.6639	110.301	1.28713e-14	111.42	1.1189
ENSECAG00000022208	SHANK2	12	33239335	intron_variant	50.4479	12.9645	3.72154e-16	164.414	151.449
ENSECAG00000022208	SHANK2	12	33239339	intron_variant	51.6383	12.9645	3.72154e-16	164.414	151.449
ENSECAG00000026948	PKP3	12	36744037	intron_variant	29.646	107.42	3.20183e-14	109.979	2.55855
ENSECAG00000026948	PKP3	12	36744053	intron_variant	25.0842	107.42	3.20183e-14	109.979	2.55855
ENSECAG00000006315	XYLT1	13	29939262	intron_variant	44.2163	33.424	7.04174e-06	81.0855	47.6615
ENSECAG00000006315	XYLT1	13	30057451	intron_variant	52.4226	33.424	7.04174e-06	81.0855	47.6615
ENSECAG00000009761	DOCK2	14	10433879	intron_variant	33.6712	415.431	4.23501e-23	513.145	97.7142
ENSECAG00000011653	ADRA1B	14	18848900	intron_variant	41.226	116.921	0.00029095	120.842	3.92038
ENSECAG00000011994	CYFIP2	14	20942103	intron_variant	29.7925	277.493	4.4125e-46	496.322	218.829
ENSECAG00000016315	SERINC5	14	85924310	intron_variant	31.1218	30.9211	0.0174577	247.384	216.463
ENSECAG00000016315	SERINC5	14	85924369	intron_variant	30.2554	30.9211	0.0174577	247.384	216.463
ENSECAG00000020504	THADA	15	56369686	intron_variant	48.9076	108.514	9.18272e-07	251.521	143.007
ENSECAG00000020504	THADA	15	56369743	intron_variant	38.4778	108.514	9.18272e-07	251.521	143.007
ENSECAG00000008344	ADCY3	15	72048762	missense_variant	54.9107	131.721	0.000191528	152.806	21.0857
ENSECAG00000008344	ADCY3	15	72048782	missense_variant,splice_region_variant	29.6543	131.721	0.000191528	152.806	21.0857
ENSECAG00000008974	FOXP1	16	20485839	intron_variant	27.9942	318.964	6.82798e-09	442.363	123.398
ENSECAG00000000555	PBRM1	16	36678707	intron_variant	55.1175	179.346	1.2974e-11	457.878	278.531
ENSECAG00000000555	PBRM1	16	36678725	intron_variant	41.744	179.346	1.2974e-11	457.878	278.531
ENSECAG00000023374	STAG1	16	73036684	intron_variant	32.1154	211.487	0.000394065	426.34	214.852
ENSECAG00000024376	LRCH1	17	24000743	intron_variant	29.5196	162.678	0.00259626	308.85	146.172
ENSECAG00000024376	LRCH1	17	24000795	intron_variant	34.8974	162.678	0.00259626	308.85	146.172
ENSECAG00000024376	LRCH1	17	24000808	intron_variant	28.2143	162.678	0.00259626	308.85	146.172
ENSECAG00000009685	TMCO3	17	80101091	intron_variant	28.274	436.563	0.0143239	577.455	140.892
ENSECAG00000019492	MGAT5	18	18472576	intron_variant	56.826	209.248	0.000852041	246.159	36.9112
ENSECAG00000019492	MGAT5	18	18472605	intron_variant	58.4364	209.248	0.000852041	246.159	36.9112
ENSECAG00000019492	MGAT5	18	18472622	intron_variant	57.1464	209.248	0.000852041	246.159	36.9112
ENSECAG00000011111	FMNL2	18	34490390	intron_variant	32.381	232.195	7.45119e-21	403.867	171.672
ENSECAG00000023815	PLA2R1	18	40799411	intron_variant	32.6783	129.379	4.1018e-07	183.94	54.5614
ENSECAG00000023815	PLA2R1	18	40799455	intron_variant	36.8374	129.379	4.1018e-07	183.94	54.5614
ENSECAG00000023815	PLA2R1	18	40799468	intron_variant	42.9361	129.379	4.1018e-07	183.94	54.5614
ENSECAG00000008695	AGPS	18	55819340	intron_variant	44.012	61.042	0.00302414	291.753	230.711
ENSECAG00000008695	AGPS	18	55819364	intron_variant	31.2169	61.042	0.00302414	291.753	230.711
ENSECAG00000008695	AGPS	18	55819371	intron_variant	31.7831	61.042	0.00302414	291.753	230.711
ENSECAG00000004707	MFSD6	18	66957774	intron_variant	47.5422	422.855	2.72518e-17	439.393	16.5385
ENSECAG00000009699	DNAH7	18	71499095	intron_variant	30.5102	200.771	1.69399e-19	216.629	15.858
ENSECAG00000009699	DNAH7	18	71499127	intron_variant	32.2789	200.771	1.69399e-19	216.629	15.858
ENSECAG00000020685	IGF2BP2	19	26335003	intron_variant	27.6423	84.6172	3.82265e-15	87.0381	2.42088
ENSECAG00000010811	HHLA2	19	51345567	intron_variant	26.2549	70.9146	3.41741e-11	92.5602	21.6456
ENSECAG00000011196	PADI4	2	36474916	intron_variant	31.9264	27.8289	0.00025726	39.1424	11.3135
ENSECAG00000000771	TP73	2	46611004	intron_variant	30.1331	95.807	1.0045e-07	99.7229	3.91591
ENSECAG00000000771	TP73	2	46611021	synonymous_variant	29.0641	95.807	1.0045e-07	99.7229	3.91591
ENSECAG00000013319	SLC25A37	2	52432552	intron_variant	27.1357	63.0755	1.26328e-06	227.097	164.021
ENSECAG00000013893	SCARA5	2	56891167	intron_variant	49.1065	230.666	0.000836244	234.728	4.06253
ENSECAG00000013893	SCARA5	2	56891171	intron_variant	41.0159	230.666	0.000836244	234.728	4.06253
ENSECAG00000013893	SCARA5	2	56891231	intron_variant	47.3317	230.666	0.000836244	234.728	4.06253
ENSECAG00000010243	GALNT7	2	62775959	intron_variant	28.3599	199.868	8.00984e-07	226.566	26.6977
ENSECAG00000010243	GALNT7	2	62776023	intron_variant	41.7383	199.868	8.00984e-07	226.566	26.6977
ENSECAG00000020605	TRIM2	2	80777430	intron_variant	35.1872	90.5035	1.23206e-09	134.969	44.466
ENSECAG00000022568	TMEM154	2	81220419	intron_variant	26.9518	120.039	3.83496e-06	139.369	19.3305
ENSECAG00000019975	LEF1	2	117804465	intron_variant	37.5128	52.5849	1.6957e-07	59.6997	7.1148
ENSECAG00000019975	LEF1	2	117804518	intron_variant	37.2807	52.5849	1.6957e-07	59.6997	7.1148
ENSECAG00000011553	RIPOR2	20	23588326	intron_variant	38.1849	236.639	0.0143104	372.979	136.34
ENSECAG00000009766	-	20	23759076	intron_variant	27.2619	27.3833	0.00204249	175.563	148.18
ENSECAG00000023177	TBC1D22B	20	37985963	intron_variant	36.3304	101.856	0.000129044	128.335	26.4789
ENSECAG00000020875	RUNX2	20	45200578	intron_variant	31.0541	57.2597	2.69281e-05	61.3883	4.12861
ENSECAG00000023805	ZSWIM6	21	12316292	intron_variant	27.6616	125.168	1.70954e-10	230.712	105.544
ENSECAG00000023805	ZSWIM6	21	12442800	intron_variant	50.6038	125.168	1.70954e-10	230.712	105.544
ENSECAG00000013771	PDE4D	21	14364418	intron_variant	27.6099	99.597	8.12603e-14	104.158	4.56073
ENSECAG00000000308	RICTOR	21	27434026	intron_variant	33.802	250.22	7.38732e-12	378.859	128.64
ENSECAG00000006338	ANKH	21	46736914	intron_variant	41.7293	71.0557	4.84632e-06	241.626	170.57
ENSECAG00000007899	OVOL2	22	6940066	intron_variant	36.614	68.4115	1.90926e-09	70.2407	1.8292
ENSECAG00000007899	OVOL2	22	6940415	intron_variant	28.4553	68.4115	1.90926e-09	70.2407	1.8292
ENSECAG00000013630	SULF2	22	37233644	intron_variant	28.2921	701.78	0.00217402	761.671	59.8912
ENSECAG00000013630	SULF2	22	37233685	intron_variant	27.3098	701.78	0.00217402	761.671	59.8912
ENSECAG00000018997	NFATC2	22	40189982	intron_variant	52.3609	26.8466	0.00212862	36.7842	9.93757
ENSECAG00000015883	AOPEP	23	2126483	intron_variant	40.0626	287.879	1.02817e-05	453.165	165.286
ENSECAG00000015883	AOPEP	23	2126523	intron_variant	44.2394	287.879	1.02817e-05	453.165	165.286
ENSECAG00000011815	NTRK2	23	5370896	intron_variant	30.9117	211.196	0.00278027	211.502	0.306177
ENSECAG00000011815	NTRK2	23	5371073	intron_variant	27.9543	211.196	0.00278027	211.502	0.306177
ENSECAG00000024063	KDM4C	23	27439339	intron_variant	55.7241	51.3489	0.00069079	242.573	191.225
ENSECAG00000026917	FOXN3	24	32834715	intron_variant	28.0666	2.77902	0.0311062	133.787	131.008
ENSECAG00000026917	FOXN3	24	32847295	intron_variant	43.6709	2.77902	0.0311062	133.787	131.008
ENSECAG00000026917	FOXN3	24	33124521	intron_variant	44.3279	2.77902	0.0311062	133.787	131.008
ENSECAG00000026917	FOXN3	24	33124574	intron_variant	49.9836	2.77902	0.0311062	133.787	131.008
ENSECAG00000012066	FBLN5	24	35124377	intron_variant	37.4115	317.355	2.81092e-14	368.516	51.1618
ENSECAG00000012440	BSPRY	25	18687168	intron_variant	40.8696	9.64199	6.22672e-06	93.133	83.491
ENSECAG00000019559	WHRN	25	19707267	intron_variant	41.4987	12.6516	0.0421106	55.1356	42.484
ENSECAG00000021253	PDCL	25	27495131	missense_variant	32.6576	73.7072	0.00172702	173.926	100.219
ENSECAG00000029669	ZBTB34	25	31029108	intron_variant	46.4231	66.8763	4.62624e-11	114.688	47.812
ENSECAG00000006330	AK8	25	35774880	intron_variant	30.8352	85.4049	3.78249e-09	87.4725	2.06766
ENSECAG00000005285	DIPK1B	25	37896342	intron_variant	26.4715	69.704	1.44029e-12	84.6887	14.9847
ENSECAG00000003462	RUNX1	26	32496612	intron_variant	27.8621	213.743	1.13761e-22	219.507	5.76416
ENSECAG00000010284	PKNOX1	26	39672957	intron_variant	32.5015	57.5057	0.00292852	95.1026	37.5969
ENSECAG00000017779	SH2D4A	27	1961796	intron_variant	38.6587	125.803	2.07542e-11	276.339	150.536
ENSECAG00000009835	BTBD11	28	31420361	intron_variant	35.4975	121.532	4.73897e-12	139.696	18.164
ENSECAG00000009835	BTBD11	28	31459645	intron_variant	59.0802	121.532	4.73897e-12	139.696	18.164
ENSECAG00000024520	KDELR3	28	36645313	intron_variant	34.0628	140.75	6.48744e-08	164.896	24.1459
ENSECAG00000024520	KDELR3	28	36645340	intron_variant	35.3778	140.75	6.48744e-08	164.896	24.1459
ENSECAG00000024520	KDELR3	28	36645347	intron_variant	42.138	140.75	6.48744e-08	164.896	24.1459
ENSECAG00000024520	KDELR3	28	36645352	intron_variant	45.4583	140.75	6.48744e-08	164.896	24.1459
ENSECAG00000009759	TNRC6B	28	38084154	intron_variant	48.6517	79.0983	8.25383e-05	207.46	128.362
ENSECAG00000009865	NFAM1	28	40050804	intron_variant	26.4337	60.1229	2.10011e-08	82.5403	22.4174
ENSECAG00000020449	PARVG	28	41529336	synonymous_variant	28.8923	117.47	5.23178e-10	160.187	42.7168
ENSECAG00000009047	RIBC2	28	42520621	intron_variant	39.447	91.6438	5.61516e-12	91.6438	0
ENSECAG00000019290	CAMK1D	29	23208448	intron_variant	41.9418	84.2972	1.07578e-15	104.662	20.365
ENSECAG00000006649	CELF2	29	24294618	intron_variant	29.1264	497.478	2.8324e-07	583.705	86.2266
ENSECAG00000006649	CELF2	29	24475700	intron_variant	39.1653	497.478	2.8324e-07	583.705	86.2266
ENSECAG00000033482	MAF	3	28350805	downstream_gene_variant	51.773	8.21227	3.31549e-14	352.66	344.447
ENSECAG00000033482	MAF	3	28350844	downstream_gene_variant	50.2026	8.21227	3.31549e-14	352.66	344.447
ENSECAG00000033482	MAF	3	28350870	downstream_gene_variant	26.031	8.21227	3.31549e-14	352.66	344.447
ENSECAG00000015354	C3H16orf46	3	29542018	synonymous_variant	49.0486	18.6294	0.00557996	52.9764	34.347
ENSECAG00000019173	FAM13A	3	50625532	intron_variant	48.4123	466.76	1.94268e-13	621.774	155.015
ENSECAG00000019173	FAM13A	3	50625557	intron_variant	53.873	466.76	1.94268e-13	621.774	155.015
ENSECAG00000017191	SPP1	3	51381865	intron_variant	37.5468	174.566	4.06366e-08	408.971	234.405
ENSECAG00000017191	SPP1	3	51381883	intron_variant	37.152	174.566	4.06366e-08	408.971	234.405
ENSECAG00000024389	TEC	3	82490046	intron_variant	33.3249	15.2371	1.65459e-13	167.073	151.836
ENSECAG00000013323	PROM1	3	109128628	intron_variant,non_coding_transcript_variant	25.9608	85.1177	0.00247512	91.6134	6.49574
ENSECAG00000013323	PROM1	3	109128652	intron_variant,non_coding_transcript_variant	34.9175	85.1177	0.00247512	91.6134	6.49574
ENSECAG00000003759	TBC1D14	3	116618128	intron_variant	48.0562	58.215	0.00426822	271.55	213.335
ENSECAG00000029077	MXD4	3	119815975	intron_variant	27.7994	28.3708	0.0408707	326.062	297.691
ENSECAG00000029077	MXD4	3	119815982	intron_variant	33.3472	28.3708	0.0408707	326.062	297.691
ENSECAG00000029077	MXD4	3	119815997	intron_variant	26.1114	28.3708	0.0408707	326.062	297.691
ENSECAG00000013263	GPATCH2	30	15635388	intron_variant	33.7984	37.09	4.20496e-06	82.7722	45.6822
ENSECAG00000013263	GPATCH2	30	15635449	intron_variant	30.3346	37.09	4.20496e-06	82.7722	45.6822
ENSECAG00000021583	LMOD1	30	30207290	intron_variant	42.9622	155.148	2.70126e-05	216.196	61.0475
ENSECAG00000034476	-	31	16711732	intron_variant	33.6967	172.652	2.02199e-36	189.382	16.7294
ENSECAG00000034476	-	31	16711774	intron_variant	26.4504	172.652	2.02199e-36	189.382	16.7294
ENSECAG00000000362	STXBP5	31	19241661	intron_variant	30.8197	125.431	2.79288e-12	273.9	148.469
ENSECAG00000019757	ADGB	31	19772457	intron_variant	34.4086	172.171	1.43195e-21	189.191	17.0199
ENSECAG00000019757	ADGB	31	19775071	intron_variant	50.6964	172.171	1.43195e-21	189.191	17.0199
ENSECAG00000016512	CDK6	4	36462891	intron_variant	29.435	26.1401	7.68621e-06	36.0345	9.8944
ENSECAG00000040063	UMAD1	4	41582582	intron_variant	44.5742	44.0619	1.468e-06	84.2336	40.1716
ENSECAG00000040063	UMAD1	4	41582613	intron_variant	42.5276	44.0619	1.468e-06	84.2336	40.1716
ENSECAG00000040063	UMAD1	4	41582643	intron_variant	26.823	44.0619	1.468e-06	84.2336	40.1716
ENSECAG00000022057	BBS9	4	63756274	intron_variant	33.4967	123.467	8.86768e-09	174.947	51.4794
ENSECAG00000008055	BMPER	4	64127621	intron_variant	35.1672	112.485	1.64126e-08	220.414	107.93
ENSECAG00000009902	IRF5	4	83925700	downstream_gene_variant	28.5714	311.564	3.29636e-12	401.868	90.3042
ENSECAG00000021957	TRIM24	4	92165651	intron_variant	50.3351	48.496	1.73547e-05	335.193	286.697
ENSECAG00000012659	PRKAG2	4	103469596	intron_variant	25.4617	36.9993	9.4018e-10	303.203	266.203
ENSECAG00000012762	PTPRN2	4	108754377	intron_variant	40.8027	183.155	2.68418e-14	183.155	0
ENSECAG00000019451	RASSF5	5	2844508	3_prime_UTR_variant	27.0707	305.348	5.60999e-05	486.613	181.265
ENSECAG00000007687	PTPN14	5	21795104	intron_variant	56.3889	430.865	7.16944e-19	443.409	12.5444
ENSECAG00000007687	PTPN14	5	21795134	intron_variant	51.9444	430.865	7.16944e-19	443.409	12.5444
ENSECAG00000007687	PTPN14	5	21795155	intron_variant	56.0174	430.865	7.16944e-19	443.409	12.5444
ENSECAG00000001716	PLXNA2	5	27203662	intron_variant	32.5855	319.195	0.000349867	366.859	47.6642
ENSECAG00000023262	RUSC1	5	39213878	synonymous_variant	37.5997	37.7601	9.60303e-07	166.004	128.244
ENSECAG00000011221	RUFY4	6	7608928	intron_variant	43.2416	63.6328	2.0136e-06	72.0019	8.36914
ENSECAG00000011221	RUFY4	6	7608935	intron_variant	35.6713	63.6328	2.0136e-06	72.0019	8.36914
ENSECAG00000010391	STK36	6	8087518	intron_variant	26.0453	180.865	0.00485081	351.22	170.355
ENSECAG00000000174	SPEG	6	8716632	intron_variant	26.2907	71.4353	6.41827e-74	80.6474	9.21209
ENSECAG00000000174	SPEG	6	8716639	intron_variant	27.2711	71.4353	6.41827e-74	80.6474	9.21209
ENSECAG00000009419	IQCA1	6	22577062	intron_variant	27.9042	100.972	2.01452e-12	102.012	1.04
ENSECAG00000009419	IQCA1	6	22577064	intron_variant	26.4434	100.972	2.01452e-12	102.012	1.04
ENSECAG00000009419	IQCA1	6	22577078	intron_variant	30.73	100.972	2.01452e-12	102.012	1.04
ENSECAG00000009419	IQCA1	6	22577217	missense_variant	26.1694	100.972	2.01452e-12	102.012	1.04
ENSECAG00000023710	CROCC2	6	26274275	intron_variant,non_coding_transcript_variant	53.5469	121.045	4.11563e-10	121.473	0.427643
ENSECAG00000023710	CROCC2	6	26274278	intron_variant,non_coding_transcript_variant	36.8696	121.045	4.11563e-10	121.473	0.427643
ENSECAG00000015695	PTPRO	6	44137591	intron_variant	32.3465	71.3115	0.0379515	97.3532	26.0417
ENSECAG00000021424	LMNTD1	6	52006784	downstream_gene_variant	31.1507	53.9204	4.02301e-06	95.9056	41.9852
ENSECAG00000022936	PWWP3A	7	745445	intron_variant	26.6477	252.587	1.80285e-13	481.238	228.651
ENSECAG00000009829	DSCAML1	7	25945160	intron_variant	45.8514	75.981	0.000348768	75.981	0
ENSECAG00000018370	NCAPD3	7	43391118	intron_variant	34.5833	14.334	0.0203961	245.084	230.75
ENSECAG00000018370	NCAPD3	7	43391139	intron_variant	34.2475	14.334	0.0203961	245.084	230.75
ENSECAG00000008038	TENM4	7	67850579	intron_variant	29.2857	81.2069	1.91895e-09	81.9173	0.710302
ENSECAG00000008038	TENM4	7	67850611	intron_variant	26.1423	81.2069	1.91895e-09	81.9173	0.710302
ENSECAG00000010781	RNF169	7	71402006	intron_variant	36.7358	79.438	6.33769e-11	137.847	58.4089
ENSECAG00000017807	NAV2	7	89809702	intron_variant	41.0571	252.239	0.00120649	379.866	127.628
ENSECAG00000006886	RAB31	8	37638686	intron_variant	72.9475	478.639	1.54263e-21	582.679	104.04
ENSECAG00000006886	RAB31	8	37638714	intron_variant	62.4384	478.639	1.54263e-21	582.679	104.04
ENSECAG00000018454	RBBP8	8	42011951	intron_variant	29.2338	132.089	1.687e-13	369.369	237.28
ENSECAG00000031182	-	8	51220063	intron_variant	35.0384	28.0852	0.012767	58.7514	30.6661
ENSECAG00000008296	CCBE1	8	80019379	intron_variant	34.3591	89.5372	0.00110154	117.085	27.5474
ENSECAG00000008296	CCBE1	8	80019398	intron_variant	40.5592	89.5372	0.00110154	117.085	27.5474
ENSECAG00000020437	BCL2	8	83044692	intron_variant	45.3846	50.211	0.0113871	66.3342	16.1232
ENSECAG00000020437	BCL2	8	83044742	intron_variant	46.5035	50.211	0.0113871	66.3342	16.1232
ENSECAG00000020437	BCL2	8	83044757	intron_variant	33.498	50.211	0.0113871	66.3342	16.1232
ENSECAG00000012962	SAMD12	9	63721610	intron_variant	27.2373	6.6344	7.65679e-05	62.6544	56.02
ENSECAG00000016246	ASAP1	9	73407284	intron_variant	63.8099	270.424	0.000168737	531.808	261.385
ENSECAG00000016246	ASAP1	9	73407305	intron_variant	57.6695	270.424	0.000168737	531.808	261.385
ENSECAG00000016246	ASAP1	9	73407309	intron_variant	69.8407	270.424	0.000168737	531.808	261.385
ENSECAG00000003551	LRRC6	9	75449718	intron_variant	28.8304	68.9415	5.98437e-09	69.7733	0.831768

## Sheet: E_Q1_Gene Promoter
Ensembl gene accession number	Gene symbol	Chromosom	DMS location on chromosome	DMS location in gene region	meth.diff	Expression FC	padj	Gene expression in the lung	Gene expression in the liver
ENSECAG00000016505	TMC7	13	28934594	upstream_gene_variant	-28.7637	16.6883	1.25152e-05	20.6277	3.93943
ENSECAG00000016505	TMC7	13	28934602	upstream_gene_variant	-34.3417	16.6883	1.25152e-05	20.6277	3.93943
ENSECAG00000016505	TMC7	13	28934648	upstream_gene_variant	-47.4451	16.6883	1.25152e-05	20.6277	3.93943
ENSECAG00000038025	-	16	26301946	upstream_gene_variant	-38.2814	10.6103	0.000124789	10.6103	0
ENSECAG00000013129	TOP1MT	9	84194876	upstream_gene_variant	-28.2265	40.3831	6.15614e-07	42.0701	1.68706
ENSECAG00000013129	TOP1MT	9	84194888	upstream_gene_variant	-32.1096	40.3831	6.15614e-07	42.0701	1.68706
ENSECAG00000013129	TOP1MT	9	84194916	upstream_gene_variant	-28.2252	40.3831	6.15614e-07	42.0701	1.68706
ENSECAG00000013129	TOP1MT	9	84194927	upstream_gene_variant	-34.5846	40.3831	6.15614e-07	42.0701	1.68706
ENSECAG00000013129	TOP1MT	9	84194934	upstream_gene_variant	-34.5969	40.3831	6.15614e-07	42.0701	1.68706
ENSECAG00000006918	CCDC87	12	30261718	upstream_gene_variant	31.362	-0.943549	0.0437585	8.80587	9.74942
ENSECAG00000006918	CCDC87	12	30261768	upstream_gene_variant	50.3443	-0.943549	0.0437585	8.80587	9.74942

## Sheet: F_Q1_Gene Body 
Ensembl gene accession number	Gene symbol	Chromosom	DMS location on chromosome	DMS location in gene region	meth.diff	Expression FC	padj	Gene expression in the lung	Gene expression in the liver
ENSECAG00000034734	EBF3	1	3658605	intron_variant	-38.5263	-3.57801	3.07956e-25	1.49265	5.07066
ENSECAG00000034734	EBF3	1	3658613	intron_variant	-30.807	-3.57801	3.07956e-25	1.49265	5.07066
ENSECAG00000029836	-	16	56461602	intron_variant,non_coding_transcript_variant	-25.9913	-0.547035	0.00016141	1.72886	2.27589
ENSECAG00000021387	MYOM3	2	31042452	intron_variant	-28.3415	-38.0832	3.50041e-174	2.64713	40.7303
ENSECAG00000021387	MYOM3	2	31055982	intron_variant	-33.8685	-38.0832	3.50041e-174	2.64713	40.7303
ENSECAG00000021387	MYOM3	2	31056008	intron_variant	-32.4771	-38.0832	3.50041e-174	2.64713	40.7303
ENSECAG00000021387	MYOM3	2	31056024	intron_variant	-39.8921	-38.0832	3.50041e-174	2.64713	40.7303
ENSECAG00000021387	MYOM3	2	31056029	intron_variant	-35.0243	-38.0832	3.50041e-174	2.64713	40.7303
ENSECAG00000008040	ADGRB3	20	61926893	intron_variant	-26.7191	-4.08841	0.0108089	5.37556	9.46397
ENSECAG00000015972	ADAMTSL1	23	37621780	intron_variant	-29.4375	-6.36251	0.00341201	8.88363	15.2461
ENSECAG00000015972	ADAMTSL1	23	37621796	intron_variant	-28.6595	-6.36251	0.00341201	8.88363	15.2461
ENSECAG00000011760	RGS6	24	18149689	intron_variant	-26.5627	-7.16628	1.93686e-12	4.64927	11.8156
ENSECAG00000021847	PPP1R17	4	62260604	intron_variant	-30.2925	-17.8067	0.0216864	3.52321	21.3299
ENSECAG00000002916	CA14	5	43438111	intron_variant	-27.0917	-2.48613	1.15667e-188	17.6123	20.0985
ENSECAG00000036611	EFNA2	7	690815	intron_variant	-34.3307	-7.7016	0.000119332	0.136391	7.83799
ENSECAG00000036611	EFNA2	7	690833	intron_variant	-36.2955	-7.7016	0.000119332	0.136391	7.83799
ENSECAG00000036611	EFNA2	7	690848	intron_variant	-26.7045	-7.7016	0.000119332	0.136391	7.83799
ENSECAG00000010880	SOX6	7	86781114	intron_variant	-30.7281	-7.67764	0.000375165	5.09328	12.7709
ENSECAG00000021186	FHOD3	8	60033093	intron_variant	-33.6386	-6.311	1.95872e-114	19.5203	25.8313
ENSECAG00000021186	FHOD3	8	60033161	intron_variant	-47.1212	-6.311	1.95872e-114	19.5203	25.8313
ENSECAG00000021186	FHOD3	8	60294398	intron_variant	-40.7468	-6.311	1.95872e-114	19.5203	25.8313
ENSECAG00000017467	KCNQ3	9	75233075	intron_variant	-27.9369	-0.250696	0.0460935	2.5396	2.7903
ENSECAG00000021552	RBM2-	1	20795152	intron_variant	41.8315	21.1943	6.26258e-46	21.5005	0.306177
ENSECAG00000015340	DNTT	1	33040092	intron_variant	56.7376	17.864	0.00218653	18.7193	0.855287
ENSECAG00000015340	DNTT	1	33040143	intron_variant	44.3662	17.864	0.00218653	18.7193	0.855287
ENSECAG00000010713	KCNMA1	1	65295758	intron_variant	46.6968	25.4879	0.0040926	30.0705	4.58261
ENSECAG00000010713	KCNMA1	1	65295795	intron_variant	34.7646	25.4879	0.0040926	30.0705	4.58261
ENSECAG00000021446	GRID1	1	85213676	intron_variant	26.8817	9.1833	0.00640172	9.1833	0
ENSECAG00000028451	-	1	123736064	intron_variant,non_coding_transcript_variant	28.9449	6.7488	0.00239701	6.7488	0
ENSECAG00000001205	MAPT	11	17653095	intron_variant	52.1127	32.137	9.11557e-09	34.4017	2.26471
ENSECAG00000001205	MAPT	11	17653109	intron_variant	40.8451	32.137	9.11557e-09	34.4017	2.26471
ENSECAG00000021724	TNFRSF13B	11	61232125	intron_variant	28.9091	11.5075	0.0116446	12.5239	1.01648
ENSECAG00000021634	SLC29A4	13	4193662	intron_variant	27.8042	1.94151	1.41184e-09	2.24769	0.306177
ENSECAG00000012983	NYAP1	13	8811940	intron_variant	30.7049	2.58085	0.00600438	15.7453	13.1644
ENSECAG00000024454	TENM2	14	12812786	intron_variant	25.2632	33.3254	1.40261e-07	34.5613	1.23589
ENSECAG00000024454	TENM2	14	12902559	intron_variant	30.4379	33.3254	1.40261e-07	34.5613	1.23589
ENSECAG00000024454	TENM2	14	12946231	intron_variant	31.1111	33.3254	1.40261e-07	34.5613	1.23589
ENSECAG00000024454	TENM2	14	12987421	intron_variant	50.8451	33.3254	1.40261e-07	34.5613	1.23589
ENSECAG00000024454	TENM2	14	12987444	intron_variant	28.0928	33.3254	1.40261e-07	34.5613	1.23589
ENSECAG00000018066	FSTL4	14	41514259	intron_variant	25.004	4.61575	0.00486884	5.47104	0.855287
ENSECAG00000018066	FSTL4	14	41514313	intron_variant	25.3136	4.61575	0.00486884	5.47104	0.855287
ENSECAG00000026832	ACOXL	15	14294898	intron_variant	35.3448	17.8678	9.81398e-08	24.5314	6.66364
ENSECAG00000020778	FBLN7	15	15773340	intron_variant	29.0277	9.98524	8.28739e-05	14.1972	4.21199
ENSECAG00000018663	PLB1	15	68815195	intron_variant	46.0165	2.06696	1.73713e-05	2.06696	0
ENSECAG00000018663	PLB1	15	68815201	intron_variant	44.5055	2.06696	1.73713e-05	2.06696	0
ENSECAG00000002429	MED12L	16	85171631	intron_variant	38.0707	25.0227	0.000645318	29.846	4.82326
ENSECAG00000008016	GLI2	18	10168713	intron_variant	40.2456	13.4597	0.000457735	16.4269	2.96715
ENSECAG00000008016	GLI2	18	10168769	intron_variant	33.5695	13.4597	0.000457735	16.4269	2.96715
ENSECAG00000008016	GLI2	18	10168777	intron_variant	37.8831	13.4597	0.000457735	16.4269	2.96715
ENSECAG00000006802	KCNAB1	19	158294	intron_variant	49.9869	13.6948	1.89329e-07	26.81	13.1152
ENSECAG00000006802	KCNAB1	19	158356	intron_variant	54.9233	13.6948	1.89329e-07	26.81	13.1152
ENSECAG00000006802	KCNAB1	19	458794	intron_variant	52.6489	13.6948	1.89329e-07	26.81	13.1152
ENSECAG00000025071	AGBL4	2	10116549	intron_variant	39.4114	4.33755	0.000704142	4.33755	0
ENSECAG00000021712	EYA2	22	36759593	intron_variant	43.6185	20.7941	0.00487759	21.2218	0.427643
ENSECAG00000021712	EYA2	22	36759599	intron_variant	31.7086	20.7941	0.00487759	21.2218	0.427643
ENSECAG00000021712	EYA2	22	36759617	intron_variant	30.0868	20.7941	0.00487759	21.2218	0.427643
ENSECAG00000021712	EYA2	22	36759635	intron_variant	47.3703	20.7941	0.00487759	21.2218	0.427643
ENSECAG00000021712	EYA2	22	36759651	intron_variant	50.3837	20.7941	0.00487759	21.2218	0.427643
ENSECAG00000024583	SYT16	24	8991273	intron_variant	26.8063	12.2091	0.0254787	12.5153	0.306177
ENSECAG00000002117	NRXN3	24	24519469	intron_variant	29.4523	19.4622	0.000834783	19.8663	0.404125
ENSECAG00000030381	-	26	14633770	intron_variant,non_coding_transcript_variant	26.0566	6.80445	0.00416712	8.01683	1.21238
ENSECAG00000013878	ANK1	27	3633319	intron_variant	37.6068	2.55951	5.67768e-75	3.98459	1.42508
ENSECAG00000004372	SLC22A3	31	8080590	missense_variant	27.3328	22.9285	3.35917e-45	23.945	1.01648
ENSECAG00000014484	DPP6	4	105163354	intron_variant	31.5141	10.754	0.00717362	10.754	0
ENSECAG00000011985	NFASC	5	1535791	intron_variant	38.1569	3.314	0.00314932	3.314	0
ENSECAG00000011985	NFASC	5	1535815	intron_variant	46.2235	3.314	0.00314932	3.314	0
ENSECAG00000011985	NFASC	5	1535821	intron_variant	45.041	3.314	0.00314932	3.314	0
ENSECAG00000013096	TDRKH	5	42158367	stop_gained	42.5386	4.69448	0.00834506	9.14831	4.45383
ENSECAG00000013096	TDRKH	5	42158373	missense_variant	29.8738	4.69448	0.00834506	9.14831	4.45383
ENSECAG00000024617	ANO2	6	34453246	intron_variant	27.0479	3.54896	4.47415e-30	3.9766	0.427643
ENSECAG00000020973	BCAT1	6	51479988	intron_variant	40.3077	11.0933	0.00182592	20.3524	9.25913
ENSECAG00000020973	BCAT1	6	51480006	intron_variant	41.5668	11.0933	0.00182592	20.3524	9.25913
ENSECAG00000020973	BCAT1	6	51543280	synonymous_variant	29.6606	11.0933	0.00182592	20.3524	9.25913
ENSECAG00000020973	BCAT1	6	51543282	missense_variant	29.6935	11.0933	0.00182592	20.3524	9.25913
ENSECAG00000019170	MN1	8	10985452	intron_variant	26.5018	14.9475	4.77603e-08	19.1741	4.22656
ENSECAG00000019170	MN1	8	10985957	intron_variant	34.7156	14.9475	4.77603e-08	19.1741	4.22656
ENSECAG00000001633	FZD1-	8	30239963	missense_variant	57.351	14.9722	1.45398e-05	23.9555	8.98325
ENSECAG00000001633	FZD1-	8	30239979	synonymous_variant	48.8852	14.9722	1.45398e-05	23.9555	8.98325
ENSECAG00000001633	FZD1-	8	30239985	missense_variant	45.0089	14.9722	1.45398e-05	23.9555	8.98325
ENSECAG00000001633	FZD1-	8	30240005	missense_variant	37.9648	14.9722	1.45398e-05	23.9555	8.98325
ENSECAG00000001633	FZD1-	8	30240012	missense_variant	41.0532	14.9722	1.45398e-05	23.9555	8.98325
ENSECAG00000001633	FZD1-	8	30240031	missense_variant	45.9606	14.9722	1.45398e-05	23.9555	8.98325
ENSECAG00000020979	ANKRD29	8	41445590	intron_variant	34.068	17.9339	4.99669e-07	20.3783	2.44439
ENSECAG00000008636	EYA1	9	15229595	intron_variant	30.6182	25.7003	0.0176628	25.7003	0
