# Supplementary material for: In search of epigenetic hallmarks of different tissues: an integrative omics study of horse liver, lung, and heart
Source: Mamm Genome. 2024 Aug 14;35(4):600–20. doi: 10.1007/s00335-024-10057-0 (PMC11522055; doi:10.1007/s00335-024-10057-0)
Supplement: Supplementary file 8 — Supplementary Material 8: Table S8. Functional enrichment of DEmiRNA target genes in lung versus heart (A-C), lung vs. liver (D-F), and heart vs. liver (G-I) comparisons (BP- biological processes; CC- cellular components, MF- molecular functions). The enriched KEGG pathways involving identified DEmiRNA target genes (J-L). [file 335_2024_10057_MOESM8_ESM.xlsx]

## Sheet: A_BSP validation of RRBS
	TSPAN8									A1BG									ERRFI1									PNN
	RRBS results			BSP results			Difference between methods			RRBS results			BSP results			Difference between methods			RRBS results			BSP results			Difference between methods			RRBS results				BSP results				Difference between methods
Sample	CpG1	CpG2	CpG3	CpG1	CpG2	CpG3	CpG1	CpG2	CpG3	CpG1	CpG2	CpG3	CpG1	CpG2	CpG3	CpG1	CpG2	CpG3	CpG1	CpG2	CpG3	CpG1	CpG2	CpG3	CpG1	CpG2	CpG3	CpG1	CpG2	CpG3	CpG4	CpG1	CpG2	CpG3	CpG4	CpG1	CpG2	CpG3	CpG4
27s	81	73.4	73.4	90	80	80	9	6.6	6.6	67.3	91.8	56.2	75	90	55	7.7	1.8	1.2	93.5	96.8	100	100	100	100	6.5	3.2	0	91.3	96.2	97.1	97.1	95	100	100	100	3.7	3.8	2.9	2.9
30s	86	82.5	71.9	95	90	80	9	7.5	8.1	66	91.5	44.7	65	85	50	1	6.5	5.3	95.5	93	97.7	95	100	100	0.5	7	2.3	95	95	97.5	97.5	95	100	95	100	0	5	2.5	2.5
32s	85.7	82.9	71.4	90	85	70	4.3	2.1	1.4	82.1	88.9	60.7	85	85	65	2.9	3.9	4.3	100	100	97.2	100	100	100	0	0	2.8	94.2	100	90.4	96.2	95	100	100	100	0.8	0	9.6	3.8
34s	79.5	79.5	69.2	90	89.5	70	10.5	10	0.8	61.9	85.7	47.6	65	60	50	3.1	25.7	2.4	100	100	100	100	95	100	0	5	0	93.2	97.7	97.7	97.7	95	100	95	100	1.8	2.3	2.7	2.3
Mean H group	83.05	79.575	71.475	91.25	86.125	75	8.2	6.55	4.225	69.325	89.475	52.3	72.5	80	55	3.675	9.475	3.3	97.25	97.45	98.725	98.75	98.75	100	1.75	3.8	1.275	93.425	97.225	95.675	97.125	95	100	97.5	100	1.575	2.775	4.425	2.875
27p	23.5	22.1	16.2	15	25	15	8.5	2.9	1.2	85.7	96.4	50	100	95	70	14.3	1.4	20	78.7	74.5	74.5	75	80	75	3.7	5.5	0.5	-	-	-	-	-	-	-	-	-	-	-	-
30p	18.3	21.7	13.3	20	20	15	1.7	1.7	1.7	93	95.2	50	90	100	55	3	4.8	5	53.3	62.2	62.2	70	75	75	16.7	12.8	12.8	-	-	-	-	-	-	-	-	-	-	-	-
32p	34.3	37.1	20	35	25	20	0.7	12.1	0	93.3	80	53.3	90	100	55	3.3	20	1.7	91.3	91.3	82.6	85	80	80	6.3	11.3	2.6	-	-	-	-	-	-	-	-	-	-	-	-
34p	30.2	26.4	22.6	30	30	20	0.2	3.6	2.6	75.6	87.8	43.9	80	85	55	4.4	2.8	11.1	65.5	82.1	69	75	70	75	9.5	12.1	6	-	-	-	-	-	-	-	-	-	-	-	-
Mean L group	26.575	26.825	18.025	25	25	17.5	2.775	5.075	1.375	86.9	89.85	49.3	90	95	58.75	6.25	7.25	9.45	72.2	77.525	72.075	76.25	76.25	76.25	9.05	10.425	5.475	-	-	-	-	-	-	-	-	-	-	-	-
27w	-	-	-	-	-	-	-	-	-	27.3	30.9	21.8	30	45	38.9	2.7	14.1	17.1	44.8	47	44.8	35	30	35	9.8	17	9.8	56	54.8	52.4	61.9	65	60	60	65	9	5.2	7.6	3.1
30w	-	-	-	-	-	-	-	-	-	21.1	26.3	15.8	25	35	20	3.9	8.7	4.2	48	48	44	45	45	45	3	3	1	48.4	54.8	61.3	64.5	40	50	55	55	8.4	4.8	6.3	9.5
32w	-	-	-	-	-	-	-	-	-	-	-	-	-	-	-	-	-	-	-	-	-	-	-	-	-	-	-	-	-	-	-	-	-	-	-	-	-	-	-
34w	-	-	-	-	-	-	-	-	-	38.7	29	12.9	35	45	25	3.7	16	12.1	33.3	33.3	33.3	40	40	40	6.7	6.7	6.7	26.1	30.4	38.2	36.2	30	40	40	40	3.9	9.6	1.8	3.8
Mean LR group	-	-	-	-	-	-	-	-	-	29.0333	28.7333	16.8333	30	41.6667	27.9667	3.43333	12.9333	11.1333	42.0333	42.7667	40.7	40	38.3333	40	6.5	8.9	5.83333	43.5	46.6667	50.6333	54.2	45	50	51.6667	53.3333	7.1	6.53333	5.23333	5.46667
L vs H	-56.475	-52.75	-53.45	-66.25	-61.125	-57.5	9.775	8.375	4.05	-	-	-	-	-	-	-	-	-	-	-	-	-	-	-	-	-	-	-	-	-	-	-	-	-	-	-	-	-	-
L vs LR	-	-	-	-	-	-	-	-	-	57.8667	61.1167	32.4667	60	53.3333	30.7833	2.13333	7.78333	1.68333	30.1667	34.7583	31.375	36.25	37.9167	36.25	6.08333	3.15833	4.875	-	-	-	-	-	-	-	-	-	-	-	-
H vs LR	-	-	-	-	-	-	-	-	-	40.2917	60.7417	35.4667	42.5	38.3333	27.0333	2.20833	22.4083	8.43333	55.2167	54.6833	58.025	58.75	60.4167	60	3.53333	5.73333	1.975	49.925	50.5583	45.0417	42.925	50	50	45.8333	46.6667	0.075	0.558333	0.791667	3.74167
Correlation RRBS vs BSP
	TSPAN8	A1BG	ERRFI1	PNN
R	0.991	0.944	0.95	0.872
p value	<.001	<.001	<.001	<.001

## Sheet: B_qPCR validation of RNAseq
	TSPAN8		A1BG		ERRFI1		PNN
Sample	RNA-seq	Real-Time PCR	RNA-seq	Real-Time PCR	RNA-seq	Real-Time PCR	RNA-seq	Real-Time PCR
27s	72.1171	7.37563	80.4335	2.9404	-	-	695.996	7.12561
30s	48.3952	6.18586	1489.61	199.498	-	-	696.428	12.2353
32s	84.7157	4.33615	194.988	9.36473	-	-	441.161	4.28556
34s	55.1555	1	76.0595	11.3505	-	-	575.703	1.97838
Mean H group	65.0959	4.72441	460.273	55.7885	-	-	602.322	6.40622
27p	4088.18	7.57615	-	-	766.917	10.1563	-	-
30p	3598.02	7.74942	-	-	803.072	10.4955	-	-
32p	3418.83	9.07743	-	-	732.891	10.5977	-	-
34p	3316.31	5.50291	-	-	454.879	7.18051	-	-
Mean L group	3605.33	7.47648	-	-	689.44	9.6075	-	-
27w	-	-	38022.2	3222.4	5338.7	40.3098	267.073	1.00678
30w	-	-	30528	2326.63	2259.59	18.3598	440.013	1.35211
32w	-	-	66659	5466.53	3000.23	32.7514	360.328	1
34w	-	-	38649.1	3414.71	3584.96	35.7891	454.027	1.33222
Mean LR group	-	-	43464.6	3607.57	3545.87	31.8025	380.36	1.17278
Correlation RNAseq vs qPCR
	TSPAN8	A1BG	ERRFI1	PNN
R	0.643	0.998	0.968	0.796
p value	0.096	<.001	<.001	0.018

## Sheet: C_qPCR validation of miRNAseq
	miR-100		miR-125b-5p		miR-126-3p		miR-101		mir-23a		mir499-5p
Sample	miRNA-seq	Real-Time PCR	miRNA-seq	Real-Time PCR	miRNA-seq	Real-Time PCR	miRNA-seq	Real-Time PCR	miRNA-seq	Real-Time PCR	miRNA-seq	Real-Time PCR
27s	235019	14.2847	143747	7.45981	-	-	6710.37	1.12726	17106.3	6.17997	143002	1569.32
30s	284486	17.6313	160808	4.88157	-	-	10458.7	2.86348	14911.1	7.17965	233928	5330.87
32s	282609	13.5384	114623	3.42621	-	-	4808.25	1.28821	11819.7	5.28183	358451	6020.15
34s	458922	13.8225	100977	2.78402	-	-	5374.94	1	8078.08	3.36911	335459	4691.55
Mean H group	315259	14.8192	130039	4.6379	-	-	6838.06	1.56974	12978.8	5.50264	267710	4402.97
27p	47803.4	2.92912	-	-	619517	8.6599	-	-	26750.7	11.8585	-	-
30p	44147.4	3.34139	-	-	571000	6.49255	-	-	27019.8	11.4748	-	-
32p	51590.7	1.82801	-	-	1.00748e+06	5.20329	-	-	26230	4.69623	-	-
34p	30876.2	2.13846	-	-	541239	5.3288	-	-	19628.6	4.92744	-	-
Mean L group	43604.4	2.55924	-	-	684810	6.42113	-	-	24907.3	8.23925	-	-
27w	22496.4	1.87075	38565.8	1.69729	247994	1.84283	23107	8.55789	3910.62	2.40198	72.0519	1.09324
30w	25515.7	1.40319	40121.2	1.32558	208534	1.16891	23291.3	6.29765	4423.3	2.15731	228.778	1
32w	16706.1	1	46488.6	1.31926	150218	1	36922.5	10.4779	3579.93	1.11298	167.665	14.2178
34w	21513.3	1.08261	43513.9	1	206085	1.05774	18951.5	5.30463	2894.36	1	286.594	1.41366
Mean LR group	21557.9	1.33914	42172.4	1.33553	203208	1.26737	25568.1	7.65953	3702.05	1.66807	188.772	4.43119
Correlation miRNAseq vs qPCR
	miR-100	miR-125b-5p	miR-126-3p	miR-101	mir-23a	mir499-5p
R	0.911	0.886	0.754	0.977	0.852	0.964
p value	<.001	0.003	0.031	<.001	<.001	<.001
