# Supplementary material for: In search of epigenetic hallmarks of different tissues: an integrative omics study of horse liver, lung, and heart
Source: Mamm Genome. 2024 Aug 14;35(4):600–20. doi: 10.1007/s00335-024-10057-0 (PMC11522055; doi:10.1007/s00335-024-10057-0)
Supplement: Supplementary file 9 — Supplementary Material 9: Table S9. The results of validation of selected DMSs (A), DEGs (B), and DEmiRNAs (C). [file 335_2024_10057_MOESM9_ESM.xlsx]

## Sheet: A_DEmiRNA-DEGs_All GO BP
Enrichment FDR	nGenes	Pathway Genes	Fold Enrichment	GO Terms	Genes
3.72836e-06	21	108	4.25337	GO:1904018 positive reg. of vasculature development	PKM THBS1 HIPK2 AQP1 ACVRL1 GDF2 SMOC2 ABL1 TGFBR2 CXCL8 HIF1A STAT3 GATA2 CD40 PAK4 FGF1 FLT1 HK2 IL1A ITGAX BTG1
3.72836e-06	21	108	4.25337	GO:0045766 positive reg. of angiogenesis	PKM THBS1 HIPK2 AQP1 ACVRL1 GDF2 SMOC2 ABL1 TGFBR2 CXCL8 HIF1A STAT3 GATA2 CD40 PAK4 FGF1 FLT1 HK2 IL1A ITGAX BTG1
2.06796e-05	19	100	4.15615	GO:0030879 mammary gland development	TNFRSF11A PTCH1 IRF6 STAT5B CAV1 SRC SOSTDC1 TBX3 NEURL1 GHRHR TGFBR2 HIF1A GPAT4 ATP7B FOXF1 MSX1 ESR1 CAPN1 AGAP2
2.09425e-06	42	344	2.67072	GO:0001525 angiogenesis	THBS1 PKM HIPK2 AQP1 ACVRL1 CAV1 EPHB3 WASF2 EFNB2 B4GALT1 GDF2 NAXE SMOC2 EPAS1 ABL1 NOTCH2 TGFBR2 CXCL8 HIF1A GLUL STAT3 GATA2 CD40 PAK4 NGFR TCF21 NRP1 FGF1 HDAC5 ADGRG1 FLT1 HK2 STK4 FBXW7 IL1A ITGAX TBX4 DAB2IP LOXL2 BTG1 PIK3R3 KLF2
2.08453e-06	48	423	2.48221	GO:0048514 blood vessel morphogenesis	THBS1 RASA1 PKM HIPK2 AQP1 ACVRL1 CAV1 EPHB3 WASF2 EFNB2 B4GALT1 GDF2 JAG1 NAXE SMOC2 EPAS1 ABL1 NOTCH2 TGFBR2 CXCL8 RIN2 HIF1A GLUL STAT3 GATA2 CD40 CCM2 PAK4 NGFR TCF21 FOXF1 NRP1 FGF1 HDAC5 ADGRG1 ZMIZ1 FLT1 HK2 STK4 FBXW7 IL1A ITGAX TBX4 DAB2IP LOXL2 BTG1 PIK3R3 KLF2
5.83519e-07	53	472	2.45624	GO:0008285 negative reg. of cell population proliferation	NDRG4 PTCH1 PTGES CBFA2T3 CD276 CDKN2C IRF6 THBS1 RNF139 ACVRL1 CAV1 DUSP1 B4GALT7 FAP B4GALT1 GDF2 TBX3 LYN NEURL1 COPS8 SMAD6 DLC1 PRKG1 RB1 STK11 TGFB3 DPT ITCH STAT3 GATA2 TES INPPL1 NGFR FGFRL1 MN1 ETV3 ERBB2 BCL2 MSX1 SFRP1 ADGRG1 FLT1 PELI1 STK4 NDRG2 IL1A HNF4A DAB2IP PRNP BTG1 RP1L1 VGLL4 MTSS1
1.34551e-07	58	517	2.454	GO:0001944 vasculature development	THBS1 RASA1 PKM HIPK2 AQP1 AP2B1 ACVRL1 CAV1 EPHB3 WASF2 PTK7 CPLANE1 EFNB2 B4GALT1 GDF2 TBX3 JAG1 SMAD6 NAXE SMOC2 EPAS1 STK11 ABL1 NOTCH2 TGFBR2 CXCL8 RIN2 ARHGEF15 HIF1A GLUL STAT3 GATA2 CD40 ERRFI1 CCM2 PAK4 NGFR LAMA4 TCF21 FOXF1 NRP1 FGF1 HDAC5 ADGRG1 ZMIZ1 FLT1 HK2 STK4 FBXW7 IL1A IL6R ITGAX TBX4 DAB2IP LOXL2 BTG1 PIK3R3 KLF2
3.56545e-07	55	491	2.4503	GO:0001568 blood vessel development	THBS1 RASA1 PKM HIPK2 AQP1 AP2B1 ACVRL1 CAV1 EPHB3 WASF2 PTK7 CPLANE1 EFNB2 B4GALT1 GDF2 TBX3 JAG1 SMAD6 NAXE SMOC2 EPAS1 ABL1 NOTCH2 TGFBR2 CXCL8 RIN2 HIF1A GLUL STAT3 GATA2 CD40 CCM2 PAK4 NGFR LAMA4 TCF21 FOXF1 NRP1 FGF1 HDAC5 ADGRG1 ZMIZ1 FLT1 HK2 STK4 FBXW7 IL1A IL6R ITGAX TBX4 DAB2IP LOXL2 BTG1 PIK3R3 KLF2
2.34235e-05	45	423	2.32707	GO:0007169 transmembrane receptor protein tyrosine kinase signaling pathway	SRC GRB10 PIK3R3 NDRG4 FLT3 GHR EFNA4 SS18 STAT5B PTPN12 THBS1 GIT1 EPHB3 IGFBP4 PID1 SETX EFNB2 BAIAP2L1 LYN NEURL1 SMOC2 ABL1 GHRHR NCOA5 HIF1A SORT1 STAT3 ERRFI1 NGFR FSTL4 SLC9A6 ARID5B ERBB2 NRP1 FGF1 GRB14 FLT1 EFNA3 FBXW7 DOK1 PRKCQ EPHA3 DAB2IP TXNIP STON1
1.40504e-08	73	687	2.32436	GO:0007167 enzyme linked receptor protein signaling pathway	SRC TGFB3 PMEPA1 GRB10 PIK3R3 NDRG4 ACVR2A PALS1 TGFB1I1 FLT3 GHR EFNA4 SS18 STAT5B PTPN12 THBS1 HIPK2 GIT1 ACVRL1 CAV1 EPHB3 BTBD11 HTRA1 TMPRSS6 IGFBP4 PID1 SETX SOSTDC1 EFNB2 GDF2 BAIAP2L1 LYN NEURL1 SMAD6 SMOC2 STK11 ABL1 GHRHR NOTCH2 TGFBR2 NCOA5 HIF1A ITGA3 SORT1 STAT3 ELAPOR2 ERRFI1 NGFR LTBP4 FSTL4 SLC9A6 LTBP1 IL6ST ARID5B ERBB2 MSX1 NRP1 FGF1 GRB14 SFRP1 ZMIZ1 FLT1 EFNA3 FBXW7 DOK1 PRKC…
1.36226e-08	80	772	2.26679	GO:0072359 circulatory system development	THBS1 BVES NDRG4 PTCH1 DVL2 DNAH11 RASA1 GJA1 PTCD2 PKM HIPK2 AQP1 AP2B1 ACVRL1 CAV1 EPHB3 WASF2 PTK7 CPLANE1 EFNB2 B4GALT1 GDF2 TBX3 JAG1 PKP2 DSG2 SMAD6 NAXE SMOC2 RB1 EPAS1 STK11 ABL1 NOTCH2 TGFBR2 CXCL8 RIN2 GAA ARHGEF15 SHOX2 HIF1A GLUL ANKS6 STAT3 GATA2 JPH2 CD40 ERRFI1 CCM2 PAK4 NGFR FGFRL1 LAMA4 TCF21 AP1B1 FOXF1 ERBB2 MSX1 NRP1 FGF1 HDAC5 ADGRG1 ZMIZ1 RBM20 FLT1 HK2 STK4 TNNT2 FBXW7 IL1A…
5.16564e-07	64	624	2.24354	GO:0035239 tube morphogenesis	THBS1 PTCH1 DVL2 RASA1 PKM MMP14 HIPK2 FOXP1 AQP1 ACVRL1 CAV1 EPHB3 WASF2 PTK7 SHANK3 SRC SOSTDC1 EFNB2 B4GALT1 GDF2 TBX3 JAG1 NAXE SMOC2 EPAS1 ABL1 NOTCH2 TGFBR2 CXCL8 RIN2 SHOX2 HIF1A GLUL STAT3 GATA2 PRKACA CD40 CCM2 PAK4 NGFR TCF21 FOXF1 BCL2 NRP1 FGF1 SFRP1 HDAC5 ADGRG1 ZMIZ1 FLT1 HK2 STK4 ESR1 FBXW7 IL1A ITGAX TBX4 RSPO2 DAB2IP LOXL2 BTG1 PIK3R3 KLF2 MTSS1
3.72836e-06	57	561	2.22254	GO:0030029 actin filament-based proc.	WASF2 EPB41L2 DLC1 TPM1 MPRIP TNNT2 XIRP1 MICAL3 RASA1 ESAM MYH14 INF2 FARP2 MINK1 AQP1 CAV1 ACTR2 DAAM1 PTK7 PPP1R9B CGNL1 SPTB SHANK3 SRC BAIAP2L1 PKP2 DSG2 ARHGEF2 CORO2B EPS8 ABL1 TGFB3 CAPG SSH2 NOTCH2 SYDE1 MYH10 SRI ABLIM2 INPPL1 SORBS3 SYNPO EZR WDR1 ACTG1 ARPC5 KCNN2 BCL2 NRP1 MTSS1 FHDC1 C23H9orf72 EPHA3 ANK2 EHD2
6.50833e-05	46	459	2.19221	GO:0071363 cellular response to growth factor stimulus	TGFB3 PMEPA1 ACVR2A PALS1 TGFB1I1 ADAMTS7 STAT5B PTPN12 THBS1 HIPK2 ACVRL1 CAV1 HTRA1 TMPRSS6 SETX SRC SOSTDC1 GDF2 SMAD6 SMOC2 STK11 ABL1 NOTCH2 TGFBR2 CXCL8 HIF1A ITGA3 SORT1 STAT3 ELAPOR2 NGFR LTBP4 PDE2A SLC9A6 LTBP1 ERBB2 MSX1 NRP1 FGF1 SFRP1 ZMIZ1 FLT1 NUMA1 GRB10 DAB2IP GIPC1
1.40504e-08	85	858	2.16705	GO:1901700 response to oxygen-containing compound	LPIN2 IRAK1 GRB10 PIK3R3 PTCH1 RORC CRY2 GHR FANCC RAB31 STAT5B P2RX6 CAPN2 THBS1 GIT1 FOXP1 AQP1 CAV1 SLC12A7 ZDHHC7 KAT7 CCDC186 ITGA4 PTK7 ABHD2 PID1 SETX SRC BAIAP2L1 LYN NEURL1 JAG1 RNF112 TMBIM6 SMAD6 ARHGEF2 TMEM161A RB1 TNFRSF11A EPS8 ABL1 SCNN1B GHRHR TGFB3 TGFBR2 CXCL8 KLHL22 NCOA5 HIF1A SLC11A1 SORT1 GLUL SRI GRAMD1A STAT3 PRKACA INPPL1 NGFR EZR PDE2A MN1 SIGMAR1 DAPK1 GRAMD1B BCL2 NCO…
3.6683e-05	50	506	2.16151	GO:0030036 actin cytoskeleton organization	WASF2 EPB41L2 DLC1 TPM1 MPRIP TNNT2 XIRP1 MICAL3 RASA1 ESAM MYH14 INF2 FARP2 MINK1 AQP1 ACTR2 DAAM1 PTK7 PPP1R9B CGNL1 SPTB SHANK3 SRC BAIAP2L1 ARHGEF2 CORO2B EPS8 ABL1 TGFB3 CAPG SSH2 NOTCH2 SYDE1 MYH10 ABLIM2 INPPL1 SORBS3 SYNPO EZR WDR1 ACTG1 ARPC5 BCL2 NRP1 MTSS1 FHDC1 C23H9orf72 EPHA3 EHD2
3.25427e-05	52	531	2.14213	GO:0010243 response to organonitrogen compound	LPIN2 GRB10 PIK3R3 CRY2 GHR USP13 RAB31 STAT5B P2RX6 CAPN2 RNF139 AQP1 CAV1 ZDHHC7 KAT7 ITGA4 PPP1R9B PID1 SRC BAIAP2L1 NEURL1 JAG1 TMBIM6 ARHGEF2 RB1 SCNN1B GHRHR KLHL22 NCOA5 CASP6 SORT1 STAT3 INPPL1 NGFR EZR PDE2A BCL2 GRB14 SFRP1 DGKQ COL6A1 PRKCQ EDEM1 SREBF2 JKAMP PRNP ADORA2A RPL23 TRIM16 PSMC6
3.36341e-05	52	532	2.13811	GO:0097435 supramolecular fiber organization	WASF2 TPM1 CKAP5 KRT7 MPRIP TNNT2 XIRP1 MICAL3 RASA1 ESAM ADAMTS7 GIT1 NDE1 ACTR2 SLK MMP11 PPP1R9B B4GALT7 CGNL1 SPTB SHANK3 FBLN5 SRC BAIAP2L1 MFAP4 PKP2 ARHGEF2 DLC1 CORO2B RB1 EPS8 ABL1 TGFB3 CAPG SSH2 DPT INPPL1 SORBS3 SYNPO LUM EZR WDR1 ARPC5 P3H4 BCL2 NRP1 FHDC1 C23H9orf72 NUMA1 ATXN7 LOXL2 TUBB4A
2.56634e-05	57	600	2.07808	GO:0022603 reg. of anatomical structure morphogenesis	THBS1 FN1 NEDD4L DVL2 GJA1 PKM HIPK2 FOXP1 AQP1 ACVRL1 OBSL1 EPHB3 PTK7 SHANK3 SRC GDF2 JAG1 ZDHHC6 MFSD2A NAXE DLC1 SMOC2 STK11 EPS8 ABL1 TGFBR2 CXCL8 SHOX2 HIF1A GLUL STAT3 GATA2 CD40 PAK4 BNIP3 NGFR FSTL4 EZR WDR1 RALBP1 ITSN2 MSX1 NRP1 FGF1 SFRP1 FLT1 HK2 ESR1 IL1A ITGAX PHLDB1 HNF4A RSPO2 DAB2IP BTG1 KLF2 BVES
3.72836e-06	72	786	2.00377	GO:0035295 tube development	THBS1 PTCH1 DVL2 RASA1 PHGDH SPATA2 PKM MMP14 HIPK2 FOXP1 AQP1 ACVRL1 CAV1 EPHB3 WASF2 PTK7 SHANK3 SRC SOSTDC1 EFNB2 B4GALT1 GDF2 TBX3 JAG1 SMAD6 NAXE SMOC2 RB1 EPAS1 ABL1 NOTCH2 TGFBR2 CXCL8 RIN2 SHOX2 HIF1A ITGA3 GLUL STAT3 GATA2 PRKACA CD40 ERRFI1 CCM2 PAK4 NGFR TCF21 IL6ST ATP6AP2 FOXF1 BCL2 NRP1 FGF1 SFRP1 HDAC5 ADGRG1 ZMIZ1 FLT1 HK2 STK4 ESR1 FBXW7 IL1A ITGAX TBX4 RSPO2 DAB2IP LOXL2 BTG1 PI…
2.81366e-06	75	824	1.991	GO:0048646 anatomical structure formation involved in morphogenesis	THBS1 TNNT2 PTCH1 FN1 DVL2 GJA1 PKM LAMB3 MMP14 CAPN2 HIPK2 AQP1 ACVRL1 CAV1 EPHB3 NEUROG1 WASF2 ITGA4 CNNM4 PTK7 SHANK3 THBS3 EFNB2 B4GALT1 GDF2 TBX3 NAXE SMOC2 EPAS1 ABL1 NOTCH2 TGFBR2 CXCL8 MBOAT7 HIF1A ADAMTS15 ITGA3 KLHL12 GLUL STAT3 GATA2 PRKACA CD40 PAK4 NGFR TANC1 WDR1 TCF21 FURIN FOXF1 MSX1 NRP1 FGF1 SFRP1 HDAC5 ADGRG1 FAIM2 FLT1 HK2 STK4 FLOT1 FBXW7 COL6A1 IL1A ITGAX PHLDB1 UGT8 TBX4 DA…
4.70719e-05	64	725	1.93099	GO:0051270 reg. of cellular component movement	MBNL3 NDRG4 FN1 TRIP6 DNAH11 MITF GJA1 MMP14 MINK1 LYVE1 THBS1 FOXP1 AQP1 ACVRL1 CAV1 DUSP1 AJUBA SLK ABHD2 DOCK8 SRC TACR3 GDF2 MAPRE2 LYN JAG1 PKP2 DSG2 DLC1 PRKG1 SMOC2 STK11 ABL1 TGFBR2 RIN2 HIF1A GLUL SYDE1 ABI3 SRI IL1R1 STAT3 GATA2 CD40 NGFR LAMA4 CAMK1D FOXF1 BCL2 NRP1 FGF1 SFRP1 HDAC5 ADGRG1 FLT1 STK4 FBXW7 DNAJA4 ITGAX ANK2 FOXO3 DAB2IP PATZ1 CXCL14
2.17088e-07	96	1092	1.92303	GO:0042127 reg. of cell population proliferation	TGFB3 NDRG4 PTCH1 FN1 PTGES DVL2 CBFA2T3 CD276 CDKN2C EGLN3 MITF GJA1 JAG2 IRF6 STAT5B PIAS1 THBS1 RNF139 HIPK2 FOXP1 AQP1 ACVRL1 CAV1 DUSP1 KAT7 SRPK2 ITGA4 PPP1R9B B4GALT7 FAP PID1 EFNB2 B4GALT1 GDF2 TBX3 LYN NEURL1 JAG1 CACUL1 COPS8 SMAD6 DOT1L NRAS DLC1 PRKG1 RB1 STK11 ABL1 GHRHR NOTCH2 TGFBR2 SHOX2 EGFL7 HIF1A DPT ITCH STAT3 GATA2 MEIS2 TES CD40 INPPL1 NGFR FGFRL1 MN1 ETV3 IL6ST FOXF1 ERBB2 …
1.40259e-05	74	848	1.90886	GO:0071495 cellular response to endogenous stimulus	LPIN2 SRC TGFB3 PMEPA1 NCOA3 GRB10 PIK3R3 ACVR2A PALS1 CRY2 TGFB1I1 GHR RAB31 ADAMTS7 STAT5B PTPN12 CAPN2 THBS1 HIPK2 FOXP1 AQP1 ACVRL1 CAV1 ZDHHC7 HTRA1 ITGA4 TMPRSS6 PPP1R9B ABHD2 PID1 SETX SOSTDC1 GDF2 BAIAP2L1 NEURL1 SMAD6 ARHGEF2 SMOC2 RB1 STK11 ABL1 SCNN1B GHRHR NOTCH2 TGFBR2 CXCL8 KLHL22 NCOA5 CASP6 ITGA3 STAT3 PRKACA ELAPOR2 NGFR LTBP4 EZR PDE2A TCF21 LTBP1 ERBB2 MSX1 FGF1 GRB14 SFRP1 ZMI…
5.27679e-06	80	921	1.90006	GO:0009719 response to endogenous stimulus	LPIN2 SRC TGFB3 PMEPA1 NCOA3 GRB10 PIK3R3 ACVR2A PALS1 CRY2 TGFB1I1 GHR RAB31 ADAMTS7 STAT5B PTPN12 CAPN2 THBS1 HIPK2 FOXP1 AQP1 ACVRL1 CAV1 ZDHHC7 HTRA1 ITGA4 TMPRSS6 PPP1R9B ABHD2 PID1 SETX SOSTDC1 GDF2 BAIAP2L1 LYN NEURL1 SMAD6 ARHGEF2 SMOC2 RB1 STK11 ABL1 SCNN1B GHRHR NOTCH2 TGFBR2 CXCL8 KLHL22 NCOA5 CASP6 ITGA3 SORT1 STAT3 PRKACA ELAPOR2 INPPL1 NGFR LTBP4 EZR PDE2A TCF21 LTBP1 ERBB2 BCL2 MSX…
1.65968e-06	90	1045	1.88393	GO:0016477 cell migration	DAB1 TNS1 MBNL3 NDRG4 FN1 TRIP6 L1CAM MITF GJA1 SLC37A4 STAT5B MMP14 MINK1 LYVE1 THBS1 FOXP1 AQP1 NDE1 ACVRL1 CAV1 EPHB3 DUSP1 AJUBA SLK WASF2 ITGA4 PTK7 PPP1R9B ABHD2 FAP DOCK8 SRC ELMO2 EFNB2 B4GALT1 GDF2 MAPRE2 LYN JAG1 DLC1 PRKG1 SMOC2 AAMP EPS8 ABL1 TGFBR2 CXCL8 RIN2 MBOAT7 HIF1A ITGA3 GLUL SYDE1 ABI3 IL1R1 STAT3 GATA2 CD40 NGFR WDR1 LAMA4 ARPC5 CAMK1D ARID5B FOXF1 BCL2 NRP1 FGF1 SFRP1 HDAC5…
1.34258e-05	79	926	1.86618	GO:0007155 cell adhesion	PECAM1 SRC ROBO3 PCDH7 FN1 CD80 L1CAM CD276 RASA1 ESAM JAG2 STAT5B FARP2 NPTN MINK1 LYVE1 THBS1 ACVRL1 CAV1 IRAK1 LMO7 EPHB3 DUSP1 AJUBA IGSF11 SLK ITGA4 PTK7 FAP DOCK8 THBS3 FLOT2 ELMO2 EFNB2 B4GALT1 LYN JAG1 PKP2 DSG2 SMAD6 DLC1 PRKG1 CORO2B EGFLAM SPECC1L PXN ABL1 TGFBR2 CXCL8 RIN2 ITGA3 PCDHGA4 ITCH SORBS3 FGFRL1 EZR LAMA4 BCAM RADIL IL6ST FOXF1 ERBB2 BCL2 MXRA8 NRP1 PEAR1 ADGRG1 ZMIZ1 PELI1 …
4.45783e-08	113	1325	1.86552	GO:0008283 cell population proliferation	TGFB3 NDRG4 ACVR2A PTCH1 SART3 FN1 PTGES DVL2 CBFA2T3 USP13 CD276 CDKN2C EGLN3 MITF GJA1 JAG2 IRF6 STAT5B PIAS1 MMP14 THBS1 RNF139 HIPK2 FOXP1 AQP1 NDE1 ACVRL1 CAV1 SERPINB1 DUSP1 KAT7 SRPK2 ITGA4 PPP1R9B B4GALT7 IGFBP4 LMBR1L FAP PID1 SHANK3 DOCK8 EFNB2 B4GALT1 GDF2 TBX3 LYN NEURL1 JAG1 CACUL1 COPS8 SMAD6 DOT1L ARHGEF2 NRAS RASGRF1 DLC1 PRKG1 RB1 STK11 ABL1 GHRHR NOTCH2 TGFBR2 SHOX2 EGFL7 HIF1A …
5.68933e-05	72	857	1.83776	GO:0060429 epithelium development	KRT7 SIPA1L3 PTCH1 PALS1 SULT1B1 TGFB1I1 DVL2 PHGDH GJA1 JAG2 IRF6 STAT5B EXOC5 MMP14 FOXP1 AQP1 ACVRL1 CAV1 AJUBA ZDHHC7 MARVELD2 PTK7 SHANK3 SRC SOSTDC1 CPLANE1 VDAC1 B4GALT1 GDF2 TBX3 JAG1 SMAD6 MFSD2A EPAS1 OPN3 ABL1 NOTCH2 TGFBR2 CASP6 HIF1A GATA2 PRKACA ERRFI1 CCM2 NGFR EZR GPAT4 WDR1 TCF21 IL6ST ATP6AP2 FOXF1 BCL2 MSX1 FGF1 NCOA3 SFRP1 STK4 ESR1 NUMA1 SERPINB5 AGAP2 ITGAX TBX4 HNF4A RSPO2 …
3.6683e-05	75	893	1.83716	GO:0051094 positive reg. of developmental proc.	ACVR2A PTCH1 FN1 NEDD4L TGFB1I1 GHR CD276 GJA1 PKM STAT5B MMP14 THBS1 HIPK2 AQP1 ACVRL1 HIF1AN OBSL1 EPHB3 KAT7 NEUROG1 LRP3 SHANK3 SRC GDF2 NEURL1 JAG1 RNF112 ZDHHC6 ARHGEF2 SMOC2 RB1 STK11 ABL1 GHRHR TGFB3 NOTCH2 TGFBR2 CXCL8 RIN2 SHOX2 HIF1A SYDE1 STAT3 GATA2 CD40 PAK4 BNIP3 NGFR EZR RALBP1 IL6ST ITSN2 BCL2 NRP1 FGF1 ADAMTS20 NCOA3 SFRP1 ZMIZ1 FLT1 HK2 STK4 FLOT1 NUMA1 IL1A AGAP2 ITGAX PHLDB1 …
1.40504e-08	129	1552	1.81817	GO:0071310 cellular response to organic substance	LPIN2 IRAK1 SRC TNFRSF11A TGFB3 PMEPA1 NCOA3 GRB10 PIK3R3 ACVR2A PTCH1 PALS1 RORC CRY2 TGFB1I1 SMARCA5 GHR IFNAR2 RAB31 SPATA2 ADAMTS7 STAT5B PTPN12 CAPN2 THBS1 HIPK2 GIT1 FOXP1 AQP1 ACVRL1 CAV1 ACTR2 SLC12A7 DUSP1 ZDHHC7 HTRA1 CCDC186 ITGA4 TMPRSS6 PTK7 PPP1R9B RUFY4 ABHD2 PID1 DOCK8 SETX SOSTDC1 GDF2 BAIAP2L1 LYN NEURL1 TMBIM6 VAPB CSF3R SMAD6 ARHGEF2 SMOC2 RB1 PELI3 STK11 EPS8 ABL1 SCNN1B GHRH…
5.97093e-05	74	891	1.81674	GO:0009968 negative reg. of signal transduction	SRC PMEPA1 PDE2A GRB10 NDRG4 PTCH1 SMPDL3B CRY2 TGFB1I1 RASA1 MMP14 NONO TSPAN6 THBS1 HIPK2 FOXP1 CAV1 HIF1AN INVS DUSP1 AJUBA HTRA1 TMPRSS6 CGNL1 LMBR1L PID1 SOSTDC1 LYN NEURL1 TMBIM6 ARRDC1 SMAD6 TMEM161A DLC1 GPR108 SEC14L1 RB1 PELI3 STK11 ABL1 CXCL8 NCOA5 EGFL7 HIF1A ITGA3 ITCH GATA2 PRKACA NKD2 ERRFI1 NGFR FSTL4 EZR TCF21 OTUD7B LTBP1 BCL2 VRK3 GRB14 HMGCR SFRP1 FAIM2 TTLL12 STK4 ESR1 NDRG2 …
1.19896e-08	157	1970	1.7433	GO:0070887 cellular response to chemical stimulus	LPIN2 IRAK1 SRC TNFRSF11A TGFB3 HIF1A PMEPA1 NCOA3 GRB10 PIK3R3 ACVR2A PTCH1 PALS1 SULT1B1 RORC CRY2 TGFB1I1 SMARCA5 GHR IFNAR2 FANCC RAB31 SLC37A4 ITPKC SPATA2 ADAMTS7 ATP2A2 STAT5B AQP5 NONO PTPN12 CAPN2 THBS1 HIPK2 GIT1 FOXP1 AQP1 ACVRL1 CAV1 HIF1AN ACTR2 SLC12A7 DUSP1 AJUBA ZDHHC7 HTRA1 CCDC186 ITGA4 TMPRSS6 PTK7 PPP1R9B RUFY4 ABHD2 PID1 DOCK8 SETX SOSTDC1 ELMO2 GDF2 BAIAP2L1 LYN NEURL1 RNF11…
1.36226e-08	149	1871	1.74201	GO:0010033 response to organic substance	LPIN2 IRAK1 SRC TNFRSF11A TGFB3 PMEPA1 NCOA3 GRB10 PIK3R3 ACVR2A PTCH1 PALS1 RORC CRY2 TGFB1I1 SMARCA5 GHR IFNAR2 USP13 RAB31 SPATA2 ADAMTS7 STAT5B P2RX6 PTPN12 CAPN2 THBS1 RNF139 HIPK2 GIT1 FOXP1 AQP1 ACVRL1 CAV1 ACTR2 SLC12A7 DUSP1 ZDHHC7 HTRA1 KAT7 CCDC186 ITGA4 TMPRSS6 PTK7 PPP1R9B RUFY4 ABHD2 PID1 SHANK3 DOCK8 SETX SOSTDC1 GDF2 BAIAP2L1 LYN NEURL1 JAG1 TMBIM6 VAPB CSF3R SMAD6 ARHGEF2 TMEM161…
1.36226e-08	150	1889	1.73699	GO:0009653 anatomical structure morphogenesis	THBS1 ROBO3 MSX1 TNNT2 SIPA1L3 ACVR2A PTCH1 SART3 PALS1 FN1 NEDD4L TGFB1I1 L1CAM DVL2 PBX2 DNAH11 NYAP2 RASA1 GJA1 NAB2 JAG2 FANCC MYH14 PTCD2 PKM SS18 NPTN EXOC5 LAMB3 MMP14 AQP5 DPYSL2 CAPN2 HIPK2 FOXP1 AQP1 ACVRL1 CAV1 OBSL1 EPHB3 AJUBA ZDHHC7 NEUROG1 WASF2 ITGA4 CNNM4 PTK7 SHANK3 THBS3 SRC SOSTDC1 CPLANE1 EFNB2 B4GALT1 GDF2 TBX3 JAG1 ZDHHC6 PKP2 SMAD6 MFSD2A ARHGEF2 NAXE DLC1 SMOC2 RB1 EPAS1 …
1.56334e-08	147	1859	1.72972	GO:0051239 reg. of multicellular organismal proc.	THBS1 BTNL9 TNFRSF11A ACVR2A PTCH1 FN1 CRY2 PTGES TGFB1I1 GHR CD276 MITF GJA1 WDR61 SLC37A4 NBR1 ADAMTS7 PKM ATP2A2 STAT5B NPTN FABP5 MMP14 HIPK2 GIT1 CTDSP1 FOXP1 AQP1 ACVRL1 CAV1 OBSL1 IRAK1 EPHB3 SERPINB1 KAT7 NEUROG1 HK1 SERPING1 SHANK3 SRC SOSTDC1 GDF2 MAPRE2 TBX3 LYN NEURL1 JAG1 RNF112 PKP2 DSG2 SMAD6 MFSD2A ARHGEF2 NAXE PRKG1 CORO2B TNFRSF8 SMOC2 AGPAT1 RB1 EPAS1 STK11 LOC101910264 ABL1 GH…
4.32902e-08	144	1837	1.71471	GO:0032879 reg. of localization	MBNL3 NDRG4 PTCH1 APBA1 FN1 NEDD4L CRY2 PTGES SYN1 TRIP6 DNAH11 MITF DCP2 GJA1 ATP2A2 NPTN FABP5 MMP14 PM20D1 MINK1 LYVE1 THBS1 RNF139 GIT1 FOXP1 AQP1 ACVRL1 CAV1 DUSP1 AJUBA ZDHHC7 KAT7 NEUROG1 SLK ABHD2 SESTD1 SHANK3 DOCK8 CACNB3 WLS SRC LRP1 TACR3 VDAC1 GDF2 EPB41L2 MAPRE2 LYN JAG1 TMBIM6 PKP2 DSG2 RASGRF1 NAXE DLC1 PRKG1 CORO2B SMOC2 LETMD1 RB1 PLEKHM2 TNFRSF11A STK11 OPN3 ABL1 GHRHR TGFB3 TG…
4.86794e-06	108	1378	1.7144	GO:0009888 tissue development	KRT7 SIPA1L3 BVES ACVR2A PTCH1 PALS1 FN1 SULT1B1 TGFB1I1 DVL2 CD276 PHGDH GJA1 NAB2 JAG2 MYH14 NBR1 PTCD2 IRF6 ADAMTS7 STAT5B EXOC5 LAMB3 MMP14 FOXP1 AQP1 ACVRL1 CAV1 AJUBA ZDHHC7 ITGA4 CNNM4 MARVELD2 PTK7 ALDH3A2 SHANK3 THBS3 SRC SOSTDC1 CPLANE1 VDAC1 B4GALT1 GDF2 TBX3 JAG1 PKP2 DSG2 SMAD6 MFSD2A RB1 EPAS1 OPN3 ABL1 TGFB3 NOTCH2 TGFBR2 GAA CASP6 SHOX2 HIF1A ITGA3 KLHL12 GATA2 JPH2 PRKACA ERRFI1 …
3.6683e-05	93	1190	1.70952	GO:0048870 cell motility	DAB1 TNS1 MBNL3 NDRG4 FN1 TRIP6 L1CAM DNAH11 MITF GJA1 SLC37A4 STAT5B MMP14 MINK1 LYVE1 THBS1 FOXP1 AQP1 NDE1 ACVRL1 CAV1 EPHB3 DUSP1 AJUBA SLK WASF2 ITGA4 PTK7 PPP1R9B ABHD2 FAP DOCK8 SRC ELMO2 TACR3 EFNB2 B4GALT1 GDF2 MAPRE2 LYN NEURL1 JAG1 DLC1 PRKG1 SMOC2 AAMP EPS8 ABL1 TGFBR2 CXCL8 RIN2 MBOAT7 HIF1A ITGA3 GLUL SYDE1 ABI3 IL1R1 STAT3 GATA2 CD40 NGFR WDR1 LAMA4 ARPC5 CAMK1D ARID5B FOXF1 BCL2 N…
3.6683e-05	93	1190	1.70952	GO:0051674 localization of cell	DAB1 TNS1 MBNL3 NDRG4 FN1 TRIP6 L1CAM DNAH11 MITF GJA1 SLC37A4 STAT5B MMP14 MINK1 LYVE1 THBS1 FOXP1 AQP1 NDE1 ACVRL1 CAV1 EPHB3 DUSP1 AJUBA SLK WASF2 ITGA4 PTK7 PPP1R9B ABHD2 FAP DOCK8 SRC ELMO2 TACR3 EFNB2 B4GALT1 GDF2 MAPRE2 LYN NEURL1 JAG1 DLC1 PRKG1 SMOC2 AAMP EPS8 ABL1 TGFBR2 CXCL8 RIN2 MBOAT7 HIF1A ITGA3 GLUL SYDE1 ABI3 IL1R1 STAT3 GATA2 CD40 NGFR WDR1 LAMA4 ARPC5 CAMK1D ARID5B FOXF1 BCL2 N…
3.60705e-05	94	1205	1.70639	GO:0012501 programmed cell death	HIPK2 HTRA1 SRC RYBP LAPTM5 EGLN3 RASA1 MITF JAG2 TMBIM4 SPATA2 PTPA PKM STAT5B EXOC5 NONO THBS1 GLS2 FOXP1 AQP1 CAV1 RAD9A SLK ITGA4 LMBR1L FAP DOCK8 SETX ELMO2 VDAC1 B4GALT1 TBX3 LYN NEURL1 TMBIM6 SMAD6 TMEM161A DLC1 TNFRSF8 RB1 PELI3 STK11 OPN3 ABL1 NOTCH2 TGFBR2 CASP6 HIF1A SORT1 IL2RB ITCH ARHGAP10 GATA2 OLFM1 CD40 PAK4 BNIP3 PLK1 NGFR DHCR24 RRP1B MTFP1 CAMK1D IL6ST SIGMAR1 DAPK1 BCL2 MSX1 …
5.93912e-08	148	1919	1.68704	GO:0007166 cell surface receptor signaling pathway	PTCH1 PECAM1 HIPK2 IRAK1 BTNL9 SRC TNFRSF11A TGFB3 PMEPA1 GRB10 PIK3R3 NDRG4 ACVR2A EIF2B2 PALS1 FN1 TGFB1I1 FLT3 DVL2 GHR IFNAR2 MITF EFNA4 JAG2 SPATA2 TNKS SS18 STAT5B FARP2 MMP14 PTPN12 THBS1 GIT1 FOXP1 ACVRL1 CAV1 HIF1AN INVS EPHB3 BTBD11 ZDHHC7 HTRA1 CCNY TMPRSS6 PTK7 IGFBP4 LMBR1L PID1 SHANK3 CACNB3 SETX WLS SOSTDC1 EFNB2 GDF2 BAIAP2L1 LYN NEURL1 JAG1 ARRDC1 CSF3R SMAD6 DOT1L SMOC2 RB1 PELI…
1.73945e-05	107	1400	1.67184	GO:0016310 phosphorylation	HIPK2 IRAK1 TGFB3 PMEPA1 VRK3 PIK3R3 MAP3K8 ACVR2A CMPK1 FN1 FLT3 CD80 SMARCA5 DVL2 CBFA2T3 CDKN2C ITPKC MAP4K2 NIBAN1 TNKS PKM PI4K2A MINK1 THBS1 GIT1 CTDSP1 ACVRL1 CAV1 PTPRH EPHB3 DUSP1 AJUBA SLK SRPK2 CCNY HK1 PTK7 PPP1R9B PRKAG1 GNPTG SRC GLYCTK FCSK GDF2 LYN NEURL1 CACUL1 COPS8 CEP85 SMAD6 ARHGEF2 PRKG1 FASTK RB1 TNFRSF11A STK11 ABL1 TGFBR2 HIF1A SLC11A1 TRPM6 STAT3 PRKACA CD40 ERRFI1 CDK13…
4.36142e-05	99	1299	1.66711	GO:0008219 cell death	HIPK2 HTRA1 SRC RYBP LAPTM5 EGLN3 RASA1 MITF JAG2 TMBIM4 SPATA2 PTPA PKM STAT5B EXOC5 PM20D1 NONO THBS1 GLS2 FOXP1 AQP1 CAV1 RAD9A SLK ITGA4 LMBR1L FAP DOCK8 SETX LRP1 ELMO2 EFNB2 VDAC1 B4GALT1 TBX3 LYN NEURL1 RNF112 TMBIM6 SMAD6 TMEM161A DLC1 TNFRSF8 RB1 PELI3 STK11 OPN3 ABL1 NOTCH2 TGFBR2 CASP6 HIF1A SORT1 IL2RB ITCH ARHGAP10 GATA2 OLFM1 CD40 PAK4 BNIP3 PLK1 NGFR DHCR24 RRP1B MTFP1 EIF2S1 CAMK1…
3.9915e-05	100	1313	1.66599	GO:0040011 locomotion	DAB1 ROBO3 TNS1 MBNL3 NDRG4 FN1 TRIP6 L1CAM DNAH11 MITF GJA1 SLC37A4 STAT5B NPTN MMP14 DPYSL2 MINK1 LYVE1 THBS1 FOXP1 AQP1 NDE1 ACVRL1 CAV1 EPHB3 DUSP1 AJUBA SLK WASF2 ITGA4 PTK7 PPP1R9B ABHD2 FAP SHANK3 DOCK8 SRC ELMO2 TACR3 EFNB2 B4GALT1 GDF2 MAPRE2 LYN NEURL1 JAG1 DLC1 PRKG1 SMOC2 AAMP EPS8 ABL1 TGFBR2 CXCL8 RIN2 MBOAT7 HIF1A ITGA3 GLUL SYDE1 ABI3 IL1R1 STAT3 GATA2 CLN6 CD40 NGFR WDR1 LAMA4 AR…
1.77916e-06	128	1681	1.66564	GO:0050793 reg. of developmental proc.	THBS1 PLEKHB2 ACVR2A PTCH1 FN1 NEDD4L TGFB1I1 DVL2 GHR CD276 MITF GJA1 WDR61 NAB2 NBR1 ADAMTS7 PKM STAT5B MMP14 DPYSL2 HIPK2 CTDSP1 FOXP1 AQP1 ACVRL1 CAV1 HIF1AN OBSL1 EPHB3 KAT7 NEUROG1 LRP3 MMP11 PTK7 SHANK3 FLOT2 SRC SOSTDC1 GDF2 TBX3 LYN NEURL1 JAG1 RNF112 ZDHHC6 PKP2 SMAD6 MFSD2A ARHGEF2 NAXE DLC1 SMOC2 RB1 STK11 EPS8 ABL1 GHRHR TGFB3 NOTCH2 TGFBR2 CXCL8 RIN2 ARHGEF15 SHOX2 HIF1A SORT1 GLUL …
1.40984e-05	112	1479	1.65649	GO:0006928 movement of cell or subcellular component	DAB1 ROBO3 TNS1 MBNL3 NDRG4 FN1 TRIP6 L1CAM DNAH11 MITF GJA1 MYH14 SLC37A4 STAT5B NPTN MMP14 DPYSL2 MINK1 LYVE1 THBS1 FOXP1 AQP1 NDE1 ACVRL1 CAV1 ACTR2 EPHB3 DUSP1 AJUBA SLK WASF2 ITGA4 BICD2 PTK7 PPP1R9B ABHD2 FAP DOCK8 FLOT2 SRC ELMO2 TACR3 EFNB2 B4GALT1 GDF2 MAPRE2 LYN NEURL1 JAG1 PKP2 DSG2 DLC1 PRKG1 SMOC2 STK11 AAMP EPS8 ABL1 TGFBR2 CXCL8 RIN2 MBOAT7 HIF1A ITGA3 GLUL SYDE1 ABI3 MYH10 SRI IL1…
3.72836e-06	129	1728	1.63299	GO:0051246 reg. of protein metabolic proc.	IRAK1 TGFB3 PMEPA1 LOC100052045 SERPINB5 ACVR2A RYBP SART3 NFYC LAPTM5 FN1 CRY2 CD80 SMARCA5 DVL2 CBFA2T3 USP13 CDKN2C EGLN3 DCP2 WDR61 PPP2R5D FXR2 PTPA MAP4K2 NIBAN1 PKM PIAS1 THBS1 RNF139 HIPK2 CTDSP1 AQP1 ACVRL1 CAV1 PTPRH SERPINB1 DUSP1 AJUBA KAT7 CCNY PPP1R9B PRKAG1 PYM1 FLOT2 SRC NECAB3 LRP1 TNRC6C GDF2 LYN NEURL1 CACUL1 COP1 COPS8 CEP85 SMAD6 ARHGEF2 DLC1 RB1 EPAS1 TNFRSF11A STK11 ACO1 AB…
2.68329e-05	117	1589	1.61064	GO:0032268 reg. of cellular protein metabolic proc.	IRAK1 TGFB3 PMEPA1 LOC100052045 SERPINB5 ACVR2A RYBP SART3 NFYC LAPTM5 FN1 CRY2 CD80 SMARCA5 DVL2 CBFA2T3 USP13 CDKN2C EGLN3 DCP2 WDR61 PPP2R5D FXR2 PTPA MAP4K2 NIBAN1 PKM PIAS1 THBS1 RNF139 HIPK2 CTDSP1 AQP1 ACVRL1 CAV1 PTPRH SERPINB1 DUSP1 AJUBA KAT7 CCNY PPP1R9B PRKAG1 PYM1 SRC LRP1 TNRC6C GDF2 LYN NEURL1 CACUL1 COP1 COPS8 CEP85 SMAD6 ARHGEF2 DLC1 RB1 EPAS1 TNFRSF11A STK11 ACO1 ABL1 TGFBR2 HIF…
3.07676e-05	117	1594	1.60559	GO:0051128 reg. of cellular component organization	WASF2 PMEPA1 PDE2A PHLDB1 HECW2 ABCB7 FN1 NEDD4L SMARCA5 CDKN2C SYNJ1 RASA1 DCP2 ESAM TNKS FARP2 MMP14 DPYSL2 CAPN2 GIT1 ACVRL1 CAV1 ACTR2 OBSL1 RASSF7 EPHB3 AJUBA KAT7 SLK BICD2 PTK7 PPP1R9B IGFBP4 CGNL1 TAPT1 ZW10 FAP SPTB SHANK3 SETX SRC LRP1 EFNB2 VDAC1 GDF2 BAIAP2L1 MAPRE2 LYN NEURL1 ZDHHC6 SMAD6 MFSD2A ARHGEF2 DLC1 CORO2B RB1 PLEKHM2 STK11 EPS8 ABL1 TGFB3 CAPG SSH2 NOTCH2 KLHL22 ARHGEF15 CK…

## Sheet: B_HvsLR_DEmiRNA-DEGs_GO BP
Enrichment FDR	nGenes	Pathway Genes	Fold Enrichment	GO Terms	Genes
0.0016185	9	63	6.83622	GO:0007044 cell-substrate junction assembly	FN1 AJUBA SRC DLC1 CORO2B ABL1 BCL2 EPHA3 STON1
0.00119365	14	153	4.37876	GO:0008654 phospholipid biosynthetic proc.	PI4K2A PIP5K1C ITPKC AJUBA PIGS AGPAT1 MBOAT7 PTDSS1 INPPL1 PIGU ISYNA1 PGS1 SGMS2 DGKQ
0.000572803	29	472	2.94015	GO:0008285 negative reg. of cell population proliferation	NDRG4 PTCH1 PTGES CD276 CDKN2C IRF6 CAV1 DUSP1 FAP B4GALT1 GDF2 TBX3 DLC1 RB1 TGFB3 DPT ITCH STAT3 INPPL1 NGFR FGFRL1 ERBB2 BCL2 SFRP1 ADGRG1 FLT1 HNF4A PRNP RP1L1
0.00164696	25	442	2.70665	GO:0008610 lipid biosynthetic proc.	SLC39A7 PI4K2A PIP5K1C PTGES ITPKC AJUBA PIGS DECR2 AGPAT1 MBOAT7 PTDSS1 INPPL1 PIGU DHCR24 SC5D CERS6 ISYNA1 PGS1 FGF1 B4GALNT1 SGMS2 DGKQ MLYCD TM9SF2 SCARB1
0.000798668	30	545	2.63414	GO:0019725 cellular homeostasis	FBXW7 ABCB7 PACS2 SLC37A4 ATP2A2 NPTN GIT1 AQP1 CAV1 SLC12A7 HK1 SHANK3 TMBIM6 VAPB ACO1 ABL1 GAA JPH2 CLN6 NGFR DHRS7C SLC24A3 ATP6AP2 ATP7B BCL2 ATP6V1A ATP2B2 ANK2 PRNP KCTD17
0.000857797	33	644	2.45212	GO:0030334 reg. of cell migration	NDRG4 FN1 TRIP6 MITF GJA1 LYVE1 AQP1 CAV1 DUSP1 AJUBA ABHD2 SRC GDF2 JAG1 DLC1 ABL1 RIN2 GLUL SYDE1 IL1R1 STAT3 NGFR LAMA4 BCL2 FGF1 SFRP1 HDAC5 ADGRG1 FLT1 FBXW7 DNAJA4 ITGAX CXCL14
0.000932544	34	680	2.39268	GO:0044255 cellular lipid metabolic proc.	SLC39A7 PI4K2A RETSAT ACBD4 MLYCD PIP5K1C SMPDL3B PTGES ACAD9 SLC37A4 ITPKC PM20D1 CAV1 AJUBA ALDH3A2 ABHD2 PIGS DECR2 AGPAT1 MBOAT7 PTDSS1 CLN6 INPPL1 PIGU CERS6 ISYNA1 PGS1 SERINC2 B4GALNT1 SGMS2 DGKQ TM9SF2 SCARB1 PLPP2
0.000572803	38	772	2.35549	GO:0072359 circulatory system development	BVES NDRG4 PTCH1 DVL2 DNAH11 GJA1 HIPK2 AQP1 AP2B1 CAV1 PTK7 CPLANE1 B4GALT1 GDF2 TBX3 JAG1 RB1 ABL1 RIN2 GAA ARHGEF15 GLUL STAT3 JPH2 NGFR FGFRL1 LAMA4 AP1B1 ERBB2 FGF1 HDAC5 ADGRG1 RBM20 FLT1 TNNT2 FBXW7 ITGAX ANK2
0.00119365	35	725	2.31017	GO:0051270 reg. of cellular component movement	NDRG4 FN1 TRIP6 DNAH11 MITF GJA1 LYVE1 AQP1 CAV1 DUSP1 AJUBA ABHD2 SRC GDF2 JAG1 DLC1 ABL1 RIN2 GLUL SYDE1 IL1R1 STAT3 NGFR LAMA4 BCL2 FGF1 SFRP1 HDAC5 ADGRG1 FLT1 FBXW7 DNAJA4 ITGAX ANK2 CXCL14
0.00164696	33	686	2.30199	GO:2000145 reg. of cell motility	NDRG4 FN1 TRIP6 MITF GJA1 LYVE1 AQP1 CAV1 DUSP1 AJUBA ABHD2 SRC GDF2 JAG1 DLC1 ABL1 RIN2 GLUL SYDE1 IL1R1 STAT3 NGFR LAMA4 BCL2 FGF1 SFRP1 HDAC5 ADGRG1 FLT1 FBXW7 DNAJA4 ITGAX CXCL14
0.000857797	40	858	2.23093	GO:1901700 response to oxygen-containing compound	PTCH1 RORC GHR FANCC P2RX6 CAPN2 GIT1 AQP1 CAV1 SLC12A7 PTK7 ABHD2 PID1 SRC BAIAP2L1 JAG1 RNF112 TMBIM6 TMEM161A RB1 ABL1 TGFB3 NCOA5 GLUL STAT3 INPPL1 NGFR EZR PDE2A SIGMAR1 BCL2 SFRP1 DGKQ ESR1 COL6A1 EPHA3 SCARB1 HNF4A PRNP
0.000572803	43	928	2.21735	GO:0006629 lipid metabolic proc.	SLC39A7 PI4K2A RETSAT ACBD4 MLYCD PIP5K1C LOC100050992 SMPDL3B PTGES ACAD9 SLC37A4 ITPKC PM20D1 CAV1 AJUBA ALDH3A2 ABHD2 PIGS DECR2 SRD5A1 AGPAT1 MBOAT7 PTDSS1 CLN6 INPPL1 PIGU DHCR24 SC5D CERS6 ISYNA1 PGS1 FGF1 SERINC2 B4GALNT1 SGMS2 FLT1 DGKQ ESR1 TM9SF2 SCARB1 HNF4A FADS2 PLPP2
0.000857797	42	926	2.17046	GO:0007155 cell adhesion	PECAM1 SRC FN1 CD80 L1CAM CD276 JAG2 NPTN LYVE1 CAV1 LMO7 DUSP1 AJUBA IGSF11 PTK7 FAP FLOT2 B4GALT1 JAG1 DLC1 CORO2B EGFLAM PXN ABL1 RIN2 ITCH FGFRL1 EZR LAMA4 RADIL IL6ST ERBB2 BCL2 MXRA8 ADGRG1 FLOT1 EPHA3 ITGAX PRNP STON1 ADORA2A BVES
0.000572803	48	1092	2.10345	GO:0042127 reg. of cell population proliferation	TGFB3 NDRG4 PTCH1 FN1 PTGES DVL2 CD276 CDKN2C EGLN3 MITF GJA1 JAG2 IRF6 HIPK2 AQP1 CAV1 DUSP1 FAP PID1 B4GALT1 GDF2 TBX3 JAG1 NRAS DLC1 RB1 ABL1 EGFL7 DPT ITCH STAT3 MEIS2 INPPL1 NGFR FGFRL1 IL6ST ERBB2 BCL2 FGF1 SFRP1 ADGRG1 FLT1 ESR1 AGAP2 ITGAX HNF4A PRNP RP1L1
0.000572803	52	1193	2.08582	GO:0044281 small molecule metabolic proc.	SLC39A7 RETSAT ENTPD1 ACBD4 PDE2A MLYCD CMPK1 PTGES GATB ST6GAL1 PHGDH ACAD9 HAGHL SLC37A4 ITPKC IDH2 AGXT PM20D1 GIT1 CAV1 GPT2 UMPS HK1 IGFBP4 ALDH3A2 CARNS1 DECR2 B4GALT1 ACO1 GLUL STAT3 CLN6 INPPL1 DHCR24 BHMT2 IYD SPR GMPPB ISYNA1 GALK1 COQ8A ENTPD7 FGF1 TGDS DGKQ GMPR GMPS AK2 SCARB1 TARS3 HNF4A PLPP2
4.92089e-06	78	1837	2.03189	GO:0032879 reg. of localization	NDRG4 PTCH1 FN1 PTGES SYN1 TRIP6 DNAH11 MITF DCP2 GJA1 ATP2A2 NPTN PM20D1 LYVE1 GIT1 AQP1 CAV1 DUSP1 AJUBA NEUROG1 ABHD2 SESTD1 SHANK3 CACNB3 WLS SRC LRP1 VDAC1 GDF2 JAG1 TMBIM6 DLC1 CORO2B LETMD1 RB1 OPN3 ABL1 TGFB3 RIN2 GLUL IL2RB SYDE1 IL1R1 STAT3 VTI1B JPH2 NKD2 PLK1 NGFR EZR DHRS7C LAMA4 FURIN ERBB2 BCL2 FGF1 SFRP1 HDAC5 ADGRG1 FLT1 C23H9orf72 FLOT1 DGKQ FBXW7 EPHA3 NUMA1 AKAP8L DNAJA4 ITGAX…
0.00164696	44	1045	2.01489	GO:0016477 cell migration	DAB1 NDRG4 FN1 TRIP6 L1CAM MITF GJA1 SLC37A4 LYVE1 AQP1 CAV1 DUSP1 AJUBA PTK7 ABHD2 FAP SRC B4GALT1 GDF2 JAG1 DLC1 ABL1 RIN2 MBOAT7 GLUL SYDE1 IL1R1 STAT3 NGFR WDR1 LAMA4 BCL2 FGF1 SFRP1 HDAC5 ADGRG1 FLT1 FBXW7 DNAJA4 ITGAX SCARB1 STON1 CXCL14 BVES
0.000572803	55	1325	1.98637	GO:0008283 cell population proliferation	TGFB3 NDRG4 ACVR2A PTCH1 SART3 FN1 PTGES DVL2 CD276 CDKN2C EGLN3 MITF GJA1 JAG2 IRF6 HIPK2 AQP1 CAV1 DUSP1 IGFBP4 LMBR1L FAP PID1 SHANK3 B4GALT1 GDF2 TBX3 JAG1 NRAS DLC1 RB1 ABL1 EGFL7 GLUL DPT ITCH STAT3 MEIS2 INPPL1 NGFR FGFRL1 IL6ST ERBB2 BCL2 FGF1 SFRP1 ADGRG1 FLT1 ESR1 AGAP2 ITGAX SCARB1 HNF4A PRNP RP1L1
0.000572803	70	1859	1.80191	GO:0051239 reg. of multicellular organismal proc.	BTNL9 ACVR2A PTCH1 FN1 PTGES GHR CD276 MITF GJA1 SLC37A4 NBR1 ADAMTS7 ATP2A2 NPTN HIPK2 GIT1 AQP1 CAV1 NEUROG1 HK1 SERPING1 SHANK3 SRC GDF2 TBX3 JAG1 RNF112 CORO2B TNFRSF8 AGPAT1 RB1 LOC101910264 ABL1 TGFB3 RIN2 GAA GLUL SYDE1 ITCH IL1R1 STAT3 MEIS2 NGFR LUM EZR LAMA4 IL6ST ATP6AP2 FURIN ERBB2 BCL2 FGF1 SFRP1 HDAC5 FLT1 FLOT1 TNNT2 ESR1 PLD4 FBXW7 NUMA1 DNAJA4 AGAP2 ITGAX N4BP1 PGAM5 ANK2 HNF4A P…
0.000932544	70	1919	1.74557	GO:0007166 cell surface receptor signaling pathway	PTCH1 PECAM1 HIPK2 BTNL9 SRC TGFB3 NDRG4 ACVR2A FN1 DVL2 GHR IFNAR2 MITF EFNA4 JAG2 PTPN12 GIT1 CAV1 HIF1AN INVS HTRA1 CCNY PTK7 IGFBP4 LMBR1L PID1 SHANK3 CACNB3 WLS GDF2 BAIAP2L1 JAG1 RB1 LOC101910264 ABL1 NCOA5 EGFL7 KLHL12 IL2RB IL1R1 STAT3 NKD2 PIGU NGFR EZR GLP2R EBI3 IL6ST ATP6AP2 ERBB2 BCL2 FGF1 SFRP1 ADGRG1 FAIM2 FLT1 TTLL12 EFNA3 FBXW7 EPHA3 NUMA1 AGAP2 WBP1L HNF4A PRNP STON1 ADORA2A KCT…

## Sheet: C_LvsH_DEmiRNA-DEGs_GO BP
Enrichment FDR	nGenes	Pathway Genes	Fold Enrichment	GO Terms	Genes
0.00573962	5	29	13.9209	GO:0140056 organelle localization by membrane tethering	NDRG4 PACS2 ATP2A2 BVES SNAP29
0.00573962	13	264	3.9759	GO:0050900 leukocyte migration	SLC37A4 STAT5B LYVE1 DUSP1 ITGA4 DOCK8 B4GALT1 LYN EPS8 CXCL8 IL1R1 CAMK1D FLT1
0.00573962	15	344	3.5207	GO:0001525 angiogenesis	HIPK2 ACVRL1 EPHB3 B4GALT1 SMOC2 NOTCH2 CXCL8 STAT3 NGFR TCF21 ADGRG1 FLT1 STK4 IL1A TBX4
0.00573962	19	517	2.96728	GO:0001944 vasculature development	HIPK2 ACVRL1 EPHB3 PTK7 B4GALT1 JAG1 SMOC2 NOTCH2 CXCL8 STAT3 ERRFI1 NGFR TCF21 ADGRG1 FLT1 STK4 IL1A IL6R TBX4
0.00270014	26	772	2.71927	GO:0072359 circulatory system development	BVES NDRG4 PTCD2 HIPK2 ACVRL1 EPHB3 PTK7 B4GALT1 JAG1 PKP2 SMOC2 NOTCH2 CXCL8 ANKS6 STAT3 ERRFI1 NGFR TCF21 AP1B1 MSX1 ADGRG1 FLT1 STK4 IL1A IL6R TBX4
0.00573962	22	662	2.68325	GO:0044092 negative reg. of molecular function	LOC100052045 NEDD4L XIRP1 PPP1R1A ATP2A2 IRAK1 DUSP1 ITGA4 LYN CEP85 SORT1 ITCH SRI ERRFI1 GNAQ MSX1 HMGCR C23H9orf72 SPINT1 SIN3A RPL23
0.00573962	23	718	2.58642	GO:0040012 reg. of locomotion	MBNL3 NDRG4 MITF LYVE1 FOXP1 ACVRL1 DUSP1 SLK ABHD2 DOCK8 MAPRE2 LYN JAG1 SMOC2 CXCL8 IL1R1 STAT3 NGFR CAMK1D ADGRG1 FLT1 STK4 BVES
0.000652896	33	1045	2.54973	GO:0016477 cell migration	MBNL3 NDRG4 L1CAM MITF SLC37A4 STAT5B LYVE1 FOXP1 ACVRL1 EPHB3 DUSP1 SLK ITGA4 PTK7 ABHD2 FAP DOCK8 B4GALT1 MAPRE2 LYN JAG1 SMOC2 EPS8 CXCL8 MBOAT7 IL1R1 STAT3 NGFR CAMK1D ADGRG1 FLT1 STK4 BVES
0.00431497	27	858	2.54081	GO:1901700 response to oxygen-containing compound	LPIN2 IRAK1 FANCC RAB31 STAT5B P2RX6 FOXP1 ITGA4 PTK7 ABHD2 SETX LYN JAG1 RNF112 TMEM161A EPS8 CXCL8 KLHL22 SLC11A1 SORT1 SRI STAT3 NGFR GRAMD1B SIN3A RPL23
0.000323641	44	1552	2.28906	GO:0071310 cellular response to organic substance	LPIN2 IRAK1 PMEPA1 ACVR2A SMARCA5 RAB31 ADAMTS7 STAT5B HIPK2 FOXP1 ACVRL1 ACTR2 DUSP1 ITGA4 PTK7 RUFY4 ABHD2 DOCK8 SETX LYN SMOC2 EPS8 NOTCH2 CXCL8 KLHL22 SORT1 SRI IL1R1 STAT3 NGFR FICD TCF21 LTBP1 ETV3 GRAMD1B MSX1 FLT1 IL1A IL6R WBP1L SIN3A RAB43 RPL23
0.00460128	33	1190	2.23904	GO:0048870 cell motility	MBNL3 NDRG4 L1CAM MITF SLC37A4 STAT5B LYVE1 FOXP1 ACVRL1 EPHB3 DUSP1 SLK ITGA4 PTK7 ABHD2 FAP DOCK8 B4GALT1 MAPRE2 LYN JAG1 SMOC2 EPS8 CXCL8 MBOAT7 IL1R1 STAT3 NGFR CAMK1D ADGRG1 FLT1 STK4 BVES
0.00460128	33	1190	2.23904	GO:0051674 localization of cell	MBNL3 NDRG4 L1CAM MITF SLC37A4 STAT5B LYVE1 FOXP1 ACVRL1 EPHB3 DUSP1 SLK ITGA4 PTK7 ABHD2 FAP DOCK8 B4GALT1 MAPRE2 LYN JAG1 SMOC2 EPS8 CXCL8 MBOAT7 IL1R1 STAT3 NGFR CAMK1D ADGRG1 FLT1 STK4 BVES
0.000157862	53	1970	2.17223	GO:0070887 cellular response to chemical stimulus	LPIN2 IRAK1 PMEPA1 ACVR2A SULT1B1 SMARCA5 FANCC RAB31 SLC37A4 ADAMTS7 ATP2A2 STAT5B NONO HIPK2 FOXP1 ACVRL1 ACTR2 DUSP1 ITGA4 PTK7 RUFY4 ABHD2 DOCK8 SETX LYN RNF112 TMEM161A SMOC2 EPS8 NOTCH2 CXCL8 KLHL22 SORT1 SRI IL1R1 STAT3 NGFR FICD TCF21 CAMK1D LTBP1 ETV3 GRAMD1B MSX1 FLT1 GSTK1 IL1A IL6R WBP1L SIN3A RAB43 RPL23
0.000423729	49	1871	2.11455	GO:0010033 response to organic substance	LPIN2 IRAK1 PMEPA1 ACVR2A SMARCA5 RAB31 ADAMTS7 STAT5B P2RX6 HIPK2 FOXP1 ACVRL1 ACTR2 DUSP1 ITGA4 PTK7 RUFY4 ABHD2 DOCK8 SETX LYN JAG1 TMEM161A SMOC2 EPS8 NOTCH2 CXCL8 KLHL22 SLC11A1 SORT1 SRI IL1R1 STAT3 NGFR FICD TCF21 LTBP1 ETV3 GRAMD1B MSX1 FLT1 IL1A IL6R WBP1L SIN3A SREBF2 RAB43 RPL23
0.00602997	34	1313	2.09079	GO:0040011 locomotion	ROBO3 MBNL3 NDRG4 L1CAM MITF SLC37A4 STAT5B LYVE1 FOXP1 ACVRL1 EPHB3 DUSP1 SLK ITGA4 PTK7 ABHD2 FAP DOCK8 B4GALT1 MAPRE2 LYN JAG1 SMOC2 EPS8 CXCL8 MBOAT7 IL1R1 STAT3 NGFR CAMK1D ADGRG1 FLT1 STK4 BVES
0.00486675	38	1479	2.07449	GO:0006928 movement of cell or subcellular component	ROBO3 MBNL3 NDRG4 L1CAM MITF SLC37A4 STAT5B LYVE1 FOXP1 ACVRL1 ACTR2 EPHB3 DUSP1 SLK ITGA4 PTK7 ABHD2 FAP DOCK8 B4GALT1 MAPRE2 LYN JAG1 PKP2 SMOC2 EPS8 CXCL8 MBOAT7 SRI IL1R1 STAT3 NGFR CAMK1D ADGRG1 FLT1 STK4 BVES
0.00431497	45	1850	1.96398	GO:0002376 immune system proc.	IRAK1 CADM1 ACVR2A MITF WDR61 ARMC6 FANCC SLC37A4 STAT5B FARP2 NONO LYVE1 FOXP1 ACTR2 EPHB3 DUSP1 ITGA4 DOCK8 B4GALT1 LYN JAG1 EPS8 NOTCH2 CXCL8 SLC11A1 ITCH IL1R1 STAT3 CDK13 TCF21 CAMK1D TXLNA OTUD7B DENND1B FLT1 STK4 KRT1 IL1A IL6R WBP1L SIN3A ELF4 CHD2 RAB43 BVES
0.00495632	44	1837	1.93392	GO:0032879 reg. of localization	MBNL3 NDRG4 NEDD4L MITF DCP2 ATP2A2 LYVE1 FOXP1 ACVRL1 DUSP1 SLK ABHD2 SESTD1 DOCK8 MAPRE2 LYN JAG1 PKP2 RASGRF1 SMOC2 OPN3 SLC11A1 SRI IL1R1 STAT3 VTI1B NGFR DHRS7C CAMK1D OTUD7B HMGCR ADGRG1 FLT1 STK4 C23H9orf72 DKC1 IL1A SIN3A SREBF2 RSL1D1 FXYD2 CACNG6 BVES
0.00573962	44	1887	1.88268	GO:0065009 reg. of molecular function	IRAK1 LOC100052045 SIPA1L3 ACVR2A LAPTM5 NEDD4L XIRP1 SLC37A4 PPP1R1A ATP2A2 HIPK2 EPHB3 DUSP1 ITGA4 DOCK8 MAPRE2 LYN CACUL1 CEP85 RASGRF1 SLC11A1 SORT1 ITCH SRI STAT3 ERRFI1 NGFR GNAQ RALBP1 CAMK1D DENND2A DENND1B MSX1 HMGCR CDK12 FLT1 STK4 C23H9orf72 DKC1 SPINT1 SIN3A RPL23 BVES
0.00573962	44	1889	1.88069	GO:0009653 anatomical structure morphogenesis	ROBO3 MSX1 SIPA1L3 ACVR2A NEDD4L L1CAM PBX2 NYAP2 NAB2 FANCC PTCD2 HIPK2 FOXP1 ACVRL1 EPHB3 ITGA4 PTK7 THBS3 B4GALT1 JAG1 PKP2 SMOC2 EPS8 NOTCH2 CXCL8 MBOAT7 STAT3 ERRFI1 NGFR FSTL4 RALBP1 TCF21 ADGRG1 FLT1 STK4 C23H9orf72 IL1A UGT8 TBX4 SIN3A CRISPLD2 RSPO2 BVES SSUH2

## Sheet: D_LvsLR_DEmiRNA-DEGs_GO BP
Enrichment FDR	nGenes	Pathway Genes	Fold Enrichment	GO Terms	Genes
0.000122318	14	100	5.19092	GO:0030879 mammary gland development	TNFRSF11A PTCH1 IRF6 CAV1 SOSTDC1 NEURL1 GHRHR TGFBR2 HIF1A GPAT4 ATP7B FOXF1 ESR1 CAPN1
0.000114862	22	229	3.56208	GO:0090287 reg. of cellular response to growth factor stimulus	PALS1 TGFB1I1 THBS1 HIPK2 ACVRL1 CAV1 TMPRSS6 SOSTDC1 GDF2 SMAD6 STK11 NOTCH2 HIF1A ITGA3 ELAPOR2 NGFR SLC9A6 SFRP1 NUMA1 GRB10 DAB2IP GIPC1
0.00010986	28	344	3.01798	GO:0001525 angiogenesis	THBS1 PKM HIPK2 AQP1 ACVRL1 CAV1 WASF2 EFNB2 GDF2 NAXE EPAS1 NOTCH2 TGFBR2 HIF1A GATA2 CD40 PAK4 NGFR NRP1 HDAC5 HK2 STK4 TBX4 DAB2IP LOXL2 BTG1 PIK3R3 KLF2
1.97446e-05	34	423	2.98027	GO:0048514 blood vessel morphogenesis	THBS1 RASA1 PKM HIPK2 AQP1 ACVRL1 CAV1 WASF2 EFNB2 GDF2 JAG1 NAXE EPAS1 NOTCH2 TGFBR2 RIN2 HIF1A GATA2 CD40 CCM2 PAK4 NGFR FOXF1 NRP1 HDAC5 ZMIZ1 HK2 STK4 TBX4 DAB2IP LOXL2 BTG1 PIK3R3 KLF2
1.34143e-05	39	517	2.79699	GO:0001944 vasculature development	THBS1 RASA1 PKM HIPK2 AQP1 ACVRL1 CAV1 WASF2 PTK7 EFNB2 GDF2 JAG1 SMAD6 NAXE EPAS1 STK11 NOTCH2 TGFBR2 RIN2 ARHGEF15 HIF1A GATA2 CD40 CCM2 PAK4 NGFR LAMA4 FOXF1 NRP1 HDAC5 ZMIZ1 HK2 STK4 TBX4 DAB2IP LOXL2 BTG1 PIK3R3 KLF2
2.01397e-05	37	491	2.79407	GO:0001568 blood vessel development	THBS1 RASA1 PKM HIPK2 AQP1 ACVRL1 CAV1 WASF2 PTK7 EFNB2 GDF2 JAG1 SMAD6 NAXE EPAS1 NOTCH2 TGFBR2 RIN2 HIF1A GATA2 CD40 CCM2 PAK4 NGFR LAMA4 FOXF1 NRP1 HDAC5 ZMIZ1 HK2 STK4 TBX4 DAB2IP LOXL2 BTG1 PIK3R3 KLF2
0.000122318	33	464	2.63701	GO:0030855 epithelial cell differentiation	KRT7 SIPA1L3 PTCH1 TGFB1I1 JAG2 IRF6 ACVRL1 CAV1 ZDHHC7 MARVELD2 PTK7 SOSTDC1 GDF2 JAG1 EPAS1 NOTCH2 HIF1A GATA2 CCM2 EZR GPAT4 IL6ST FOXF1 NCOA3 STK4 ESR1 NUMA1 HNF4A TXNIP BTG1 TRIM16 KLF2 MTSS1
1.34143e-05	44	624	2.61448	GO:0035239 tube morphogenesis	THBS1 PTCH1 RASA1 PKM MMP14 HIPK2 AQP1 ACVRL1 CAV1 WASF2 PTK7 SHANK3 SOSTDC1 EFNB2 GDF2 JAG1 NAXE EPAS1 NOTCH2 TGFBR2 RIN2 SHOX2 HIF1A GATA2 PRKACA CD40 CCM2 PAK4 NGFR FOXF1 NRP1 SFRP1 HDAC5 ZMIZ1 HK2 STK4 ESR1 TBX4 DAB2IP LOXL2 BTG1 PIK3R3 KLF2 MTSS1
2.75391e-05	45	687	2.42869	GO:0007167 enzyme linked receptor protein signaling pathway	GRB10 PIK3R3 ACVR2A PALS1 TGFB1I1 FLT3 SS18 THBS1 HIPK2 GIT1 ACVRL1 CAV1 BTBD11 TMPRSS6 IGFBP4 PID1 SOSTDC1 EFNB2 GDF2 NEURL1 SMAD6 STK11 GHRHR NOTCH2 TGFBR2 NCOA5 HIF1A ITGA3 ELAPOR2 NGFR LTBP4 SLC9A6 IL6ST ARID5B NRP1 GRB14 SFRP1 ZMIZ1 DOK1 PRKCQ NUMA1 HNF4A DAB2IP TXNIP GIPC1
2.25833e-05	49	772	2.3534	GO:0072359 circulatory system development	THBS1 BVES PTCH1 RASA1 PKM HIPK2 AQP1 ACVRL1 CAV1 WASF2 PTK7 EFNB2 GDF2 JAG1 PKP2 DSG2 SMAD6 NAXE EPAS1 STK11 NOTCH2 TGFBR2 RIN2 GAA ARHGEF15 SHOX2 HIF1A ANKS6 GATA2 CD40 CCM2 PAK4 NGFR FGFRL1 LAMA4 AP1B1 FOXF1 NRP1 HDAC5 ZMIZ1 HK2 STK4 TBX4 DAB2IP LOXL2 BTG1 PIK3R3 KLF2 VGLL4
2.75391e-05	49	786	2.31148	GO:0035295 tube development	THBS1 PTCH1 RASA1 PHGDH SPATA2 PKM MMP14 HIPK2 AQP1 ACVRL1 CAV1 WASF2 PTK7 SHANK3 SOSTDC1 EFNB2 GDF2 JAG1 SMAD6 NAXE EPAS1 NOTCH2 TGFBR2 RIN2 SHOX2 HIF1A ITGA3 GATA2 PRKACA CD40 CCM2 PAK4 NGFR IL6ST FOXF1 NRP1 SFRP1 HDAC5 ZMIZ1 HK2 STK4 ESR1 TBX4 DAB2IP LOXL2 BTG1 PIK3R3 KLF2 MTSS1
0.000122318	48	824	2.15988	GO:0048646 anatomical structure formation involved in morphogenesis	THBS1 PTCH1 FN1 PKM LAMB3 MMP14 CAPN2 HIPK2 AQP1 ACVRL1 CAV1 WASF2 CNNM4 PTK7 SHANK3 EFNB2 GDF2 NAXE EPAS1 NOTCH2 TGFBR2 HIF1A ADAMTS15 ITGA3 GATA2 PRKACA CD40 PAK4 NGFR TANC1 FURIN FOXF1 NRP1 SFRP1 HDAC5 HK2 STK4 FLOT1 COL6A1 PHLDB1 TBX4 DAB2IP LOXL2 EHD2 BTG1 PIK3R3 KLF2 RP1L1
0.000122318	51	893	2.11756	GO:0051094 positive reg. of developmental proc.	ACVR2A PTCH1 FN1 TGFB1I1 PKM MMP14 THBS1 HIPK2 AQP1 ACVRL1 OBSL1 KAT7 LRP3 SHANK3 GDF2 NEURL1 JAG1 ZDHHC6 ARHGEF2 STK11 GHRHR NOTCH2 TGFBR2 RIN2 SHOX2 HIF1A SYDE1 GATA2 CD40 PAK4 BNIP3 NGFR EZR IL6ST ITSN2 NRP1 NCOA3 SFRP1 ZMIZ1 HK2 STK4 FLOT1 NUMA1 PHLDB1 FOXO3 SIN3A DAB2IP LOXL2 EHD2 BTG1 TRIM16
8.69347e-06	95	1889	1.8647	GO:0009653 anatomical structure morphogenesis	THBS1 SIPA1L3 ACVR2A PTCH1 SART3 PALS1 FN1 TGFB1I1 RASA1 NAB2 JAG2 MYH14 PKM SS18 EXOC5 LAMB3 MMP14 DPYSL2 CAPN2 HIPK2 AQP1 ACVRL1 CAV1 OBSL1 AJUBA ZDHHC7 WASF2 CNNM4 PTK7 SHANK3 SOSTDC1 EFNB2 GDF2 JAG1 ZDHHC6 PKP2 SMAD6 MFSD2A ARHGEF2 NAXE EPAS1 STK11 NOTCH2 TGFBR2 RIN2 GAA ARHGEF15 SHOX2 HIF1A ADAMTS15 ITGA3 GATA2 PRKACA CD40 CCM2 PAK4 BNIP3 NGFR FGFRL1 EZR TANC1 ARID5B FURIN TRIO FOXF1 ITSN2 N…
0.000122318	69	1378	1.85659	GO:0009888 tissue development	KRT7 SIPA1L3 BVES ACVR2A PTCH1 PALS1 FN1 TGFB1I1 PHGDH NAB2 JAG2 MYH14 IRF6 EXOC5 LAMB3 MMP14 AQP1 ACVRL1 CAV1 AJUBA ZDHHC7 CNNM4 MARVELD2 PTK7 SHANK3 SOSTDC1 GDF2 JAG1 PKP2 DSG2 SMAD6 MFSD2A EPAS1 NOTCH2 TGFBR2 GAA SHOX2 HIF1A ITGA3 GATA2 PRKACA CCM2 NGFR EZR GPAT4 IL6ST ARID5B FOXF1 VRK3 NCOA3 SFRP1 STK4 FLOT1 ESR1 COL6A1 NUMA1 SERPINB5 PHLDB1 TBX4 HNF4A DAB2IP LOXL2 TXNIP BTG1 TRIM16 KLF2 RP1L…
2.75391e-05	83	1681	1.83074	GO:0050793 reg. of developmental proc.	THBS1 PLEKHB2 ACVR2A PTCH1 FN1 TGFB1I1 WDR61 NAB2 PKM MMP14 DPYSL2 HIPK2 CTDSP1 AQP1 ACVRL1 CAV1 OBSL1 KAT7 LRP3 MMP11 PTK7 SHANK3 FLOT2 SOSTDC1 GDF2 NEURL1 JAG1 ZDHHC6 PKP2 SMAD6 MFSD2A ARHGEF2 NAXE STK11 GHRHR NOTCH2 TGFBR2 RIN2 ARHGEF15 SHOX2 HIF1A SYDE1 GATA2 MEIS2 PRKACA CD40 PAK4 BNIP3 NGFR EZR GPAT4 LAMA4 CAMK1D IL6ST TRIO ITSN2 RAI1 NRP1 NCOA3 NOTCH3 SFRP1 HDAC5 CDK12 ZMIZ1 MYRF HK2 STK4 …
0.00010986	87	1859	1.73523	GO:0051239 reg. of multicellular organismal proc.	THBS1 TNFRSF11A ACVR2A PTCH1 FN1 CRY2 TGFB1I1 WDR61 SLC37A4 PKM FABP5 MMP14 HIPK2 GIT1 CTDSP1 AQP1 ACVRL1 CAV1 OBSL1 SERPINB1 KAT7 SHANK3 SOSTDC1 GDF2 NEURL1 JAG1 PKP2 DSG2 SMAD6 MFSD2A ARHGEF2 NAXE PRKG1 CORO2B AGPAT1 EPAS1 STK11 GHRHR NOTCH2 TGFBR2 RIN2 GAA SHOX2 HIF1A SYDE1 IL1R1 GATA2 MEIS2 CD40 PAK4 NGFR EZR GPAT4 LAMA4 OTUD7B GTF2IRD1 IL6ST FURIN KCNN2 RAI1 NRP1 NCOA3 SFRP1 HDAC5 ZMIZ1 MYRF…
0.000122318	87	1871	1.7241	GO:0010033 response to organic substance	TNFRSF11A NCOA3 GRB10 PIK3R3 ACVR2A PTCH1 PALS1 CRY2 TGFB1I1 IFNAR2 USP13 SPATA2 CAPN2 THBS1 RNF139 HIPK2 GIT1 AQP1 ACVRL1 CAV1 DUSP1 ZDHHC7 KAT7 CCDC186 TMPRSS6 PTK7 PPP1R9B RUFY4 PID1 SHANK3 SOSTDC1 GDF2 NEURL1 JAG1 CSF3R SMAD6 ARHGEF2 PELI3 STK11 SCNN1B GHRHR NOTCH2 TGFBR2 NCOA5 HIF1A ITGA3 IL1R1 GRAMD1A PRKACA ELAPOR2 PAK4 NGFR LTBP4 EZR SLC9A6 MN1 ETV3 IL6ST ARID5B DAPK1 FOXF1 GRAMD1B NRP1 G…
0.000122318	88	1919	1.70029	GO:0007166 cell surface receptor signaling pathway	PTCH1 HIPK2 TNFRSF11A GRB10 PIK3R3 ACVR2A EIF2B2 PALS1 FN1 TGFB1I1 FLT3 IFNAR2 JAG2 SPATA2 TNKS SS18 FARP2 MMP14 THBS1 GIT1 ACVRL1 CAV1 BTBD11 ZDHHC7 TMPRSS6 PTK7 IGFBP4 PID1 SHANK3 CACNB3 WLS SOSTDC1 EFNB2 GDF2 NEURL1 JAG1 ARRDC1 CSF3R SMAD6 DOT1L PELI3 STK11 GHRHR NOTCH2 TGFBR2 NCOA5 SHOX2 HIF1A ITGA3 IL1R1 GATA2 PRKACA NKD2 ELAPOR2 CD40 NGFR LTBP4 EZR GLP2R GRIK5 SLC9A6 IL6ST ARID5B DAPK1 FOXF…
0.000122318	90	1970	1.69392	GO:0070887 cellular response to chemical stimulus	TNFRSF11A HIF1A NCOA3 GRB10 PIK3R3 ACVR2A PTCH1 PALS1 CRY2 TGFB1I1 IFNAR2 SLC37A4 ITPKC SPATA2 CAPN2 THBS1 HIPK2 GIT1 AQP1 ACVRL1 CAV1 DUSP1 AJUBA ZDHHC7 CCDC186 TMPRSS6 PTK7 PPP1R9B RUFY4 PID1 SOSTDC1 ELMO2 GDF2 NEURL1 CSF3R SMAD6 ARHGEF2 EPAS1 PELI3 LONP1 STK11 SCNN1B GHRHR NOTCH2 TGFBR2 NCOA5 ITGA3 IL1R1 GRAMD1A ABTB2 PRKACA ELAPOR2 PAK4 BNIP3 NGFR LTBP4 EZR SLC9A6 CYP2E1 MN1 CAMK1D ETV3 IL6ST…

## Sheet: E_Common GO BP
Enrichment FDR	nGenes	Pathway Genes	Fold Enrichment	GO Terms	Genes
0.0221632	2	29	72.1103	GO:0140056 organelle localization by membrane tethering	PACS2 BVES
0.025495	2	36	58.0889	GO:0022406 membrane docking	PACS2 BVES
0.0221632	3	144	21.7833	GO:0097529 myeloid leukocyte migration	SLC37A4 DUSP1 IL1R1
0.0104415	4	230	18.1843	GO:0001822 kidney development	PTK7 JAG1 SEC61A1 AP1B1
0.0104415	4	240	17.4267	GO:0072001 renal system development	PTK7 JAG1 SEC61A1 AP1B1
0.0131926	4	269	15.548	GO:0001655 urogenital system development	PTK7 JAG1 SEC61A1 AP1B1
0.025495	4	400	10.456	GO:0007507 heart development	BVES PTK7 JAG1 AP1B1
0.025495	4	414	10.1024	GO:0006935 chemotaxis	SLC37A4 DUSP1 PTK7 NGFR
0.0180333	5	600	8.71333	GO:0022603 reg. of anatomical structure morphogenesis	HIPK2 PTK7 JAG1 NGFR BVES
0.0104415	6	772	8.12642	GO:0072359 circulatory system development	BVES HIPK2 PTK7 JAG1 NGFR AP1B1
0.0104415	7	1045	7.00402	GO:0016477 cell migration	SLC37A4 DUSP1 PTK7 JAG1 IL1R1 NGFR BVES
0.025495	5	748	6.9893	GO:0009887 animal organ morphogenesis	ACVR2A HIPK2 PTK7 JAG1 NGFR
0.0104415	7	1148	6.37561	GO:0023056 positive reg. of signaling	ACVR2A HIPK2 PTK7 JAG1 IL1R1 NGFR BVES
0.0104415	7	1190	6.15059	GO:0048870 cell motility	SLC37A4 DUSP1 PTK7 JAG1 IL1R1 NGFR BVES
0.0104415	7	1190	6.15059	GO:0051674 localization of cell	SLC37A4 DUSP1 PTK7 JAG1 IL1R1 NGFR BVES
0.0221632	6	1039	6.03811	GO:0009967 positive reg. of signal transduction	ACVR2A HIPK2 PTK7 JAG1 IL1R1 NGFR
0.0151025	7	1313	5.57441	GO:0040011 locomotion	SLC37A4 DUSP1 PTK7 JAG1 IL1R1 NGFR BVES
0.025495	6	1141	5.49833	GO:0010647 positive reg. of cell communication	ACVR2A HIPK2 PTK7 JAG1 IL1R1 NGFR
0.0221632	7	1479	4.94875	GO:0006928 movement of cell or subcellular component	SLC37A4 DUSP1 PTK7 JAG1 IL1R1 NGFR BVES
0.0174452	8	1859	4.49962	GO:0051239 reg. of multicellular organismal proc.	ACVR2A SLC37A4 HIPK2 JAG1 IL1R1 NGFR PGAM5 BVES
