# Supplementary material for: In search of epigenetic hallmarks of different tissues: an integrative omics study of horse liver, lung, and heart
Source: Mamm Genome. 2024 Aug 14;35(4):600–20. doi: 10.1007/s00335-024-10057-0 (PMC11522055; doi:10.1007/s00335-024-10057-0)
Supplement: Supplementary file 11 — Supplementary Material 11: Table S11. The list of methylation-dependent genes distributed by gene region (promoter and gene body) and expression level (high -Q3, medium -Q2, and low -Q1) identified between lung and liver tissues. [file 335_2024_10057_MOESM11_ESM.xlsx]

## Sheet: A_Q3_Gene Promoter
Ensembl gene accession number	Gene symbol	Chromosom	DMS location on chromosome	DMS location in gene region	meth.diff	Expression FC	padj	Gene expression in the lung	Gene expression in the heart
ENSECAG00000018554	-	11	7565446	upstream_gene_variant	29.9616	-810.703	0.000882413	1776.67	2587.37
ENSECAG00000018554	-	11	7565494	upstream_gene_variant	36.5121	-810.703	0.000882413	1776.67	2587.37
ENSECAG00000010196	TCIRG1	12	31136181	upstream_gene_variant	-29.7619	599.379	0.0226352	1286.89	687.512
ENSECAG00000010196	TCIRG1	12	31136211	upstream_gene_variant	-27.381	599.379	0.0226352	1286.89	687.512
ENSECAG00000017104	ERRFI1	2	43040572	upstream_gene_variant	-26.4128	592.914	1.08928e-14	738.495	145.581
ENSECAG00000017104	ERRFI1	2	43040609	upstream_gene_variant	-26.2931	592.914	1.08928e-14	738.495	145.581
ENSECAG00000007861	PAPLN	24	18800369	upstream_gene_variant	35.3751	-513.844	0.000389881	303.482	817.326
ENSECAG00000007359	IL10RB	26	31153814	upstream_gene_variant	-35.8041	460.747	9.89923e-13	732.111	271.364
ENSECAG00000011697	TMCC3	28	20879815	upstream_gene_variant	-29.5712	1049.38	1.64168e-57	1138.35	88.9745
ENSECAG00000017394	ZC3HAV1	4	92625351	upstream_gene_variant	-26.2353	466.331	0.00794126	703.368	237.036
ENSECAG00000001716	PLXNA2	5	27113062	upstream_gene_variant	44.3079	-260.457	0.000349867	392.859	653.316
ENSECAG00000001716	PLXNA2	5	27113122	upstream_gene_variant	68.3456	-260.457	0.000349867	392.859	653.316
ENSECAG00000033567	-	6	36825999	upstream_gene_variant	36.6883	-1634.93	5.65419e-10	264.249	1899.18
ENSECAG00000007612	PPP1R1A	6	72262160	upstream_gene_variant	30.6542	-1078.92	5.95107e-93	2.45811	1081.38
ENSECAG00000024896	MON2	6	80077893	upstream_gene_variant	-32.2473	299.368	0.000268425	601.537	302.169
ENSECAG00000026887	TSPAN8	6	86791089	5_prime_UTR_variant	-58.0589	3540.24	4.31301e-172	3605.33	65.0959
ENSECAG00000026887	TSPAN8	6	86791102	5_prime_UTR_variant	-53.1085	3540.24	4.31301e-172	3605.33	65.0959
ENSECAG00000026887	TSPAN8	6	86791118	5_prime_UTR_variant	-51.9312	3540.24	4.31301e-172	3605.33	65.0959
ENSECAG00000023645	FABP4	9	6539218	upstream_gene_variant	31.0526	-9861.28	1.83066e-75	18.2882	9879.57

## Sheet: B_Q3_Gene Body
Ensembl gene accession number	Gene symbol	Chromosom	DMS location on chromosome	DMS location in gene region	meth.diff	Expression FC	padj	Gene expression in the lung	Gene expression in the heart
ENSECAG00000023813	DOCK1	1	6283524	intron_variant	43.3111	353.877	0.000221822	942.385	588.508
ENSECAG00000023813	DOCK1	1	6283559	intron_variant	35.9104	353.877	0.000221822	942.385	588.508
ENSECAG00000022504	CTBP2	1	8075266	intron_variant	31.8038	234.333	2.48246e-06	573.696	339.363
ENSECAG00000013623	PIK3AP1	1	32707175	synonymous_variant	29.9376	961.795	2.049e-31	972.066	10.2706
ENSECAG00000012941	JMJD1C	1	52951398	intron_variant	26.3121	471.037	0.00471681	1020.47	549.433
ENSECAG00000007161	CYP2F1	10	11259049	intron_variant	26.0389	7185.75	5.49385e-39	7202.08	16.3346
ENSECAG00000035888	ARHGEF1	10	13976027	intron_variant	27.5629	829.657	3.79148e-07	1559.75	730.09
ENSECAG00000007818	VASP	10	16296536	intron_variant	28.3199	766.649	6.59289e-05	1553.26	786.611
ENSECAG00000023066	CD1-9	10	29230683	intron_variant	25.6818	1123.14	3.3464e-22	1212.48	89.3431
ENSECAG00000024860	MAP3K5	10	83296755	intron_variant	29.9537	254.9	0.000221182	591.867	336.967
ENSECAG00000013118	SLC38A1-	11	1921294	intron_variant	39.1996	417.759	3.61155e-06	967.354	549.596
ENSECAG00000013118	SLC38A1-	11	1921340	intron_variant	48.6118	417.759	3.61155e-06	967.354	549.596
ENSECAG00000013118	SLC38A1-	11	1921342	intron_variant	52.9882	417.759	3.61155e-06	967.354	549.596
ENSECAG00000013118	SLC38A1-	11	1921361	intron_variant	29.4491	417.759	3.61155e-06	967.354	549.596
ENSECAG00000010225	GRID2IP	13	4967226	intron_variant	34.6123	129.376	0.0248912	581.495	452.12
ENSECAG00000022645	CUX1	13	9995546	intron_variant	28.6024	727.656	0.000569562	1704.93	977.273
ENSECAG00000022645	CUX1	13	10269249	intron_variant	26.9627	727.656	0.000569562	1704.93	977.273
ENSECAG00000014081	WWC1	14	11701419	intron_variant	35.4489	888.133	1.13313e-23	895.87	7.73707
ENSECAG00000014081	WWC1	14	11701461	intron_variant	41.8989	888.133	1.13313e-23	895.87	7.73707
ENSECAG00000023584	DMXL1	14	53346202	intron_variant	32.1922	284.167	0.00537751	705.243	421.076
ENSECAG00000016394	IL1R1	15	7744328	intron_variant	26.6284	776.474	1.17509e-11	1021.09	244.612
ENSECAG00000016394	IL1R1	15	7744379	intron_variant	31.783	776.474	1.17509e-11	1021.09	244.612
ENSECAG00000039947	VGLL4	16	7000041	intron_variant	38.8298	244.127	0.00426511	693.797	449.669
ENSECAG00000012891	ARPC4	16	8495502	intron_variant	28.7627	443.65	1.42618e-12	768.473	324.823
ENSECAG00000015849	FLNB	16	31916893	intron_variant	25.3823	1092.89	1.50159e-05	2059.85	966.958
ENSECAG00000024349	MBNL1	16	86203514	intron_variant	34.525	597.581	0.000133871	903.717	306.136
ENSECAG00000011009	STARD13	17	12280118	intron_variant	40.8945	421.034	0.0324266	896.917	475.883
ENSECAG00000015331	FARP1	17	67489887	intron_variant	25.2052	637.105	8.49279e-10	1042.08	404.977
ENSECAG00000007682	STK24	17	67729516	intron_variant	26.25	363.267	0.000201548	894.048	530.781
ENSECAG00000023803	TM9SF2	17	68374807	intron_variant	26.457	971.168	1.18301e-10	2075.52	1104.35
ENSECAG00000012151	MARCO	18	11977724	intron_variant	28.5566	20630.3	9.7221e-16	20743.6	113.348
ENSECAG00000011453	CCDC93	18	12956593	missense_variant	25.5086	220.121	0.00674478	662.422	442.301
ENSECAG00000019355	ZEB2	18	27437567	intron_variant	25.1096	833.786	1.48539e-09	1157.59	323.803
ENSECAG00000019355	ZEB2	18	27437618	intron_variant	28.054	833.786	1.48539e-09	1157.59	323.803
ENSECAG00000019894	RBMS1	18	41107617	intron_variant	27.9605	485.304	1.01196e-06	916.967	431.663
ENSECAG00000021377	FAM171B	18	63541879	intron_variant	41.2338	1572.15	2.24865e-20	1702.87	130.717
ENSECAG00000021377	FAM171B	18	63541926	intron_variant	33.8048	1572.15	2.24865e-20	1702.87	130.717
ENSECAG00000025141	BMPR2	18	77381240	intron_variant	29.6429	915.947	1.22596e-17	1101.19	185.24
ENSECAG00000020788	MECOM	19	12189612	intron_variant	33.666	476.381	5.40639e-05	892.152	415.771
ENSECAG00000007228	ARHGAP31	19	42014775	intron_variant	35.9836	537.951	0.00427344	1819.07	1281.12
ENSECAG00000014244	MAN1C1	2	29788391	intron_variant	26.6281	878.63	1.69878e-14	1133.4	254.77
ENSECAG00000011147	EIF4G3	2	33611344	missense_variant	37.6202	765.896	9.62882e-14	1350.41	584.517
ENSECAG00000008518	NPNT	2	119470556	intron_variant	29.0578	1072.07	7.50794e-58	1097.93	25.8578
ENSECAG00000012089	BRD2	20	34500883	intron_variant	26.0776	932.863	0.000761012	2796.95	1864.09
ENSECAG00000019918	ANKS1A	20	36120402	intron_variant	26.4182	479.861	0.000318668	1078.92	599.063
ENSECAG00000023016	PHF3	20	57766491	intron_variant	33.0745	594.962	6.897e-11	1214.21	619.251
ENSECAG00000010919	MYO9B	21	2838904	intron_variant	41.8952	779.783	8.49659e-06	1330.09	550.307
ENSECAG00000010919	MYO9B	21	2838931	intron_variant	36.0836	779.783	8.49659e-06	1330.09	550.307
ENSECAG00000019438	OSMR	21	27519162	synonymous_variant	31.7461	706.684	0.00112563	1060.87	354.181
ENSECAG00000019438	OSMR	21	27519170	missense_variant	45.3927	706.684	0.00112563	1060.87	354.181
ENSECAG00000019438	OSMR	21	27519219	intron_variant	29.7492	706.684	0.00112563	1060.87	354.181
ENSECAG00000019438	OSMR	21	27519432	intron_variant	43.4145	706.684	0.00112563	1060.87	354.181
ENSECAG00000019438	OSMR	21	27519442	intron_variant	36.7716	706.684	0.00112563	1060.87	354.181
ENSECAG00000012069	MARCH6	21	50545694	intron_variant	43.5722	403.535	0.00165768	848.067	444.533
ENSECAG00000012069	MARCH6	21	50545744	intron_variant	45.4445	403.535	0.00165768	848.067	444.533
ENSECAG00000011582	DLGAP4	22	27970169	intron_variant	28.0435	155.545	0.0471625	534.181	378.636
ENSECAG00000011582	DLGAP4	22	27970171	intron_variant	40.2427	155.545	0.0471625	534.181	378.636
ENSECAG00000011582	DLGAP4	22	27970186	intron_variant	31.5768	155.545	0.0471625	534.181	378.636
ENSECAG00000019867	DAPK1	23	2825059	intron_variant	32.5506	1004.17	3.86225e-32	1080.83	76.6589
ENSECAG00000019867	DAPK1	23	2825079	intron_variant	29.5142	1004.17	3.86225e-32	1080.83	76.6589
ENSECAG00000009488	SYK	23	51627942	intron_variant	39.9117	1015.15	2.87393e-36	1053.2	38.0518
ENSECAG00000019009	PPP2R5C	24	44093978	intron_variant	27.8116	243.227	0.0175855	762.85	519.622
ENSECAG00000013847	NCBP1	25	4696964	intron_variant	56.3558	97.3974	0.0322417	467.959	370.561
ENSECAG00000013847	NCBP1	25	4697122	intron_variant	41.94	97.3974	0.0322417	467.959	370.561
ENSECAG00000013847	NCBP1	25	4697138	intron_variant	43.5442	97.3974	0.0322417	467.959	370.561
ENSECAG00000013847	NCBP1	25	4697145	intron_variant	43.7229	97.3974	0.0322417	467.959	370.561
ENSECAG00000013847	NCBP1	25	4697157	intron_variant	44.2403	97.3974	0.0322417	467.959	370.561
ENSECAG00000011518	RAB14	25	25314100	intron_variant	36.833	391.443	0.000786608	1078.48	687.033
ENSECAG00000011518	RAB14	25	25314108	intron_variant	34.0333	391.443	0.000786608	1078.48	687.033
ENSECAG00000011518	RAB14	25	25314112	intron_variant	36.1331	391.443	0.000786608	1078.48	687.033
ENSECAG00000011518	RAB14	25	25314122	intron_variant	29.5238	391.443	0.000786608	1078.48	687.033
ENSECAG00000018314	TIMP3	28	32084179	intron_variant	29.0789	3039.57	5.99781e-05	5865.69	2826.13
ENSECAG00000001129	HMOX1	28	34016013	intron_variant	25.3247	2580.84	9.39615e-19	3011.1	430.264
ENSECAG00000010103	ZC3H7B	28	38979117	intron_variant	38.2961	845.385	2.12427e-09	1557.49	712.103
ENSECAG00000016619	PARD3	29	4537427	intron_variant	31.1152	210.771	0.000103865	566.096	355.325
ENSECAG00000024648	EPC1	29	6666671	intron_variant	28.441	193.524	7.30006e-05	522.787	329.263
ENSECAG00000006649	CELF2	29	24726462	intron_variant	35.0369	411.222	2.8324e-07	625.728	214.506
ENSECAG00000012172	PFKFB3	29	28810648	intron_variant	26.3074	1027.17	1.21928e-06	1556.22	529.048
ENSECAG00000018570	USP1-	3	32612989	intron_variant	34.5522	136.959	0.0246348	580.748	443.789
ENSECAG00000024636	CRISPLD2	3	32687721	intron_variant	33.0336	548.173	1.33315e-05	1113.78	565.609
ENSECAG00000024636	CRISPLD2	3	32687726	intron_variant	33.2556	548.173	1.33315e-05	1113.78	565.609
ENSECAG00000024636	CRISPLD2	3	32687746	intron_variant	30.3225	548.173	1.33315e-05	1113.78	565.609
ENSECAG00000024636	CRISPLD2	3	32687773	intron_variant	36.6356	548.173	1.33315e-05	1113.78	565.609
ENSECAG00000010136	PPP3CA	3	39070067	intron_variant	41.2366	548	4.79272e-10	789.973	241.973
ENSECAG00000000518	ARID1B	31	10795496	intron_variant	30.6145	165.034	0.00822571	528.489	363.455
ENSECAG00000000518	ARID1B	31	10946349	intron_variant	39.8851	165.034	0.00822571	528.489	363.455
ENSECAG00000015375	PHACTR2	31	22293950	intron_variant	33.0546	346.656	0.0405742	820.309	473.653
ENSECAG00000015375	PHACTR2	31	22293980	intron_variant	37.8936	346.656	0.0405742	820.309	473.653
ENSECAG00000015375	PHACTR2	31	22293993	intron_variant	32.5073	346.656	0.0405742	820.309	473.653
ENSECAG00000015375	PHACTR2	31	22297029	intron_variant	29.5882	346.656	0.0405742	820.309	473.653
ENSECAG00000015375	PHACTR2	31	22297057	intron_variant	25.3698	346.656	0.0405742	820.309	473.653
ENSECAG00000015375	PHACTR2	31	22297090	intron_variant	32.9105	346.656	0.0405742	820.309	473.653
ENSECAG00000009261	AOAH	4	66311814	intron_variant	25.0634	961.882	3.86734e-21	1016.78	54.894
ENSECAG00000014082	-	5	2513631	intron_variant	42.2119	731.731	2.07783e-17	1283.27	551.535
ENSECAG00000014082	-	5	2513661	intron_variant	35.2774	731.731	2.07783e-17	1283.27	551.535
ENSECAG00000014082	-	5	2513676	intron_variant	32.6102	731.731	2.07783e-17	1283.27	551.535
ENSECAG00000024810	PLA2G4A	5	20730084	intron_variant	43.4938	463.401	0.00212983	1029.86	566.461
ENSECAG00000024824	ADGRL2	5	78781821	intron_variant	39.3074	1226.99	6.93704e-08	1764	537.012
ENSECAG00000016447	LRRFIP1	6	23677237	intron_variant	29.7959	555.109	0.00478295	1562.22	1007.12
ENSECAG00000016447	LRRFIP1	6	23677292	intron_variant	25.0818	555.109	0.00478295	1562.22	1007.12
ENSECAG00000039852	-	7	5254272	intron_variant	28.1465	1188.84	2.01755e-39	1394	205.152
ENSECAG00000039852	-	7	5254291	intron_variant	29.2439	1188.84	2.01755e-39	1394	205.152
ENSECAG00000021051	FLI1	7	38566105	intron_variant	27.9341	322.766	7.93395e-06	605.855	283.089
ENSECAG00000021051	FLI1	7	38589366	intron_variant	48.699	322.766	7.93395e-06	605.855	283.089
ENSECAG00000021051	FLI1	7	38589427	intron_variant	36.3265	322.766	7.93395e-06	605.855	283.089
ENSECAG00000019557	LDLR	7	50893345	intron_variant	26.4191	1265.79	2.32484e-14	1500.68	234.883
ENSECAG00000023488	MED13L	8	19366972	intron_variant	31.2511	496.961	0.0114243	1229.17	732.208
ENSECAG00000023488	MED13L	8	19366974	intron_variant	40.044	496.961	0.0114243	1229.17	732.208
ENSECAG00000023488	MED13L	8	19366990	intron_variant	43.0665	496.961	0.0114243	1229.17	732.208
ENSECAG00000023488	MED13L	8	19520740	intron_variant	30.2016	496.961	0.0114243	1229.17	732.208
ENSECAG00000024242	SCARB1	8	26884803	intron_variant	28.3117	223.261	0.00960015	675.419	452.158
ENSECAG00000016246	ASAP1	9	73407309	intron_variant	31.2287	291.69	0.000168737	570.076	278.385
ENSECAG00000018280	TACC2	1	10801159	intron_variant	-27.8075	-1232.58	2.34759e-05	812.805	2045.38
ENSECAG00000018280	TACC2	1	10801201	intron_variant	-27.491	-1232.58	2.34759e-05	812.805	2045.38
ENSECAG00000024113	ABLIM1	1	17443440	intron_variant	-29.7063	-804.516	0.0273839	497.34	1301.86
ENSECAG00000012948	LDB1	1	28169688	intron_variant	-30.303	-490.216	1.63435e-05	546.266	1036.48
ENSECAG00000013398	SLCO3A1	1	99217103	intron_variant	-31.2399	-733.744	1.58105e-07	266.95	1000.69
ENSECAG00000013398	SLCO3A1	1	99217118	intron_variant	-38.9004	-733.744	1.58105e-07	266.95	1000.69
ENSECAG00000005833	PTPRK	10	76303243	intron_variant	-30.493	-327.349	0.0269579	911.121	1238.47
ENSECAG00000023844	LAMA2	10	77072635	intron_variant	-26.9537	-6290.7	3.31827e-106	80.4551	6371.15
ENSECAG00000019186	MED24	11	22531137	intron_variant	-50.7239	-573.367	1.11036e-11	485.82	1059.19
ENSECAG00000019186	MED24	11	22531155	intron_variant	-26.2842	-573.367	1.11036e-11	485.82	1059.19
ENSECAG00000037848	-	12	23012585	intron_variant	-28.1146	-412.92	1.37924e-06	278.719	691.639
ENSECAG00000037848	-	12	23012593	intron_variant	-28.0211	-412.92	1.37924e-06	278.719	691.639
ENSECAG00000037848	-	12	23012598	intron_variant	-31.527	-412.92	1.37924e-06	278.719	691.639
ENSECAG00000037848	-	12	23012735	intron_variant	-40.3447	-412.92	1.37924e-06	278.719	691.639
ENSECAG00000037848	-	12	23012778	intron_variant	-36.0804	-412.92	1.37924e-06	278.719	691.639
ENSECAG00000037848	-	12	23012785	intron_variant	-44.6038	-412.92	1.37924e-06	278.719	691.639
ENSECAG00000037848	-	12	23012790	intron_variant	-28.8113	-412.92	1.37924e-06	278.719	691.639
ENSECAG00000037848	-	12	23012889	intron_variant	-32.0605	-412.92	1.37924e-06	278.719	691.639
ENSECAG00000037848	-	12	23012901	intron_variant	-39.1377	-412.92	1.37924e-06	278.719	691.639
ENSECAG00000037848	-	12	23012923	intron_variant	-40.4861	-412.92	1.37924e-06	278.719	691.639
ENSECAG00000037848	-	12	23013458	intron_variant	-29.1364	-412.92	1.37924e-06	278.719	691.639
ENSECAG00000037848	-	12	23013463	intron_variant	-35.6316	-412.92	1.37924e-06	278.719	691.639
ENSECAG00000037848	-	12	23013467	intron_variant	-26.0163	-412.92	1.37924e-06	278.719	691.639
ENSECAG00000037848	-	12	23013480	intron_variant	-33.7711	-412.92	1.37924e-06	278.719	691.639
ENSECAG00000037848	-	12	23013482	intron_variant	-34.8343	-412.92	1.37924e-06	278.719	691.639
ENSECAG00000037848	-	12	23013518	intron_variant	-31.5405	-412.92	1.37924e-06	278.719	691.639
ENSECAG00000037848	-	12	23013526	intron_variant	-32.9616	-412.92	1.37924e-06	278.719	691.639
ENSECAG00000006792	MACROD1	12	27958055	intron_variant	-26.5623	-1651.1	4.85592e-82	42.6397	1693.74
ENSECAG00000025034	CYTH3	13	5192223	intron_variant	-30.5503	-514.467	0.00026006	670.248	1184.72
ENSECAG00000024721	NIPSNAP2	13	19141163	synonymous_variant	-35.4723	-1569.83	4.7564e-22	321.064	1890.89
ENSECAG00000013676	CAST	14	72024821	intron_variant	-25.3279	-3579.39	2.77545e-09	2492.91	6072.3
ENSECAG00000006772	DYSF	15	32232469	intron_variant	-30.3976	-471.372	0.0174577	740.766	1212.14
ENSECAG00000006772	DYSF	15	32232504	intron_variant	-28.9327	-471.372	0.0174577	740.766	1212.14
ENSECAG00000011846	RTN4	15	46197123	missense_variant	-40.4412	-1012.53	0.0327301	1878.39	2890.92
ENSECAG00000007658	MGLL	16	1754973	intron_variant	-25.1634	-1272.04	4.0716e-49	29.6464	1301.69
ENSECAG00000008859	FBLN2	16	3981113	intron_variant	-35.0078	-936.164	4.23574e-05	919.041	1855.2
ENSECAG00000018150	GPD1L	16	53568066	intron_variant	-33.3333	-925.367	5.5941e-09	602.74	1528.11
ENSECAG00000000477	-	18	52141717	intron_variant	-28.2117	-1118.69	2.56467e-18	378.209	1496.9
ENSECAG00000021962	-	19	4064438	intron_variant	-32.3643	-1471.05	1.13022e-06	941.911	2412.96
ENSECAG00000021368	FGGY	2	631267	intron_variant	-37.7778	-455.943	1.5755e-09	269.947	725.889
ENSECAG00000021368	FGGY	2	631280	intron_variant	-33.2323	-455.943	1.5755e-09	269.947	725.889
ENSECAG00000013893	SCARA5	2	56846658	intron_variant	-29.6516	-613.092	0.000836244	251.217	864.309
ENSECAG00000040302	-	2	62510777	intron_variant,non_coding_transcript_variant	-30.9044	-1410.55	1.05131e-36	0.193858	1410.75
ENSECAG00000019452	EPS15L1	21	2277103	intron_variant	-45.0389	-285.63	2.5048e-13	280.82	566.451
ENSECAG00000018656	ASB2	24	37033356	intron_variant	-31.8048	-2420.43	2.03567e-100	17.6084	2438.03
ENSECAG00000012315	EVL	24	42451247	intron_variant	-28.0988	-727.677	0.000873806	555.845	1283.52
ENSECAG00000008981	GRHPR	25	2563326	intron_variant	-29.1158	-711.826	1.1389e-36	322.295	1034.12
ENSECAG00000008981	GRHPR	25	2563356	intron_variant	-32.7233	-711.826	1.1389e-36	322.295	1034.12
ENSECAG00000021211	COL15A1	25	5791666	intron_variant	-28.4586	-2618.73	9.34996e-12	297.436	2916.17
ENSECAG00000020519	ECPAS	25	16708013	intron_variant	-29.7093	-2939.23	5.72217e-17	1297.6	4236.83
ENSECAG00000015150	EIF3L	28	36313712	intron_variant	-26.7946	-1078.54	0.000324619	2772.23	3850.77
ENSECAG00000015150	EIF3L	28	36313723	intron_variant	-26.8219	-1078.54	0.000324619	2772.23	3850.77
ENSECAG00000015150	EIF3L	28	36313725	intron_variant	-29.0248	-1078.54	0.000324619	2772.23	3850.77
ENSECAG00000017245	TAB1	28	37305895	intron_variant	-28.8603	-91.0138	0.0403663	416.516	507.529
ENSECAG00000017245	TAB1	28	37305902	intron_variant	-33.3738	-91.0138	0.0403663	416.516	507.529
ENSECAG00000021162	CDH13	3	31389459	intron_variant	-27.561	-2729.15	5.8448e-24	74.115	2803.27
ENSECAG00000021162	CDH13	3	31617265	intron_variant	-35.8046	-2729.15	5.8448e-24	74.115	2803.27
ENSECAG00000022162	TBC1D1	3	91151338	synonymous_variant	-30.048	-1326.31	1.75719e-09	678.65	2004.96
ENSECAG00000015229	CD36	4	493572	intron_variant	-37.3487	-14082	5.26047e-10	6997.01	21079
ENSECAG00000015229	CD36	4	709825	intron_variant	-38.263	-14082	5.26047e-10	6997.01	21079
ENSECAG00000012659	PRKAG2	4	103392157	intron_variant	-40.2918	-659.39	9.4018e-10	324.823	984.212
ENSECAG00000022320	MGST3	5	29019366	intron_variant	-28.8031	-1157.39	6.11471e-15	457.54	1614.93
ENSECAG00000005110	MSRB3	6	82272744	intron_variant	-29.8175	-679.552	4.81891e-06	468.209	1147.76
ENSECAG00000024225	PHLDB1	7	26978907	intron_variant	-25.5426	-951.544	8.63682e-05	1558.63	2510.18
ENSECAG00000024225	PHLDB1	7	26978933	intron_variant	-30.0038	-951.544	8.63682e-05	1558.63	2510.18
ENSECAG00000013111	LGR4	7	96129202	intron_variant	-28.7338	-768.845	4.57573e-19	68.4348	837.28
ENSECAG00000021186	FHOD3	8	60033093	intron_variant	-32.7759	-2787.6	1.95872e-114	20.8876	2808.49
ENSECAG00000021186	FHOD3	8	60033161	intron_variant	-30.4082	-2787.6	1.95872e-114	20.8876	2808.49
ENSECAG00000008270	FABP5	9	6681443	intron_variant	-28.5366	-1144.94	1.7938e-05	1204.46	2349.39

## Sheet: C_Q2_Gene Promoter
Ensembl gene accession number	Gene symbol	Chromosom	DMS location on chromosome	DMS location in gene region	meth.diff	Expression FC	padj	Gene expression in the lung	Gene expression in the heart
ENSECAG00000023632	RGS1-	1	13078867	5_prime_UTR_variant	-25.4246	181.333	1.02977e-19	201.906	20.5733
ENSECAG00000020898	RELB	10	15829391	upstream_gene_variant	-26.5736	65.7926	0.00742851	155.474	89.6811
ENSECAG00000010090	TMC8	11	4382459	upstream_gene_variant	-34.6997	345.831	8.38006e-13	407.436	61.6052
ENSECAG00000000752	EHF	12	1407801	upstream_gene_variant	-30.5759	245.327	5.39359e-18	246.723	1.39602
ENSECAG00000000752	EHF	12	1407868	5_prime_UTR_variant	-40.035	245.327	5.39359e-18	246.723	1.39602
ENSECAG00000006848	SLC27A6	14	45196232	upstream_gene_variant	-33.7515	119.231	3.89071e-07	151.256	32.0252
ENSECAG00000006848	SLC27A6	14	45196268	upstream_gene_variant	-26.3057	119.231	3.89071e-07	151.256	32.0252
ENSECAG00000003199	GGACT	17	69398027	upstream_gene_variant	-30.2193	39.695	0.0167583	80.3938	40.6987
ENSECAG00000011966	ZNF217	22	41928710	5_prime_UTR_variant	-27.7952	263.063	1.46691e-07	339.813	76.7504
ENSECAG00000013478	FMO4	5	7471644	upstream_gene_variant	-25.689	54.1393	8.33623e-05	101.427	47.2882
ENSECAG00000013193	UHRF1	7	3456441	upstream_gene_variant	-27.5401	88.7678	0.00010678	100.208	11.4402
ENSECAG00000013193	UHRF1	7	3456458	upstream_gene_variant	-28.6765	88.7678	0.00010678	100.208	11.4402
ENSECAG00000013193	UHRF1	7	3456463	upstream_gene_variant	-25.1018	88.7678	0.00010678	100.208	11.4402
ENSECAG00000013193	UHRF1	7	3456489	upstream_gene_variant	-28.877	88.7678	0.00010678	100.208	11.4402
ENSECAG00000016421	RETN	7	5460368	upstream_gene_variant	-37.7027	43.9828	0.0160611	59.9062	15.9235
ENSECAG00000016421	RETN	7	5460400	upstream_gene_variant	-28.7376	43.9828	0.0160611	59.9062	15.9235
ENSECAG00000016421	RETN	7	5460404	upstream_gene_variant	-32.6014	43.9828	0.0160611	59.9062	15.9235
ENSECAG00000016421	RETN	7	5460500	upstream_gene_variant	-31.642	43.9828	0.0160611	59.9062	15.9235
ENSECAG00000014814	COMMD4	1	119737744	upstream_gene_variant	27.4067	-143.561	0.000306851	313.007	456.568
ENSECAG00000017529	ZNF529	10	7611882	upstream_gene_variant	26.7411	-47.1679	0.03544	91.5228	138.691
ENSECAG00000018847	-	10	27852584	upstream_gene_variant	30.4986	-107.531	0.00125269	77.0794	184.611
ENSECAG00000013884	CACNB2	29	18390309	upstream_gene_variant	35.3706	-237.847	3.88956e-30	21.2011	259.048
ENSECAG00000004372	SLC22A3	31	8129301	upstream_gene_variant	31.4491	-720.186	3.35917e-45	25.6417	745.827
ENSECAG00000004372	SLC22A3	31	8129313	upstream_gene_variant	27.8571	-720.186	3.35917e-45	25.6417	745.827
ENSECAG00000004372	SLC22A3	31	8129337	upstream_gene_variant	36.7524	-720.186	3.35917e-45	25.6417	745.827
ENSECAG00000004372	SLC22A3	31	8129350	upstream_gene_variant	32.2616	-720.186	3.35917e-45	25.6417	745.827
ENSECAG00000020800	-	6	85665778	upstream_gene_variant	28.4899	-284.265	1.43215e-24	0	284.265
ENSECAG00000020800	-	6	85665803	upstream_gene_variant	40.6297	-284.265	1.43215e-24	0	284.265
ENSECAG00000009101	MRVI1	7	81973830	upstream_gene_variant	36.6621	-77.4057	0.000283062	53.1856	130.591
ENSECAG00000017784	OSR2	9	46593214	upstream_gene_variant	28.6189	-43.1992	9.06127e-10	1.77876	44.9779

## Sheet: D_Q2_Gene Body
Ensembl gene accession number	Gene symbol	Chromosom	DMS location on chromosome	DMS location in gene region	meth.diff	Expression FC	padj	Gene expression in the lung	Gene expression in the heart
ENSECAG00000034734	EBF3	1	3612510	intron_variant	-31.8571	-138.618	3.07956e-25	1.59456	140.213
ENSECAG00000034734	EBF3	1	3612514	intron_variant	-45.0067	-138.618	3.07956e-25	1.59456	140.213
ENSECAG00000016791	MEIS3	10	17716150	intron_variant	-27.152	-89.1498	1.31139e-06	29.9265	119.076
ENSECAG00000007283	METTL24	10	61032959	intron_variant	-26.1629	-63.769	6.8411e-11	5.71442	69.4834
ENSECAG00000017772	STX8	11	52484696	intron_variant	-25.875	-234.083	1.72063e-07	233.172	467.255
ENSECAG00000016829	ABTB2	12	1127232	intron_variant	-27.5416	-133.232	8.2726e-08	79.9118	213.144
ENSECAG00000016829	ABTB2	12	1127280	intron_variant	-25.9494	-133.232	8.2726e-08	79.9118	213.144
ENSECAG00000022867	TSPAN18	12	9580502	intron_variant	-29.6757	-184.875	0.00439834	158.05	342.926
ENSECAG00000020314	ANO1	12	32700836	intron_variant	-30.398	-122.841	4.50275e-06	83.3726	206.214
ENSECAG00000020314	ANO1	12	32700862	intron_variant	-37.2799	-122.841	4.50275e-06	83.3726	206.214
ENSECAG00000020314	ANO1	12	32700885	intron_variant	-36.7647	-122.841	4.50275e-06	83.3726	206.214
ENSECAG00000022930	C13H7orf5-	13	773123	intron_variant	-53.8015	-117.394	0.00567176	149.564	266.958
ENSECAG00000017400	SMURF1	13	6405043	intron_variant	-38.5236	-74.3173	0.00725547	154.275	228.592
ENSECAG00000012667	RBFOX1	13	38109522	intron_variant	-30.0529	-123.708	1.29016e-33	1.27687	124.984
ENSECAG00000024987	FAM234A	13	43551065	synonymous_variant	-31.0378	-264.423	1.94021e-16	215.225	479.647
ENSECAG00000009303	GFPT2	14	1492526	missense_variant	-28.4615	-384.702	1.24737e-09	142.683	527.384
ENSECAG00000024454	TENM2	14	12295690	intron_variant	-39.0909	-187.065	1.40261e-07	37.0473	224.112
ENSECAG00000007964	EBF1	14	19708840	intron_variant	-40.0566	-76.8064	4.89256e-11	27.4268	104.233
ENSECAG00000016565	EEFSEC	16	2405840	intron_variant	-31.2142	-126.228	0.000234826	170.974	297.202
ENSECAG00000008940	TMEM4-	16	6043125	intron_variant	-38.5714	-460.489	8.35223e-15	84.4695	544.958
ENSECAG00000004471	EIF4E3	16	20148558	intron_variant	-25.8067	-267.129	1.31204e-05	190.049	457.178
ENSECAG00000004471	EIF4E3	16	20148577	intron_variant	-27.5843	-267.129	1.31204e-05	190.049	457.178
ENSECAG00000004471	EIF4E3	16	20148675	intron_variant	-29.7736	-267.129	1.31204e-05	190.049	457.178
ENSECAG00000018664	TM4SF18	16	83662495	intron_variant	-31.4684	-68.791	4.44102e-05	35.2516	104.043
ENSECAG00000006802	KCNAB1	19	317159	intron_variant	-29.0956	-96.6608	1.89329e-07	28.7364	125.397
ENSECAG00000006802	KCNAB1	19	317166	intron_variant	-37.7729	-96.6608	1.89329e-07	28.7364	125.397
ENSECAG00000022697	TRABD2B	2	10784216	intron_variant	-27.5842	-24.0665	0.0140795	14.1335	38.2
ENSECAG00000022697	TRABD2B	2	10784234	intron_variant	-34.2625	-24.0665	0.0140795	14.1335	38.2
ENSECAG00000022697	TRABD2B	2	10784236	intron_variant	-36.6144	-24.0665	0.0140795	14.1335	38.2
ENSECAG00000022697	TRABD2B	2	10784240	intron_variant	-37.863	-24.0665	0.0140795	14.1335	38.2
ENSECAG00000022697	TRABD2B	2	10784250	intron_variant	-28.0864	-24.0665	0.0140795	14.1335	38.2
ENSECAG00000020112	LZTS1	2	49648474	intron_variant	-27.038	-171.928	4.95492e-06	64.5496	236.478
ENSECAG00000013319	SLC25A37	2	52509767	missense_variant	-29.8203	-217.617	1.26328e-06	243.153	460.77
ENSECAG00000013319	SLC25A37	2	52509774	synonymous_variant	-26.2255	-217.617	1.26328e-06	243.153	460.77
ENSECAG00000013319	SLC25A37	2	52509796	stop_gained	-31.9444	-217.617	1.26328e-06	243.153	460.77
ENSECAG00000013319	SLC25A37	2	52509807	missense_variant	-33.0882	-217.617	1.26328e-06	243.153	460.77
ENSECAG00000013319	SLC25A37	2	52509830	missense_variant	-29.8203	-217.617	1.26328e-06	243.153	460.77
ENSECAG00000004870	MRPS18A	20	43504104	intron_variant	-46.5723	-360.378	3.26392e-09	233.256	593.634
ENSECAG00000004870	MRPS18A	20	43504146	intron_variant	-37.9297	-360.378	3.26392e-09	233.256	593.634
ENSECAG00000001674	ZSWIM3	22	35737443	intron_variant	-26.0302	-31.4625	0.00786671	56.5094	87.9719
ENSECAG00000021712	EYA2	22	36583854	intron_variant	-29.8863	-40.1733	0.00487759	22.6981	62.8714
ENSECAG00000010856	TSHZ2	22	41543063	intron_variant	-27.8626	-201.223	4.55318e-11	72.8843	274.107
ENSECAG00000010856	TSHZ2	22	41543120	intron_variant	-27.4884	-201.223	4.55318e-11	72.8843	274.107
ENSECAG00000011792	SPTB	24	11399755	intron_variant	-32.4032	-299.24	1.31989e-15	89.6376	388.878
ENSECAG00000023890	PRRX2	25	33217841	intron_variant	-34.4994	-24.8815	0.00152901	14.2646	39.1461
ENSECAG00000023890	PRRX2	25	33217860	intron_variant	-28.3388	-24.8815	0.00152901	14.2646	39.1461
ENSECAG00000022727	MED27	25	34967502	intron_variant	-31.9084	-65.7295	0.00107156	104.214	169.944
ENSECAG00000020433	TENM3	27	26989189	missense_variant	-28.0316	-159.974	2.78133e-23	10.3857	170.359
ENSECAG00000006833	CRADD	28	20268530	intron_variant	-40.1316	-55.6626	0.0164296	49.7154	105.378
ENSECAG00000020560	LARGE1	28	32459435	intron_variant	-26.2821	-301.182	1.56622e-13	98.1506	399.332
ENSECAG00000020560	LARGE1	28	32528450	intron_variant	-26.8319	-301.182	1.56622e-13	98.1506	399.332
ENSECAG00000021765	TSPO	28	40663185	intron_variant	-26.9533	-153.348	0.0416502	252.292	405.64
ENSECAG00000010704	NMT2	29	21060031	missense_variant	-25.8359	-56.0871	0.000143512	54.1864	110.274
ENSECAG00000016209	CTU2	3	35991212	intron_variant	-42.5984	-97.5905	0.0273293	206.989	304.579
ENSECAG00000016209	CTU2	3	35991277	intron_variant	-34.5352	-97.5905	0.0273293	206.989	304.579
ENSECAG00000016209	CTU2	3	36008971	intron_variant	-29.7498	-97.5905	0.0273293	206.989	304.579
ENSECAG00000016209	CTU2	3	36008978	intron_variant	-32.1295	-97.5905	0.0273293	206.989	304.579
ENSECAG00000016209	CTU2	3	36009036	intron_variant	-33.8552	-97.5905	0.0273293	206.989	304.579
ENSECAG00000009164	PPARGC1A	3	102534666	intron_variant	-33.0997	-49.805	0.00019224	18.8869	68.6919
ENSECAG00000009779	SORCS2	3	117267242	intron_variant	-32.8868	-164.834	7.57867e-28	14.1831	179.018
ENSECAG00000009779	SORCS2	3	117267298	intron_variant	-29.7714	-164.834	7.57867e-28	14.1831	179.018
ENSECAG00000018229	ZDHHC14	31	10365361	intron_variant	-25.1924	-253.684	1.33772e-07	236.266	489.95
ENSECAG00000007624	LAMB4	4	8016431	intron_variant	-34.7501	-53.095	0.000522848	13.6066	66.7016
ENSECAG00000022875	WIPF3	4	60627313	intron_variant	-27.0202	-28.6323	0.00714257	18.1776	46.8099
ENSECAG00000025076	CTTNBP2	4	74976885	intron_variant	-37.3016	-64.7867	0.00017827	69.1121	133.899
ENSECAG00000014239	PTGER3	5	87895378	intron_variant	-41.7611	-339.674	5.86779e-67	9.73822	349.412
ENSECAG00000014239	PTGER3	5	87895397	intron_variant	-31.7245	-339.674	5.86779e-67	9.73822	349.412
ENSECAG00000039849	HCN2	7	216387	intron_variant	-26.1053	-74.907	1.72379e-12	0.5212	75.4282
ENSECAG00000019170	MN1	8	10978155	intron_variant	-26.2897	-79.2512	4.77603e-08	20.5388	99.79
ENSECAG00000016228	CA2	9	3185741	intron_variant	-31.2455	-133.335	5.14991e-05	31.6123	164.947
ENSECAG00000024631	CPXM2	1	9132702	intron_variant	25.9233	152.893	8.68078e-14	168.341	15.4482
ENSECAG00000024631	CPXM2	1	9132719	intron_variant	32.7174	152.893	8.68078e-14	168.341	15.4482
ENSECAG00000024631	CPXM2	1	9132723	intron_variant	33.1535	152.893	8.68078e-14	168.341	15.4482
ENSECAG00000009515	ATRNL1	1	16271496	intron_variant	43.5839	64.7407	1.68821e-09	66.6115	1.87083
ENSECAG00000021278	CFAP43	1	26392531	intron_variant	43.2766	372.084	8.39635e-11	382.329	10.2444
ENSECAG00000010813	DNMBP	1	29955929	intron_variant	25.2651	103.851	0.0320114	407.134	303.283
ENSECAG00000009716	CDK1	1	50610538	intron_variant	41.5566	60.0976	1.12028e-08	63.9335	3.83589
ENSECAG00000019662	REEP3	1	53098523	intron_variant	37.1224	257.666	7.31316e-07	419.156	161.49
ENSECAG00000010218	CFAP7-	1	61571437	intron_variant	33.0777	117.788	2.80032e-05	130.519	12.7315
ENSECAG00000001649	WDFY4	1	82761931	intron_variant	25.1954	463.906	8.26473e-27	494.152	30.2466
ENSECAG00000020259	SMAD3	1	126711141	intron_variant	26.757	106.992	7.55426e-06	166.545	59.5535
ENSECAG00000016676	SEMA6D	1	143493684	synonymous_variant	29.5254	268.081	0.000536681	399.095	131.014
ENSECAG00000013524	ZNF219	1	159570657	intron_variant	27.3783	141.251	0.0105564	479.446	338.195
ENSECAG00000010312	RHPN2	10	4317175	intron_variant	26.3971	136.897	8.4959e-07	174.712	37.8152
ENSECAG00000010312	RHPN2	10	4317208	intron_variant	29.8366	136.897	8.4959e-07	174.712	37.8152
ENSECAG00000016498	FXYD3	10	6411379	intron_variant	33.4528	95.4823	8.27641e-05	111.327	15.8449
ENSECAG00000016498	FXYD3	10	6411435	intron_variant	48.5565	95.4823	8.27641e-05	111.327	15.8449
ENSECAG00000016498	FXYD3	10	6411532	intron_variant	38.0791	95.4823	8.27641e-05	111.327	15.8449
ENSECAG00000018002	FOSB	10	16189197	missense_variant	32.6781	135.688	2.81809e-17	145.862	10.1735
ENSECAG00000012013	ASCC3	10	52610014	synonymous_variant	30.8374	183.838	1.92474e-05	409.49	225.652
ENSECAG00000015445	HACE1	10	56304740	intron_variant	32.7961	190.092	0.000267056	360.142	170.05
ENSECAG00000024440	CDC4-	10	60961437	intron_variant	29.6056	76.9833	0.0184074	253.649	176.665
ENSECAG00000020626	SDK2	11	8265696	intron_variant	25.2039	113.67	5.2579e-12	124.986	11.3163
ENSECAG00000006771	PRKCA	11	13443562	intron_variant	30.8244	106.408	1.20089e-05	187.567	81.1587
ENSECAG00000022070	PITPNC1	11	14321770	intron_variant	44.3408	75.775	0.0175185	177.48	101.705
ENSECAG00000017274	KRT13	11	21293116	intron_variant	25.9394	105.526	0.0474425	106.922	1.39602
ENSECAG00000017274	KRT13	11	21379472	intron_variant	32.2761	105.526	0.0474425	106.922	1.39602
ENSECAG00000014219	SRCIN1	11	23597864	intron_variant	29.8545	75.0315	0.000305955	106.61	31.5781
ENSECAG00000015256	SPAG9	11	26569732	intron_variant	26.435	433.228	6.71274e-09	547.861	114.634
ENSECAG00000015256	SPAG9	11	26571077	intron_variant	27.5592	433.228	6.71274e-09	547.861	114.634
ENSECAG00000015256	SPAG9	11	26571143	intron_variant	30.1465	433.228	6.71274e-09	547.861	114.634
ENSECAG00000015256	SPAG9	11	26610866	intron_variant	34.5996	433.228	6.71274e-09	547.861	114.634
ENSECAG00000022992	-	11	37512655	intron_variant	31.5373	194.996	7.51539e-10	212.065	17.0688
ENSECAG00000024301	DLG4	11	50560428	intron_variant	28.5965	43.1576	0.00103183	68.1207	24.9631
ENSECAG00000025159	DNAH9	11	54472426	intron_variant	25.0338	575.682	4.05197e-25	577.056	1.37393
ENSECAG00000015070	PRPSAP2	11	59835422	intron_variant	31.7195	63.9826	0.00586391	207.348	143.365
ENSECAG00000020530	RAI1	11	60446977	intron_variant	32.3127	62.3952	0.0265849	264.936	202.541
ENSECAG00000023612	PRDM11	12	9938923	intron_variant	31.3375	36.8599	0.00831427	83.8906	47.0308
ENSECAG00000023612	PRDM11	12	9938932	intron_variant	33.9464	36.8599	0.00831427	83.8906	47.0308
ENSECAG00000023612	PRDM11	12	9938962	intron_variant	26.9592	36.8599	0.00831427	83.8906	47.0308
ENSECAG00000011180	CD6	12	24295901	intron_variant	27.2466	144.163	2.64285e-07	168.243	24.0798
ENSECAG00000022208	SHANK2	12	33431399	intron_variant	35.386	174.783	3.72154e-16	175.978	1.19581
ENSECAG00000005704	CARD11	13	2404028	intron_variant	30.9476	101.406	8.46659e-10	118.658	17.2517
ENSECAG00000005704	CARD11	13	2404038	intron_variant	38.8938	101.406	8.46659e-10	118.658	17.2517
ENSECAG00000005704	CARD11	13	2404044	intron_variant	44.0625	101.406	8.46659e-10	118.658	17.2517
ENSECAG00000005704	CARD11	13	2404056	intron_variant	42.0615	101.406	8.46659e-10	118.658	17.2517
ENSECAG00000005704	CARD11	13	2404064	intron_variant	43.1644	101.406	8.46659e-10	118.658	17.2517
ENSECAG00000005704	CARD11	13	2420267	intron_variant	25.4637	101.406	8.46659e-10	118.658	17.2517
ENSECAG00000005704	CARD11	13	2493611	intron_variant	38.3896	101.406	8.46659e-10	118.658	17.2517
ENSECAG00000016545	SDK1	13	3435940	intron_variant	36.0467	111.312	9.01823e-07	150.975	39.6627
ENSECAG00000016545	SDK1	13	3446864	intron_variant	28.6826	111.312	9.01823e-07	150.975	39.6627
ENSECAG00000004548	-	13	5371062	intron_variant	28.6337	127.523	1.87975e-07	139.325	11.8016
ENSECAG00000024201	SH2B2	13	10332808	intron_variant	27.139	129.026	0.00436294	298.397	169.371
ENSECAG00000020012	KIAA-556	13	21675322	intron_variant	33.0364	302.371	3.72967e-05	395.822	93.4507
ENSECAG00000014993	SCNN1B	13	25138022	intron_variant	36.3124	405.323	4.56114e-07	412.001	6.67844
ENSECAG00000018769	REXO5	13	26600149	intron_variant	27.7824	35.486	0.00906829	84.0589	48.5728
ENSECAG00000000502	-	13	28544997	intron_variant	48.2639	32.7793	0.0111751	80.5259	47.7466
ENSECAG00000006315	XYLT1	13	29728315	intron_variant	26.0379	61.5268	7.04174e-06	86.871	25.3442
ENSECAG00000006315	XYLT1	13	29793463	intron_variant	33.7369	61.5268	7.04174e-06	86.871	25.3442
ENSECAG00000004028	SHISA9	13	32889980	intron_variant	31.3687	82.8358	7.63587e-13	82.8358	0
ENSECAG00000004028	SHISA9	13	32890027	intron_variant	30.4625	82.8358	7.63587e-13	82.8358	0
ENSECAG00000004028	SHISA9	13	32890036	intron_variant	37.8742	82.8358	7.63587e-13	82.8358	0
ENSECAG00000004028	SHISA9	13	32929476	intron_variant	27.4697	82.8358	7.63587e-13	82.8358	0
ENSECAG00000009031	IFT14-	13	42451770	intron_variant	47.1311	147.513	3.10616e-07	185.185	37.6722
ENSECAG00000009031	IFT14-	13	42452912	intron_variant	30.6396	147.513	3.10616e-07	185.185	37.6722
ENSECAG00000024706	MAML1	14	1988215	intron_variant	42.193	160.906	0.00940552	334.19	173.284
ENSECAG00000009761	DOCK2	14	10433879	intron_variant	29.7131	529.75	4.23501e-23	550.396	20.6462
ENSECAG00000011994	CYFIP2	14	20942103	intron_variant	27.7048	509.896	4.4125e-46	531.883	21.9875
ENSECAG00000011994	CYFIP2	14	21008718	intron_variant	29.9792	509.896	4.4125e-46	531.883	21.9875
ENSECAG00000012336	ARHGAP26	14	33342588	intron_variant	34.8182	69.231	0.0347928	163.675	94.4437
ENSECAG00000012628	EPB41L4A	14	58837349	intron_variant	29.3287	40.4	4.06572e-07	52.4588	12.0588
ENSECAG00000010242	MCTP1	14	73850236	intron_variant	26.3454	182.5	5.16412e-12	212.909	30.4094
ENSECAG00000020847	ARSB	14	87085368	intron_variant	30.6277	191.522	0.0110695	468.645	277.123
ENSECAG00000020847	ARSB	14	87085379	intron_variant	37.013	191.522	0.0110695	468.645	277.123
ENSECAG00000015337	KIAA1211L	15	10740577	intron_variant	36.6843	115.062	3.10125e-11	127.645	12.5828
ENSECAG00000015337	KIAA1211L	15	10759049	intron_variant	25.0233	115.062	3.10125e-11	127.645	12.5828
ENSECAG00000019424	EXOC6B	15	31570015	intron_variant	34.3933	100.625	0.0282055	247.939	147.314
ENSECAG00000006877	CCDC88A	15	45876674	intron_variant	26.436	335.277	2.86138e-16	412.605	77.3275
ENSECAG00000022521	EML6	15	46369655	intron_variant	25.641	33.5703	0.0120064	51.4121	17.8418
ENSECAG00000014737	HEATR5B	15	61621313	intron_variant	35.1753	205.8	1.78458e-07	408.098	202.298
ENSECAG00000000966	-	16	3177457	intron_variant	49.4084	142.798	7.60804e-11	154.517	11.7186
ENSECAG00000000966	-	16	3177515	intron_variant	48.4218	142.798	7.60804e-11	154.517	11.7186
ENSECAG00000010118	SRGAP3	16	9021855	intron_variant	29.7866	54.1678	0.000998452	61.3472	7.1794
ENSECAG00000005794	MYRIP	16	46999780	intron_variant	30.6216	79.3191	0.00831632	163.417	84.098
ENSECAG00000008017	TBC1D5	16	66048626	intron_variant	37.5428	202.312	5.35153e-09	280.637	78.3248
ENSECAG00000012371	ALOX5AP	17	10072486	intron_variant	30.2808	290.265	5.49672e-24	305.825	15.5599
ENSECAG00000007300	DCLK1	17	14592791	missense_variant	26.3194	38.5199	0.00304184	50.7757	12.2558
ENSECAG00000007300	DCLK1	17	14592822	synonymous_variant	27.013	38.5199	0.00304184	50.7757	12.2558
ENSECAG00000006707	INSIG2	18	12760570	intron_variant	42.974	532.008	1.79193e-27	618.998	86.9902
ENSECAG00000012312	ARHGAP15	18	26275883	intron_variant	27.2425	64.0043	0.00781034	111.253	47.2491
ENSECAG00000000538	ZNF385B	18	57631044	intron_variant	35.9806	185.293	2.08354e-25	188.272	2.97962
ENSECAG00000000538	ZNF385B	18	57631076	intron_variant	27.2145	185.293	2.08354e-25	188.272	2.97962
ENSECAG00000009699	DNAH7	18	71499095	intron_variant	27.3147	226.921	1.69399e-19	231.607	4.6865
ENSECAG00000008768	PARD3B	18	79973371	intron_variant	39.5492	170.68	1.94407e-05	259.103	88.4237
ENSECAG00000008768	PARD3B	18	79973373	intron_variant	29.6903	170.68	1.94407e-05	259.103	88.4237
ENSECAG00000008768	PARD3B	18	79973431	intron_variant	30.3084	170.68	1.94407e-05	259.103	88.4237
ENSECAG00000012215	KLF7	18	81371406	intron_variant	27.738	94.57	0.00765575	175.007	80.4368
ENSECAG00000019423	FNDC3B	19	14786265	intron_variant	26.5107	252.147	0.00248457	463.369	211.222
ENSECAG00000021542	SLC49A4	19	39253588	intron_variant	25.5535	122.892	0.0259318	418.833	295.941
ENSECAG00000023413	BBX	19	51845590	intron_variant	37.7579	459.255	9.08437e-10	587.743	128.488
ENSECAG00000011414	DAB1	2	2665739	intron_variant	43.5078	71.8353	0.000101367	88.4265	16.5912
ENSECAG00000018490	HIVEP3	2	16722665	intron_variant	38.0376	78.1094	4.70558e-13	91.2599	13.1506
ENSECAG00000018490	HIVEP3	2	16722729	intron_variant	34.4616	78.1094	4.70558e-13	91.2599	13.1506
ENSECAG00000020515	CFAP74	2	48150053	intron_variant	25.5353	248.101	5.32426e-15	249.41	1.30899
ENSECAG00000020515	CFAP74	2	48150102	intron_variant	33.4334	248.101	5.32426e-15	249.41	1.30899
ENSECAG00000023607	DOCK5	2	54189838	intron_variant	27.6975	82.0992	0.0237616	178.332	96.2325
ENSECAG00000015012	MARCH1	2	71465015	intron_variant	31.4286	104.842	4.91837e-13	106.264	1.42218
ENSECAG00000010321	FNIP2	2	75650476	intron_variant	36.3339	459.945	7.20492e-09	604.416	144.471
ENSECAG00000022568	TMEM154	2	81220419	intron_variant	30.5672	98.0024	3.83496e-06	149.344	51.3417
ENSECAG00000019137	MAML3	2	91962594	intron_variant	33.6572	48.8559	0.00279967	75.4454	26.5895
ENSECAG00000013957	PDE5A	2	108432488	missense_variant	32.1859	150.123	1.98016e-05	216.6	66.4773
ENSECAG00000013957	PDE5A	2	108432573	synonymous_variant	25.5449	150.123	1.98016e-05	216.6	66.4773
ENSECAG00000013957	PDE5A	2	108478474	intron_variant	38.1271	150.123	1.98016e-05	216.6	66.4773
ENSECAG00000013957	PDE5A	2	108478534	intron_variant	28.7254	150.123	1.98016e-05	216.6	66.4773
ENSECAG00000014044	CDYL	20	5667419	intron_variant	31.8681	83.8044	0.00557541	233.38	149.576
ENSECAG00000011553	RIPOR2	20	23588265	intron_variant	34.495	234.021	0.0143104	399.894	165.873
ENSECAG00000011553	RIPOR2	20	23588271	intron_variant	32.1835	234.021	0.0143104	399.894	165.873
ENSECAG00000011553	RIPOR2	20	23588326	intron_variant	33.3516	234.021	0.0143104	399.894	165.873
ENSECAG00000011553	RIPOR2	20	23591190	intron_variant	39.1076	234.021	0.0143104	399.894	165.873
ENSECAG00000016971	TRERF1	20	42411860	intron_variant	28.3093	109.417	3.10817e-08	145.149	35.7318
ENSECAG00000023805	ZSWIM6	21	12354587	intron_variant	36.8545	183.747	1.70954e-10	247.204	63.4562
ENSECAG00000013771	PDE4D	21	13795698	intron_variant	30.4475	94.1051	8.12603e-14	111.547	17.4418
ENSECAG00000011343	GZF1	22	2200084	synonymous_variant	27.5284	39.8944	0.0355098	80.6326	40.7382
ENSECAG00000004364	CFAP61	22	4967433	intron_variant	34.5238	105.357	1.4502e-12	105.357	0
ENSECAG00000004364	CFAP61	22	4967444	intron_variant	28.817	105.357	1.4502e-12	105.357	0
ENSECAG00000007899	OVOL2	22	6940066	intron_variant	39.0572	74.8644	1.90926e-09	75.1778	0.313384
ENSECAG00000021941	STK4	22	35039249	intron_variant	34.9665	457.453	3.8267e-37	497.646	40.1923
ENSECAG00000023909	ARFGEF2	22	38158740	intron_variant	53.8462	304.919	2.98237e-07	534.516	229.597
ENSECAG00000023909	ARFGEF2	22	38158742	intron_variant	57.6923	304.919	2.98237e-07	534.516	229.597
ENSECAG00000023909	ARFGEF2	22	38158746	intron_variant	53.8462	304.919	2.98237e-07	534.516	229.597
ENSECAG00000023909	ARFGEF2	22	38158786	intron_variant	50	304.919	2.98237e-07	534.516	229.597
ENSECAG00000018997	NFATC2	22	40226943	intron_variant	31.3888	32.4562	0.00212862	39.4612	7.00491
ENSECAG00000018997	NFATC2	22	40226985	intron_variant	33.091	32.4562	0.00212862	39.4612	7.00491
ENSECAG00000011815	NTRK2	23	5439297	intron_variant	47.5625	210.983	0.00278027	226.924	15.9417
ENSECAG00000011815	NTRK2	23	5439300	intron_variant	47.125	210.983	0.00278027	226.924	15.9417
ENSECAG00000011815	NTRK2	23	5439351	intron_variant	41.935	210.983	0.00278027	226.924	15.9417
ENSECAG00000009922	SH3GL2	23	36823708	intron_variant	25.9474	118.994	2.234e-13	130.711	11.7165
ENSECAG00000009258	DAAM1	24	6680768	intron_variant	26.0692	251.072	0.00036403	421.069	169.997
ENSECAG00000009258	DAAM1	24	6680830	intron_variant	27.9449	251.072	0.00036403	421.069	169.997
ENSECAG00000026917	FOXN3	24	32874531	intron_variant	38.482	78.57	0.0311062	143.298	64.728
ENSECAG00000026917	FOXN3	24	32874557	intron_variant	36.5717	78.57	0.0311062	143.298	64.728
ENSECAG00000026917	FOXN3	24	32874573	intron_variant	40.7381	78.57	0.0311062	143.298	64.728
ENSECAG00000009714	RIN3	24	35643338	intron_variant	44.7245	319.77	7.94481e-05	489.327	169.557
ENSECAG00000009714	RIN3	24	35682651	intron_variant	44.7368	319.77	7.94481e-05	489.327	169.557
ENSECAG00000009714	RIN3	24	35682696	intron_variant	44.1084	319.77	7.94481e-05	489.327	169.557
ENSECAG00000009714	RIN3	24	35682711	intron_variant	36.6099	319.77	7.94481e-05	489.327	169.557
ENSECAG00000016546	GALNT12	25	5671201	intron_variant	33.0719	184.285	3.64513e-07	255.48	71.1953
ENSECAG00000006330	AK8	25	35753368	intron_variant	26.7329	92.2877	3.78249e-09	93.4643	1.17661
ENSECAG00000003462	RUNX1	26	32496612	intron_variant	40.3721	231.68	1.13761e-22	234.997	3.3169
ENSECAG00000003462	RUNX1	26	32548116	intron_variant	29.0329	231.68	1.13761e-22	234.997	3.3169
ENSECAG00000022289	TMPRSS2	26	38364190	intron_variant	37.2727	605.7	2.94772e-21	606.013	0.313384
ENSECAG00000022289	TMPRSS2	26	38364196	intron_variant	33.7879	605.7	2.94772e-21	606.013	0.313384
ENSECAG00000022289	TMPRSS2	26	38364217	missense_variant,splice_region_variant	40.7407	605.7	2.94772e-21	606.013	0.313384
ENSECAG00000021343	NRG1	27	12327414	intron_variant	27.2801	53.7537	1.19451e-08	54.5491	0.795409
ENSECAG00000012786	STOX2	27	26112364	intron_variant	28.6585	31.09	0.0060549	59.7277	28.6376
ENSECAG00000018517	MCPH1	27	34344085	intron_variant	36.6962	94.0308	4.0984e-08	147.944	53.9129
ENSECAG00000018517	MCPH1	27	34344090	intron_variant	37.355	94.0308	4.0984e-08	147.944	53.9129
ENSECAG00000018517	MCPH1	27	34344104	intron_variant	40.7654	94.0308	4.0984e-08	147.944	53.9129
ENSECAG00000018517	MCPH1	27	34344107	intron_variant	38.4615	94.0308	4.0984e-08	147.944	53.9129
ENSECAG00000018517	MCPH1	27	34344122	intron_variant	33.9695	94.0308	4.0984e-08	147.944	53.9129
ENSECAG00000018517	MCPH1	27	34344137	intron_variant	37.4783	94.0308	4.0984e-08	147.944	53.9129
ENSECAG00000015687	GLIPR1	28	4428706	intron_variant	28.8365	268.539	1.57778e-05	409.418	140.879
ENSECAG00000011449	ANKS1B	28	24512914	intron_variant	33.196	54.2759	4.05552e-09	56.9425	2.6666
ENSECAG00000005038	WASHC4	28	29464091	intron_variant	30.3571	371.675	9.85048e-10	599.357	227.682
ENSECAG00000009835	BTBD11	28	31279241	intron_variant	39.5379	124.837	4.73897e-12	149.56	24.7226
ENSECAG00000010573	CELSR1	28	43427795	intron_variant	26.252	559.16	1.01849e-14	618.679	59.5188
ENSECAG00000013576	ARMC3	29	14386109	intron_variant	47.8842	147.882	1.81191e-13	147.882	0
ENSECAG00000013576	ARMC3	29	14386117	intron_variant	50.9192	147.882	1.81191e-13	147.882	0
ENSECAG00000012645	SPAG6	29	14920123	intron_variant	27.5	538.996	1.59088e-25	550.156	11.16
ENSECAG00000012723	MLLT1-	29	15393477	intron_variant	25.4789	108.568	0.0143817	299.954	191.386
ENSECAG00000021462	SFMBT2	29	27789142	intron_variant	29.1276	45.7211	0.0221329	76.2856	30.5644
ENSECAG00000021462	SFMBT2	29	27934577	intron_variant	37.6911	45.7211	0.0221329	76.2856	30.5644
ENSECAG00000022984	ZFHX3	3	21788162	intron_variant	33.8859	242.685	6.92904e-11	285.194	42.5097
ENSECAG00000022984	ZFHX3	3	21788165	intron_variant	50.3855	242.685	6.92904e-11	285.194	42.5097
ENSECAG00000022984	ZFHX3	3	21788180	intron_variant	56.4331	242.685	6.92904e-11	285.194	42.5097
ENSECAG00000019511	MARVELD3	3	22901398	intron_variant	26.3435	39.7413	7.53469e-07	41.6484	1.90708
ENSECAG00000019511	MARVELD3	3	22901430	intron_variant	31.7062	39.7413	7.53469e-07	41.6484	1.90708
ENSECAG00000019085	UNC5C	3	44370572	intron_variant	35.5343	151.759	1.90176e-19	154.36	2.6013
ENSECAG00000017191	SPP1	3	51381865	intron_variant	25.0325	391.437	4.06366e-08	438.424	46.9872
ENSECAG00000014379	BMP3	3	57217423	intron_variant	28.022	176.889	2.57951e-16	178.88	1.99122
ENSECAG00000013781	KIAA1211	3	78250796	intron_variant	30.5155	52.987	7.74261e-06	74.9292	21.9422
ENSECAG00000017782	SPATA18	3	81633234	intron_variant	31.6314	327.143	3.82786e-15	327.608	0.465339
ENSECAG00000017782	SPATA18	3	81633306	intron_variant	29	327.143	3.82786e-15	327.608	0.465339
ENSECAG00000003759	TBC1D14	3	116653193	missense_variant	42.6364	134.255	0.00426822	291.019	156.764
ENSECAG00000003759	TBC1D14	3	116653206	synonymous_variant	39.5909	134.255	0.00426822	291.019	156.764
ENSECAG00000011661	NSD2	3	120105889	intron_variant	32.8571	167.351	0.00315427	439.637	272.287
ENSECAG00000012722	SPATA17	30	15345618	intron_variant	40.8284	81.7613	2.79497e-08	87.0821	5.32084
ENSECAG00000003447	-	31	2965481	intron_variant	25.7843	37.1235	1.50749e-06	39.9899	2.86644
ENSECAG00000003447	-	31	2965491	intron_variant	33.8889	37.1235	1.50749e-06	39.9899	2.86644
ENSECAG00000003447	-	31	2965496	intron_variant	29.8693	37.1235	1.50749e-06	39.9899	2.86644
ENSECAG00000003447	-	31	2965504	intron_variant	29.5098	37.1235	1.50749e-06	39.9899	2.86644
ENSECAG00000020508	RPS6KA2	31	3450031	intron_variant	28.877	283.411	2.50248e-11	429.978	146.567
ENSECAG00000011770	SYTL3	31	9420583	intron_variant	26.108	60.1295	1.50323e-07	73.0446	12.9151
ENSECAG00000007095	PLEKHG1	31	16251745	intron_variant	41.1151	80.1512	0.000528968	119.371	39.2195
ENSECAG00000007095	PLEKHG1	31	16251781	intron_variant	39.4603	80.1512	0.000528968	119.371	39.2195
ENSECAG00000022232	SASH1	31	18178089	intron_variant	29.3626	391.299	0.00405957	613.564	222.265
ENSECAG00000000399	ATXN7L1	4	5952271	intron_variant	27.7945	47.2071	0.00754412	87.2982	40.091
ENSECAG00000017044	RALA	4	10986080	intron_variant	25.243	202.723	1.66107e-07	377.6	174.876
ENSECAG00000017044	RALA	4	10986097	intron_variant	30.9955	202.723	1.66107e-07	377.6	174.876
ENSECAG00000016512	CDK6	4	36548355	intron_variant	26.2342	32.7668	7.68621e-06	38.6033	5.83659
ENSECAG00000017003	DOCK4	4	70074561	intron_variant	39.1903	426.233	3.30346e-08	517.915	91.6821
ENSECAG00000013772	MDFIC	4	72456820	intron_variant	48.3269	72.0882	0.0244311	199.079	126.991
ENSECAG00000013772	MDFIC	4	72456839	intron_variant	46.6156	72.0882	0.0244311	199.079	126.991
ENSECAG00000012762	PTPRN2	4	107953537	intron_variant	34.8461	192.173	2.68418e-14	195.787	3.61396
ENSECAG00000008710	FCER1A	5	34519841	missense_variant	26.8913	48.9422	0.00949896	76.2457	27.3035
ENSECAG00000011044	TUFT1	5	42324090	intron_variant	25.8178	140.342	1.36574e-17	153.028	12.6858
ENSECAG00000023660	RBM15	5	54482202	missense_variant	28.4226	49.2661	0.0111498	130.15	80.8842
ENSECAG00000010486	ERICH3	5	84569119	intron_variant	31.517	364.32	1.95463e-17	366.276	1.95533
ENSECAG00000000852	SGIP1	5	91457076	intron_variant	29.902	32.4636	0.0288274	46.2982	13.8346
ENSECAG00000011003	PDE4B	5	91769786	intron_variant	25.0082	578.837	1.74376e-21	639.368	60.5307
ENSECAG00000013266	PATJ	5	95241841	intron_variant	26.7754	281.954	2.04313e-05	477.95	195.995
ENSECAG00000013266	PATJ	5	95241875	intron_variant	25.5166	281.954	2.04313e-05	477.95	195.995
ENSECAG00000008186	SP1--	6	17897174	intron_variant	32.0283	262.999	0.00179398	435.452	172.453
ENSECAG00000019497	INPP5D	6	19961505	intron_variant	28.3422	460.732	1.12931e-13	488.214	27.4812
ENSECAG00000008569	TMTC1	6	55594067	intron_variant	26.5732	326.957	1.14871e-07	499.658	172.701
ENSECAG00000011517	BICD1	6	57186095	intron_variant	31.902	167.948	1.69913e-29	180.899	12.9507
ENSECAG00000011517	BICD1	6	57186134	intron_variant	31.4969	167.948	1.69913e-29	180.899	12.9507
ENSECAG00000011462	SRGAP1	6	81014416	intron_variant	33.5206	40.3161	3.91364e-07	46.14	5.82397
ENSECAG00000017667	ENDOD1	7	6705185	intron_variant	26.1223	274.659	9.43553e-13	335.139	60.4799
ENSECAG00000017667	ENDOD1	7	6705209	intron_variant	27.8263	274.659	9.43553e-13	335.139	60.4799
ENSECAG00000014537	MAML2	7	7804536	intron_variant	34.3179	157.463	1.14344e-09	221.556	64.0928
ENSECAG00000017966	TTC12	7	22273923	intron_variant	34.3685	118.296	0.002463	151.861	33.5654
ENSECAG00000009829	DSCAML1	7	26200275	intron_variant	31.1022	63.7907	0.000348768	81.234	17.4432
ENSECAG00000009829	DSCAML1	7	26218418	intron_variant	27.2079	63.7907	0.000348768	81.234	17.4432
ENSECAG00000009829	DSCAML1	7	26218435	intron_variant	30.7942	63.7907	0.000348768	81.234	17.4432
ENSECAG00000009829	DSCAML1	7	26218440	intron_variant	35.4833	63.7907	0.000348768	81.234	17.4432
ENSECAG00000009829	DSCAML1	7	26218454	intron_variant	25.4657	63.7907	0.000348768	81.234	17.4432
ENSECAG00000009829	DSCAML1	7	26218457	intron_variant	29.5061	63.7907	0.000348768	81.234	17.4432
ENSECAG00000007743	KMT2A	7	26850978	stop_gained	27.0833	449.159	2.93711e-07	563.285	114.126
ENSECAG00000019083	SORL1	7	29586654	intron_variant	35.1519	395.8	4.99364e-18	442.586	46.7863
ENSECAG00000024922	GLB1L2	7	43655332	intron_variant	29.1187	181.828	2.4305e-11	187.579	5.75028
ENSECAG00000008038	TENM4	7	67647390	intron_variant	42.5974	73.904	1.91895e-09	87.7267	13.8227
ENSECAG00000008038	TENM4	7	67647409	intron_variant	32.1542	73.904	1.91895e-09	87.7267	13.8227
ENSECAG00000019364	GALNT18	7	82716895	intron_variant	27.9332	340.555	5.96554e-16	424.623	84.0683
ENSECAG00000019364	GALNT18	7	82716915	intron_variant	34.6789	340.555	5.96554e-16	424.623	84.0683
ENSECAG00000008332	TEAD1	7	83838019	intron_variant	29.9784	389.233	1.66911e-14	446.331	57.0982
ENSECAG00000023554	EMID1	8	9732927	intron_variant	27.1781	59.2132	0.000485847	81.1011	21.8879
ENSECAG00000004286	BICDL1	8	16376047	missense_variant	29.6037	46.3037	0.0430111	81.2362	34.9325
ENSECAG00000008535	DNAH1-	8	26081745	intron_variant	56.6566	527.519	6.92765e-11	596.593	69.0732
ENSECAG00000008535	DNAH1-	8	26081771	intron_variant	45.5455	527.519	6.92765e-11	596.593	69.0732
ENSECAG00000007519	TMEM132C	8	29005110	intron_variant	31.9135	270.229	6.24692e-33	292.288	22.0586
ENSECAG00000006886	RAB31	8	37638714	intron_variant	37.0416	553.113	1.54263e-21	624.365	71.2522
ENSECAG00000013739	DLGAP1	8	46859912	intron_variant	31.3462	43.3572	0.000245997	50.797	7.43976
ENSECAG00000013739	DLGAP1	8	47050216	intron_variant	47.2054	43.3572	0.000245997	50.797	7.43976
ENSECAG00000013739	DLGAP1	8	47050277	intron_variant	50.1152	43.3572	0.000245997	50.797	7.43976
ENSECAG00000019793	SETBP1	8	67520698	intron_variant	31.2773	49.3499	0.0162961	79.3109	29.9609
ENSECAG00000001496	ZNF4-7	8	92767982	intron_variant	32.592	74.2079	0.000429178	129.861	55.6528
ENSECAG00000001496	ZNF4-7	8	92768017	intron_variant	40.5983	74.2079	0.000429178	129.861	55.6528
ENSECAG00000001496	ZNF4-7	8	92768026	intron_variant	39.5251	74.2079	0.000429178	129.861	55.6528
ENSECAG00000012843	PAG1	9	6925230	intron_variant	42.3566	179.26	1.7844e-08	206.619	27.3595
ENSECAG00000012843	PAG1	9	6925256	intron_variant	44.5514	179.26	1.7844e-08	206.619	27.3595
ENSECAG00000018479	PREX2	9	18051299	intron_variant	35.3726	326.272	0.00736283	565.004	238.731
ENSECAG00000017294	SNTB1	9	65629717	intron_variant	60.3395	218.912	9.31669e-12	264.878	45.9663
ENSECAG00000006078	AGO2	9	81853211	intron_variant	31.4611	57.768	0.0402557	148.565	90.7971

## Sheet: E_Q1_ Gene Promoter
Ensembl gene accession number	Gene symbol	Chromosom	DMS location on chromosome	DMS location in gene region	meth.diff	Expression FC	padj	Gene expression in the lung	Gene expression in the heart
ENSECAG00000010979	PPP1R14D	1	149236599	upstream_gene_variant	-28.3367	7.52657	0.00445643	7.52657	0
ENSECAG00000015318	HAVCR2	14	21189020	upstream_gene_variant	-48.124	11.4337	0.000510464	11.899	0.465339
ENSECAG00000031544	-	29	8458789	upstream_gene_variant	35.9688	-3.04455	0.0190707	0	3.04455
ENSECAG00000031544	-	29	8458797	upstream_gene_variant	40.7992	-3.04455	0.0190707	0	3.04455
ENSECAG00000031544	-	29	8458824	upstream_gene_variant	36.0578	-3.04455	0.0190707	0	3.04455
ENSECAG00000031544	-	29	8458839	upstream_gene_variant	32.5411	-3.04455	0.0190707	0	3.04455

## Sheet: F_Q1_Gene Body
Ensembl gene accession number	Gene symbol	Chromosom	DMS location on chromosome	DMS location in gene region	meth.diff	Expression FC	padj	Gene expression in the lung	Gene expression in the heart
ENSECAG00000019573	PCDH15	1	44627587	intron_variant	-42.1905	-18.8189	0.00314615	3.73086	22.5498
ENSECAG00000029508	-	1	100207432	intron_variant,non_coding_transcript_variant	-25.9435	-7.68268	0.0334001	1.48604	9.16872
ENSECAG00000021888	NPAS3	1	172386785	intron_variant	-39.7417	-11.4701	0.00231763	3.96841	15.4385
ENSECAG00000021888	NPAS3	1	172386848	intron_variant	-29.0379	-11.4701	0.00231763	3.96841	15.4385
ENSECAG00000021392	COL26A1	13	9637357	intron_variant	-25.0178	-7.59207	7.9339e-05	0	7.59207
ENSECAG00000004220	SLC6A11	16	7625216	intron_variant	-29.7607	-9.08049	0.0267077	0.387717	9.4682
ENSECAG00000004220	SLC6A11	16	7625241	intron_variant	-41.771	-9.08049	0.0267077	0.387717	9.4682
ENSECAG00000004220	SLC6A11	16	7625243	intron_variant	-26.3646	-9.08049	0.0267077	0.387717	9.4682
ENSECAG00000004220	SLC6A11	16	7625262	intron_variant	-31.4426	-9.08049	0.0267077	0.387717	9.4682
ENSECAG00000004220	SLC6A11	16	7652410	intron_variant	-40.2423	-9.08049	0.0267077	0.387717	9.4682
ENSECAG00000004220	SLC6A11	16	7652414	intron_variant	-37.2449	-9.08049	0.0267077	0.387717	9.4682
ENSECAG00000032582	FHIT	16	30241693	intron_variant	-32.3611	-13.4825	0.000287761	3.85083	17.3333
ENSECAG00000021845	HOXD9	18	54619955	missense_variant	-31.0163	-6.16351	0.0499719	2.95157	9.11508
ENSECAG00000015571	SHOX2	19	1828577	synonymous_variant	-31.3617	-9.8958	0.0128424	6.12841	16.0242
ENSECAG00000015571	SHOX2	19	1828590	missense_variant	-29.9554	-9.8958	0.0128424	6.12841	16.0242
ENSECAG00000010275	GRIK3	2	20689933	intron_variant	-39.0722	-23.0366	4.11437e-07	0.102787	23.1394
ENSECAG00000010275	GRIK3	2	20689942	intron_variant	-30.3284	-23.0366	4.11437e-07	0.102787	23.1394
ENSECAG00000010275	GRIK3	2	20689956	intron_variant	-41.2479	-23.0366	4.11437e-07	0.102787	23.1394
ENSECAG00000010275	GRIK3	2	20689959	intron_variant	-40.2053	-23.0366	4.11437e-07	0.102787	23.1394
ENSECAG00000008040	ADGRB3	20	61926893	intron_variant	-31.7358	-14.7147	0.0108089	5.76005	20.4747
ENSECAG00000031816	-	31	5408086	non_coding_transcript_exon_variant	-25.4561	-15.1549	4.92804e-06	0.232865	15.3878
ENSECAG00000019015	GRM8	4	82621407	intron_variant	-28.1082	-22.9576	1.11589e-08	0	22.9576
ENSECAG00000018690	TNR	5	10863188	intron_variant	-25.2732	-4.92624	0.00961067	0.350772	5.27701
ENSECAG00000036611	EFNA2	7	690815	intron_variant	-32.3063	-10.8994	0.000119332	0.145199	11.0446
ENSECAG00000036611	EFNA2	7	690833	intron_variant	-33.815	-10.8994	0.000119332	0.145199	11.0446
ENSECAG00000036611	EFNA2	7	690848	intron_variant	-27.6582	-10.8994	0.000119332	0.145199	11.0446
ENSECAG00000036611	EFNA2	7	690871	intron_variant	-25.5034	-10.8994	0.000119332	0.145199	11.0446
ENSECAG00000030022	-	7	60504482	intron_variant,non_coding_transcript_variant	-42.6195	-9.15084	0.00129706	0.936208	10.087
ENSECAG00000022308	WT1	7	100342386	intron_variant	-32.321	-33.6115	2.43701e-10	0.102787	33.7143
ENSECAG00000022308	WT1	7	100342412	intron_variant	-36.4274	-33.6115	2.43701e-10	0.102787	33.7143
ENSECAG00000022308	WT1	7	100342428	intron_variant	-33.4408	-33.6115	2.43701e-10	0.102787	33.7143
ENSECAG00000008810	CELF4	8	60930983	intron_variant	-30.1948	-10.3693	1.91982e-05	0.0910715	10.4604
ENSECAG00000028603	-	1	11671267	intron_variant,non_coding_transcript_variant	26.5432	12.2681	0.000171944	12.2681	0
ENSECAG00000028603	-	1	11715321	intron_variant,non_coding_transcript_variant	27.7016	12.2681	0.000171944	12.2681	0
ENSECAG00000019301	CFAP58	1	26164545	intron_variant	25.4729	26.154	6.17849e-05	28.5069	2.35285
ENSECAG00000010713	KCNMA1	1	64938121	intron_variant	25.6773	24.5648	0.0040926	32.212	7.64717
ENSECAG00000008154	PAQR5	1	124681831	intron_variant	34.9425	15.2867	0.000207291	15.7521	0.465339
ENSECAG00000007674	IQCH	1	126468266	synonymous_variant	25.0409	11.9597	0.00123632	12.2248	0.265136
ENSECAG00000007674	IQCH	1	126523841	intron_variant	25.5245	11.9597	0.00123632	12.2248	0.265136
ENSECAG00000014791	ZNF551	10	27403442	intron_variant	25.6364	9.34751	0.0309383	13.5037	4.15623
ENSECAG00000023835	KLHL32	10	49664607	intron_variant	35.733	5.46554	0.0135902	5.93088	0.465339
ENSECAG00000023835	KLHL32	10	49664630	intron_variant	30.9237	5.46554	0.0135902	5.93088	0.465339
ENSECAG00000035618	-	11	8958033	intron_variant,non_coding_transcript_variant	34.6743	20.5035	4.35254e-05	21.909	1.40549
ENSECAG00000035618	-	11	8958049	intron_variant,non_coding_transcript_variant	33.908	20.5035	4.35254e-05	21.909	1.40549
ENSECAG00000026832	ACOXL	15	14345183	intron_variant	45.8196	26.3007	9.81398e-08	26.3007	0
ENSECAG00000019514	GALNT14	15	66772999	intron_variant	33.9578	16.783	0.000314866	16.783	0
ENSECAG00000014657	MYT1L	15	91253548	intron_variant	28.169	10.9397	0.000740266	10.9397	0
ENSECAG00000002429	MED12L	16	85251697	intron_variant	28.6797	26.4316	0.000645318	31.9737	5.54215
ENSECAG00000017502	PCDH9	17	40694236	intron_variant	30.319	7.86231	0.0277855	9.63665	1.77433
ENSECAG00000007244	LRP8	2	6089556	intron_variant	41.5613	33.1103	1.73547e-07	34.9811	1.87083
ENSECAG00000007244	LRP8	2	6089593	intron_variant	36.3474	33.1103	1.73547e-07	34.9811	1.87083
ENSECAG00000007244	LRP8	2	6089596	intron_variant	27.56	33.1103	1.73547e-07	34.9811	1.87083
ENSECAG00000007244	LRP8	2	6089611	intron_variant	40.3941	33.1103	1.73547e-07	34.9811	1.87083
ENSECAG00000002251	TLL1	2	69366636	intron_variant	25.3715	37.7905	2.74889e-06	39.8107	2.02026
ENSECAG00000023168	TRPC3	2	106403381	intron_variant	33.792	14.2643	0.00739743	18.7216	4.45726
ENSECAG00000012284	TACR3	2	121169717	intron_variant	33.2655	12.6784	0.000245524	12.9918	0.313384
ENSECAG00000012284	TACR3	2	121169748	intron_variant	30.4332	12.6784	0.000245524	12.9918	0.313384
ENSECAG00000012284	TACR3	2	121180073	intron_variant	40.8154	12.6784	0.000245524	12.9918	0.313384
ENSECAG00000016080	KCNB1	22	38564022	intron_variant	41.1594	11.2141	0.0108387	15.8331	4.61905
ENSECAG00000016080	KCNB1	22	38564036	intron_variant	36.4348	11.2141	0.0108387	15.8331	4.61905
ENSECAG00000016080	KCNB1	22	38564045	intron_variant	41.4203	11.2141	0.0108387	15.8331	4.61905
ENSECAG00000016080	KCNB1	22	38564078	intron_variant	41.4412	11.2141	0.0108387	15.8331	4.61905
ENSECAG00000016080	KCNB1	22	38564080	intron_variant	49.9408	11.2141	0.0108387	15.8331	4.61905
ENSECAG00000016080	KCNB1	22	38584293	intron_variant	42.7213	11.2141	0.0108387	15.8331	4.61905
ENSECAG00000016080	KCNB1	22	38584331	intron_variant	43.1762	11.2141	0.0108387	15.8331	4.61905
ENSECAG00000016080	KCNB1	22	38584350	intron_variant	40.488	11.2141	0.0108387	15.8331	4.61905
ENSECAG00000035456	-	23	43976839	intron_variant,non_coding_transcript_variant	29.1734	8.52869	0.00932145	9.30741	0.778722
ENSECAG00000035456	-	23	43976906	intron_variant,non_coding_transcript_variant	34.4575	8.52869	0.00932145	9.30741	0.778722
ENSECAG00000031584	-	23	53142341	non_coding_transcript_exon_variant	49.1921	21.9099	7.41851e-06	22.175	0.265136
ENSECAG00000020791	FRMPD1	25	2813486	intron_variant	36.1144	8.98758	0.00078115	8.98758	0
ENSECAG00000000374	PLEKHG7	28	19337399	intron_variant	36.9774	7.92061	0.0196219	8.18574	0.265136
ENSECAG00000014775	CLNK	3	113689795	intron_variant	33.3333	11.2168	0.00777595	12.3089	1.09211
ENSECAG00000000451	HOXA2	4	58313635	synonymous_variant	27.2727	8.24842	0.0118497	11.1319	2.88349
ENSECAG00000000451	HOXA2	4	58313663	missense_variant	31.8948	8.24842	0.0118497	11.1319	2.88349
ENSECAG00000015405	-	5	37001928	intron_variant	26.659	27.4038	5.47277e-06	32.5556	5.15184
ENSECAG00000015405	-	5	37001946	intron_variant	29.8858	27.4038	5.47277e-06	32.5556	5.15184
ENSECAG00000012901	AK5	5	82203512	intron_variant	39.6596	13.1929	0.0118685	14.8349	1.64195
ENSECAG00000012564	BTG4	7	20586037	intron_variant	26.1207	4.7988	0.0289383	4.7988	0
ENSECAG00000012564	BTG4	7	20586068	intron_variant	28.3667	4.7988	0.0289383	4.7988	0
ENSECAG00000001633	FZD1-	8	30239963	missense_variant	43.6033	24.6956	1.45398e-05	25.6262	0.930677
ENSECAG00000001633	FZD1-	8	30239979	synonymous_variant	44.1489	24.6956	1.45398e-05	25.6262	0.930677
ENSECAG00000001633	FZD1-	8	30239985	missense_variant	39.1608	24.6956	1.45398e-05	25.6262	0.930677
ENSECAG00000001633	FZD1-	8	30240005	missense_variant	36.3769	24.6956	1.45398e-05	25.6262	0.930677
ENSECAG00000001633	FZD1-	8	30240012	missense_variant	41.7662	24.6956	1.45398e-05	25.6262	0.930677
ENSECAG00000001633	FZD1-	8	30240031	missense_variant	41.4162	24.6956	1.45398e-05	25.6262	0.930677
ENSECAG00000016377	FBXO15	8	91997246	intron_variant	25.6456	28.6449	2.85808e-05	31.6249	2.97998
ENSECAG00000008636	EYA1	9	15229595	intron_variant	36.0727	22.316	0.0176628	27.5287	5.2127
