# Supplementary material for: In search of epigenetic hallmarks of different tissues: an integrative omics study of horse liver, lung, and heart
Source: Mamm Genome. 2024 Aug 14;35(4):600–20. doi: 10.1007/s00335-024-10057-0 (PMC11522055; doi:10.1007/s00335-024-10057-0)
Supplement: Supplementary file 12 — Supplementary Material 12: Table S12. The list of methylation-dependent genes distributed by gene region (promoter and gene body) and expression level (high -Q3, medium -Q2, and low -Q1) identified between heart and liver tissues. [file 335_2024_10057_MOESM12_ESM.xlsx]

## Sheet: A_LvsH_ List of DEGs
baseMean	log2FoldChange	pvalue	padj	Ensembl	Gene symbol	Description
3975.4	-9.92662	0	0	ENSECAG00000000099	NDRG4	NDRG family member 4 [Source:VGNC Symbol
35630.2	-10.2762	0	0	ENSECAG00000011860	TCAP	titin-cap [Source:VGNC Symbol
44469.3	-12.7714	0	0	ENSECAG00000017410	MYL3	myosin light chain 3 [Source:VGNC Symbol
48337.7	-12.4379	0	0	ENSECAG00000020452	TNNC1	troponin C1, slow skeletal and cardiac type [Source:VGNC Symbol
31950.9	-11.3426	0	0	ENSECAG00000024318	MYBPC3	myosin binding protein C3 [Source:VGNC Symbol
91191.8	-6.88502	3.97737e-303	1.23637e-299	ENSECAG00000016730	ENSECAG00000016730	None
3.2752e+06	-6.32241	3.17437e-300	8.45789e-297	ENSECAG00000027689	MT-CO1	mitochondrially encoded cytochrome c oxidase I [Source:VGNC Symbol
5787.71	-8.13998	3.36954e-297	7.85567e-294	ENSECAG00000014246	MYH7B	myosin heavy chain 7B [Source:VGNC Symbol
4116.95	-9.99013	4.41163e-272	8.22813e-269	ENSECAG00000019665	THBS4	thrombospondin 4 [Source:VGNC Symbol
4658.91	-10.0739	1.59789e-271	2.7093e-268	ENSECAG00000006795	RYR2	ryanodine receptor 2 [Source:VGNC Symbol
7781.62	-9.23565	8.57068e-261	1.3321e-257	ENSECAG00000020400	ENO3	enolase 3 [Source:VGNC Symbol
648855	-6.88775	1.82514e-247	2.61852e-244	ENSECAG00000027692	MT-CO2	mitochondrially encoded cytochrome c oxidase II [Source:VGNC Symbol
9987.88	-8.23814	2.32578e-247	3.09844e-244	ENSECAG00000034911	CMYA5	cardiomyopathy associated 5 [Source:HGNC Symbol
77328.9	-12.9647	2.38261e-241	2.96254e-238	ENSECAG00000017982	MB	myoglobin [Source:VGNC Symbol
560344	-6.72964	4.71119e-238	5.49177e-235	ENSECAG00000027684	MT-ND1	mitochondrially encoded NADH:ubiquinone oxidoreductase core subunit 1 [Source:VGNC Symbol
4671.42	-11.4292	4.6051e-229	5.05234e-226	ENSECAG00000001386	TRIM54	tripartite motif containing 54 [Source:VGNC Symbol
80656.5	-10.7136	1.53603e-221	1.59159e-218	ENSECAG00000017232	TNNI3	troponin I3, cardiac type [Source:VGNC Symbol
13796	-11.0819	3.94343e-221	3.87099e-218	ENSECAG00000024219	SRL	sarcalumenin [Source:VGNC Symbol
153733	-12.5979	1.59769e-207	1.48992e-204	ENSECAG00000022125	TNNT2	troponin T2, cardiac type [Source:VGNC Symbol
8898.26	-11.2605	1.62804e-205	1.44594e-202	ENSECAG00000009009	ACTN2	actinin alpha 2 [Source:VGNC Symbol
11074.5	-10.9781	2.23049e-196	1.89095e-193	ENSECAG00000025109	EEF1A2	eukaryotic translation elongation factor 1 alpha 2 [Source:VGNC Symbol
7925.59	-12.6806	1.4691e-194	1.19131e-191	ENSECAG00000017431	MYOZ2	myozenin 2 [Source:VGNC Symbol
4675.97	-11.8682	7.22295e-194	5.61314e-191	ENSECAG00000005539	None	None
554.104	-5.85658	1.55041e-191	1.15667e-188	ENSECAG00000002916	CA14	carbonic anhydrase 14 [Source:VGNC Symbol
63321.9	-11.7038	2.95821e-191	2.12206e-188	ENSECAG00000000207	ACTA1	actin alpha 1, skeletal muscle [Source:VGNC Symbol
10817.3	-12.7883	3.158e-191	2.18148e-188	ENSECAG00000038424	None	None
18106.1	-6.38478	7.53115e-191	5.01656e-188	ENSECAG00000020944	SLC25A4	solute carrier family 25 member 4 [Source:VGNC Symbol
127110	-12.5834	1.28892e-186	8.28952e-184	ENSECAG00000019844	MYH7	myosin heavy chain 7 [Source:VGNC Symbol
4542.09	-11.8171	5.26326e-182	3.16661e-179	ENSECAG00000024538	LDB3	LIM domain binding 3 [Source:VGNC Symbol
2701.98	-3.68547	4.92483e-180	2.8704e-177	ENSECAG00000019955	COQ8A	coenzyme Q8A [Source:VGNC Symbol
1144.11	-8.16529	9.0009e-179	5.08714e-176	ENSECAG00000010595	TNNI3K	TNNI3 interacting kinase [Source:HGNC Symbol
2241.69	-10.6038	6.3811e-177	3.50041e-174	ENSECAG00000021387	MYOM3	myomesin 3 [Source:VGNC Symbol
63331.1	-12.9397	1.33402e-176	7.10879e-174	ENSECAG00000007867	MYL2	myosin light chain 2 [Source:VGNC Symbol
2005.47	-5.61105	1.11815e-175	5.79295e-173	ENSECAG00000009948	ADCY5	adenylate cyclase 5 [Source:VGNC Symbol
5040.03	-6.77273	1.7026e-175	8.58251e-173	ENSECAG00000035822	CHCHD10	coiled-coil-helix-coiled-coil-helix domain containing 10 [Source:HGNC Symbol
42228.6	-12.5527	1.97923e-170	9.46529e-168	ENSECAG00000013022	ACTC1	actin alpha cardiac muscle 1 [Source:VGNC Symbol
71741.7	-13.0889	1.06469e-167	4.96438e-165	ENSECAG00000022433	CKM	creatine kinase, M-type [Source:VGNC Symbol
103255	-6.51873	3.4695e-160	1.57829e-157	ENSECAG00000027699	ENSECAG00000027699	None
6911.4	-10.7369	7.63159e-159	3.38897e-156	ENSECAG00000022203	FHL2	four and a half LIM domains 2 [Source:VGNC Symbol
3487.24	-4.18896	1.03755e-158	4.50029e-156	ENSECAG00000016733	PDLIM5	PDZ and LIM domain 5 [Source:VGNC Symbol
3764.72	-10.7617	1.77828e-158	7.5379e-156	ENSECAG00000027930	None	None
3815.57	-8.48896	9.65883e-155	4.00326e-152	ENSECAG00000036379	PLN	phospholamban [Source:VGNC Symbol
40737.4	-6.2018	2.43666e-154	9.87959e-152	ENSECAG00000027698	ENSECAG00000027698	None
11185.7	-3.79759	1.62655e-153	6.45464e-151	ENSECAG00000024844	ACADVL	acyl-CoA dehydrogenase very long chain [Source:VGNC Symbol
2148.04	-3.08002	9.16679e-149	3.56187e-146	ENSECAG00000015091	ETFB	electron transfer flavoprotein subunit beta [Source:VGNC Symbol
11421.2	-10.8703	8.05566e-148	3.06625e-145	ENSECAG00000024540	None	None
48497.9	-5.35648	9.87924e-147	3.68516e-144	ENSECAG00000014949	TPM1	tropomyosin 1 [Source:VGNC Symbol
1490.23	-6.40762	1.65505e-146	6.05263e-144	ENSECAG00000016101	DPT	dermatopontin [Source:VGNC Symbol
7975.18	-12.3422	5.8767e-145	2.10781e-142	ENSECAG00000024226	CKMT2	creatine kinase, mitochondrial 2 [Source:VGNC Symbol
3521.22	-4.73959	1.48989e-144	5.24302e-142	ENSECAG00000017371	SMTN	smoothelin [Source:VGNC Symbol
8413.86	-7.20705	3.16289e-144	1.09243e-141	ENSECAG00000024467	SH3RF2	SH3 domain containing ring finger 2 [Source:VGNC Symbol
88208	-6.20012	4.22683e-142	1.43336e-139	ENSECAG00000027679	MT-ATP8	mitochondrially encoded ATP synthase membrane subunit 8 [Source:VGNC Symbol
11832.7	-12.6237	7.87536e-142	2.62292e-139	ENSECAG00000021104	None	None
54158.9	-7.15098	4.24988e-140	1.3906e-137	ENSECAG00000013832	DES	desmin [Source:VGNC Symbol
1449.2	-6.68725	1.11877e-139	3.59762e-137	ENSECAG00000038417	BVES	blood vessel epicardial substance [Source:HGNC Symbol
119020	-6.66766	5.10805e-138	1.61475e-135	ENSECAG00000039132	None	None
1974.97	-9.50384	1.66148e-137	5.16472e-135	ENSECAG00000021797	LRRC39	leucine rich repeat containing 39 [Source:VGNC Symbol
2632.17	-9.7149	1.18334e-136	3.61811e-134	ENSECAG00000004837	CPN2	carboxypeptidase N subunit 2 [Source:VGNC Symbol
2245.2	-6.01964	3.0387e-136	9.14109e-134	ENSECAG00000020715	SNTA1	syntrophin alpha 1 [Source:VGNC Symbol
8168.94	-11.5516	1.03137e-135	3.05335e-133	ENSECAG00000032998	None	None
10416.7	-6.75144	1.19392e-134	3.4258e-132	ENSECAG00000027691	MT-ND4L	mitochondrially encoded NADH:ubiquinone oxidoreductase core subunit 4L [Source:VGNC Symbol
3756.55	-11.1123	2.58553e-134	7.30648e-132	ENSECAG00000016720	OBSCN	obscurin, cytoskeletal calmodulin and titin-interacting RhoGEF [Source:HGNC Symbol
2388.59	-9.91997	2.10121e-133	5.8492e-131	ENSECAG00000004725	XIRP1	xin actin binding repeat containing 1 [Source:NCBI gene (formerly Entrezgene)
999.748	-7.26387	6.65493e-133	1.82531e-130	ENSECAG00000009819	None	None
1275.85	-5.78566	9.81817e-132	2.65389e-129	ENSECAG00000017366	ADSS1	adenylosuccinate synthase 1 [Source:VGNC Symbol
807.33	-9.04541	3.48435e-127	9.2838e-125	ENSECAG00000013961	ENSECAG00000013961	None
2562.89	-11.6826	3.82551e-127	1.00492e-124	ENSECAG00000039391	None	None
2271.57	-11.6578	5.13985e-124	1.33143e-121	ENSECAG00000020701	CAV3	caveolin 3 [Source:VGNC Symbol
9011.07	-6.37239	5.91027e-124	1.51003e-121	ENSECAG00000015087	PFKM	phosphofructokinase, muscle [Source:VGNC Symbol
834.552	-9.71721	5.14012e-123	1.29552e-120	ENSECAG00000011379	ASB15	ankyrin repeat and SOCS box containing 15 [Source:VGNC Symbol
6622.06	-5.26079	7.49218e-123	1.86316e-120	ENSECAG00000019908	ATP5MC1	ATP synthase membrane subunit c locus 1 [Source:VGNC Symbol
886.67	-4.02353	1.36903e-122	3.35972e-120	ENSECAG00000012754	HSPB2	heat shock protein family B (small) member 2 [Source:HGNC Symbol
307228	-6.54161	1.54515e-122	3.74267e-120	ENSECAG00000027672	MT-CO3	mitochondrially encoded cytochrome c oxidase III [Source:VGNC Symbol
699.193	-8.08998	7.62596e-122	1.82348e-119	ENSECAG00000035223	PLIN4	perilipin 4 [Source:VGNC Symbol
5602.33	-11.1979	9.06891e-119	2.14107e-116	ENSECAG00000021326	NRAP	nebulin related anchoring protein [Source:VGNC Symbol
2509	-8.56672	2.09116e-118	4.87527e-116	ENSECAG00000020005	HRC	histidine rich calcium binding protein [Source:VGNC Symbol
2195.74	-11.2178	1.53031e-117	3.52367e-115	ENSECAG00000022087	DOC2G	double C2 domain gamma [Source:VGNC Symbol
1414.69	-7.10265	8.61162e-117	1.95872e-114	ENSECAG00000021186	FHOD3	formin homology 2 domain containing 3 [Source:VGNC Symbol
1626.46	-3.58927	6.59213e-116	1.48132e-113	ENSECAG00000022837	MLYCD	malonyl-CoA decarboxylase [Source:VGNC Symbol
2865.03	-12.449	6.5901e-115	1.46324e-112	ENSECAG00000020632	RPL3L	ribosomal protein L3 like [Source:VGNC Symbol
3225.8	-6.3139	1.51227e-108	3.31827e-106	ENSECAG00000023844	LAMA2	laminin subunit alpha 2 [Source:VGNC Symbol
13600.1	-6.86085	2.04078e-108	4.42588e-106	ENSECAG00000027677	MT-ND6	mitochondrially encoded NADH:ubiquinone oxidoreductase core subunit 6 [Source:VGNC Symbol
2065.59	-6.83563	4.51977e-108	9.68946e-106	ENSECAG00000013982	TUBA8	tubulin alpha 8 [Source:VGNC Symbol
3416.45	-3.68622	2.04886e-107	4.34241e-105	ENSECAG00000029282	ENSECAG00000029282	None
772.237	-4.64743	2.71199e-107	5.6833e-105	ENSECAG00000009485	GPT2	glutamic--pyruvic transaminase 2 [Source:VGNC Symbol
12153.4	-5.20182	6.47275e-105	1.32663e-102	ENSECAG00000014009	TPM2	tropomyosin 2 [Source:VGNC Symbol
1273.18	-4.80818	2.85987e-104	5.79777e-102	ENSECAG00000008933	GLS2	glutaminase 2 [Source:VGNC Symbol
4229.87	-6.89977	3.41667e-104	6.85208e-102	ENSECAG00000011458	COX7A1	cytochrome c oxidase subunit 7A1 [Source:VGNC Symbol
458.499	-8.38344	5.48406e-104	1.08812e-101	ENSECAG00000010057	TXLNB	taxilin beta [Source:VGNC Symbol
1227.82	-7.10287	1.03688e-102	2.03567e-100	ENSECAG00000018656	ASB2	ankyrin repeat and SOCS box containing 2 [Source:VGNC Symbol
731.935	-3.90903	2.86977e-101	5.57542e-99	ENSECAG00000009055	SLC25A12	solute carrier family 25 member 12 [Source:VGNC Symbol
11522	-3.90214	8.06998e-101	1.53585e-98	ENSECAG00000023762	ACO2	aconitase 2 [Source:VGNC Symbol
413022	-6.88102	1.87851e-100	3.53899e-98	ENSECAG00000027669	MT-CYB	mitochondrially encoded cytochrome b [Source:VGNC Symbol
4634.28	-13.2921	2.1156e-100	3.94581e-98	ENSECAG00000029340	ENSECAG00000029340	None
3602.46	-3.04783	3.14399e-100	5.80579e-98	ENSECAG00000039324	None	None
31321.6	-6.34188	1.21908e-99	2.22912e-97	ENSECAG00000027676	ENSECAG00000027676	None
13215	-4.13914	4.35106e-99	7.8788e-97	ENSECAG00000007671	ATP2A2	ATPase sarcoplasmic/endoplasmic reticulum Ca2+ transporting 2 [Source:VGNC Symbol
2437.41	-10.5503	2.5128e-98	4.50637e-96	ENSECAG00000001034	UNC45B	unc-45 myosin chaperone B [Source:VGNC Symbol
2698.17	-4.05673	4.50828e-97	8.008e-95	ENSECAG00000022524	None	None
10389	-7.86796	8.03978e-96	1.41462e-93	ENSECAG00000021854	CASQ2	calsequestrin 2 [Source:VGNC Symbol
541.919	-8.88207	3.4141e-95	5.95107e-93	ENSECAG00000007612	PPP1R1A	protein phosphatase 1 regulatory inhibitor subunit 1A [Source:VGNC Symbol
4923.8	-6.24313	3.79689e-95	6.55701e-93	ENSECAG00000013468	MYOM1	myomesin 1 [Source:VGNC Symbol
955.382	-2.90016	1.94751e-94	3.33239e-92	ENSECAG00000022822	PDK2	pyruvate dehydrogenase kinase 2 [Source:VGNC Symbol
2091.69	-3.25183	2.17869e-94	3.69406e-92	ENSECAG00000023040	None	None
731.826	-8.72571	5.06379e-94	8.50854e-92	ENSECAG00000023960	KLHL30	kelch like family member 30 [Source:VGNC Symbol
528822	-6.70907	1.22464e-93	2.03935e-91	ENSECAG00000027681	MT-ND2	mitochondrially encoded NADH:ubiquinone oxidoreductase core subunit 2 [Source:VGNC Symbol
27553.7	-3.68992	2.44578e-93	4.00143e-91	ENSECAG00000022627	ATP5F1B	ATP synthase F1 subunit beta [Source:VGNC Symbol
2349.77	-4.02681	3.04002e-93	4.93038e-91	ENSECAG00000016750	DMPK	DM1 protein kinase [Source:HGNC Symbol
3466.09	-4.7209	1.289e-92	2.07251e-90	ENSECAG00000000402	NDUFS7	NADH:ubiquinone oxidoreductase core subunit S7 [Source:VGNC Symbol
5920.29	-4.07059	2.55195e-92	4.06807e-90	ENSECAG00000026987	ENSECAG00000026987	None
867.831	-10.585	2.77132e-92	4.38032e-90	ENSECAG00000006728	None	None
3264.06	-13.0884	3.78237e-92	5.92814e-90	ENSECAG00000016380	MLIP	muscular LMNA interacting protein [Source:VGNC Symbol
550.783	-4.63361	5.04332e-91	7.83858e-89	ENSECAG00000013450	CORO6	coronin 6 [Source:VGNC Symbol
6459.23	-4.53017	8.55328e-91	1.31841e-88	ENSECAG00000014330	CYCS	cytochrome c, somatic [Source:VGNC Symbol
640.994	-4.04466	4.19071e-90	6.40663e-88	ENSECAG00000011339	None	None
682.531	-3.19043	2.39081e-89	3.59605e-87	ENSECAG00000013963	TMEM161A	transmembrane protein 161A [Source:VGNC Symbol
1492.57	-6.77115	6.91927e-89	1.03241e-86	ENSECAG00000007900	ART3	ADP-ribosyltransferase 3 (inactive) [Source:VGNC Symbol
255.319	-6.20005	1.54997e-88	2.29432e-86	ENSECAG00000019790	CAMK2A	calcium/calmodulin dependent protein kinase II alpha [Source:VGNC Symbol
14353.2	-11.9762	3.71732e-88	5.45919e-86	ENSECAG00000016983	ANKRD1	ankyrin repeat domain 1 [Source:VGNC Symbol
5225.42	-4.36769	3.80912e-88	5.55031e-86	ENSECAG00000000438	VDAC3	voltage dependent anion channel 3 [Source:VGNC Symbol
1235.08	-2.45528	8.8746e-88	1.2831e-85	ENSECAG00000018509	IDH3G	isocitrate dehydrogenase (NAD(+)) 3 non-catalytic subunit gamma [Source:VGNC Symbol
1384.12	-6.90677	1.23526e-87	1.77222e-85	ENSECAG00000010747	SH3BGR	SH3 domain binding glutamate rich protein [Source:VGNC Symbol
2509.3	-8.62597	6.18505e-87	8.67349e-85	ENSECAG00000018404	DHRS7C	dehydrogenase/reductase 7C [Source:VGNC Symbol
478.39	-3.61268	4.7509e-86	6.56364e-84	ENSECAG00000010760	None	None
1185.24	-2.99232	1.01749e-85	1.39538e-83	ENSECAG00000022038	BZW2	basic leucine zipper and W2 domains 2 [Source:VGNC Symbol
6436.22	-3.6158	6.2862e-85	8.55795e-83	ENSECAG00000020538	CYC1	cytochrome c1 [Source:VGNC Symbol
850.974	-6.39151	8.96301e-85	1.21137e-82	ENSECAG00000028489	TMEM182	transmembrane protein 182 [Source:VGNC Symbol
541.636	-9.44637	1.13992e-84	1.52954e-82	ENSECAG00000039589	SSUH2	ssu-2 homolog [Source:HGNC Symbol
2643.32	-3.62059	1.26371e-84	1.68353e-82	ENSECAG00000035153	None	None
1172.83	-10.752	1.66718e-84	2.20529e-82	ENSECAG00000018950	None	None
198.707	-5.71531	3.02905e-84	3.97851e-82	ENSECAG00000007878	FRMD3	FERM domain containing 3 [Source:VGNC Symbol
868.187	-5.30513	3.72311e-84	4.85592e-82	ENSECAG00000006792	MACROD1	mono-ADP ribosylhydrolase 1 [Source:VGNC Symbol
778.307	-7.18011	3.61095e-83	4.67693e-81	ENSECAG00000007684	SLC2A4	solute carrier family 2 member 4 [Source:VGNC Symbol
2048.24	-8.02818	3.94107e-83	5.06931e-81	ENSECAG00000010982	SLC4A3	solute carrier family 4 member 3 [Source:VGNC Symbol
1756.26	-3.0501	8.34875e-83	1.06652e-80	ENSECAG00000020805	NDUFB11	NADH:ubiquinone oxidoreductase subunit B11 [Source:VGNC Symbol
6286.26	-3.50404	1.02648e-82	1.30238e-80	ENSECAG00000024684	ATP5F1C	ATP synthase F1 subunit gamma [Source:VGNC Symbol
570.859	-9.83868	4.20909e-81	5.3043e-79	ENSECAG00000004065	KCNE1	potassium voltage-gated channel subfamily E regulatory subunit 1 [Source:NCBI gene (formerly Entrezgene)
2009.21	-3.45218	2.55217e-80	3.19467e-78	ENSECAG00000024262	PGM1	phosphoglucomutase 1 [Source:VGNC Symbol
1086.07	-3.43967	4.1019e-80	5.1003e-78	ENSECAG00000039282	ENSECAG00000039282	None
4808.85	-4.30155	4.52831e-80	5.59321e-78	ENSECAG00000022891	PDE4DIP	phosphodiesterase 4D interacting protein [Source:HGNC Symbol
2443.52	-3.80555	8.41967e-80	1.03313e-77	ENSECAG00000001964	PDHA1	pyruvate dehydrogenase E1 subunit alpha 1 [Source:VGNC Symbol
2118.25	-3.58587	2.04575e-79	2.49381e-77	ENSECAG00000016050	PTDSS1	phosphatidylserine synthase 1 [Source:VGNC Symbol
620.54	-5.31539	2.73233e-78	3.30914e-76	ENSECAG00000009663	CDH2	cadherin 2 [Source:VGNC Symbol
294.893	-7.93972	4.81154e-78	5.78968e-76	ENSECAG00000028996	HJV	hemojuvelin BMP co-receptor [Source:HGNC Symbol
1584.88	-3.84935	1.54101e-77	1.83066e-75	ENSECAG00000009323	None	None
4948.93	-9.13237	1.53421e-77	1.83066e-75	ENSECAG00000023645	FABP4	fatty acid binding protein 4 [Source:VGNC Symbol
5678.11	-3.21453	2.43212e-77	2.87098e-75	ENSECAG00000009059	ATP5PO	ATP synthase peripheral stalk subunit OSCP [Source:HGNC Symbol
2209.48	-3.23506	3.41771e-77	4.00904e-75	ENSECAG00000017656	NDUFB7	NADH:ubiquinone oxidoreductase subunit B7 [Source:VGNC Symbol
746.687	-3.38496	3.58995e-77	4.18475e-75	ENSECAG00000022251	MAP3K15	mitogen-activated protein kinase kinase kinase 15 [Source:VGNC Symbol
2446.83	-10.2632	4.90111e-77	5.67768e-75	ENSECAG00000013878	ANK1	ankyrin 1 [Source:VGNC Symbol
496.735	-8.94688	2.85518e-76	3.26699e-74	ENSECAG00000014793	None	None
893863	-6.32376	2.96011e-76	3.36641e-74	ENSECAG00000027671	MT-ATP6	mitochondrially encoded ATP synthase membrane subunit 6 [Source:VGNC Symbol
1117.97	-6.02918	3.90707e-76	4.41641e-74	ENSECAG00000024940	RNF207	ring finger protein 207 [Source:VGNC Symbol
945.663	-4.19685	5.15878e-76	5.79616e-74	ENSECAG00000022923	GMPR	guanosine monophosphate reductase [Source:VGNC Symbol
914.202	-4.33246	5.74688e-76	6.41827e-74	ENSECAG00000000174	SPEG	striated muscle enriched protein kinase [Source:HGNC Symbol
1607.71	-2.88882	9.21786e-76	1.01729e-73	ENSECAG00000015700	SAMM50	SAMM50 sorting and assembly machinery component [Source:VGNC Symbol
8566.3	-3.75708	9.79122e-76	1.07421e-73	ENSECAG00000010849	MDH1	malate dehydrogenase 1 [Source:VGNC Symbol
2554.54	-4.14099	1.26855e-75	1.38361e-73	ENSECAG00000001360	AIFM1	apoptosis inducing factor mitochondria associated 1 [Source:VGNC Symbol
2809.11	-3.3698	4.75988e-75	5.1316e-73	ENSECAG00000003055	NDUFV3	NADH:ubiquinone oxidoreductase subunit V3 [Source:VGNC Symbol
17757.3	-2.84829	9.40591e-75	1.00245e-72	ENSECAG00000021561	ATP5F1A	ATP synthase F1 subunit alpha [Source:VGNC Symbol
1758.1	-2.61752	4.25081e-74	4.45403e-72	ENSECAG00000013303	None	None
924.67	-4.12443	7.30874e-74	7.61538e-72	ENSECAG00000025095	DHRS11	dehydrogenase/reductase 11 [Source:VGNC Symbol
1768.25	-9.53686	7.97618e-74	8.26465e-72	ENSECAG00000011440	MYO18B	myosin XVIIIB [Source:VGNC Symbol
2018.24	-3.70209	9.51665e-74	9.80636e-72	ENSECAG00000002088	ATP5MF	ATP synthase membrane subunit f [Source:VGNC Symbol
705.551	-5.82925	2.41186e-73	2.45813e-71	ENSECAG00000024000	PYGM	glycogen phosphorylase, muscle associated [Source:VGNC Symbol
5194.82	-3.66783	7.04387e-73	7.13995e-71	ENSECAG00000004824	UQCRFS1	ubiquinol-cytochrome c reductase, Rieske iron-sulfur polypeptide 1 [Source:HGNC Symbol
2063.16	-3.7467	2.44749e-72	2.46747e-70	ENSECAG00000021690	NDUFS6	NADH:ubiquinone oxidoreductase subunit S6 [Source:VGNC Symbol
809.695	-8.0386	1.47779e-71	1.47392e-69	ENSECAG00000024448	TRIM63	tripartite motif containing 63 [Source:VGNC Symbol
1452.08	-4.05112	2.9405e-71	2.9172e-69	ENSECAG00000010779	NDUFAB1	NADH:ubiquinone oxidoreductase subunit AB1 [Source:VGNC Symbol
1450.96	-10.2356	8.6369e-71	8.52312e-69	ENSECAG00000017592	MYOM2	myomesin 2 [Source:VGNC Symbol
511.363	-4.50529	1.75955e-70	1.72723e-68	ENSECAG00000014194	EGFLAM	EGF like, fibronectin type III and laminin G domains [Source:VGNC Symbol
957.134	-3.19966	3.72564e-70	3.63805e-68	ENSECAG00000026898	SIRT5	sirtuin 5 [Source:VGNC Symbol
2332.23	-6.99759	1.95251e-69	1.88686e-67	ENSECAG00000005632	ANKRD23	ankyrin repeat domain 23 [Source:VGNC Symbol
3731.18	-3.63845	3.89908e-69	3.74854e-67	ENSECAG00000033422	ENSECAG00000033422	None
1888.69	-4.65053	4.96652e-69	4.75028e-67	ENSECAG00000011177	TESC	tescalcin [Source:VGNC Symbol
8368.68	-3.45757	5.01946e-69	4.77643e-67	ENSECAG00000011722	COX4I1	cytochrome c oxidase subunit 4I1 [Source:VGNC Symbol
179.575	-5.1703	6.19782e-69	5.86779e-67	ENSECAG00000014239	PTGER3	prostaglandin E receptor 3 [Source:VGNC Symbol
7331.98	-3.65368	7.3653e-69	6.93789e-67	ENSECAG00000007105	IDH2	isocitrate dehydrogenase (NADP(+)) 2 [Source:HGNC Symbol
680.513	-6.87412	8.02575e-69	7.52202e-67	ENSECAG00000013703	PPP1R3C	protein phosphatase 1 regulatory subunit 3C [Source:VGNC Symbol
173.913	-5.09883	9.2761e-69	8.65043e-67	ENSECAG00000036783	SVIP	small VCP interacting protein [Source:VGNC Symbol
4609.28	-3.38865	1.03568e-68	9.61017e-67	ENSECAG00000007968	COX5B	cytochrome c oxidase subunit 5B [Source:VGNC Symbol
3275.61	-3.82839	1.28393e-68	1.18547e-66	ENSECAG00000020610	NDUFB10	NADH:ubiquinone oxidoreductase subunit B10 [Source:VGNC Symbol
3129.78	-13.6133	2.07885e-68	1.90998e-66	ENSECAG00000020883	MYOT	myotilin [Source:VGNC Symbol
555.659	-9.9334	2.45909e-68	2.24826e-66	ENSECAG00000033224	ENSECAG00000033224	None
651.185	-6.4349	2.57714e-68	2.3447e-66	ENSECAG00000017000	CAMK2B	calcium/calmodulin dependent protein kinase II beta [Source:VGNC Symbol
22737.2	-5.38197	3.57728e-68	3.23882e-66	ENSECAG00000012507	CRYAB	crystallin alpha B [Source:VGNC Symbol
792.367	-3.11295	4.43968e-68	4.00021e-66	ENSECAG00000012603	MRPS6	mitochondrial ribosomal protein S6 [Source:VGNC Symbol
2299.88	-4.43131	4.99438e-68	4.47837e-66	ENSECAG00000021627	SLC16A1	solute carrier family 16 member 1 [Source:VGNC Symbol
238.457	-4.74854	6.99905e-67	6.15751e-65	ENSECAG00000014905	IMMP2L	inner mitochondrial membrane peptidase subunit 2 [Source:HGNC Symbol
158716	-6.16887	8.67413e-67	7.59536e-65	ENSECAG00000027694	MT-ND5	mitochondrially encoded NADH:ubiquinone oxidoreductase core subunit 5 [Source:VGNC Symbol
1384.11	-4.44723	1.13585e-66	9.8994e-65	ENSECAG00000015874	COQ10A	coenzyme Q10A [Source:VGNC Symbol
708.881	-9.04163	1.26385e-66	1.09638e-64	ENSECAG00000015659	KLHL41	kelch like family member 41 [Source:VGNC Symbol
1140.63	-3.99797	1.95119e-66	1.6848e-64	ENSECAG00000009352	OBSL1	obscurin like cytoskeletal adaptor 1 [Source:VGNC Symbol
658.123	-3.27172	2.04477e-66	1.75747e-64	ENSECAG00000013640	CEP85	centrosomal protein 85 [Source:VGNC Symbol
242.501	-5.39113	4.43912e-66	3.79789e-64	ENSECAG00000010194	KHDRBS3	KH RNA binding domain containing, signal transduction associated 3 [Source:VGNC Symbol
318.298	-5.8408	5.31507e-66	4.50597e-64	ENSECAG00000023174	FHL5	four and a half LIM domains 5 [Source:VGNC Symbol
596.786	-9.55593	1.74808e-65	1.47527e-63	ENSECAG00000021576	SGCG	sarcoglycan gamma [Source:VGNC Symbol
651.502	-5.56176	2.0967e-65	1.76151e-63	ENSECAG00000021806	None	None
9775.83	-6.54436	2.25691e-65	1.88761e-63	ENSECAG00000010052	FLNC	filamin C [Source:VGNC Symbol
238.963	-7.94299	1.26346e-64	1.04732e-62	ENSECAG00000003239	None	None
586.916	-10.3764	1.4686e-64	1.21198e-62	ENSECAG00000022234	CSDC2	cold shock domain containing C2 [Source:VGNC Symbol
990.518	-4.12706	1.47711e-64	1.21364e-62	ENSECAG00000013566	PKP2	plakophilin 2 [Source:VGNC Symbol
238.082	-5.98185	1.73489e-64	1.41918e-62	ENSECAG00000011314	PLPP7	phospholipid phosphatase 7 (inactive) [Source:VGNC Symbol
1817.23	-12.5317	2.11393e-64	1.7217e-62	ENSECAG00000020555	SYNPO2L	synaptopodin 2 like [Source:VGNC Symbol
302.475	-6.08415	2.49858e-64	2.02613e-62	ENSECAG00000010515	CAND2	cullin associated and neddylation dissociated 2 (putative) [Source:VGNC Symbol
2627.96	-4.57862	3.02556e-64	2.44285e-62	ENSECAG00000024852	FABP3	fatty acid binding protein 3 [Source:VGNC Symbol
2125.29	-1.79438	3.17423e-64	2.55183e-62	ENSECAG00000017817	TRIP10	thyroid hormone receptor interactor 10 [Source:VGNC Symbol
4056.41	-3.12298	7.25449e-64	5.80702e-62	ENSECAG00000021501	UQCRC2	ubiquinol-cytochrome c reductase core protein 2 [Source:VGNC Symbol
231.377	-6.50337	9.01636e-64	7.1865e-62	ENSECAG00000004962	RIPOR3	RIPOR family member 3 [Source:VGNC Symbol
2406.6	-3.30622	9.21368e-64	7.31252e-62	ENSECAG00000016504	GOT2	glutamic-oxaloacetic transaminase 2 [Source:VGNC Symbol
526.817	-4.93729	1.10398e-63	8.72471e-62	ENSECAG00000032710	None	None
198.534	-6.34747	3.25573e-63	2.56213e-61	ENSECAG00000020634	NT5M	5',3'-nucleotidase, mitochondrial [Source:VGNC Symbol
1640.89	-3.30919	4.37534e-63	3.42876e-61	ENSECAG00000001568	GPD1	glycerol-3-phosphate dehydrogenase 1 [Source:VGNC Symbol
103.815	-5.35611	1.05757e-62	8.18455e-61	ENSECAG00000037514	None	None
854.28	-5.12171	1.53907e-62	1.18617e-60	ENSECAG00000024972	OCIAD2	OCIA domain containing 2 [Source:VGNC Symbol
779.293	-6.32294	1.61977e-62	1.24322e-60	ENSECAG00000019756	SLC26A10	solute carrier family 26 member 10 [Source:VGNC Symbol
3387.75	-5.84176	1.88853e-62	1.44357e-60	ENSECAG00000006674	RRAD	RRAD, Ras related glycolysis inhibitor and calcium channel regulator [Source:VGNC Symbol
3085.62	-2.91907	2.34928e-62	1.78843e-60	ENSECAG00000012317	None	None
221.222	-7.13823	4.45565e-62	3.37814e-60	ENSECAG00000019696	FRMD5	FERM domain containing 5 [Source:VGNC Symbol
3638.36	-2.65656	5.0285e-62	3.79703e-60	ENSECAG00000015581	TPI1	triosephosphate isomerase 1 [Source:VGNC Symbol
1899.12	-3.41289	5.75444e-62	4.32766e-60	ENSECAG00000016601	NDUFA9	NADH:ubiquinone oxidoreductase subunit A9 [Source:VGNC Symbol
3010.5	-3.63453	7.3198e-62	5.48279e-60	ENSECAG00000021477	NDUFV1	NADH:ubiquinone oxidoreductase core subunit V1 [Source:VGNC Symbol
881.655	-3.5907	7.63741e-62	5.69781e-60	ENSECAG00000010437	TCEA3	transcription elongation factor A3 [Source:VGNC Symbol
1801.61	-3.6116	7.99169e-62	5.93837e-60	ENSECAG00000013454	NDUFS3	NADH:ubiquinone oxidoreductase core subunit S3 [Source:VGNC Symbol
1419.5	-7.81703	1.17803e-61	8.71884e-60	ENSECAG00000015657	TNNT1	troponin T1, slow skeletal type [Source:VGNC Symbol
1985.92	-3.27293	5.13974e-61	3.78899e-59	ENSECAG00000033959	None	None
243.517	-7.46118	9.47338e-61	6.95622e-59	ENSECAG00000025098	CRHR2	corticotropin releasing hormone receptor 2 [Source:VGNC Symbol
366.406	-9.50366	9.62137e-61	7.03718e-59	ENSECAG00000008842	ASB10	ankyrin repeat and SOCS box containing 10 [Source:VGNC Symbol
1433.89	-2.77596	2.51526e-60	1.82537e-58	ENSECAG00000000261	IDH3B	isocitrate dehydrogenase (NAD(+)) 3 non-catalytic subunit beta [Source:VGNC Symbol
250.625	-5.37894	1.48169e-59	1.06699e-57	ENSECAG00000013935	MTUS2	microtubule associated scaffold protein 2 [Source:VGNC Symbol
3972.85	-5.88817	2.96358e-59	2.11776e-57	ENSECAG00000023341	DHCR7	7-dehydrocholesterol reductase [Source:VGNC Symbol
2332.17	-3.89187	4.54308e-59	3.23408e-57	ENSECAG00000000487	SYNM	synemin [Source:VGNC Symbol
191.262	-5.39193	4.58507e-59	3.25156e-57	ENSECAG00000024745	USH1C	USH1 protein network component harmonin [Source:VGNC Symbol
633.521	-7.06559	8.04966e-59	5.6869e-57	ENSECAG00000021280	SHISA4	shisa family member 4 [Source:VGNC Symbol
1036.21	-2.54823	8.34034e-59	5.87003e-57	ENSECAG00000011236	PPA2	inorganic pyrophosphatase 2 [Source:VGNC Symbol
371.481	-3.00628	9.437e-59	6.6169e-57	ENSECAG00000010993	CDIN1	CDAN1 interacting nuclease 1 [Source:VGNC Symbol
1120.36	-6.07765	3.33818e-58	2.33185e-56	ENSECAG00000023668	RGS5	regulator of G protein signaling 5 [Source:VGNC Symbol
452.575	-5.2886	9.98325e-58	6.94767e-56	ENSECAG00000018543	RCAN2	regulator of calcineurin 2 [Source:VGNC Symbol
594.092	-4.5084	1.73219e-57	1.20101e-55	ENSECAG00000038346	None	None
1071.63	-6.07305	1.28202e-56	8.82326e-55	ENSECAG00000014634	None	None
5237.2	-3.40401	1.85037e-56	1.26415e-54	ENSECAG00000008514	ATP5MC3	ATP synthase membrane subunit c locus 3 [Source:VGNC Symbol
3430.75	-3.8572	2.866e-56	1.95087e-54	ENSECAG00000000160	COX5A	cytochrome c oxidase subunit 5A [Source:VGNC Symbol
1475.6	-3.26458	5.32352e-56	3.57155e-54	ENSECAG00000014380	FASTK	Fas activated serine/threonine kinase [Source:VGNC Symbol
977.546	-2.22547	6.86734e-56	4.59078e-54	ENSECAG00000022206	PMPCA	peptidase, mitochondrial processing subunit alpha [Source:VGNC Symbol
1499.78	-2.9786	1.07673e-55	7.1722e-54	ENSECAG00000035910	None	None
3524.01	-14.1892	1.45e-55	9.6242e-54	ENSECAG00000015260	None	None
966.811	-2.82728	1.48292e-55	9.80779e-54	ENSECAG00000008748	HABP4	hyaluronan binding protein 4 [Source:HGNC Symbol
493.124	-3.00486	1.79392e-55	1.17811e-53	ENSECAG00000006582	HAGHL	hydroxyacylglutathione hydrolase like [Source:VGNC Symbol
2565.36	-3.6715	1.9012e-55	1.24419e-53	ENSECAG00000021275	NDUFA10	NADH:ubiquinone oxidoreductase subunit A10 [Source:VGNC Symbol
7102.9	-3.3436	2.21792e-55	1.44638e-53	ENSECAG00000023094	MDH2	malate dehydrogenase 2 [Source:VGNC Symbol
883.935	-5.51252	5.9989e-55	3.89845e-53	ENSECAG00000021859	VLDLR	very low density lipoprotein receptor [Source:VGNC Symbol
994.484	-2.73339	8.35589e-55	5.41131e-53	ENSECAG00000015897	None	None
275.716	-3.98176	1.86394e-54	1.20292e-52	ENSECAG00000001634	INSYN1	inhibitory synaptic factor 1 [Source:VGNC Symbol
1065.18	-3.71332	2.60713e-54	1.67675e-52	ENSECAG00000021948	NDUFC1	NADH:ubiquinone oxidoreductase subunit C1 [Source:VGNC Symbol
5648.91	-3.17537	3.02898e-54	1.94136e-52	ENSECAG00000020020	None	None
2098.43	-3.19313	3.64527e-54	2.32835e-52	ENSECAG00000019073	ENSECAG00000019073	None
361.757	-4.92609	1.75787e-53	1.10764e-51	ENSECAG00000011790	FAP	fibroblast activation protein alpha [Source:VGNC Symbol
752.4	-5.67134	2.17806e-53	1.36778e-51	ENSECAG00000012921	ALPK2	alpha kinase 2 [Source:VGNC Symbol
2967.03	-3.13553	3.77844e-53	2.35691e-51	ENSECAG00000009780	UQCRB	ubiquinol-cytochrome c reductase binding protein [Source:VGNC Symbol
1300.45	-2.57382	4.47728e-53	2.78352e-51	ENSECAG00000013217	ECHDC2	enoyl-CoA hydratase domain containing 2 [Source:VGNC Symbol
486.609	-6.56131	4.82184e-53	2.98778e-51	ENSECAG00000021284	KLHL38	kelch like family member 38 [Source:HGNC Symbol
435.266	-5.00951	8.91844e-53	5.4897e-51	ENSECAG00000012297	TMEM38A	transmembrane protein 38A [Source:VGNC Symbol
665.356	-7.14813	1.83019e-52	1.12286e-50	ENSECAG00000037611	None	None
1695.96	-2.648	1.90387e-52	1.16043e-50	ENSECAG00000022154	SLC25A11	solute carrier family 25 member 11 [Source:VGNC Symbol
926.22	-2.46025	2.49696e-52	1.51696e-50	ENSECAG00000008165	IVD	isovaleryl-CoA dehydrogenase [Source:VGNC Symbol
341.085	-5.05733	2.93103e-52	1.77489e-50	ENSECAG00000010104	None	None
5592.37	-3.4519	6.38118e-52	3.82686e-50	ENSECAG00000011541	PRDX2	peroxiredoxin 2 [Source:VGNC Symbol
1907.48	-12.8661	7.04475e-52	4.21127e-50	ENSECAG00000023396	KCNJ4	potassium inwardly rectifying channel subfamily J member 4 [Source:VGNC Symbol
5827.66	-3.86466	1.7951e-51	1.06287e-49	ENSECAG00000030211	ENSECAG00000030211	None
935.994	-2.44288	2.22076e-51	1.31074e-49	ENSECAG00000019013	NDUFAF3	NADH:ubiquinone oxidoreductase complex assembly factor 3 [Source:VGNC Symbol
1013.89	-4.71275	3.31538e-51	1.95063e-49	ENSECAG00000009062	PCP4L1	Purkinje cell protein 4 like 1 [Source:VGNC Symbol
415.741	-6.6779	3.97619e-51	2.33207e-49	ENSECAG00000016485	ABLIM2	actin binding LIM protein family member 2 [Source:VGNC Symbol
142.439	-3.44143	4.54337e-51	2.65637e-49	ENSECAG00000023317	None	None
665.668	-5.4733	7.00759e-51	4.0716e-49	ENSECAG00000007658	MGLL	monoglyceride lipase [Source:VGNC Symbol
460.634	-5.48204	1.02165e-50	5.91766e-49	ENSECAG00000021914	PDE1C	phosphodiesterase 1C [Source:VGNC Symbol
687.333	-11.1195	1.04635e-50	6.04193e-49	ENSECAG00000006576	None	None
316.898	-3.46025	1.13453e-50	6.53092e-49	ENSECAG00000023802	PEBP4	phosphatidylethanolamine binding protein 4 [Source:VGNC Symbol
193.653	-6.87255	1.20602e-50	6.92108e-49	ENSECAG00000031963	ADGRB1	adhesion G protein-coupled receptor B1 [Source:HGNC Symbol
359.587	-9.69654	1.68703e-50	9.65175e-49	ENSECAG00000015998	ABRA	actin binding Rho activating protein [Source:VGNC Symbol
547.253	-4.24376	1.867e-50	1.06487e-48	ENSECAG00000017017	LNX1	ligand of numb-protein X 1 [Source:VGNC Symbol
1508.56	-3.79263	1.93585e-50	1.10078e-48	ENSECAG00000024828	PPP1R13L	protein phosphatase 1 regulatory subunit 13 like [Source:VGNC Symbol
264.643	-3.42624	2.71327e-50	1.53815e-48	ENSECAG00000020454	KLHDC8B	kelch domain containing 8B [Source:VGNC Symbol
3579.53	-5.04221	3.89861e-50	2.20342e-48	ENSECAG00000030951	PTP4A3	protein tyrosine phosphatase 4A3 [Source:VGNC Symbol
671.648	-2.33123	8.84482e-50	4.96882e-48	ENSECAG00000003667	None	None
623.994	-4.45259	1.10819e-49	6.20688e-48	ENSECAG00000003056	TM6SF1	transmembrane 6 superfamily member 1 [Source:VGNC Symbol
112.816	-6.09303	1.24127e-49	6.93142e-48	ENSECAG00000015461	CACNA1G	calcium voltage-gated channel subunit alpha1 G [Source:VGNC Symbol
456.828	-9.0661	1.51981e-49	8.46148e-48	ENSECAG00000004098	C1H10orf71	chromosome 1 C10orf71 homolog [Source:VGNC Symbol
436.049	-2.41324	3.56351e-49	1.9722e-47	ENSECAG00000003617	SMIM11	small integral membrane protein 11 [Source:HGNC Symbol
412.733	-10.0555	4.62736e-49	2.5534e-47	ENSECAG00000023971	TNNT3	troponin T3, fast skeletal type [Source:VGNC Symbol
4290.61	-3.49025	1.1882e-48	6.47985e-47	ENSECAG00000022048	PYGB	glycogen phosphorylase B [Source:VGNC Symbol
2620.24	-3.02891	1.24956e-48	6.79463e-47	ENSECAG00000010039	None	None
748.232	-2.65304	1.50627e-48	8.16668e-47	ENSECAG00000025168	ELAC2	elaC ribonuclease Z 2 [Source:VGNC Symbol
882.622	-2.57423	2.31994e-48	1.24695e-46	ENSECAG00000021807	TOMM7	translocase of outer mitochondrial membrane 7 [Source:VGNC Symbol
2712.84	-3.15665	3.1655e-48	1.69168e-46	ENSECAG00000017858	None	None
986.831	-3.18403	3.42859e-48	1.82705e-46	ENSECAG00000020415	FAM162A	family with sequence similarity 162 member A [Source:VGNC Symbol
536.032	-2.2733	5.46721e-48	2.9051e-46	ENSECAG00000013506	UBL4A	ubiquitin like 4A [Source:VGNC Symbol
257.671	-4.66686	8.19055e-48	4.33983e-46	ENSECAG00000011193	KBTBD12	kelch repeat and BTB domain containing 12 [Source:VGNC Symbol
726.012	-3.09512	8.95522e-48	4.71819e-46	ENSECAG00000017544	SMARCD3	SWI/SNF related, matrix associated, actin dependent regulator of chromatin, subfamily d, member 3 [Source:VGNC Symbol
1562.48	-2.99033	9.41212e-48	4.94494e-46	ENSECAG00000028196	ENSECAG00000028196	None
975.423	-2.37877	1.08041e-47	5.66033e-46	ENSECAG00000023693	ECI1	enoyl-CoA delta isomerase 1 [Source:VGNC Symbol
1188.47	-2.32197	1.14635e-47	5.98894e-46	ENSECAG00000015928	ISOC2	isochorismatase domain containing 2 [Source:VGNC Symbol
460.608	-5.29403	1.20208e-47	6.26258e-46	ENSECAG00000021552	RBM20	RNA binding motif protein 20 [Source:VGNC Symbol
801.139	-4.79403	1.36608e-47	7.07743e-46	ENSECAG00000030865	ENSECAG00000030865	None
1278.48	-2.67662	1.99021e-47	1.02824e-45	ENSECAG00000000933	MRPS15	mitochondrial ribosomal protein S15 [Source:VGNC Symbol
199.759	-2.67626	3.18516e-47	1.64106e-45	ENSECAG00000003330	SIRT3	sirtuin 3 [Source:VGNC Symbol
1777.34	-3.52144	3.51e-47	1.80344e-45	ENSECAG00000000095	GOT1	glutamic-oxaloacetic transaminase 1 [Source:VGNC Symbol
2025.6	-3.38941	5.43731e-47	2.78603e-45	ENSECAG00000014815	None	None
385.735	-4.88569	6.57389e-47	3.35917e-45	ENSECAG00000004372	SLC22A3	solute carrier family 22 member 3 [Source:VGNC Symbol
4936.44	-2.75968	6.84593e-47	3.48862e-45	ENSECAG00000009102	NDUFS2	NADH:ubiquinone oxidoreductase core subunit S2 [Source:VGNC Symbol
441.047	-3.57054	7.91414e-47	4.01105e-45	ENSECAG00000017074	FSD2	fibronectin type III and SPRY domain containing 2 [Source:VGNC Symbol
1299.89	-3.3528	8.70143e-47	4.39811e-45	ENSECAG00000011826	ATP5IF1	ATP synthase inhibitory factor subunit 1 [Source:VGNC Symbol
120705	-6.72087	9.09714e-47	4.5857e-45	ENSECAG00000027695	MT-ND3	mitochondrially encoded NADH:ubiquinone oxidoreductase core subunit 3 [Source:VGNC Symbol
1712.48	-2.85753	1.04883e-46	5.27272e-45	ENSECAG00000021413	ADGRG1	adhesion G protein-coupled receptor G1 [Source:VGNC Symbol
728.066	-7.85045	2.01852e-46	1.00932e-44	ENSECAG00000004666	BDH1	3-hydroxybutyrate dehydrogenase 1 [Source:VGNC Symbol
1102.37	-2.80541	4.473e-46	2.23064e-44	ENSECAG00000008892	CISD1	CDGSH iron sulfur domain 1 [Source:HGNC Symbol
181.142	-6.14728	5.49886e-46	2.72764e-44	ENSECAG00000016169	COL6A6	collagen type VI alpha 6 chain [Source:VGNC Symbol
626.26	-4.88248	5.497e-46	2.72764e-44	ENSECAG00000022394	None	None
582.558	-2.3655	6.57283e-46	3.25172e-44	ENSECAG00000020841	MRPS25	mitochondrial ribosomal protein S25 [Source:VGNC Symbol
3352.66	-2.76489	8.69729e-46	4.29135e-44	ENSECAG00000012979	None	None
2744.21	-5.99955	1.00721e-45	4.95659e-44	ENSECAG00000012793	CPT1B	carnitine palmitoyltransferase 1B [Source:VGNC Symbol
398.511	-2.28163	1.01664e-45	4.98981e-44	ENSECAG00000000795	ADHFE1	alcohol dehydrogenase iron containing 1 [Source:VGNC Symbol
256.374	-3.22971	1.29021e-45	6.31594e-44	ENSECAG00000024315	TARS3	threonyl-tRNA synthetase 3 [Source:VGNC Symbol
2040.18	-3.65301	1.54852e-45	7.5606e-44	ENSECAG00000010175	NDUFS8	NADH:ubiquinone oxidoreductase core subunit S8 [Source:VGNC Symbol
2347.21	-1.8341	2.73112e-45	1.32651e-43	ENSECAG00000019392	BLOC1S1	biosis of lysosomal organelles complex 1 subunit 1 [Source:VGNC Symbol
922.679	-2.18088	3.97995e-45	1.92306e-43	ENSECAG00000011389	ENSECAG00000011389	None
779.242	-11.3197	4.1726e-45	2.01093e-43	ENSECAG00000007971	DDN	dendrin [Source:VGNC Symbol
1120.45	-5.80977	6.2038e-45	2.96685e-43	ENSECAG00000024827	ATP1A2	ATPase Na+/K+ transporting subunit alpha 2 [Source:VGNC Symbol
690.618	-5.30307	6.87189e-45	3.27794e-43	ENSECAG00000023797	KCNH2	potassium voltage-gated channel subfamily H member 2 [Source:VGNC Symbol
307.814	-9.66605	8.6181e-45	4.10041e-43	ENSECAG00000019786	SBK3	SH3 domain binding kinase family member 3 [Source:VGNC Symbol
2081.89	-2.85149	1.1595e-44	5.48878e-43	ENSECAG00000010205	CRAT	carnitine O-acetyltransferase [Source:VGNC Symbol
383.513	-2.34978	1.58194e-44	7.46958e-43	ENSECAG00000023869	CRLS1	cardiolipin synthase 1 [Source:VGNC Symbol
858.367	-2.67719	1.9098e-44	8.97221e-43	ENSECAG00000021990	COQ7	coenzyme Q7, hydroxylase [Source:VGNC Symbol
351.891	-2.84055	3.44058e-44	1.61232e-42	ENSECAG00000034065	None	None
269.271	-9.76688	3.55715e-44	1.66277e-42	ENSECAG00000013702	ATP1B4	ATPase Na+/K+ transporting family member beta 4 [Source:VGNC Symbol
82.7829	-6.12154	6.33038e-44	2.9517e-42	ENSECAG00000015466	LRRC20	leucine rich repeat containing 20 [Source:VGNC Symbol
477.826	-4.20429	6.85139e-44	3.17874e-42	ENSECAG00000010122	TMEM143	transmembrane protein 143 [Source:VGNC Symbol
19553	-3.32711	7.36811e-44	3.40999e-42	ENSECAG00000003121	ALDOA	aldolase, fructose-bisphosphate A [Source:VGNC Symbol
2923.11	-3.30198	8.34716e-44	3.85354e-42	ENSECAG00000023311	ZNF106	zinc finger protein 106 [Source:VGNC Symbol
630.065	-3.01025	8.37323e-44	3.85603e-42	ENSECAG00000018288	C5H1orf21	chromosome 5 C1orf21 homolog [Source:VGNC Symbol
1425.04	-4.2406	1.22747e-43	5.63878e-42	ENSECAG00000012764	C10H19orf47	chromosome 10 C19orf47 homolog [Source:VGNC Symbol
556.837	-4.47575	2.39538e-43	1.0977e-41	ENSECAG00000016786	JPH2	junctophilin 2 [Source:VGNC Symbol
366.646	-4.32775	4.45852e-43	2.03315e-41	ENSECAG00000031154	None	None
333.634	-5.93184	5.77824e-43	2.62853e-41	ENSECAG00000017927	DOK7	docking protein 7 [Source:VGNC Symbol
402.236	-9.81626	1.06395e-42	4.81643e-41	ENSECAG00000029209	None	None
737.24	-11.9061	1.12602e-42	5.0851e-41	ENSECAG00000016952	TECRL	trans-2,3-enoyl-CoA reductase like [Source:VGNC Symbol
4232.11	-3.04162	1.3787e-42	6.21116e-41	ENSECAG00000022051	GAPDH	glyceraldehyde-3-phosphate dehydrogenase [Source:NCBI gene (formerly Entrezgene)
4272.31	-3.09588	1.45041e-42	6.51846e-41	ENSECAG00000011758	SDHB	succinate dehydrogenase complex iron sulfur subunit B [Source:VGNC Symbol
270.829	-6.03452	1.52723e-42	6.84507e-41	ENSECAG00000035167	None	None
431.769	-2.13906	1.72082e-42	7.67825e-41	ENSECAG00000023637	ADAM33	ADAM metallopeptidase domain 33 [Source:VGNC Symbol
241.76	-5.66871	1.7982e-42	8.00435e-41	ENSECAG00000015383	ITGB1BP2	integrin subunit beta 1 binding protein 2 [Source:VGNC Symbol
2186.55	-2.63889	1.80542e-42	8.01736e-41	ENSECAG00000009487	ATP5PD	ATP synthase peripheral stalk subunit d [Source:VGNC Symbol
139.271	-6.22028	1.96565e-42	8.70815e-41	ENSECAG00000017815	None	None
974.567	-3.29428	2.22481e-42	9.80969e-41	ENSECAG00000020674	NDUFB3	NADH:ubiquinone oxidoreductase subunit B3 [Source:VGNC Symbol
185.971	-3.61287	2.45792e-42	1.07865e-40	ENSECAG00000019990	WNK2	WNK lysine deficient protein kinase 2 [Source:VGNC Symbol
534.95	-3.43632	2.52082e-42	1.10366e-40	ENSECAG00000034255	LDLRAD2	low density lipoprotein receptor class A domain containing 2 [Source:VGNC Symbol
717.247	-3.73973	2.5549e-42	1.11596e-40	ENSECAG00000015345	RBPMS2	RNA binding protein, mRNA processing factor 2 [Source:VGNC Symbol
964.581	-2.83692	3.74492e-42	1.62434e-40	ENSECAG00000001074	PALMD	palmdelphin [Source:VGNC Symbol
4304.16	-3.44015	4.29274e-42	1.85333e-40	ENSECAG00000018599	ATP5PB	ATP synthase peripheral stalk-membrane subunit b [Source:VGNC Symbol
211.163	-9.13702	5.84364e-42	2.51285e-40	ENSECAG00000001643	KCNJ11	potassium inwardly rectifying channel subfamily J member 11 [Source:VGNC Symbol
108.838	-7.72595	5.84728e-42	2.51285e-40	ENSECAG00000007354	DDO	D-aspartate oxidase [Source:VGNC Symbol
205.88	-9.30215	7.77392e-42	3.32549e-40	ENSECAG00000031945	None	None
1926.98	-3.47497	8.21856e-42	3.50765e-40	ENSECAG00000022455	PCNT	pericentrin [Source:VGNC Symbol
6161.75	-2.97186	9.8103e-42	4.16792e-40	ENSECAG00000000397	SDHA	succinate dehydrogenase complex flavoprotein subunit A [Source:VGNC Symbol
1005.11	-12.4055	1.46944e-41	6.20058e-40	ENSECAG00000002596	XIRP2	xin actin binding repeat containing 2 [Source:VGNC Symbol
160.254	-4.53811	1.46794e-41	6.20058e-40	ENSECAG00000032952	PRR33	proline rich 33 [Source:HGNC Symbol
896.695	-2.72584	1.56739e-41	6.59896e-40	ENSECAG00000010820	None	None
249.741	-7.04438	1.79182e-41	7.52684e-40	ENSECAG00000015157	MYPN	myopalladin [Source:VGNC Symbol
2721.85	-2.03938	3.42121e-41	1.43391e-39	ENSECAG00000018093	GPI	glucose-6-phosphate isomerase [Source:VGNC Symbol
173.915	-5.60288	3.92635e-41	1.6346e-39	ENSECAG00000009217	ART4	ADP-ribosyltransferase 4 [Source:VGNC Symbol
291.509	-2.52544	5.46095e-41	2.25836e-39	ENSECAG00000012309	SFXN4	sideroflexin 4 [Source:HGNC Symbol
260.19	-4.16158	5.87484e-41	2.42415e-39	ENSECAG00000028281	None	None
239.168	-5.65632	5.99608e-41	2.46872e-39	ENSECAG00000009642	ADAMTSL5	ADAMTS like 5 [Source:VGNC Symbol
84.4451	-7.04435	7.85895e-41	3.22858e-39	ENSECAG00000002810	L1CAM	L1 cell adhesion molecule [Source:VGNC Symbol
668.131	-3.13002	8.87737e-41	3.63894e-39	ENSECAG00000023911	None	None
1371.18	-2.37955	1.06063e-40	4.33399e-39	ENSECAG00000008961	ENSECAG00000008961	None
407.953	-2.42851	1.06194e-40	4.33399e-39	ENSECAG00000018122	MTFP1	mitochondrial fission process 1 [Source:VGNC Symbol
205.005	-3.41149	1.23795e-40	5.04127e-39	ENSECAG00000021599	METAP1D	methionyl aminopeptidase type 1D, mitochondrial [Source:VGNC Symbol
310.22	-2.33466	1.5494e-40	6.28214e-39	ENSECAG00000018313	None	None
558.616	-6.76783	1.75154e-40	7.08634e-39	ENSECAG00000039195	None	None
238.195	-6.0947	1.89441e-40	7.63125e-39	ENSECAG00000024384	FAM151A	family with sequence similarity 151 member A [Source:VGNC Symbol
405.994	-2.91225	2.21257e-40	8.89368e-39	ENSECAG00000024720	TEPSIN	TEPSIN adaptor related protein complex 4 accessory protein [Source:VGNC Symbol
58.2114	-5.33206	3.03516e-40	1.21739e-38	ENSECAG00000013082	RNF112	ring finger protein 112 [Source:VGNC Symbol
2021.26	-2.81038	4.50095e-40	1.79374e-38	ENSECAG00000020726	FH	fumarate hydratase [Source:VGNC Symbol
979.373	-2.63665	6.18311e-40	2.45364e-38	ENSECAG00000019037	GSTA4	glutathione S-transferase alpha 4 [Source:VGNC Symbol
141.55	-3.61825	8.34726e-40	3.29841e-38	ENSECAG00000016600	PPFIA4	PTPRF interacting protein alpha 4 [Source:VGNC Symbol
1929.8	-2.35943	8.49603e-40	3.35009e-38	ENSECAG00000014215	SDHC	succinate dehydrogenase complex subunit C [Source:VGNC Symbol
7193.13	-2.75979	1.10715e-39	4.34725e-38	ENSECAG00000020816	PDLIM1	PDZ and LIM domain 1 [Source:VGNC Symbol
1706.55	-3.51997	1.2079e-39	4.73289e-38	ENSECAG00000008003	COQ9	coenzyme Q9 [Source:VGNC Symbol
171.63	-4.53779	1.46087e-39	5.70014e-38	ENSECAG00000004534	CCDC136	coiled-coil domain containing 136 [Source:VGNC Symbol
300.619	-2.36768	1.60469e-39	6.24824e-38	ENSECAG00000013042	ENTPD6	ectonucleoside triphosphate diphosphohydrolase 6 [Source:VGNC Symbol
624.81	-3.76484	1.87384e-39	7.28106e-38	ENSECAG00000013037	ALDOC	aldolase, fructose-bisphosphate C [Source:VGNC Symbol
1024.13	-2.46266	2.66844e-39	1.03255e-37	ENSECAG00000025013	R3HCC1	R3H domain and coiled-coil containing 1 [Source:VGNC Symbol
1699.91	-2.30604	3.85894e-39	1.48705e-37	ENSECAG00000005869	AFG3L2	AFG3 like matrix AAA peptidase subunit 2 [Source:VGNC Symbol
84.5717	-7.35277	4.59064e-39	1.76536e-37	ENSECAG00000019196	SBK2	SH3 domain binding kinase family member 2 [Source:HGNC Symbol
603.778	-2.62762	5.14889e-39	1.97597e-37	ENSECAG00000019258	MRPL21	mitochondrial ribosomal protein L21 [Source:VGNC Symbol
3131.69	-2.37105	6.02928e-39	2.30908e-37	ENSECAG00000020211	None	None
71.9282	-4.59293	7.49054e-39	2.86283e-37	ENSECAG00000022256	ASB4	ankyrin repeat and SOCS box containing 4 [Source:VGNC Symbol
341.395	-4.72469	8.78871e-39	3.35211e-37	ENSECAG00000009580	LVRN	laeverin [Source:VGNC Symbol
1254.37	-2.68458	9.59107e-39	3.65068e-37	ENSECAG00000017188	NDUFS4	NADH:ubiquinone oxidoreductase subunit S4 [Source:VGNC Symbol
2421.08	-1.35212	1.08747e-38	4.11406e-37	ENSECAG00000013191	FIS1	fission, mitochondrial 1 [Source:VGNC Symbol
698.433	-2.42816	1.14722e-38	4.33133e-37	ENSECAG00000002611	ETFA	electron transfer flavoprotein subunit alpha [Source:VGNC Symbol
270.53	-2.98746	1.33998e-38	5.04889e-37	ENSECAG00000015728	MMACHC	metabolism of cobalamin associated C [Source:VGNC Symbol
764.389	-2.94733	1.53452e-38	5.74707e-37	ENSECAG00000012575	ACADS	acyl-CoA dehydrogenase short chain [Source:VGNC Symbol
363.907	-9.75585	2.46613e-38	9.19915e-37	ENSECAG00000015864	INHA	inhibin subunit alpha [Source:VGNC Symbol
129.713	-4.05445	2.51462e-38	9.36132e-37	ENSECAG00000002061	NEURL2	neuralized E3 ubiquitin protein ligase 2 [Source:VGNC Symbol
705.47	-12.4078	2.8353e-38	1.05131e-36	ENSECAG00000040302	None	None
186.297	-2.481	2.85509e-38	1.05655e-36	ENSECAG00000025139	MRM1	mitochondrial rRNA methyltransferase 1 [Source:VGNC Symbol
678.208	-1.68076	3.08373e-38	1.1389e-36	ENSECAG00000008981	GRHPR	glyoxylate and hydroxypyruvate reductase [Source:VGNC Symbol
846.789	-2.6732	3.40077e-38	1.25351e-36	ENSECAG00000011409	TIMM44	translocase of inner mitochondrial membrane 44 [Source:VGNC Symbol
396.775	-2.26323	3.73483e-38	1.36853e-36	ENSECAG00000010370	None	None
312.207	-7.36077	3.8646e-38	1.41331e-36	ENSECAG00000005154	TMEM35A	transmembrane protein 35A [Source:VGNC Symbol
2105.91	-4.30521	5.55069e-38	2.02199e-36	ENSECAG00000034476	ENSECAG00000034476	None
1156.3	-1.91316	5.61474e-38	2.04134e-36	ENSECAG00000019845	SPAG7	sperm associated antigen 7 [Source:VGNC Symbol
963.358	-2.96679	6.15797e-38	2.23448e-36	ENSECAG00000015610	NDUFB4	NADH:ubiquinone oxidoreductase subunit B4 [Source:VGNC Symbol
67.5937	-6.18864	7.08359e-38	2.56536e-36	ENSECAG00000031889	None	None
2045.01	-3.07113	8.04164e-38	2.89546e-36	ENSECAG00000023406	None	None
1079.5	-2.10694	1.04271e-37	3.74714e-36	ENSECAG00000011681	NDUFS5	NADH:ubiquinone oxidoreductase subunit S5 [Source:VGNC Symbol
272.557	-1.92881	1.08188e-37	3.88043e-36	ENSECAG00000012583	ENSECAG00000012583	None
276.026	-2.28337	1.36414e-37	4.88342e-36	ENSECAG00000010916	TRAM2	translocation associated membrane protein 2 [Source:VGNC Symbol
1906.82	-3.16557	1.74969e-37	6.22777e-36	ENSECAG00000018238	NDUFB9	NADH:ubiquinone oxidoreductase subunit B9 [Source:VGNC Symbol
3940.17	-6.16329	3.05297e-37	1.08047e-35	ENSECAG00000021468	POPDC2	popeye domain containing 2 [Source:VGNC Symbol
69.5568	-5.41295	3.39378e-37	1.19882e-35	ENSECAG00000020390	MAMSTR	MEF2 activating motif and SAP domain containing transcriptional regulator [Source:VGNC Symbol
2695.92	-1.56918	4.21367e-37	1.48282e-35	ENSECAG00000018626	PPP2R1A	protein phosphatase 2 scaffold subunit Aalpha [Source:VGNC Symbol
446.623	-3.11636	6.24234e-37	2.19258e-35	ENSECAG00000000226	C6orf136	chromosome 6 open reading frame 136 [Source:HGNC Symbol
383.567	-2.11322	6.38745e-37	2.23933e-35	ENSECAG00000036849	ERCC2	ERCC excision repair 2, TFIIH core complex helicase subunit [Source:HGNC Symbol
861.705	-2.99536	6.77968e-37	2.37238e-35	ENSECAG00000025083	FEM1A	fem-1 homolog A [Source:VGNC Symbol
426.973	-3.59049	8.42604e-37	2.94296e-35	ENSECAG00000007432	PTGDR	prostaglandin D2 receptor [Source:VGNC Symbol
2236.68	-2.43315	8.95484e-37	3.11598e-35	ENSECAG00000015572	None	None
1439.58	-2.61126	1.43723e-36	4.96402e-35	ENSECAG00000011818	BCKDK	branched chain keto acid dehydrogenase kinase [Source:VGNC Symbol
74.3128	-5.75038	1.76653e-36	6.07888e-35	ENSECAG00000023128	TMPRSS5	transmembrane serine protease 5 [Source:VGNC Symbol
2939.1	-3.38676	1.78e-36	6.11396e-35	ENSECAG00000012169	ATP5F1D	ATP synthase F1 subunit delta [Source:VGNC Symbol
802.752	-2.18583	2.21411e-36	7.59107e-35	ENSECAG00000010625	AAMDC	adiposis associated Mth938 domain containing [Source:VGNC Symbol
1519.64	-2.20165	4.45425e-36	1.51599e-34	ENSECAG00000019763	TUFM	Tu translation elongation factor, mitochondrial [Source:VGNC Symbol
1313.86	-6.04297	6.77764e-36	2.29419e-34	ENSECAG00000015233	DUSP26	dual specificity phosphatase 26 [Source:VGNC Symbol
399.86	-3.96807	7.24647e-36	2.44844e-34	ENSECAG00000011590	FHL3	four and a half LIM domains 3 [Source:VGNC Symbol
126.683	-4.2011	7.81907e-36	2.62763e-34	ENSECAG00000012188	LSMEM2	leucine rich single-pass membrane protein 2 [Source:VGNC Symbol
2254.93	-2.11483	9.18303e-36	3.08044e-34	ENSECAG00000012703	ECHS1	enoyl-CoA hydratase, short chain 1 [Source:VGNC Symbol
281.328	-10.5367	1.15331e-35	3.86184e-34	ENSECAG00000020359	GATA4	GATA binding protein 4 [Source:VGNC Symbol
1558.77	-2.20908	1.49227e-35	4.98788e-34	ENSECAG00000036462	ELOB	elongin B [Source:HGNC Symbol
373.339	-10.9193	1.66886e-35	5.56814e-34	ENSECAG00000023243	PPP1R3A	protein phosphatase 1 regulatory subunit 3A [Source:VGNC Symbol
328.047	-6.37038	1.82373e-35	6.06317e-34	ENSECAG00000011524	CAP2	cyclase associated actin cytoskeleton regulatory protein 2 [Source:VGNC Symbol
2310.42	-1.80779	1.88041e-35	6.2405e-34	ENSECAG00000023021	ATP5MC2	ATP synthase membrane subunit c locus 2 [Source:VGNC Symbol
121.416	-6.61092	2.05655e-35	6.81292e-34	ENSECAG00000015766	SNCA	synuclein alpha [Source:VGNC Symbol
362.949	-1.97776	2.39661e-35	7.9254e-34	ENSECAG00000022359	FOXRED1	FAD dependent oxidoreductase domain containing 1 [Source:VGNC Symbol
629.963	-2.4125	2.7968e-35	9.23243e-34	ENSECAG00000016788	COQ3	coenzyme Q3, methyltransferase [Source:VGNC Symbol
63.1306	-6.52598	3.91524e-35	1.29016e-33	ENSECAG00000012667	RBFOX1	RNA binding fox-1 homolog 1 [Source:VGNC Symbol
329.614	-4.82381	4.74347e-35	1.56033e-33	ENSECAG00000023115	RAB3A	RAB3A, member RAS onco family [Source:VGNC Symbol
275.525	-4.17847	5.40674e-35	1.77537e-33	ENSECAG00000013382	SLC25A34	solute carrier family 25 member 34 [Source:VGNC Symbol
2144.9	-2.47217	6.17786e-35	2.02146e-33	ENSECAG00000005244	PDHB	pyruvate dehydrogenase E1 subunit beta [Source:VGNC Symbol
262.52	-2.05884	7.58168e-35	2.47646e-33	ENSECAG00000010152	TIMM10	translocase of inner mitochondrial membrane 10 [Source:VGNC Symbol
976.992	-4.28981	1.06735e-34	3.48026e-33	ENSECAG00000009809	ENDOG	endonuclease G [Source:VGNC Symbol
5706.78	-2.45366	1.07637e-34	3.50355e-33	ENSECAG00000030219	ENSECAG00000030219	None
1489.64	-2.60568	1.2009e-34	3.88854e-33	ENSECAG00000031721	SDHD	succinate dehydrogenase complex subunit D [Source:VGNC Symbol
389.913	-2.91791	1.36772e-34	4.42103e-33	ENSECAG00000011033	MPI	mannose phosphate isomerase [Source:VGNC Symbol
620.504	-2.29201	1.47293e-34	4.75287e-33	ENSECAG00000022130	CPT2	carnitine palmitoyltransferase 2 [Source:VGNC Symbol
1703.31	-2.55497	1.54609e-34	4.98034e-33	ENSECAG00000016753	LIMS2	LIM zinc finger domain containing 2 [Source:VGNC Symbol
2760.39	-2.58256	2.80172e-34	8.94774e-33	ENSECAG00000003944	ENSECAG00000003944	None
891.249	-2.19079	3.22748e-34	1.02723e-32	ENSECAG00000008987	MRPL37	mitochondrial ribosomal protein L37 [Source:VGNC Symbol
1948.4	-2.56451	4.24054e-34	1.34737e-32	ENSECAG00000023917	ADCK2	aarF domain containing kinase 2 [Source:VGNC Symbol
240.647	-4.89596	6.97501e-34	2.21243e-32	ENSECAG00000038178	HEY2	hes related family bHLH transcription factor with YRPW motif 2 [Source:VGNC Symbol
202.857	-2.84986	7.05421e-34	2.23375e-32	ENSECAG00000017527	NDUFAF2	NADH:ubiquinone oxidoreductase complex assembly factor 2 [Source:VGNC Symbol
1010.72	-2.03263	7.10209e-34	2.2451e-32	ENSECAG00000022663	MRPL28	mitochondrial ribosomal protein L28 [Source:VGNC Symbol
972.042	-3.05643	8.88795e-34	2.79073e-32	ENSECAG00000028274	None	None
1253.67	-2.70707	9.98098e-34	3.12866e-32	ENSECAG00000021604	PDGFRL	platelet derived growth factor receptor like [Source:VGNC Symbol
438.06	-2.61231	1.09875e-33	3.43264e-32	ENSECAG00000011574	HDHD5	haloacid dehalogenase like hydrolase domain containing 5 [Source:VGNC Symbol
480.933	-11.8519	1.12572e-33	3.51101e-32	ENSECAG00000000783	STYXL2	serine/threonine/tyrosine interacting like 2 [Source:VGNC Symbol
585.416	-2.25134	1.47702e-33	4.59132e-32	ENSECAG00000023477	STN1	STN1 subunit of CST complex [Source:VGNC Symbol
234.65	-2.26653	1.52925e-33	4.73788e-32	ENSECAG00000005413	DCUN1D2	defective in cullin neddylation 1 domain containing 2 [Source:VGNC Symbol
1644.25	-1.89393	1.69094e-33	5.23015e-32	ENSECAG00000012600	RTRAF	RNA transcription, translation and transport factor [Source:VGNC Symbol
176.151	-4.27569	2.02721e-33	6.25985e-32	ENSECAG00000020494	B3GALT2	beta-1,3-galactosyltransferase 2 [Source:VGNC Symbol
1097.42	-2.20981	2.66836e-33	8.19893e-32	ENSECAG00000014272	POLDIP2	DNA polymerase delta interacting protein 2 [Source:VGNC Symbol
3288.01	-3.07469	3.02302e-33	9.25819e-32	ENSECAG00000021085	ACADM	acyl-CoA dehydrogenase medium chain [Source:VGNC Symbol
353.593	-12.821	3.14693e-33	9.62185e-32	ENSECAG00000013670	GPR22	G protein-coupled receptor 22 [Source:VGNC Symbol
1923.43	-2.77899	3.56498e-33	1.08822e-31	ENSECAG00000000749	DLD	dihydrolipoamide dehydrogenase [Source:VGNC Symbol
13931.8	-1.77246	3.83625e-33	1.16912e-31	ENSECAG00000014334	EEF1G	eukaryotic translation elongation factor 1 gamma [Source:VGNC Symbol
3122.61	-1.83655	3.88797e-33	1.18295e-31	ENSECAG00000025162	None	None
594.855	-12.84	5.38197e-33	1.63218e-31	ENSECAG00000023495	NKX2-5	NK2 homeobox 5 [Source:VGNC Symbol
354.742	-8.55109	6.34281e-33	1.91734e-31	ENSECAG00000016683	SMYD1	SET and MYND domain containing 1 [Source:VGNC Symbol
242.757	-3.13635	8.26704e-33	2.48691e-31	ENSECAG00000036130	ADRB1	adrenoceptor beta 1 [Source:HGNC Symbol
271.932	-2.67243	9.54189e-33	2.86579e-31	ENSECAG00000026879	TXNRD2	thioredoxin reductase 2 [Source:VGNC Symbol
846.127	-4.28681	9.65202e-33	2.89421e-31	ENSECAG00000007798	ME3	malic enzyme 3 [Source:VGNC Symbol
493.581	-2.92922	1.07965e-32	3.22186e-31	ENSECAG00000023344	USP28	ubiquitin specific peptidase 28 [Source:VGNC Symbol
998.556	-2.88621	1.23435e-32	3.6776e-31	ENSECAG00000020907	None	None
3614.02	-2.68261	1.44583e-32	4.29397e-31	ENSECAG00000015914	NDUFS1	NADH:ubiquinone oxidoreductase core subunit S1 [Source:VGNC Symbol
627.115	-2.96878	1.50182e-32	4.45318e-31	ENSECAG00000009917	TRPT1	tRNA phosphotransferase 1 [Source:VGNC Symbol
144280	-6.58375	1.98361e-32	5.86313e-31	ENSECAG00000027675	MT-ND4	mitochondrially encoded NADH:ubiquinone oxidoreductase core subunit 4 [Source:VGNC Symbol
795.56	-2.87645	2.19147e-32	6.45706e-31	ENSECAG00000024913	None	None
158.756	-2.67536	2.40087e-32	7.06288e-31	ENSECAG00000007020	C1H14orf28	chromosome 1 C14orf28 homolog [Source:VGNC Symbol
1181.21	-2.17286	2.98698e-32	8.7457e-31	ENSECAG00000023054	CLPP	caseinolytic mitochondrial matrix peptidase proteolytic subunit [Source:VGNC Symbol
422.997	-3.05629	3.296e-32	9.6203e-31	ENSECAG00000016897	ECSIT	ECSIT signaling integrator [Source:VGNC Symbol
884.932	-1.69849	3.57201e-32	1.03934e-30	ENSECAG00000017691	STOML2	stomatin like 2 [Source:VGNC Symbol
299.51	-2.5425	3.74343e-32	1.08752e-30	ENSECAG00000011086	PPP1R3B	protein phosphatase 1 regulatory subunit 3B [Source:VGNC Symbol
466.979	-2.10541	4.05091e-32	1.17502e-30	ENSECAG00000018201	PRADC1	protease associated domain containing 1 [Source:VGNC Symbol
117508	-7.58964	5.09692e-32	1.47613e-30	ENSECAG00000029274	ENSECAG00000029274	None
399.186	-2.27042	5.56485e-32	1.60666e-30	ENSECAG00000006182	COQ5	coenzyme Q5, methyltransferase [Source:VGNC Symbol
189.452	-3.15302	6.39624e-32	1.83533e-30	ENSECAG00000012473	COMTD1	catechol-O-methyltransferase domain containing 1 [Source:VGNC Symbol
231.19	-3.03329	9.35874e-32	2.67305e-30	ENSECAG00000008617	None	None
1491.42	-2.57224	1.21566e-31	3.46687e-30	ENSECAG00000022113	DECR1	2,4-dienoyl-CoA reductase 1 [Source:VGNC Symbol
140.125	-3.62746	1.36805e-31	3.88956e-30	ENSECAG00000013884	CACNB2	calcium voltage-gated channel auxiliary subunit beta 2 [Source:VGNC Symbol
74.0311	-5.08505	1.58326e-31	4.47415e-30	ENSECAG00000024617	ANO2	anoctamin 2 [Source:VGNC Symbol
744.036	-1.89915	2.15041e-31	6.06766e-30	ENSECAG00000008495	FAF1	Fas associated factor 1 [Source:VGNC Symbol
3726.42	-2.43381	2.34569e-31	6.60869e-30	ENSECAG00000015321	VDAC2	voltage dependent anion channel 2 [Source:VGNC Symbol
129.784	-8.70521	2.35867e-31	6.63524e-30	ENSECAG00000023749	MAPK4	mitogen-activated protein kinase 4 [Source:VGNC Symbol
394.072	-3.05463	2.61792e-31	7.34238e-30	ENSECAG00000022695	MAP1A	microtubule associated protein 1A [Source:VGNC Symbol
182.515	-4.23145	2.78377e-31	7.78545e-30	ENSECAG00000014451	None	None
876.722	-1.81885	2.78424e-31	7.78545e-30	ENSECAG00000016629	ARHGAP10	Rho GTPase activating protein 10 [Source:VGNC Symbol
134.512	-9.05569	3.31279e-31	9.24952e-30	ENSECAG00000021919	YIPF7	Yip1 domain family member 7 [Source:HGNC Symbol
161.994	-4.95378	4.10412e-31	1.14418e-29	ENSECAG00000005039	CORIN	corin, serine peptidase [Source:VGNC Symbol
530.316	-1.94992	4.21596e-31	1.17361e-29	ENSECAG00000024751	DMAC2	distal membrane arm assembly component 2 [Source:VGNC Symbol
382.32	-2.95603	6.09865e-31	1.68512e-29	ENSECAG00000023985	MTRES1	mitochondrial transcription rescue factor 1 [Source:VGNC Symbol
2598.72	-2.51938	7.72929e-31	2.12311e-29	ENSECAG00000011353	SLC49A3	solute carrier family 49 member 3 [Source:VGNC Symbol
1787.69	-2.41264	7.79938e-31	2.13921e-29	ENSECAG00000009904	NDUFV2	NADH:ubiquinone oxidoreductase core subunit V2 [Source:VGNC Symbol
2213.54	-2.37931	8.52185e-31	2.33051e-29	ENSECAG00000023715	ENSECAG00000023715	None
630.713	-2.34065	9.1014e-31	2.48536e-29	ENSECAG00000022067	KYAT1	kynurenine aminotransferase 1 [Source:VGNC Symbol
1535.52	-1.61616	9.68637e-31	2.63738e-29	ENSECAG00000028247	CIRBP	cold inducible RNA binding protein [Source:HGNC Symbol
1155.15	-3.10331	9.78524e-31	2.66042e-29	ENSECAG00000015836	NDUFA12	NADH:ubiquinone oxidoreductase subunit A12 [Source:VGNC Symbol
146.123	-6.74741	1.14504e-30	3.10409e-29	ENSECAG00000023199	COL24A1	collagen type XXIV alpha 1 chain [Source:VGNC Symbol
2563.1	-2.43525	1.42157e-30	3.83699e-29	ENSECAG00000022950	NDRG2	NDRG family member 2 [Source:VGNC Symbol
315.288	-2.17451	1.44328e-30	3.88997e-29	ENSECAG00000021925	PTDSS2	phosphatidylserine synthase 2 [Source:VGNC Symbol
6209.81	-2.29212	1.7662e-30	4.7466e-29	ENSECAG00000018880	CCNG1	cyclin G1 [Source:VGNC Symbol
298.356	-10.6243	3.54498e-30	9.4724e-29	ENSECAG00000000813	SCN5A	sodium voltage-gated channel alpha subunit 5 [Source:VGNC Symbol
1401.53	-1.8746	3.82271e-30	1.01999e-28	ENSECAG00000000037	HINT2	histidine triad nucleotide binding protein 2 [Source:VGNC Symbol
103.83	-5.41611	3.89254e-30	1.03566e-28	ENSECAG00000039189	NRTN	neurturin [Source:VGNC Symbol
1314.32	-2.39924	5.05417e-30	1.3409e-28	ENSECAG00000010259	TRIM45	tripartite motif containing 45 [Source:VGNC Symbol
150.177	-4.9163	5.40402e-30	1.43168e-28	ENSECAG00000024791	RGS11	regulator of G protein signaling 11 [Source:VGNC Symbol
159.857	-2.15956	6.2338e-30	1.64451e-28	ENSECAG00000014598	TACO1	translational activator of cytochrome c oxidase I [Source:VGNC Symbol
418.716	-3.13949	8.11786e-30	2.13851e-28	ENSECAG00000019644	DNAJC28	DnaJ heat shock protein family (Hsp40) member C28 [Source:VGNC Symbol
758.421	-3.57985	1.0589e-29	2.78162e-28	ENSECAG00000020263	ACOT13	acyl-CoA thioesterase 13 [Source:VGNC Symbol
5642.19	-2.25147	1.08532e-29	2.84702e-28	ENSECAG00000034595	None	None
2207.75	-1.94436	1.0994e-29	2.87989e-28	ENSECAG00000004389	MFF	mitochondrial fission factor [Source:VGNC Symbol
75.9642	-4.58342	1.18439e-29	3.09819e-28	ENSECAG00000022186	EFNA3	ephrin A3 [Source:HGNC Symbol
1332.36	-3.17304	1.20811e-29	3.15581e-28	ENSECAG00000010322	LDHD	lactate dehydrogenase D [Source:VGNC Symbol
596.329	-2.65676	1.43657e-29	3.73688e-28	ENSECAG00000014926	MRPL16	mitochondrial ribosomal protein L16 [Source:VGNC Symbol
1053.19	-2.71817	1.83964e-29	4.76544e-28	ENSECAG00000014853	NDUFA7	NADH:ubiquinone oxidoreductase subunit A7 [Source:VGNC Symbol
953.997	-2.17422	1.91823e-29	4.96211e-28	ENSECAG00000012059	OPLAH	5-oxoprolinase, ATP-hydrolysing [Source:VGNC Symbol
2697.5	-2.90295	2.32146e-29	5.98032e-28	ENSECAG00000006989	SELENOW	selenoprotein W [Source:VGNC Symbol
1079.98	-2.08006	2.50014e-29	6.43175e-28	ENSECAG00000018299	FKBP3	FKBP prolyl isomerase 3 [Source:VGNC Symbol
322.113	-2.01382	2.74472e-29	7.03183e-28	ENSECAG00000001140	None	None
96.6003	-3.72483	2.96629e-29	7.57867e-28	ENSECAG00000009779	SORCS2	sortilin related VPS10 domain containing receptor 2 [Source:VGNC Symbol
4217.69	-3.1146	4.02583e-29	1.02576e-27	ENSECAG00000020463	HSPB1	heat shock protein family B (small) member 1 [Source:VGNC Symbol
433.255	-2.31994	4.81322e-29	1.21972e-27	ENSECAG00000023167	None	None
503.593	-2.11946	4.91621e-29	1.24244e-27	ENSECAG00000020338	PLCD3	phospholipase C delta 3 [Source:VGNC Symbol
1240.2	-2.75703	5.01964e-29	1.26687e-27	ENSECAG00000039611	NDUFC2	NADH:ubiquinone oxidoreductase subunit C2 [Source:HGNC Symbol
3053.1	-3.35912	6.54718e-29	1.64349e-27	ENSECAG00000021455	ADISSP	adipose secreted signaling protein [Source:VGNC Symbol
162.417	-11.6774	7.22145e-29	1.80546e-27	ENSECAG00000013782	FITM1	fat storage inducing transmembrane protein 1 [Source:VGNC Symbol
477.549	-2.50056	1.2984e-28	3.2375e-27	ENSECAG00000016899	RETREG1	reticulophagy regulator 1 [Source:VGNC Symbol
348.046	-2.58151	1.34789e-28	3.35193e-27	ENSECAG00000005359	ENSECAG00000005359	None
221.021	-12.1337	1.43527e-28	3.56447e-27	ENSECAG00000004498	HSPB3	heat shock protein family B (small) member 3 [Source:HGNC Symbol
147.418	-3.01333	1.55801e-28	3.86414e-27	ENSECAG00000033595	CYGB	cytoglobin [Source:VGNC Symbol
134.689	-4.90967	1.70464e-28	4.21661e-27	ENSECAG00000004587	ANKRD34B	ankyrin repeat domain 34B [Source:VGNC Symbol
102.295	-4.2424	1.90834e-28	4.71423e-27	ENSECAG00000036164	None	None
248.26	-2.25964	2.02552e-28	4.98389e-27	ENSECAG00000024670	B3GNT8	UDP-GlcNAc:betaGal beta-1,3-N-acetylglucosaminyltransferase 8 [Source:VGNC Symbol
1003.53	-1.96975	2.03324e-28	4.99631e-27	ENSECAG00000010009	COG5	component of oligomeric golgi complex 5 [Source:VGNC Symbol
263.921	-1.86254	2.09398e-28	5.13204e-27	ENSECAG00000019760	SDHAF2	succinate dehydrogenase complex assembly factor 2 [Source:HGNC Symbol
720.363	-1.34022	2.11169e-28	5.16865e-27	ENSECAG00000035260	PANK4	pantothenate kinase 4 (inactive) [Source:VGNC Symbol
672.057	-2.06814	2.81953e-28	6.86515e-27	ENSECAG00000011340	MRPL24	mitochondrial ribosomal protein L24 [Source:VGNC Symbol
1137.34	-3.2552	3.0101e-28	7.31961e-27	ENSECAG00000010539	ENSECAG00000010539	None
1169.05	-3.30342	3.10938e-28	7.55117e-27	ENSECAG00000022291	CCDC69	coiled-coil domain containing 69 [Source:VGNC Symbol
1617.51	-2.31437	3.4165e-28	8.26473e-27	ENSECAG00000007051	FXR2	FMR1 autosomal homolog 2 [Source:VGNC Symbol
1090.27	-3.03068	3.55223e-28	8.58196e-27	ENSECAG00000000682	NDUFB5	NADH:ubiquinone oxidoreductase subunit B5 [Source:VGNC Symbol
228.118	-10.7748	4.26884e-28	1.02601e-26	ENSECAG00000022841	NMRK2	nicotinamide riboside kinase 2 [Source:VGNC Symbol
114.763	-2.29911	5.94973e-28	1.42816e-26	ENSECAG00000009849	ENSECAG00000009849	None
533.305	-3.04841	6.05164e-28	1.45076e-26	ENSECAG00000020275	MPC1	mitochondrial pyruvate carrier 1 [Source:VGNC Symbol
263.674	-3.52262	6.74809e-28	1.61564e-26	ENSECAG00000014190	LARP6	La ribonucleoprotein 6, translational regulator [Source:VGNC Symbol
4471.85	-2.63311	7.14047e-28	1.70521e-26	ENSECAG00000014247	TINAGL1	tubulointerstitial nephritis antigen like 1 [Source:VGNC Symbol
1441.33	-2.18133	7.21157e-28	1.71999e-26	ENSECAG00000024208	GRSF1	G-rich RNA sequence binding factor 1 [Source:VGNC Symbol
106.329	-6.48649	7.69506e-28	1.83296e-26	ENSECAG00000009075	MPZ	myelin protein zero [Source:VGNC Symbol
169.295	-11.756	7.97321e-28	1.89679e-26	ENSECAG00000003289	RAPSN	receptor associated protein of the synapse [Source:VGNC Symbol
403.73	-3.14622	8.80261e-28	2.08405e-26	ENSECAG00000029043	STBD1	starch binding domain 1 [Source:VGNC Symbol
195.805	-2.12791	9.38353e-28	2.21815e-26	ENSECAG00000001409	ZNF784	zinc finger protein 784 [Source:VGNC Symbol
902.346	-2.62929	9.43902e-28	2.22845e-26	ENSECAG00000013284	PTGR2	prostaglandin reductase 2 [Source:HGNC Symbol
272.163	-3.03071	1.14282e-27	2.69465e-26	ENSECAG00000011982	CISD3	CDGSH iron sulfur domain 3 [Source:VGNC Symbol
412.993	-3.70504	1.24338e-27	2.92436e-26	ENSECAG00000010097	ENSECAG00000010097	None
223.753	-7.38211	1.38304e-27	3.24875e-26	ENSECAG00000024565	PLAAT1	phospholipase A and acyltransferase 1 [Source:VGNC Symbol
249.813	-3.16817	1.76197e-27	4.11811e-26	ENSECAG00000019289	RTN4IP1	reticulon 4 interacting protein 1 [Source:VGNC Symbol
373.8	-3.08647	1.76092e-27	4.11811e-26	ENSECAG00000019940	AKAP6	A-kinase anchoring protein 6 [Source:VGNC Symbol
548.066	-4.48159	2.34072e-27	5.4367e-26	ENSECAG00000007419	ENSECAG00000007419	None
367.728	-3.37276	2.47367e-27	5.73122e-26	ENSECAG00000023295	MAGIX	MAGI family member, X-linked [Source:VGNC Symbol
4024.58	-3.41965	2.72604e-27	6.30811e-26	ENSECAG00000019394	ACAA2	acetyl-CoA acyltransferase 2 [Source:VGNC Symbol
338.875	-1.91206	3.026e-27	6.99354e-26	ENSECAG00000003539	GATB	glutamyl-tRNA amidotransferase subunit B [Source:VGNC Symbol
278.66	-3.28677	3.60588e-27	8.32341e-26	ENSECAG00000020914	ENSECAG00000020914	None
244.812	-5.30753	3.682e-27	8.48863e-26	ENSECAG00000013924	SERPIND1	serpin family D member 1 [Source:VGNC Symbol
2951.14	-2.37335	3.7048e-27	8.53064e-26	ENSECAG00000016568	CS	citrate synthase [Source:VGNC Symbol
153.034	-11.611	4.59555e-27	1.05426e-25	ENSECAG00000014370	TRIM55	tripartite motif containing 55 [Source:VGNC Symbol
814.507	-2.25591	5.04307e-27	1.15409e-25	ENSECAG00000014922	EPS8	epidermal growth factor receptor pathway substrate 8 [Source:VGNC Symbol
185.477	-8.99131	5.2771e-27	1.20617e-25	ENSECAG00000000693	VXN	vexin [Source:HGNC Symbol
367.545	-3.29482	5.85094e-27	1.33406e-25	ENSECAG00000013441	APOO	apolipoprotein O [Source:VGNC Symbol
58.9611	-6.86967	6.7723e-27	1.54037e-25	ENSECAG00000024147	SOX10	SRY-box transcription factor 10 [Source:VGNC Symbol
90.7425	-5.59701	6.88219e-27	1.56346e-25	ENSECAG00000017454	KIAA1755	KIAA1755 [Source:VGNC Symbol
1252.9	-2.28281	7.64434e-27	1.73027e-25	ENSECAG00000022520	NDUFA6	NADH:ubiquinone oxidoreductase subunit A6 [Source:VGNC Symbol
427.799	-2.4902	7.95236e-27	1.79781e-25	ENSECAG00000023627	ALKBH7	alkB homolog 7 [Source:VGNC Symbol
165.566	-11.7086	8.30262e-27	1.87472e-25	ENSECAG00000009657	None	None
293.676	-1.77521	8.91804e-27	2.01125e-25	ENSECAG00000029456	None	None
152.693	-11.5887	1.14015e-26	2.56204e-25	ENSECAG00000005380	None	None
1420.94	-3.33143	1.19636e-26	2.68512e-25	ENSECAG00000022939	None	None
1071.8	-1.7528	1.23935e-26	2.77825e-25	ENSECAG00000014943	NENF	neudesin neurotrophic factor [Source:VGNC Symbol
70.9038	-6.51507	1.37706e-26	3.07956e-25	ENSECAG00000034734	EBF3	EBF transcription factor 3 [Source:HGNC Symbol
1693.28	-3.05038	1.42254e-26	3.17365e-25	ENSECAG00000007647	COL5A3	collagen type V alpha 3 chain [Source:VGNC Symbol
5317.36	-3.37758	1.42594e-26	3.17743e-25	ENSECAG00000007882	None	None
70.7881	-4.56761	1.59208e-26	3.5392e-25	ENSECAG00000024247	REEP1	receptor accessory protein 1 [Source:HGNC Symbol
178.233	-6.96049	1.72018e-26	3.81487e-25	ENSECAG00000024589	PDIA2	protein disulfide isomerase family A member 2 [Source:HGNC Symbol
182.035	-3.66053	1.76194e-26	3.90285e-25	ENSECAG00000000179	SCN1B	sodium voltage-gated channel beta subunit 1 [Source:VGNC Symbol
604.312	-2.92377	1.81146e-26	4.00302e-25	ENSECAG00000015088	None	None
186.24	-4.32039	1.95639e-26	4.31308e-25	ENSECAG00000005235	PROB1	proline rich basic protein 1 [Source:VGNC Symbol
3602.08	-2.84699	2.016e-26	4.43925e-25	ENSECAG00000015725	HADHA	hydroxyacyl-CoA dehydrogenase trifunctional multienzyme complex subunit alpha [Source:VGNC Symbol
204.561	-2.92123	2.14433e-26	4.71626e-25	ENSECAG00000016798	MIEF2	mitochondrial elongation factor 2 [Source:VGNC Symbol
60.99	-7.36598	2.4093e-26	5.28657e-25	ENSECAG00000021863	PAQR9	progestin and adipoQ receptor family member 9 [Source:HGNC Symbol
538.947	-12.7042	2.58266e-26	5.65366e-25	ENSECAG00000013546	FBXO40	F-box protein 40 [Source:VGNC Symbol
832.805	-2.09857	2.76002e-26	6.02778e-25	ENSECAG00000019528	MKKS	MKKS centrosomal shuttling protein [Source:VGNC Symbol
374.854	-2.05573	2.93885e-26	6.40332e-25	ENSECAG00000023676	ZNF32	zinc finger protein 32 [Source:VGNC Symbol
128.906	-3.07033	2.97502e-26	6.47458e-25	ENSECAG00000008758	None	None
873.986	-2.7623	3.14429e-26	6.83498e-25	ENSECAG00000016744	PTGES2	prostaglandin E synthase 2 [Source:VGNC Symbol
5550.53	-1.76202	3.28553e-26	7.13368e-25	ENSECAG00000021805	LAMB2	laminin subunit beta 2 [Source:VGNC Symbol
772.297	-1.49571	4.34505e-26	9.40134e-25	ENSECAG00000008489	SYNRG	synergin gamma [Source:VGNC Symbol
1115.04	-2.11687	5.05115e-26	1.09164e-24	ENSECAG00000023640	None	None
343.556	-2.47445	5.17874e-26	1.11793e-24	ENSECAG00000011693	None	None
299.924	-3.77549	6.42318e-26	1.38336e-24	ENSECAG00000011551	KLHL31	kelch like family member 31 [Source:VGNC Symbol
142.133	-11.5005	6.65743e-26	1.43215e-24	ENSECAG00000020800	ENSECAG00000020800	None
536.654	-3.2289	7.02519e-26	1.50779e-24	ENSECAG00000020769	FGF1	fibroblast growth factor 1 [Source:VGNC Symbol
356.166	-2.68554	7.32865e-26	1.57111e-24	ENSECAG00000009052	ENSECAG00000009052	None
259.653	-2.10827	1.265e-25	2.69641e-24	ENSECAG00000010350	MLST8	MTOR associated protein, LST8 homolog [Source:HGNC Symbol
1198.11	-2.57823	1.31988e-25	2.80697e-24	ENSECAG00000036264	None	None
2493.99	-2.48613	1.37246e-25	2.90883e-24	ENSECAG00000024945	ECH1	enoyl-CoA hydratase 1 [Source:VGNC Symbol
55.9282	-6.34801	1.38503e-25	2.93215e-24	ENSECAG00000009353	AGMO	alkylglycerol monooxygenase [Source:VGNC Symbol
872.199	-2.08185	1.39446e-25	2.94875e-24	ENSECAG00000006587	RWDD1	RWD domain containing 1 [Source:VGNC Symbol
77.3707	-3.81973	1.45504e-25	3.07339e-24	ENSECAG00000023404	LRRC75B	leucine rich repeat containing 75B [Source:VGNC Symbol
149.658	-2.52338	1.51623e-25	3.19539e-24	ENSECAG00000012159	AMT	aminomethyltransferase [Source:HGNC Symbol
615.545	-1.85215	1.51566e-25	3.19539e-24	ENSECAG00000022115	MRPL48	mitochondrial ribosomal protein L48 [Source:VGNC Symbol
272.153	-3.19274	1.54258e-25	3.24726e-24	ENSECAG00000007378	None	None
921.969	-2.49007	1.59326e-25	3.34639e-24	ENSECAG00000015981	INPP5A	inositol polyphosphate-5-phosphatase A [Source:VGNC Symbol
1042.84	-2.01618	1.6088e-25	3.37523e-24	ENSECAG00000016517	None	None
137.872	-3.96508	1.63797e-25	3.43256e-24	ENSECAG00000029386	ENSECAG00000029386	None
120.855	-2.99927	1.68148e-25	3.51978e-24	ENSECAG00000004809	B3GALNT1	beta-1,3-N-acetylgalactosaminyltransferase 1 (globoside blood group) [Source:HGNC Symbol
1371.62	-1.46453	1.69569e-25	3.54555e-24	ENSECAG00000024976	OCIAD1	OCIA domain containing 1 [Source:VGNC Symbol
283.022	-1.6022	1.77719e-25	3.71179e-24	ENSECAG00000011077	MRPS14	mitochondrial ribosomal protein S14 [Source:VGNC Symbol
877.273	-2.47464	2.36895e-25	4.92567e-24	ENSECAG00000003535	G0S2	G0/G1 switch 2 [Source:VGNC Symbol
1381.95	-2.25988	2.6961e-25	5.59344e-24	ENSECAG00000015508	IPO13	importin 13 [Source:VGNC Symbol
1438.69	-5.24601	2.82353e-25	5.8448e-24	ENSECAG00000021162	CDH13	cadherin 13 [Source:VGNC Symbol
511.81	-2.11314	3.0427e-25	6.2915e-24	ENSECAG00000032139	None	None
127.972	-4.51467	3.60994e-25	7.40692e-24	ENSECAG00000031827	ENSECAG00000031827	None
172.417	-2.25118	3.89341e-25	7.97978e-24	ENSECAG00000008105	SEC61A2	SEC61 translocon subunit alpha 2 [Source:VGNC Symbol
86095.7	-6.70277	5.44637e-25	1.10896e-23	ENSECAG00000028173	ENSECAG00000028173	None
134.899	-7.9581	8.33039e-25	1.6815e-23	ENSECAG00000024621	ARHGDIG	Rho GDP dissociation inhibitor gamma [Source:VGNC Symbol
72.464	-4.09695	8.74461e-25	1.7632e-23	ENSECAG00000033164	ENSECAG00000033164	None
168.262	-2.47817	9.34191e-25	1.87552e-23	ENSECAG00000020273	MRPL2	mitochondrial ribosomal protein L2 [Source:VGNC Symbol
786.924	-3.33414	9.72371e-25	1.94589e-23	ENSECAG00000020721	PPM1L	protein phosphatase, Mg2+/Mn2+ dependent 1L [Source:VGNC Symbol
11398.2	-2.60564	1.00968e-24	2.01838e-23	ENSECAG00000023461	TMPO	thymopoietin [Source:VGNC Symbol
97.7488	-3.57358	1.11945e-24	2.23303e-23	ENSECAG00000035792	eca-mir-8988	eca-mir-8988 [Source:miRBase
3401.01	-4.13414	1.15732e-24	2.30119e-23	ENSECAG00000039018	HSPB6	heat shock protein family B (small) member 6 [Source:VGNC Symbol
857.745	-2.08888	1.36209e-24	2.70258e-23	ENSECAG00000013968	NAXE	NAD(P)HX epimerase [Source:VGNC Symbol
90.3726	-4.12279	1.40327e-24	2.78133e-23	ENSECAG00000020433	TENM3	teneurin transmembrane protein 3 [Source:VGNC Symbol
768.885	-1.88469	1.5535e-24	3.07257e-23	ENSECAG00000006800	WDR45	WD repeat domain 45 [Source:VGNC Symbol
1121.09	-2.67856	1.6224e-24	3.20545e-23	ENSECAG00000021086	ENSECAG00000021086	None
167.957	-2.72269	1.69404e-24	3.34344e-23	ENSECAG00000034739	ADORA2A	adenosine A2a receptor [Source:NCBI gene (formerly Entrezgene)
6076.39	-6.34224	1.7025e-24	3.35659e-23	ENSECAG00000031805	None	None
68.0903	-3.94763	2.13052e-24	4.18718e-23	ENSECAG00000014108	TNFRSF8	TNF receptor superfamily member 8 [Source:VGNC Symbol
289.643	-3.38356	2.1909e-24	4.29679e-23	ENSECAG00000016069	CLYBL	citramalyl-CoA lyase [Source:VGNC Symbol
441.854	-3.36147	2.41759e-24	4.73142e-23	ENSECAG00000024847	DGAT2	diacylglycerol O-acyltransferase 2 [Source:VGNC Symbol
97.3532	-10.9509	2.77631e-24	5.41076e-23	ENSECAG00000009440	TYRP1	tyrosinase related protein 1 [Source:VGNC Symbol
416.796	-2.24221	2.80095e-24	5.45308e-23	ENSECAG00000009436	HCCS	holocytochrome c synthase [Source:VGNC Symbol
102.876	-2.79923	3.24295e-24	6.29389e-23	ENSECAG00000035355	SMIM8	small integral membrane protein 8 [Source:VGNC Symbol
100.302	-10.9931	3.93604e-24	7.59948e-23	ENSECAG00000017403	IRX4	iroquois homeobox 4 [Source:VGNC Symbol
126.792	-7.01563	4.01146e-24	7.73709e-23	ENSECAG00000031442	FGF16	fibroblast growth factor 16 [Source:VGNC Symbol
77.9678	-10.6494	4.13688e-24	7.97076e-23	ENSECAG00000034186	CACNG6	calcium voltage-gated channel auxiliary subunit gamma 6 [Source:VGNC Symbol
259.826	-2.12491	4.19263e-24	8.06153e-23	ENSECAG00000021041	None	None
1913.37	-2.48771	5.4899e-24	1.05018e-22	ENSECAG00000009841	AKAP1	A-kinase anchoring protein 1 [Source:VGNC Symbol
69.8291	-3.22882	5.92352e-24	1.12849e-22	ENSECAG00000023319	None	None
84.6393	-6.2054	7.49324e-24	1.42173e-22	ENSECAG00000018082	NRIP2	nuclear receptor interacting protein 2 [Source:VGNC Symbol
42.1018	-5.55679	7.89264e-24	1.49447e-22	ENSECAG00000017280	MAPK10	mitogen-activated protein kinase 10 [Source:VGNC Symbol
1473.27	-3.307	8.88735e-24	1.67771e-22	ENSECAG00000015180	NEXN	nexilin F-actin binding protein [Source:VGNC Symbol
285.621	-1.95248	8.98362e-24	1.69417e-22	ENSECAG00000013761	ZNF576	zinc finger protein 576 [Source:VGNC Symbol
165.947	-3.9292	9.29651e-24	1.75141e-22	ENSECAG00000035647	None	None
298.08	-2.77869	9.5978e-24	1.80452e-22	ENSECAG00000003259	FLYWCH1	FLYWCH-type zinc finger 1 [Source:VGNC Symbol
637.969	-1.83563	1.08653e-23	2.03668e-22	ENSECAG00000019121	TRAP1	TNF receptor associated protein 1 [Source:VGNC Symbol
12683.4	-3.07929	1.14635e-23	2.14665e-22	ENSECAG00000011331	LDHB	lactate dehydrogenase B [Source:VGNC Symbol
655.576	-3.05279	1.25129e-23	2.33847e-22	ENSECAG00000017934	LRSAM1	leucine rich repeat and sterile alpha motif containing 1 [Source:VGNC Symbol
1125.26	-1.8392	1.26127e-23	2.35004e-22	ENSECAG00000008176	GALT	galactose-1-phosphate uridylyltransferase [Source:VGNC Symbol
2739.16	-2.69579	1.26452e-23	2.35376e-22	ENSECAG00000021700	FLT1	fms related receptor tyrosine kinase 1 [Source:VGNC Symbol
53.2574	-3.6178	1.40268e-23	2.60312e-22	ENSECAG00000005417	TMEM177	transmembrane protein 177 [Source:VGNC Symbol
1655.91	-1.54622	1.42109e-23	2.63467e-22	ENSECAG00000008411	ADAM15	ADAM metallopeptidase domain 15 [Source:VGNC Symbol
1570.68	-1.69095	1.5532e-23	2.87674e-22	ENSECAG00000017033	FBXW5	F-box and WD repeat domain containing 5 [Source:VGNC Symbol
471.677	-2.3128	1.58235e-23	2.92783e-22	ENSECAG00000030329	STON1	stonin 1 [Source:HGNC Symbol
451.826	-2.97876	1.70553e-23	3.14949e-22	ENSECAG00000010830	MMP11	matrix metallopeptidase 11 [Source:VGNC Symbol
130.72	-9.98129	1.72983e-23	3.19121e-22	ENSECAG00000035758	None	None
1125.36	-3.63984	1.80648e-23	3.32602e-22	ENSECAG00000010145	LPL	lipoprotein lipase [Source:VGNC Symbol
2176.24	-2.67395	1.8284e-23	3.35975e-22	ENSECAG00000025103	PACSIN3	protein kinase C and casein kinase substrate in neurons 3 [Source:VGNC Symbol
107.387	-4.14467	2.3059e-23	4.20404e-22	ENSECAG00000009767	P2RX1	purinergic receptor P2X 1 [Source:VGNC Symbol
792.654	-1.57886	2.46918e-23	4.48988e-22	ENSECAG00000017449	PNPLA7	patatin like phospholipase domain containing 7 [Source:VGNC Symbol
1105.98	-2.56101	2.61907e-23	4.7564e-22	ENSECAG00000024721	NIPSNAP2	nipsnap homolog 2 [Source:VGNC Symbol
245.745	-2.32149	2.70675e-23	4.90608e-22	ENSECAG00000029827	None	None
140.48	-4.66621	2.83728e-23	5.13269e-22	ENSECAG00000008762	HOGA1	4-hydroxy-2-oxoglutarate aldolase 1 [Source:VGNC Symbol
110.24	-2.19468	3.15285e-23	5.68702e-22	ENSECAG00000038773	ENSECAG00000038773	None
72.8872	-3.58489	3.21112e-23	5.78652e-22	ENSECAG00000021182	TNFSF4	TNF superfamily member 4 [Source:VGNC Symbol
261.924	-4.19056	3.34495e-23	6.02188e-22	ENSECAG00000011720	METTL7B	methyltransferase like 7B [Source:VGNC Symbol
87.4596	-8.4975	3.71013e-23	6.66644e-22	ENSECAG00000039427	None	None
2532.6	-14.2375	4.03278e-23	7.2253e-22	ENSECAG00000018912	MYL7	myosin light chain 7 [Source:VGNC Symbol
638.716	-4.29311	4.63992e-23	8.29714e-22	ENSECAG00000002111	ITIH4	inter-alpha-trypsin inhibitor heavy chain 4 [Source:VGNC Symbol
1018.38	-2.82189	4.68027e-23	8.36127e-22	ENSECAG00000009537	BOLA3	bolA family member 3 [Source:VGNC Symbol
275.448	-1.8863	5.16013e-23	9.20972e-22	ENSECAG00000022016	NAPB	NSF attachment protein beta [Source:VGNC Symbol
145.608	-3.11266	5.22215e-23	9.3115e-22	ENSECAG00000004353	FAHD1	fumarylacetoacetate hydrolase domain containing 1 [Source:VGNC Symbol
125.953	-2.22548	5.7346e-23	1.01863e-21	ENSECAG00000012241	SLC51B	solute carrier family 51 subunit beta [Source:VGNC Symbol
2157.4	-1.65215	7.39661e-23	1.30392e-21	ENSECAG00000012630	EDF1	endothelial differentiation related factor 1 [Source:VGNC Symbol
2720.44	-1.87837	7.8728e-23	1.38524e-21	ENSECAG00000023953	OGDH	oxoglutarate dehydrogenase [Source:VGNC Symbol
619.767	-3.47826	8.49296e-23	1.48874e-21	ENSECAG00000013965	SLC6A8	solute carrier family 6 member 8 [Source:VGNC Symbol
2167.2	-2.02525	8.75637e-23	1.53204e-21	ENSECAG00000024789	RANBP3	RAN binding protein 3 [Source:VGNC Symbol
321.219	-1.70904	9.28169e-23	1.62091e-21	ENSECAG00000027735	TUBG1	tubulin gamma 1 [Source:HGNC Symbol
295.288	-2.22521	9.90383e-23	1.72632e-21	ENSECAG00000015554	CYYR1	cysteine and tyrosine rich 1 [Source:VGNC Symbol
727.671	-2.59375	1.00297e-22	1.745e-21	ENSECAG00000014427	GPC1	glypican 1 [Source:VGNC Symbol
100.76	-3.29442	1.00656e-22	1.74961e-21	ENSECAG00000036514	None	None
1111.3	-1.50936	1.02332e-22	1.7771e-21	ENSECAG00000011975	TMEM147	transmembrane protein 147 [Source:VGNC Symbol
314.867	-2.08201	1.10339e-22	1.9108e-21	ENSECAG00000018172	MRPL22	mitochondrial ribosomal protein L22 [Source:VGNC Symbol
91.5565	-8.93829	1.12661e-22	1.9492e-21	ENSECAG00000022549	PCARE	photoreceptor cilium actin regulator [Source:VGNC Symbol
513.073	-1.79228	1.14919e-22	1.98642e-21	ENSECAG00000001235	TIMM50	translocase of inner mitochondrial membrane 50 [Source:VGNC Symbol
1310.03	-1.49483	1.22616e-22	2.11555e-21	ENSECAG00000009997	KLHDC2	kelch domain containing 2 [Source:VGNC Symbol
99.8206	-9.00229	1.25966e-22	2.17135e-21	ENSECAG00000014625	SCN7A	sodium voltage-gated channel alpha subunit 7 [Source:VGNC Symbol
347.585	-2.76034	1.38171e-22	2.37514e-21	ENSECAG00000009689	GAMT	guanidinoacetate N-methyltransferase [Source:VGNC Symbol
271.311	-2.09848	1.38596e-22	2.38026e-21	ENSECAG00000022302	ASB8	ankyrin repeat and SOCS box containing 8 [Source:VGNC Symbol
295.674	-2.37728	1.45378e-22	2.49213e-21	ENSECAG00000020718	SEPTIN5	septin 5 [Source:VGNC Symbol
278.042	-2.40076	1.48155e-22	2.53509e-21	ENSECAG00000019387	None	None
1546.92	-2.29536	1.75447e-22	2.9802e-21	ENSECAG00000023592	YBX1	Y-box binding protein 1 [Source:VGNC Symbol
96.541	-3.38471	1.82299e-22	3.09378e-21	ENSECAG00000007265	None	None
62.7298	-4.51068	1.899e-22	3.21984e-21	ENSECAG00000021101	LGI4	leucine rich repeat LGI family member 4 [Source:VGNC Symbol
394.002	-1.36864	1.96556e-22	3.32664e-21	ENSECAG00000007302	DIS3L	DIS3 like exosome 3'-5' exoribonuclease [Source:VGNC Symbol
337.789	-1.48587	2.02428e-22	3.42292e-21	ENSECAG00000013793	ACAD10	acyl-CoA dehydrogenase family member 10 [Source:VGNC Symbol
1590.93	-1.7645	2.14838e-22	3.62292e-21	ENSECAG00000023269	GMPS	guanine monophosphate synthase [Source:VGNC Symbol
587.242	-2.75289	2.61765e-22	4.39439e-21	ENSECAG00000001688	PCSK6	proprotein convertase subtilisin/kexin type 6 [Source:VGNC Symbol
528.507	-1.28397	2.80257e-22	4.7006e-21	ENSECAG00000018000	None	None
102.091	-4.19263	2.80596e-22	4.70206e-21	ENSECAG00000017690	TMEM266	transmembrane protein 266 [Source:VGNC Symbol
240.605	-10.8645	2.81331e-22	4.71016e-21	ENSECAG00000019710	NT5C1A	5'-nucleotidase, cytosolic IA [Source:VGNC Symbol
459.891	-2.71252	2.88318e-22	4.82279e-21	ENSECAG00000007527	ADAMTS7	ADAM metallopeptidase with thrombospondin type 1 motif 7 [Source:VGNC Symbol
596.987	-1.7879	2.96228e-22	4.95067e-21	ENSECAG00000011134	PRKAG1	protein kinase AMP-activated non-catalytic subunit gamma 1 [Source:VGNC Symbol
2605.05	-4.86069	2.97753e-22	4.9717e-21	ENSECAG00000008916	ANKRD2	ankyrin repeat domain 2 [Source:VGNC Symbol
175.834	-1.93726	3.13701e-22	5.22395e-21	ENSECAG00000016697	MTIF3	mitochondrial translational initiation factor 3 [Source:VGNC Symbol
60.4096	-4.68169	3.30462e-22	5.49817e-21	ENSECAG00000007984	ENSECAG00000007984	None
1167.81	-2.8288	3.61027e-22	6.00135e-21	ENSECAG00000000861	CHCHD3	coiled-coil-helix-coiled-coil-helix domain containing 3 [Source:VGNC Symbol
68.2346	-10.4156	3.69436e-22	6.13021e-21	ENSECAG00000010548	PNMT	phenylethanolamine N-methyltransferase [Source:VGNC Symbol
74.6205	-8.17742	3.76025e-22	6.234e-21	ENSECAG00000008248	CTNNA3	catenin alpha 3 [Source:HGNC Symbol
933.222	-2.22504	4.04096e-22	6.68156e-21	ENSECAG00000003512	PCYT2	phosphate cytidylyltransferase 2, ethanolamine [Source:VGNC Symbol
113.516	-6.42648	5.58876e-22	9.1757e-21	ENSECAG00000020345	ESPN	espin [Source:VGNC Symbol
359.148	-3.08856	5.96017e-22	9.75971e-21	ENSECAG00000017928	None	None
124.992	-2.21074	6.85458e-22	1.11948e-20	ENSECAG00000001088	LARP1B	La ribonucleoprotein 1B [Source:VGNC Symbol
544.097	-2.3345	7.60269e-22	1.23733e-20	ENSECAG00000012021	ST3GAL3	ST3 beta-galactoside alpha-2,3-sialyltransferase 3 [Source:VGNC Symbol
266.246	-1.65601	8.13808e-22	1.32216e-20	ENSECAG00000012378	NDUFAF1	NADH:ubiquinone oxidoreductase complex assembly factor 1 [Source:VGNC Symbol
2076.89	-2.48526	9.07508e-22	1.47054e-20	ENSECAG00000012365	VDAC1	voltage dependent anion channel 1 [Source:VGNC Symbol
1024.73	-2.00172	9.18813e-22	1.48757e-20	ENSECAG00000000273	DLST	dihydrolipoamide S-succinyltransferase [Source:VGNC Symbol
111.771	-2.87914	9.84587e-22	1.59129e-20	ENSECAG00000009733	CD52	CD52 molecule [Source:VGNC Symbol
1569.16	-2.07859	1.00205e-21	1.61812e-20	ENSECAG00000000413	DCAF6	DDB1 and CUL4 associated factor 6 [Source:VGNC Symbol
161.084	-1.83109	1.0212e-21	1.64762e-20	ENSECAG00000023543	BNIP1	BCL2 interacting protein 1 [Source:VGNC Symbol
267.546	-2.02234	1.25529e-21	2.02355e-20	ENSECAG00000021867	MRPS7	mitochondrial ribosomal protein S7 [Source:VGNC Symbol
72.4083	-4.90299	1.33424e-21	2.14896e-20	ENSECAG00000010553	NGF	nerve growth factor [Source:VGNC Symbol
936.33	-3.43478	1.34438e-21	2.16342e-20	ENSECAG00000000511	CFL2	cofilin 2 [Source:VGNC Symbol
264.623	-2.56362	1.38237e-21	2.21881e-20	ENSECAG00000018327	None	None
240.763	-2.15273	1.42925e-21	2.29012e-20	ENSECAG00000014947	OPN3	opsin 3 [Source:VGNC Symbol
59.1846	-5.87438	1.54976e-21	2.48108e-20	ENSECAG00000019144	CPNE4	copine 4 [Source:VGNC Symbol
63.5006	-3.18402	1.74976e-21	2.79886e-20	ENSECAG00000024660	DPF3	double PHD fingers 3 [Source:VGNC Symbol
343.288	-2.04855	1.89452e-21	3.02782e-20	ENSECAG00000023230	SDR39U1	short chain dehydrogenase/reductase family 39U member 1 [Source:VGNC Symbol
463.772	-2.59492	2.03606e-21	3.24292e-20	ENSECAG00000021932	NMNAT3	nicotinamide nucleotide adenylyltransferase 3 [Source:VGNC Symbol
229.755	-1.86235	2.07731e-21	3.3058e-20	ENSECAG00000024273	PDLIM4	PDZ and LIM domain 4 [Source:VGNC Symbol
896.098	-1.13974	2.23457e-21	3.54999e-20	ENSECAG00000010996	None	None
351.216	-1.80449	2.34575e-21	3.71398e-20	ENSECAG00000020565	None	None
225.542	-2.16238	2.35475e-21	3.72506e-20	ENSECAG00000023248	RSAD1	radical S-adenosyl methionine domain containing 1 [Source:VGNC Symbol
499.852	-2.60232	2.46236e-21	3.8854e-20	ENSECAG00000010580	TMEM126A	transmembrane protein 126A [Source:VGNC Symbol
401.051	-3.27899	2.48589e-21	3.91921e-20	ENSECAG00000021078	GRB14	growth factor receptor bound protein 14 [Source:VGNC Symbol
546.544	-1.80493	2.71057e-21	4.26264e-20	ENSECAG00000006865	None	None
1524.5	-2.28557	2.85958e-21	4.49318e-20	ENSECAG00000011122	SUCLA2	succinate-CoA ligase ADP-forming subunit beta [Source:VGNC Symbol
148.991	-11.5591	3.05596e-21	4.7977e-20	ENSECAG00000005327	HAND1	heart and neural crest derivatives expressed 1 [Source:VGNC Symbol
79.3605	-9.93199	3.15825e-21	4.94996e-20	ENSECAG00000034896	None	None
703.308	-2.53014	3.58539e-21	5.60999e-20	ENSECAG00000020912	DTNA	dystrobrevin alpha [Source:VGNC Symbol
331.471	-2.06634	4.99721e-21	7.74111e-20	ENSECAG00000033065	None	None
1090.14	-1.63923	5.04055e-21	7.80177e-20	ENSECAG00000013789	EPN2	epsin 2 [Source:VGNC Symbol
477.401	-4.29135	5.88512e-21	9.04892e-20	ENSECAG00000010454	MYOC	myocilin [Source:VGNC Symbol
966.628	-2.07189	6.0233e-21	9.25375e-20	ENSECAG00000015830	CLUH	clustered mitochondria homolog [Source:VGNC Symbol
403.671	-1.31904	6.75121e-21	1.0328e-19	ENSECAG00000001830	TRAPPC5	trafficking protein particle complex subunit 5 [Source:VGNC Symbol
266.858	-1.92727	6.75574e-21	1.0328e-19	ENSECAG00000010180	TOMM40L	translocase of outer mitochondrial membrane 40 like [Source:VGNC Symbol
359.172	-2.33017	7.66583e-21	1.16905e-19	ENSECAG00000019096	CACNA1C	calcium voltage-gated channel subunit alpha1 C [Source:VGNC Symbol
60.9166	-3.74397	7.71457e-21	1.17457e-19	ENSECAG00000030541	None	None
670.689	-1.9629	7.93481e-21	1.20613e-19	ENSECAG00000013737	MRPL11	mitochondrial ribosomal protein L11 [Source:VGNC Symbol
78.4469	-9.93312	8.05566e-21	1.22251e-19	ENSECAG00000037281	None	None
258.698	-2.02465	8.12496e-21	1.23202e-19	ENSECAG00000014836	TIMM8B	translocase of inner mitochondrial membrane 8 homolog B [Source:VGNC Symbol
166.518	-2.97925	8.15299e-21	1.23527e-19	ENSECAG00000032966	ENSECAG00000032966	None
381.175	-2.00599	8.19257e-21	1.24026e-19	ENSECAG00000000096	SLC20A2	solute carrier family 20 member 2 [Source:VGNC Symbol
57.2742	-7.81105	8.21838e-21	1.24315e-19	ENSECAG00000018580	KLHL40	kelch like family member 40 [Source:VGNC Symbol
50.0594	-7.3371	8.24712e-21	1.24649e-19	ENSECAG00000012395	S100B	S100 calcium binding protein B [Source:VGNC Symbol
772.163	-2.91031	8.63392e-21	1.3039e-19	ENSECAG00000010011	None	None
366.404	-1.64143	8.9158e-21	1.34538e-19	ENSECAG00000008125	COX20	cytochrome c oxidase assembly factor COX20 [Source:VGNC Symbol
3690.56	-3.02232	9.00229e-21	1.35733e-19	ENSECAG00000011735	ITGA7	integrin subunit alpha 7 [Source:VGNC Symbol
968.55	-1.93165	9.0223e-21	1.35925e-19	ENSECAG00000003503	DNAJA3	DnaJ heat shock protein family (Hsp40) member A3 [Source:VGNC Symbol
205.759	-2.55174	9.3545e-21	1.40816e-19	ENSECAG00000029823	ENSECAG00000029823	None
1260.89	-1.33588	9.92183e-21	1.49236e-19	ENSECAG00000018645	SPG7	SPG7 matrix AAA peptidase subunit, paraplegin [Source:VGNC Symbol
49.5306	-3.52349	1.05002e-20	1.57681e-19	ENSECAG00000038911	ENSECAG00000038911	None
351.594	-1.63555	1.14531e-20	1.71438e-19	ENSECAG00000014461	HARS2	histidyl-tRNA synthetase 2, mitochondrial [Source:VGNC Symbol
46.0796	-6.81942	1.1588e-20	1.73318e-19	ENSECAG00000008880	SLC22A16	solute carrier family 22 member 16 [Source:VGNC Symbol
488.264	-1.93315	1.35791e-20	2.02448e-19	ENSECAG00000016632	PPIP5K2	diphosphoinositol pentakisphosphate kinase 2 [Source:VGNC Symbol
250.759	-2.04274	1.39256e-20	2.07283e-19	ENSECAG00000038285	None	None
260.507	-1.31167	1.57978e-20	2.34776e-19	ENSECAG00000016297	SUPV3L1	Suv3 like RNA helicase [Source:VGNC Symbol
114.512	-1.8598	1.69435e-20	2.51602e-19	ENSECAG00000030400	None	None
567.408	-5.69437	1.72065e-20	2.55305e-19	ENSECAG00000031636	PLIN5	perilipin 5 [Source:VGNC Symbol
59.09	-10.196	1.90458e-20	2.81924e-19	ENSECAG00000037901	None	None
57.5995	-10.1916	1.9276e-20	2.85105e-19	ENSECAG00000013530	SLC35F4	solute carrier family 35 member F4 [Source:VGNC Symbol
1394.19	-3.33772	1.93171e-20	2.85486e-19	ENSECAG00000029421	HSPA2	heat shock protein family A (Hsp70) member 2 [Source:HGNC Symbol
571.151	-2.14355	2.08537e-20	3.07951e-19	ENSECAG00000008287	SLC39A14	solute carrier family 39 member 14 [Source:VGNC Symbol
266.65	-2.66035	2.3418e-20	3.45272e-19	ENSECAG00000019978	UBE2D4	ubiquitin conjugating enzyme E2 D4 (putative) [Source:HGNC Symbol
89.3733	-3.55891	2.72879e-20	4.0106e-19	ENSECAG00000038220	eca-mir-8948	eca-mir-8948 [Source:miRBase
452.857	-3.61861	3.12065e-20	4.57573e-19	ENSECAG00000013111	LGR4	leucine rich repeat containing G protein-coupled receptor 4 [Source:VGNC Symbol
449.518	-2.18431	3.23062e-20	4.72953e-19	ENSECAG00000020015	BMP6	bone morphotic protein 6 [Source:VGNC Symbol
1221.96	-1.53693	3.3197e-20	4.85234e-19	ENSECAG00000007976	EEF1D	eukaryotic translation elongation factor 1 delta [Source:VGNC Symbol
358.993	-1.75717	3.37218e-20	4.92518e-19	ENSECAG00000009876	MRPL40	mitochondrial ribosomal protein L40 [Source:VGNC Symbol
1336.99	-2.88013	4.256e-20	6.19179e-19	ENSECAG00000013685	None	None
3048.82	-2.95293	4.33287e-20	6.2938e-19	ENSECAG00000018312	OXCT1	3-oxoacid CoA-transferase 1 [Source:VGNC Symbol
66.4756	-8.09257	4.53019e-20	6.56508e-19	ENSECAG00000001276	KCNJ3	potassium inwardly rectifying channel subfamily J member 3 [Source:VGNC Symbol
715.079	-2.88165	4.69278e-20	6.79542e-19	ENSECAG00000031387	ENSECAG00000031387	None
450.755	-1.41336	5.08862e-20	7.34823e-19	ENSECAG00000018063	D2HGDH	D-2-hydroxyglutarate dehydrogenase [Source:VGNC Symbol
29.2084	-4.03113	5.39402e-20	7.76863e-19	ENSECAG00000032715	None	None
360.156	-1.82748	5.47413e-20	7.87186e-19	ENSECAG00000025085	MRRF	mitochondrial ribosome recycling factor [Source:VGNC Symbol
47.8039	-3.40766	5.59899e-20	8.03901e-19	ENSECAG00000020074	ABCC8	ATP binding cassette subfamily C member 8 [Source:VGNC Symbol
1099.54	-1.6333	6.2148e-20	8.89579e-19	ENSECAG00000013929	TXN2	thioredoxin 2 [Source:VGNC Symbol
72.5389	-10.5164	6.40856e-20	9.14507e-19	ENSECAG00000009378	ASB18	ankyrin repeat and SOCS box containing 18 [Source:VGNC Symbol
524.909	-1.70034	6.65315e-20	9.46513e-19	ENSECAG00000026826	CHCHD5	coiled-coil-helix-coiled-coil-helix domain containing 5 [Source:HGNC Symbol
241.359	-2.47964	6.74889e-20	9.59402e-19	ENSECAG00000008888	PTH1R	parathyroid hormone 1 receptor [Source:VGNC Symbol
124.172	-4.02756	7.02167e-20	9.97419e-19	ENSECAG00000005983	PHKG1	phosphorylase kinase catalytic subunit gamma 1 [Source:VGNC Symbol
497.883	-2.10636	7.31047e-20	1.03765e-18	ENSECAG00000000007	TMEM70	transmembrane protein 70 [Source:VGNC Symbol
1639.53	-1.38351	8.11426e-20	1.14912e-18	ENSECAG00000016467	None	None
1263.27	-2.61563	8.22075e-20	1.16332e-18	ENSECAG00000008866	MAST2	microtubule associated serine/threonine kinase 2 [Source:VGNC Symbol
688.646	-1.79388	8.27013e-20	1.16853e-18	ENSECAG00000014621	MRPS24	mitochondrial ribosomal protein S24 [Source:VGNC Symbol
526.211	-1.384	8.87752e-20	1.2534e-18	ENSECAG00000033569	None	None
318.973	-2.04906	9.61243e-20	1.35511e-18	ENSECAG00000012682	None	None
259.722	-2.13068	9.88911e-20	1.39201e-18	ENSECAG00000037029	FNDC4	fibronectin type III domain containing 4 [Source:HGNC Symbol
53.6074	-10.1229	9.9572e-20	1.40054e-18	ENSECAG00000026012	MIR133A1	microRNA 133a-1 [Source:HGNC Symbol
281.618	-1.65813	1.0033e-19	1.40802e-18	ENSECAG00000001440	LSM7	LSM7 homolog, U6 small nuclear RNA and mRNA degradation associated [Source:VGNC Symbol
1379.79	-1.47639	1.00303e-19	1.40802e-18	ENSECAG00000023415	PSMB7	proteasome 20S subunit beta 7 [Source:VGNC Symbol
322.826	-1.42316	1.04974e-19	1.47208e-18	ENSECAG00000000138	ACVR2A	activin A receptor type 2A [Source:VGNC Symbol
218.416	-1.71488	1.0576e-19	1.48199e-18	ENSECAG00000022429	DMAC2L	distal membrane arm assembly component 2 like [Source:VGNC Symbol
250.997	-2.20634	1.22165e-19	1.70292e-18	ENSECAG00000007492	C14H5orf63	chromosome 14 C5orf63 homolog [Source:VGNC Symbol
53.1929	-10.1128	1.22112e-19	1.70292e-18	ENSECAG00000035482	None	None
283.706	-2.06455	1.23381e-19	1.71858e-18	ENSECAG00000017332	UQCC3	ubiquinol-cytochrome c reductase complex assembly factor 3 [Source:VGNC Symbol
2188.25	-11.4764	1.27549e-19	1.77531e-18	ENSECAG00000004388	C24H14orf180	chromosome 24 C14orf180 homolog [Source:VGNC Symbol
289.569	-2.95921	1.29852e-19	1.80467e-18	ENSECAG00000009956	TMEM88	transmembrane protein 88 [Source:VGNC Symbol
7683.51	-2.63073	1.39332e-19	1.93354e-18	ENSECAG00000020413	DCN	decorin [Source:VGNC Symbol
2075.28	-2.95848	1.40012e-19	1.94154e-18	ENSECAG00000019861	CCDC80	coiled-coil domain containing 80 [Source:VGNC Symbol
25.7411	-5.49924	1.4704e-19	2.03748e-18	ENSECAG00000019905	NOX1	NADPH oxidase 1 [Source:VGNC Symbol
377.865	-1.82535	1.58761e-19	2.19311e-18	ENSECAG00000026883	RNF7	ring finger protein 7 [Source:VGNC Symbol
1029.38	-2.45657	1.5886e-19	2.19311e-18	ENSECAG00000032711	POLRMT	RNA polymerase mitochondrial [Source:VGNC Symbol
937.552	-1.98916	1.86737e-19	2.56467e-18	ENSECAG00000000477	ENSECAG00000000477	None
319.143	-4.27549	1.95189e-19	2.67879e-18	ENSECAG00000021663	SMOC1	SPARC related modular calcium binding 1 [Source:VGNC Symbol
64.6606	-10.379	2.0026e-19	2.74434e-18	ENSECAG00000028471	None	None
1464.18	-1.58846	2.0204e-19	2.76468e-18	ENSECAG00000015615	OXA1L	OXA1L mitochondrial inner membrane protein [Source:VGNC Symbol
275.704	-2.55849	2.02887e-19	2.77423e-18	ENSECAG00000024459	MARK1	microtubule affinity regulating kinase 1 [Source:VGNC Symbol
406.98	-2.02706	2.12072e-19	2.89345e-18	ENSECAG00000011007	ACAD8	acyl-CoA dehydrogenase family member 8 [Source:VGNC Symbol
907.413	-1.44427	2.21259e-19	3.01e-18	ENSECAG00000012420	APEH	acylaminoacyl-peptide hydrolase [Source:VGNC Symbol
343.34	-1.31138	2.31508e-19	3.14483e-18	ENSECAG00000016833	TIMM21	translocase of inner mitochondrial membrane 21 [Source:VGNC Symbol
523.305	-2.27119	2.36163e-19	3.20573e-18	ENSECAG00000015840	PODN	podocan [Source:VGNC Symbol
3255.02	-1.69244	2.38006e-19	3.22839e-18	ENSECAG00000014984	PGK1	phosphoglycerate kinase 1 [Source:VGNC Symbol
200.161	-2.42423	2.4298e-19	3.29347e-18	ENSECAG00000026993	CEBPZOS	CEBPZ opposite strand [Source:VGNC Symbol
1554.39	-2.37023	2.75954e-19	3.73228e-18	ENSECAG00000016077	NNT	nicotinamide nucleotide transhydrogenase [Source:VGNC Symbol
80.0798	-9.2418	3.59901e-19	4.83263e-18	ENSECAG00000001367	None	None
48.0609	-7.13586	3.828e-19	5.13271e-18	ENSECAG00000021017	SLC22A2	solute carrier family 22 member 2 [Source:VGNC Symbol
38.0872	-5.72181	3.94735e-19	5.28894e-18	ENSECAG00000005787	TBX18	T-box transcription factor 18 [Source:VGNC Symbol
44.4919	-4.37339	3.99112e-19	5.33991e-18	ENSECAG00000033677	None	None
114.529	-4.4899	4.01317e-19	5.36556e-18	ENSECAG00000023334	STRIP2	striatin interacting protein 2 [Source:VGNC Symbol
1309.76	-1.54397	4.15975e-19	5.54961e-18	ENSECAG00000011120	THRA	thyroid hormone receptor alpha [Source:VGNC Symbol
377.658	-3.26752	4.85493e-19	6.45397e-18	ENSECAG00000022552	None	None
74.8472	-9.84285	5.06514e-19	6.72384e-18	ENSECAG00000035232	CDNF	cerebral dopamine neurotrophic factor [Source:VGNC Symbol
4097.22	-1.87192	5.22664e-19	6.9333e-18	ENSECAG00000019064	GHITM	growth hormone inducible transmembrane protein [Source:VGNC Symbol
4322.46	-1.42655	5.37118e-19	7.10985e-18	ENSECAG00000020660	UBA52	ubiquitin A-52 residue ribosomal protein fusion product 1 [Source:VGNC Symbol
572.699	-2.26101	5.43483e-19	7.18901e-18	ENSECAG00000012658	MICOS13	mitochondrial contact site and cristae organizing system subunit 13 [Source:VGNC Symbol
102.645	-9.63308	5.48158e-19	7.24571e-18	ENSECAG00000021384	CPB1	carboxypeptidase B1 [Source:VGNC Symbol
2912.04	-2.00731	5.54074e-19	7.31354e-18	ENSECAG00000010932	AGPAT2	1-acylglycerol-3-phosphate O-acyltransferase 2 [Source:VGNC Symbol
393.058	-3.37905	5.69543e-19	7.5124e-18	ENSECAG00000019819	LRRC2	leucine rich repeat containing 2 [Source:VGNC Symbol
1346.98	-2.41434	5.70841e-19	7.52421e-18	ENSECAG00000022511	None	None
585.809	-1.45629	5.95421e-19	7.84266e-18	ENSECAG00000010468	CHCHD7	coiled-coil-helix-coiled-coil-helix domain containing 7 [Source:VGNC Symbol
693.705	-2.3738	6.23001e-19	8.18858e-18	ENSECAG00000017373	MAPK12	mitogen-activated protein kinase 12 [Source:VGNC Symbol
1481.03	-1.7242	6.39544e-19	8.4001e-18	ENSECAG00000008366	SIN3B	SIN3 transcription regulator family member B [Source:VGNC Symbol
33.7375	-6.52698	6.40299e-19	8.4041e-18	ENSECAG00000006971	SMCO1	single-pass membrane protein with coiled-coil domains 1 [Source:VGNC Symbol
222.537	-2.20552	6.6299e-19	8.68969e-18	ENSECAG00000011794	None	None
671.826	-1.96742	6.8745e-19	9.00395e-18	ENSECAG00000018271	TBRG4	transforming growth factor beta regulator 4 [Source:VGNC Symbol
914.855	-2.33602	6.90551e-19	9.03823e-18	ENSECAG00000010571	AGL	amylo-alpha-1, 6-glucosidase, 4-alpha-glucanotransferase [Source:VGNC Symbol
3723.65	-2.90626	7.23771e-19	9.45974e-18	ENSECAG00000009396	PABPC4	poly(A) binding protein cytoplasmic 4 [Source:VGNC Symbol
1103	-2.04635	8.48564e-19	1.10444e-17	ENSECAG00000008719	MTFR1L	mitochondrial fission regulator 1 like [Source:VGNC Symbol
333.009	-1.48256	8.62074e-19	1.12124e-17	ENSECAG00000005662	QDPR	quinoid dihydropteridine reductase [Source:VGNC Symbol
239.092	-1.75434	8.76557e-19	1.13849e-17	ENSECAG00000038174	C1orf53	chromosome 1 open reading frame 53 [Source:HGNC Symbol
719.109	-1.79748	9.05769e-19	1.17479e-17	ENSECAG00000018075	None	None
45.2818	-9.83861	9.4853e-19	1.22854e-17	ENSECAG00000003990	KBTBD13	kelch repeat and BTB domain containing 13 [Source:HGNC Symbol
136.73	-5.58329	1.01691e-18	1.31528e-17	ENSECAG00000012650	KY	kyphoscoliosis peptidase [Source:VGNC Symbol
201.16	-3.76435	1.03142e-18	1.33313e-17	ENSECAG00000021673	GPR157	G protein-coupled receptor 157 [Source:VGNC Symbol
73.0983	-2.32555	1.09436e-18	1.41154e-17	ENSECAG00000017999	ASIC3	acid sensing ion channel subunit 3 [Source:VGNC Symbol
353.316	-2.5556	1.23295e-18	1.58591e-17	ENSECAG00000031664	ENSECAG00000031664	None
179.051	-1.87083	1.3221e-18	1.69707e-17	ENSECAG00000022744	RHBDD3	rhomboid domain containing 3 [Source:VGNC Symbol
393.082	-2.30648	1.34076e-18	1.71984e-17	ENSECAG00000023897	TIMM22	translocase of inner mitochondrial membrane 22 [Source:VGNC Symbol
37.8197	-4.46989	1.35278e-18	1.73407e-17	ENSECAG00000011645	GUCY2D	guanylate cyclase 2D, retinal [Source:VGNC Symbol
768.625	-1.88018	1.57905e-18	2.01443e-17	ENSECAG00000005483	CCDC124	coiled-coil domain containing 124 [Source:VGNC Symbol
421.492	-1.31718	1.87084e-18	2.38015e-17	ENSECAG00000020428	RP9	RP9 pre-mRNA splicing factor [Source:HGNC Symbol
179.725	-1.87809	1.93623e-18	2.45998e-17	ENSECAG00000012086	NECAB3	N-terminal EF-hand calcium binding protein 3 [Source:VGNC Symbol
67.596	-2.43928	2.07696e-18	2.63699e-17	ENSECAG00000020525	NUDT13	nudix hydrolase 13 [Source:VGNC Symbol
951.288	-1.8743	2.2937e-18	2.90032e-17	ENSECAG00000016863	HIBADH	3-hydroxyisobutyrate dehydrogenase [Source:VGNC Symbol
110.179	-3.53083	2.54114e-18	3.20451e-17	ENSECAG00000013131	PECR	peroxisomal trans-2-enoyl-CoA reductase [Source:VGNC Symbol
36.1011	-9.48879	2.67511e-18	3.37118e-17	ENSECAG00000024451	GAL3ST3	galactose-3-O-sulfotransferase 3 [Source:VGNC Symbol
87.3871	-2.38079	2.79155e-18	3.51554e-17	ENSECAG00000001463	FKBPL	FKBP prolyl isomerase like [Source:VGNC Symbol
238.044	-5.36241	2.86273e-18	3.60032e-17	ENSECAG00000007517	TULP1	TUB like protein 1 [Source:VGNC Symbol
32.2684	-5.94679	2.87823e-18	3.61738e-17	ENSECAG00000021165	STAC	SH3 and cysteine rich domain [Source:VGNC Symbol
680.942	-2.41113	2.96343e-18	3.72195e-17	ENSECAG00000015033	NTMT1	N-terminal Xaa-Pro-Lys N-methyltransferase 1 [Source:VGNC Symbol
58.3094	-8.81189	2.98698e-18	3.74901e-17	ENSECAG00000016327	ENSECAG00000016327	None
285.043	-2.77707	3.04479e-18	3.81899e-17	ENSECAG00000021641	SNX21	sorting nexin family member 21 [Source:VGNC Symbol
111.639	-2.34122	3.18903e-18	3.99185e-17	ENSECAG00000006633	VWA7	von Willebrand factor A domain containing 7 [Source:VGNC Symbol
504.685	-2.41177	3.42641e-18	4.28038e-17	ENSECAG00000021766	PCOLCE	procollagen C-endopeptidase enhancer [Source:VGNC Symbol
75.336	-3.71908	3.67916e-18	4.58689e-17	ENSECAG00000018123	YJEFN3	YjeF N-terminal domain containing 3 [Source:VGNC Symbol
217.281	-3.82348	3.68389e-18	4.58972e-17	ENSECAG00000005602	SHD	Src homology 2 domain containing transforming protein D [Source:VGNC Symbol
740.046	-1.87392	3.71577e-18	4.62636e-17	ENSECAG00000016973	FILIP1L	filamin A interacting protein 1 like [Source:VGNC Symbol
364.252	-1.24743	3.88752e-18	4.83374e-17	ENSECAG00000013727	LCMT1	leucine carboxyl methyltransferase 1 [Source:VGNC Symbol
2235.43	-2.48996	3.9698e-18	4.93276e-17	ENSECAG00000007734	SORBS2	sorbin and SH3 domain containing 2 [Source:VGNC Symbol
454.589	-1.31356	4.19109e-18	5.20426e-17	ENSECAG00000007365	INTS6L	integrator complex subunit 6 like [Source:HGNC Symbol
66.6354	-3.27257	4.27684e-18	5.30343e-17	ENSECAG00000007296	PPP1R3F	protein phosphatase 1 regulatory subunit 3F [Source:VGNC Symbol
250.716	-3.6374	4.4518e-18	5.506e-17	ENSECAG00000008089	RASL10B	RAS like family 10 member B [Source:VGNC Symbol
217.534	-1.84002	4.54296e-18	5.61502e-17	ENSECAG00000007757	DNAJC15	DnaJ heat shock protein family (Hsp40) member C15 [Source:VGNC Symbol
2767.21	-1.70601	4.63272e-18	5.72217e-17	ENSECAG00000020519	ECPAS	Ecm29 proteasome adaptor and scaffold [Source:VGNC Symbol
55.3329	-2.85356	4.89916e-18	6.04327e-17	ENSECAG00000023864	ST8SIA5	ST8 alpha-N-acetyl-neuraminide alpha-2,8-sialyltransferase 5 [Source:VGNC Symbol
555.92	-2.28189	5.02627e-18	6.1837e-17	ENSECAG00000001926	FBXO31	F-box protein 31 [Source:VGNC Symbol
492.848	-1.48196	6.0497e-18	7.41834e-17	ENSECAG00000009178	HIF1AN	hypoxia inducible factor 1 subunit alpha inhibitor [Source:VGNC Symbol
2773.79	-3.46316	6.30831e-18	7.7253e-17	ENSECAG00000016987	NES	nestin [Source:VGNC Symbol
155.413	-2.1376	6.43497e-18	7.87523e-17	ENSECAG00000023743	MIX23	mitochondrial matrix import factor 23 [Source:VGNC Symbol
399.018	-1.53292	6.62264e-18	8.0996e-17	ENSECAG00000019957	None	None
636.062	-2.18181	6.73894e-18	8.23104e-17	ENSECAG00000008611	PDHX	pyruvate dehydrogenase complex component X [Source:VGNC Symbol
237.73	-4.60639	7.10791e-18	8.67035e-17	ENSECAG00000012739	None	None
101.92	-2.63637	7.55849e-18	9.20793e-17	ENSECAG00000025971	eca-mir-1842	eca-mir-1842 [Source:miRBase
434.909	-1.59028	7.68665e-18	9.35184e-17	ENSECAG00000009975	None	None
39.1294	-3.50087	7.86812e-18	9.56015e-17	ENSECAG00000000875	FOXL1	forkhead box L1 [Source:VGNC Symbol
1573.66	-2.30023	8.14335e-18	9.88169e-17	ENSECAG00000015278	IDH3A	isocitrate dehydrogenase (NAD(+)) 3 catalytic subunit alpha [Source:HGNC Symbol
1419.84	-1.97299	8.32317e-18	1.00868e-16	ENSECAG00000012495	GCDH	glutaryl-CoA dehydrogenase [Source:VGNC Symbol
925.345	-1.69003	8.5588e-18	1.03589e-16	ENSECAG00000020735	RBPMS	RNA binding protein, mRNA processing factor [Source:VGNC Symbol
325.307	-3.19221	8.89827e-18	1.07419e-16	ENSECAG00000016583	PHOSPHO1	phosphoethanolamine/phosphocholine phosphatase 1 [Source:VGNC Symbol
840.771	-1.4459	9.35726e-18	1.12813e-16	ENSECAG00000002142	TRIP6	thyroid hormone receptor interactor 6 [Source:VGNC Symbol
2859.57	-1.77367	9.83918e-18	1.18547e-16	ENSECAG00000009170	PINK1	PTEN induced kinase 1 [Source:VGNC Symbol
335.486	-1.57028	1.0045e-17	1.20948e-16	ENSECAG00000040258	None	None
127.372	-2.47442	1.01179e-17	1.21748e-16	ENSECAG00000010612	MUC15	mucin 15, cell surface associated [Source:VGNC Symbol
393.913	-2.51903	1.06876e-17	1.28382e-16	ENSECAG00000003766	GADD45GIP1	GADD45G interacting protein 1 [Source:VGNC Symbol
1360.01	-1.87819	1.06899e-17	1.28382e-16	ENSECAG00000033788	TUBA4A	tubulin alpha 4a [Source:VGNC Symbol
884.58	-1.74279	1.08009e-17	1.29632e-16	ENSECAG00000016200	RNF187	ring finger protein 187 [Source:HGNC Symbol
256.034	-2.77697	1.08759e-17	1.30448e-16	ENSECAG00000015228	RANGRF	RAN guanine nucleotide release factor [Source:VGNC Symbol
520.383	-1.51652	1.13507e-17	1.36055e-16	ENSECAG00000008014	ZNF768	zinc finger protein 768 [Source:VGNC Symbol
500.603	-1.85483	1.15039e-17	1.37626e-16	ENSECAG00000011605	UQCC1	ubiquinol-cytochrome c reductase complex assembly factor 1 [Source:VGNC Symbol
552.539	-1.60546	1.1968e-17	1.43086e-16	ENSECAG00000021433	REX1BD	required for excision 1-B domain containing [Source:VGNC Symbol
1363.72	-1.02044	1.21071e-17	1.44657e-16	ENSECAG00000006505	VPS28	VPS28 subunit of ESCRT-I [Source:VGNC Symbol
330.354	-1.87954	1.26049e-17	1.50413e-16	ENSECAG00000024646	None	None
565.888	-2.52174	1.36175e-17	1.62392e-16	ENSECAG00000017968	SLC41A1	solute carrier family 41 member 1 [Source:VGNC Symbol
454.183	-1.92558	1.36901e-17	1.63153e-16	ENSECAG00000005015	ARHGEF10L	Rho guanine nucleotide exchange factor 10 like [Source:VGNC Symbol
451.76	-1.98119	1.38611e-17	1.64979e-16	ENSECAG00000019642	None	None
212.653	-2.19349	1.38523e-17	1.64979e-16	ENSECAG00000034008	None	None
1354.35	-1.27473	1.47787e-17	1.75453e-16	ENSECAG00000017123	PSMB5	proteasome 20S subunit beta 5 [Source:VGNC Symbol
127.665	-2.06217	1.63843e-17	1.94021e-16	ENSECAG00000003836	LRRC75A	leucine rich repeat containing 75A [Source:VGNC Symbol
347.436	-1.16446	1.63816e-17	1.94021e-16	ENSECAG00000024987	FAM234A	family with sequence similarity 234 member A [Source:VGNC Symbol
539.474	-2.10852	1.64293e-17	1.94431e-16	ENSECAG00000024728	DNAJC21	DnaJ heat shock protein family (Hsp40) member C21 [Source:VGNC Symbol
136.186	-1.72651	1.67739e-17	1.98383e-16	ENSECAG00000035730	None	None
361.311	-1.76352	1.68239e-17	1.98848e-16	ENSECAG00000015887	TMEM201	transmembrane protein 201 [Source:VGNC Symbol
284.572	-1.52018	1.74816e-17	2.06491e-16	ENSECAG00000004270	MED7	mediator complex subunit 7 [Source:VGNC Symbol
789.756	-1.19823	1.75028e-17	2.06611e-16	ENSECAG00000024475	CRTC3	CREB regulated transcription coactivator 3 [Source:VGNC Symbol
256.057	-2.02108	1.78915e-17	2.11066e-16	ENSECAG00000019004	MCAT	malonyl-CoA-acyl carrier protein transacylase [Source:VGNC Symbol
383.684	-2.82475	1.82425e-17	2.14935e-16	ENSECAG00000017721	None	None
1235.58	-3.53899	1.85818e-17	2.1838e-16	ENSECAG00000027765	ENSECAG00000027765	None
697.27	-1.45573	1.91e-17	2.24187e-16	ENSECAG00000005360	MITF	melanocyte inducing transcription factor [Source:VGNC Symbol
577.799	-2.9718	1.94857e-17	2.28571e-16	ENSECAG00000023190	MICAL2	microtubule associated monooxygenase, calponin and LIM domain containing 2 [Source:VGNC Symbol
2471.9	-1.44869	1.96843e-17	2.30756e-16	ENSECAG00000031983	MTUS1	microtubule associated scaffold protein 1 [Source:HGNC Symbol
42.8934	-9.0344	2.07911e-17	2.43424e-16	ENSECAG00000007839	HEPACAM	hepatic and glial cell adhesion molecule [Source:VGNC Symbol
398.999	-1.8391	2.11679e-17	2.4768e-16	ENSECAG00000016039	SLC27A1	solute carrier family 27 member 1 [Source:VGNC Symbol
210.062	-1.90257	2.12405e-17	2.48374e-16	ENSECAG00000001222	MRPL36	mitochondrial ribosomal protein L36 [Source:VGNC Symbol
692.769	-1.20723	2.14668e-17	2.50705e-16	ENSECAG00000025040	ZCCHC17	zinc finger CCHC-type containing 17 [Source:VGNC Symbol
48.8048	-3.92491	2.1926e-17	2.55909e-16	ENSECAG00000006948	ADRA2B	adrenoceptor alpha 2B [Source:VGNC Symbol
277.061	-1.56299	2.23708e-17	2.60773e-16	ENSECAG00000000712	SLIRP	SRA stem-loop interacting RNA binding protein [Source:VGNC Symbol
475.271	-1.34496	2.31132e-17	2.69092e-16	ENSECAG00000001898	CCDC127	coiled-coil domain containing 127 [Source:VGNC Symbol
2897.47	-2.50953	2.42088e-17	2.80732e-16	ENSECAG00000011585	None	None
343.468	-1.76483	2.62586e-17	3.03815e-16	ENSECAG00000021161	MRPL13	mitochondrial ribosomal protein L13 [Source:VGNC Symbol
1582.51	-1.99375	2.82735e-17	3.26817e-16	ENSECAG00000011765	C1QBP	complement C1q binding protein [Source:VGNC Symbol
3103.76	-5.00036	2.82817e-17	3.26817e-16	ENSECAG00000018104	IGFBP3	insulin like growth factor binding protein 3 [Source:VGNC Symbol
1264.63	-1.88456	2.97248e-17	3.42643e-16	ENSECAG00000021270	LRRFIP2	LRR binding FLII interacting protein 2 [Source:VGNC Symbol
552.276	-2.05068	3.06054e-17	3.52577e-16	ENSECAG00000021500	HCFC1R1	host cell factor C1 regulator 1 [Source:VGNC Symbol
441.343	-1.48888	3.12166e-17	3.59174e-16	ENSECAG00000008620	MRPS26	mitochondrial ribosomal protein S26 [Source:VGNC Symbol
51.1797	-8.66497	3.16252e-17	3.63651e-16	ENSECAG00000026475	MIR208B	microRNA mir-208b [Source:NCBI gene (formerly Entrezgene)
325.111	-1.52193	3.1719e-17	3.64505e-16	ENSECAG00000013418	None	None
531.828	-2.42874	3.3019e-17	3.78977e-16	ENSECAG00000009331	DNAJC19	DnaJ heat shock protein family (Hsp40) member C19 [Source:HGNC Symbol
1155.19	-1.71921	3.50318e-17	4.01338e-16	ENSECAG00000010623	TSPAN13	tetraspanin 13 [Source:VGNC Symbol
29.4052	-6.55222	3.65965e-17	4.18237e-16	ENSECAG00000008178	CPNE5	copine 5 [Source:VGNC Symbol
290.192	-2.88421	3.67255e-17	4.19453e-16	ENSECAG00000002411	TCF15	transcription factor 15 [Source:VGNC Symbol
114.692	-2.07371	4.6271e-17	5.26219e-16	ENSECAG00000016096	CYB5R2	cytochrome b5 reductase 2 [Source:VGNC Symbol
78.3674	-3.73566	4.74835e-17	5.39147e-16	ENSECAG00000020239	SLC2A12	solute carrier family 2 member 12 [Source:VGNC Symbol
135.773	-1.59847	4.98172e-17	5.65171e-16	ENSECAG00000018573	SLC3A1	solute carrier family 3 member 1 [Source:VGNC Symbol
47.1924	-7.9539	5.21207e-17	5.90585e-16	ENSECAG00000019807	CASQ1	calsequestrin 1 [Source:VGNC Symbol
176.798	-2.44586	5.54249e-17	6.26503e-16	ENSECAG00000035259	None	None
475.477	-1.06293	5.55038e-17	6.27015e-16	ENSECAG00000014276	TARS2	threonyl-tRNA synthetase 2, mitochondrial [Source:VGNC Symbol
16200.9	-1.92126	5.56224e-17	6.27974e-16	ENSECAG00000012389	BSG	basigin [Source:VGNC Symbol
382.167	-1.16362	5.83988e-17	6.57727e-16	ENSECAG00000035018	MISP3	MISP family member 3 [Source:HGNC Symbol
43.8856	-3.49472	5.9269e-17	6.67125e-16	ENSECAG00000034356	eca-mir-9156	eca-mir-9156 [Source:miRBase
426.97	-1.57507	5.98482e-17	6.73238e-16	ENSECAG00000019406	PDCD5	programmed cell death 5 [Source:VGNC Symbol
85.9414	-3.11267	6.34003e-17	7.12337e-16	ENSECAG00000020524	MRNIP	MRN complex interacting protein [Source:VGNC Symbol
1694.51	-1.89954	7.09117e-17	7.93862e-16	ENSECAG00000024618	MAVS	mitochondrial antiviral signaling protein [Source:VGNC Symbol
4836.39	-2.61194	8.3173e-17	9.30012e-16	ENSECAG00000012961	HSPG2	heparan sulfate proteoglycan 2 [Source:VGNC Symbol
905.696	-1.40478	8.80568e-17	9.82853e-16	ENSECAG00000013178	DCTN3	dynactin subunit 3 [Source:VGNC Symbol
4217.22	-1.84593	9.48862e-17	1.05592e-15	ENSECAG00000009911	SLC12A7	solute carrier family 12 member 7 [Source:VGNC Symbol
34.7851	-5.87166	9.5239e-17	1.05921e-15	ENSECAG00000016649	NKAIN1	sodium/potassium transporting ATPase interacting 1 [Source:VGNC Symbol
59.1633	-2.28837	1.09858e-16	1.21889e-15	ENSECAG00000001215	UQCC6	ubiquinol-cytochrome c reductase complex assembly factor 6 [Source:VGNC Symbol
640.649	-1.22658	1.1295e-16	1.25246e-15	ENSECAG00000007573	DNAJC2	DnaJ heat shock protein family (Hsp40) member C2 [Source:HGNC Symbol
1037.96	-2.80136	1.13225e-16	1.25476e-15	ENSECAG00000021428	GYS1	glycogen synthase 1 [Source:VGNC Symbol
856.905	-1.6209	1.16205e-16	1.28702e-15	ENSECAG00000016641	NBAS	NBAS subunit of NRZ tethering complex [Source:VGNC Symbol
239.258	-2.13326	1.19315e-16	1.31989e-15	ENSECAG00000011792	SPTB	spectrin beta, erythrocytic [Source:VGNC Symbol
484.278	-1.58339	1.29255e-16	1.42563e-15	ENSECAG00000011269	NICN1	nicolin 1, tubulin polyglutamylase complex subunit [Source:VGNC Symbol
416.865	-1.59324	1.29193e-16	1.42563e-15	ENSECAG00000017139	ARHGEF25	Rho guanine nucleotide exchange factor 25 [Source:VGNC Symbol
41.8467	-4.02387	1.3027e-16	1.43597e-15	ENSECAG00000033245	ENSECAG00000033245	None
717.623	-1.86414	1.32056e-16	1.4548e-15	ENSECAG00000023499	None	None
50.4931	-4.71956	1.32438e-16	1.45797e-15	ENSECAG00000004214	C6H12orf60	chromosome 6 C12orf60 homolog [Source:VGNC Symbol
627.992	-1.87375	1.325e-16	1.45797e-15	ENSECAG00000023494	SMIM12	small integral membrane protein 12 [Source:VGNC Symbol
52.2418	-10.0787	1.3336e-16	1.46657e-15	ENSECAG00000018182	TBX20	T-box transcription factor 20 [Source:VGNC Symbol
74.2983	-2.73985	1.33698e-16	1.46942e-15	ENSECAG00000040042	ENSECAG00000040042	None
910.815	-1.68875	1.43464e-16	1.57305e-15	ENSECAG00000018148	SNRPN	small nuclear ribonucleoprotein polypeptide N [Source:VGNC Symbol
376.071	-2.25687	1.49419e-16	1.63642e-15	ENSECAG00000018528	CD99L2	CD99 molecule like 2 [Source:VGNC Symbol
632.735	-1.94489	1.53614e-16	1.68138e-15	ENSECAG00000021375	DLAT	dihydrolipoamide S-acetyltransferase [Source:VGNC Symbol
41.9469	-9.70474	1.53996e-16	1.68456e-15	ENSECAG00000001935	LRRC14B	leucine rich repeat containing 14B [Source:VGNC Symbol
134.532	-4.04344	1.6351e-16	1.78444e-15	ENSECAG00000036654	None	None
2239.42	-1.54161	1.64453e-16	1.79369e-15	ENSECAG00000020932	SVIL	supervillin [Source:VGNC Symbol
281.145	-1.64847	1.69937e-16	1.85134e-15	ENSECAG00000002357	RPP25L	ribonuclease P/MRP subunit p25 like [Source:VGNC Symbol
128.293	-3.32383	1.73088e-16	1.88456e-15	ENSECAG00000012805	ICAM4	intercellular adhesion molecule 4 [Source:VGNC Symbol
402.438	-2.87855	1.9669e-16	2.13407e-15	ENSECAG00000021602	PARM1	prostate androgen-regulated mucin-like protein 1 [Source:VGNC Symbol
440.349	-2.35003	1.98493e-16	2.15238e-15	ENSECAG00000007718	TMOD1	tropomodulin 1 [Source:VGNC Symbol
445.591	-1.85097	2.13281e-16	2.30737e-15	ENSECAG00000006293	KLHDC3	kelch domain containing 3 [Source:HGNC Symbol
2165.29	-1.73161	2.22996e-16	2.40549e-15	ENSECAG00000014831	TUT7	terminal uridylyl transferase 7 [Source:VGNC Symbol
110.766	-1.53673	2.23957e-16	2.41447e-15	ENSECAG00000012554	GTPBP8	GTP binding protein 8 (putative) [Source:HGNC Symbol
1026.65	-2.08974	2.24642e-16	2.42045e-15	ENSECAG00000018586	MIF4GD	MIF4G domain containing [Source:VGNC Symbol
1212.45	-2.33803	2.45277e-16	2.63669e-15	ENSECAG00000015602	ESRRA	estrogen related receptor alpha [Source:VGNC Symbol
45.1453	-4.19595	2.47247e-16	2.65633e-15	ENSECAG00000038303	None	None
774.654	-1.8618	2.65751e-16	2.8535e-15	ENSECAG00000021601	DNPEP	aspartyl aminopeptidase [Source:VGNC Symbol
448.611	-2.1269	2.73742e-16	2.93254e-15	ENSECAG00000000060	CIAPIN1	cytokine induced apoptosis inhibitor 1 [Source:VGNC Symbol
1007.95	-1.73972	2.78553e-16	2.98237e-15	ENSECAG00000023078	ORMDL3	ORMDL sphingolipid biosynthesis regulator 3 [Source:VGNC Symbol
18.7038	-4.83283	2.97507e-16	3.18166e-15	ENSECAG00000001290	CABP1	calcium binding protein 1 [Source:VGNC Symbol
559.653	-2.66755	3.01787e-16	3.22557e-15	ENSECAG00000014155	SMOC2	SPARC related modular calcium binding 2 [Source:VGNC Symbol
801.325	-2.93827	3.07928e-16	3.28745e-15	ENSECAG00000004050	SLC8A1	solute carrier family 8 member A1 [Source:HGNC Symbol
150.212	-1.76131	3.12162e-16	3.32884e-15	ENSECAG00000019462	KIF7	kinesin family member 7 [Source:HGNC Symbol
248.624	-1.84792	3.2572e-16	3.46747e-15	ENSECAG00000020997	TFB1M	transcription factor B1, mitochondrial [Source:VGNC Symbol
2725.37	-1.64828	3.30782e-16	3.51934e-15	ENSECAG00000007513	HSPA9	heat shock protein family A (Hsp70) member 9 [Source:VGNC Symbol
720.567	-1.99699	3.34751e-16	3.55954e-15	ENSECAG00000032143	None	None
30.64	-4.05546	3.50235e-16	3.72207e-15	ENSECAG00000023091	ENSECAG00000023091	None
275.313	-4.09908	3.56725e-16	3.78457e-15	ENSECAG00000012656	BBOX1	gamma-butyrobetaine hydroxylase 1 [Source:VGNC Symbol
148.99	-2.31165	3.86894e-16	4.093e-15	ENSECAG00000016277	SGCD	sarcoglycan delta [Source:VGNC Symbol
188.352	-1.37276	4.28823e-16	4.52118e-15	ENSECAG00000017355	TCTA	T cell leukemia translocation altered [Source:HGNC Symbol
50.0987	-4.89767	4.29592e-16	4.52673e-15	ENSECAG00000008970	SLC25A47	solute carrier family 25 member 47 [Source:VGNC Symbol
576.176	-1.61273	4.60897e-16	4.84839e-15	ENSECAG00000027002	HAX1	HCLS1 associated protein X-1 [Source:VGNC Symbol
25.3801	-9.02388	4.66767e-16	4.90737e-15	ENSECAG00000035095	None	None
334.966	-2.40254	4.75691e-16	4.99274e-15	ENSECAG00000008254	CRYZ	crystallin zeta [Source:VGNC Symbol
440.275	-1.97955	4.80096e-16	5.03615e-15	ENSECAG00000024346	LARS2	leucyl-tRNA synthetase 2, mitochondrial [Source:VGNC Symbol
1165.8	-1.55195	5.01465e-16	5.25439e-15	ENSECAG00000033060	ENSECAG00000033060	None
1133.24	-1.37996	5.3693e-16	5.61969e-15	ENSECAG00000017769	PHB1	prohibitin 1 [Source:VGNC Symbol
492.623	-1.81176	5.40162e-16	5.65035e-15	ENSECAG00000017430	MRPL51	mitochondrial ribosomal protein L51 [Source:VGNC Symbol
1036.24	-1.81968	5.85538e-16	6.11471e-15	ENSECAG00000022320	MGST3	microsomal glutathione S-transferase 3 [Source:VGNC Symbol
400.207	-1.44266	5.91118e-16	6.16953e-15	ENSECAG00000021312	ABHD14A	abhydrolase domain containing 14A [Source:VGNC Symbol
63.0767	-2.92137	6.04118e-16	6.29464e-15	ENSECAG00000018722	AS3MT	arsenite methyltransferase [Source:VGNC Symbol
709.489	-2.5504	6.58863e-16	6.84213e-15	ENSECAG00000000047	None	None
187.924	-1.83624	7.01573e-16	7.2735e-15	ENSECAG00000006013	CENPV	centromere protein V [Source:VGNC Symbol
317.609	-1.82412	7.07075e-16	7.32647e-15	ENSECAG00000019200	ATPAF2	ATP synthase mitochondrial F1 complex assembly factor 2 [Source:VGNC Symbol
404.968	-2.37911	8.04784e-16	8.3158e-15	ENSECAG00000015796	LIAS	lipoic acid synthetase [Source:VGNC Symbol
314.714	-2.68015	8.08757e-16	8.35223e-15	ENSECAG00000008940	TMEM40	transmembrane protein 40 [Source:VGNC Symbol
22.3789	-5.49394	8.55751e-16	8.80829e-15	ENSECAG00000013612	EXTL1	exostosin like glycosyltransferase 1 [Source:VGNC Symbol
455.406	-1.58808	8.88535e-16	9.14069e-15	ENSECAG00000010929	MRPS35	mitochondrial ribosomal protein S35 [Source:VGNC Symbol
58.3007	-3.2828	9.97192e-16	1.02078e-14	ENSECAG00000032611	eca-mir-9110	eca-mir-9110 [Source:miRBase
25.3782	-3.99681	1.01087e-15	1.03422e-14	ENSECAG00000021057	ADGRV1	adhesion G protein-coupled receptor V1 [Source:VGNC Symbol
133.901	-1.53309	1.01371e-15	1.03655e-14	ENSECAG00000034815	None	None
48.9451	-2.76864	1.05848e-15	1.08174e-14	ENSECAG00000039563	None	None
252.876	-2.43378	1.07328e-15	1.09506e-14	ENSECAG00000025173	COX10	cytochrome c oxidase assembly factor heme A:farnesyltransferase COX10 [Source:VGNC Symbol
645.015	-1.42352	1.16036e-15	1.1794e-14	ENSECAG00000015656	IQCC	IQ motif containing C [Source:VGNC Symbol
472.253	-2.19731	1.22612e-15	1.24352e-14	ENSECAG00000010080	PDK3	pyruvate dehydrogenase kinase 3 [Source:VGNC Symbol
29.716	-9.26303	1.26131e-15	1.27782e-14	ENSECAG00000025487	ENSECAG00000025487	None
99.0739	-2.46195	1.26447e-15	1.28033e-14	ENSECAG00000008032	PANK1	pantothenate kinase 1 [Source:VGNC Symbol
232.593	-2.64507	1.26855e-15	1.28376e-14	ENSECAG00000035649	None	None
618.988	-2.45006	1.27666e-15	1.28917e-14	ENSECAG00000017013	MRPL4	mitochondrial ribosomal protein L4 [Source:VGNC Symbol
162.474	-1.59521	1.33698e-15	1.34789e-14	ENSECAG00000017576	ZMAT5	zinc finger matrin-type 5 [Source:VGNC Symbol
361.203	-1.96082	1.37793e-15	1.38843e-14	ENSECAG00000021023	QRSL1	glutaminyl-tRNA amidotransferase subunit QRSL1 [Source:VGNC Symbol
749.251	-1.80188	1.42842e-15	1.43852e-14	ENSECAG00000013272	MRPS22	mitochondrial ribosomal protein S22 [Source:VGNC Symbol
291.242	-1.67802	1.43505e-15	1.44364e-14	ENSECAG00000010520	TSFM	Ts translation elongation factor, mitochondrial [Source:VGNC Symbol
19.927	-5.14558	1.45335e-15	1.46126e-14	ENSECAG00000011594	KCND3	potassium voltage-gated channel subfamily D member 3 [Source:VGNC Symbol
1110.44	-1.68908	1.48791e-15	1.4944e-14	ENSECAG00000017026	PRDX3	peroxiredoxin 3 [Source:VGNC Symbol
2209.08	-1.38031	1.60869e-15	1.61484e-14	ENSECAG00000022535	NUDCD3	NudC domain containing 3 [Source:VGNC Symbol
196.658	-2.10545	1.75018e-15	1.75215e-14	ENSECAG00000000588	SEMA6C	semaphorin 6C [Source:VGNC Symbol
1042.29	-1.05267	1.76815e-15	1.7673e-14	ENSECAG00000014803	GTF3A	ral transcription factor IIIA [Source:VGNC Symbol
1564.79	-2.35795	1.77655e-15	1.77379e-14	ENSECAG00000016283	ZNF592	zinc finger protein 592 [Source:VGNC Symbol
294.127	-1.99342	1.80061e-15	1.79685e-14	ENSECAG00000020512	IMMP1L	inner mitochondrial membrane peptidase subunit 1 [Source:VGNC Symbol
378.247	-2.04563	1.86774e-15	1.85914e-14	ENSECAG00000013169	SLC22A17	solute carrier family 22 member 17 [Source:VGNC Symbol
36.7315	-4.16699	1.97511e-15	1.96469e-14	ENSECAG00000026203	MIR145	microRNA 145 [Source:HGNC Symbol
1093.8	-1.06295	2.05466e-15	2.03946e-14	ENSECAG00000001596	THYN1	thymocyte nuclear protein 1 [Source:VGNC Symbol
129.837	-1.82984	2.11463e-15	2.09564e-14	ENSECAG00000017992	None	None
25.5889	-9.04407	2.14482e-15	2.12443e-14	ENSECAG00000030743	ENSECAG00000030743	None
1122.28	-2.5887	2.19413e-15	2.17212e-14	ENSECAG00000022556	ABCA9	ATP binding cassette subfamily A member 9 [Source:VGNC Symbol
176.125	-2.06118	2.20442e-15	2.18115e-14	ENSECAG00000006335	IBA57	iron-sulfur cluster assembly factor IBA57 [Source:HGNC Symbol
1479.66	-3.31848	2.24061e-15	2.21578e-14	ENSECAG00000019345	None	None
36.0711	-7.03891	2.36874e-15	2.3363e-14	ENSECAG00000006998	SNAP91	synaptosome associated protein 91 [Source:VGNC Symbol
411.144	-1.96039	2.37582e-15	2.34204e-14	ENSECAG00000005331	ISOC1	isochorismatase domain containing 1 [Source:VGNC Symbol
891.712	-1.59575	2.47911e-15	2.44128e-14	ENSECAG00000010378	CCNY	cyclin Y [Source:VGNC Symbol
563.998	-1.4147	2.48913e-15	2.44985e-14	ENSECAG00000020255	DIABLO	diablo IAP-binding mitochondrial protein [Source:VGNC Symbol
236.635	-2.08766	2.52739e-15	2.4862e-14	ENSECAG00000000224	BCS1L	BCS1 homolog, ubiquinol-cytochrome c reductase complex chaperone [Source:VGNC Symbol
3243.44	-1.83884	2.56938e-15	2.52618e-14	ENSECAG00000013777	YBX3	Y-box binding protein 3 [Source:VGNC Symbol
38.0284	-8.21528	2.68019e-15	2.63096e-14	ENSECAG00000027916	FKBP1B	FKBP prolyl isomerase 1B [Source:VGNC Symbol
2531.04	-1.56625	2.80049e-15	2.7404e-14	ENSECAG00000003681	ENSECAG00000003681	None
225.573	-2.86769	2.82549e-15	2.76196e-14	ENSECAG00000039651	RNF208	ring finger protein 208 [Source:HGNC Symbol
1092.71	-2.18557	2.87709e-15	2.81092e-14	ENSECAG00000012066	FBLN5	fibulin 5 [Source:VGNC Symbol
265.888	-1.19475	2.91643e-15	2.84787e-14	ENSECAG00000015600	PLSCR3	phospholipid scramblase 3 [Source:VGNC Symbol
18.0574	-4.18058	3.14789e-15	3.06587e-14	ENSECAG00000016118	PIGZ	phosphatidylinositol glycan anchor biosynthesis class Z [Source:VGNC Symbol
1052.1	-1.66533	3.22863e-15	3.14122e-14	ENSECAG00000017458	BNIP3	BCL2 interacting protein 3 [Source:VGNC Symbol
29.9824	-9.27715	3.29074e-15	3.19831e-14	ENSECAG00000035767	None	None
444.261	-1.70681	3.46729e-15	3.35765e-14	ENSECAG00000012586	FAHD2A	fumarylacetoacetate hydrolase domain containing 2A [Source:HGNC Symbol
752.772	-1.50953	3.54954e-15	3.43374e-14	ENSECAG00000012246	BCKDHA	branched chain keto acid dehydrogenase E1 subunit alpha [Source:VGNC Symbol
1056.57	-1.64592	3.88613e-15	3.75351e-14	ENSECAG00000012574	ANKRD40	ankyrin repeat domain 40 [Source:VGNC Symbol
1459.29	-1.09485	3.9209e-15	3.78317e-14	ENSECAG00000003103	PSMD13	proteasome 26S subunit, non-ATPase 13 [Source:VGNC Symbol
969.041	-2.28778	3.97541e-15	3.83181e-14	ENSECAG00000019798	EDNRA	endothelin receptor type A [Source:VGNC Symbol
3536.13	-2.92458	4.82202e-15	4.64063e-14	ENSECAG00000023870	ACSS1	acyl-CoA synthetase short chain family member 1 [Source:VGNC Symbol
943.376	-1.73462	4.97892e-15	4.78916e-14	ENSECAG00000013897	RFTN1	raftlin, lipid raft linker 1 [Source:VGNC Symbol
795.635	-1.43617	4.99847e-15	4.80301e-14	ENSECAG00000012333	MRPS23	mitochondrial ribosomal protein S23 [Source:VGNC Symbol
85.3327	-5.31725	5.24967e-15	5.03919e-14	ENSECAG00000020860	LSMEM1	leucine rich single-pass membrane protein 1 [Source:VGNC Symbol
1225.4	-2.4113	5.3434e-15	5.12653e-14	ENSECAG00000020477	FBXW4	F-box and WD repeat domain containing 4 [Source:VGNC Symbol
218.776	-2.4004	5.91717e-15	5.67118e-14	ENSECAG00000009888	CCDC85A	coiled-coil domain containing 85A [Source:VGNC Symbol
367.673	-1.53311	6.52511e-15	6.23463e-14	ENSECAG00000006850	VPS37A	VPS37A subunit of ESCRT-I [Source:VGNC Symbol
19.7613	-8.64164	6.55087e-15	6.25603e-14	ENSECAG00000034445	None	None
382.324	-1.62781	6.68227e-15	6.37825e-14	ENSECAG00000000279	FARS2	phenylalanyl-tRNA synthetase 2, mitochondrial [Source:VGNC Symbol
71.9955	-4.671	7.05731e-15	6.7259e-14	ENSECAG00000015772	GALNT17	polypeptide N-acetylgalactosaminyltransferase 17 [Source:VGNC Symbol
1148.88	-1.47715	7.32206e-15	6.96754e-14	ENSECAG00000040364	TOMM22	translocase of outer mitochondrial membrane 22 [Source:VGNC Symbol
822.277	-2.53306	7.77056e-15	7.38302e-14	ENSECAG00000026862	GCSH	glycine cleavage system protein H [Source:VGNC Symbol
209.523	-1.29799	7.81528e-15	7.42173e-14	ENSECAG00000019092	CINP	cyclin dependent kinase 2 interacting protein [Source:VGNC Symbol
161.247	-3.20036	7.84671e-15	7.44021e-14	ENSECAG00000024218	None	None
1155.51	-1.67808	8.36833e-15	7.93078e-14	ENSECAG00000036034	None	None
925.178	-1.69247	8.40772e-15	7.96407e-14	ENSECAG00000014503	MMADHC	metabolism of cobalamin associated D [Source:VGNC Symbol
651.905	-1.39248	9.02301e-15	8.53388e-14	ENSECAG00000014964	MRPL39	mitochondrial ribosomal protein L39 [Source:VGNC Symbol
879.406	-1.44227	9.17035e-15	8.66884e-14	ENSECAG00000020408	PSMD7	proteasome 26S subunit, non-ATPase 7 [Source:VGNC Symbol
612.381	-1.75029	9.35606e-15	8.83544e-14	ENSECAG00000010392	CDC123	cell division cycle 123 [Source:VGNC Symbol
151.819	-1.93688	9.46992e-15	8.93391e-14	ENSECAG00000007552	HYKK	hydroxylysine kinase [Source:VGNC Symbol
647.462	-1.24854	9.51415e-15	8.96657e-14	ENSECAG00000038435	ARFGAP1	ADP ribosylation factor GTPase activating protein 1 [Source:HGNC Symbol
29.7816	-4.40087	9.57667e-15	9.01638e-14	ENSECAG00000027837	None	None
21.3992	-4.42189	1.00904e-14	9.48088e-14	ENSECAG00000011699	TAS1R1	taste 1 receptor member 1 [Source:VGNC Symbol
267.227	-1.17475	1.07115e-14	1.00543e-13	ENSECAG00000014942	IPPK	inositol-pentakisphosphate 2-kinase [Source:VGNC Symbol
349.503	-2.3266	1.08216e-14	1.01526e-13	ENSECAG00000008796	PPIF	peptidylprolyl isomerase F [Source:VGNC Symbol
703.399	-2.34366	1.15428e-14	1.08074e-13	ENSECAG00000015369	NID2	nidogen 2 [Source:VGNC Symbol
54.0606	-2.50278	1.20139e-14	1.12148e-13	ENSECAG00000036696	None	None
30.4919	-9.25095	1.34537e-14	1.2515e-13	ENSECAG00000000088	DUSP13	dual specificity phosphatase 13 [Source:VGNC Symbol
93.2008	-3.43449	1.34896e-14	1.25421e-13	ENSECAG00000032702	ENSECAG00000032702	None
860.679	-1.09399	1.36445e-14	1.26798e-13	ENSECAG00000015142	TOMM70	translocase of outer mitochondrial membrane 70 [Source:VGNC Symbol
199.994	-2.86834	1.37595e-14	1.27803e-13	ENSECAG00000024637	P2RX5	purinergic receptor P2X 5 [Source:HGNC Symbol
159.214	-2.50645	1.39029e-14	1.29007e-13	ENSECAG00000011021	NDUFAF5	NADH:ubiquinone oxidoreductase complex assembly factor 5 [Source:VGNC Symbol
979.076	-1.18418	1.4927e-14	1.38234e-13	ENSECAG00000016254	PSMB6	proteasome 20S subunit beta 6 [Source:VGNC Symbol
643.12	-2.22962	1.54281e-14	1.4247e-13	ENSECAG00000031061	CCDC85B	coiled-coil domain containing 85B [Source:HGNC Symbol
184.292	-1.91076	1.59089e-14	1.46745e-13	ENSECAG00000032384	PPP2R3B	protein phosphatase 2 regulatory subunit B''beta [Source:HGNC Symbol
37.8709	-5.77908	1.60274e-14	1.47764e-13	ENSECAG00000024915	FADS3	fatty acid desaturase 3 [Source:VGNC Symbol
369.938	-2.26074	1.62805e-14	1.50023e-13	ENSECAG00000024071	ENSECAG00000024071	None
248.742	-2.04171	1.70049e-14	1.56622e-13	ENSECAG00000020560	LARGE1	LARGE xylosyl- and glucuronyltransferase 1 [Source:VGNC Symbol
2547.4	-1.94751	1.709e-14	1.57328e-13	ENSECAG00000001581	MAP7D1	MAP7 domain containing 1 [Source:VGNC Symbol
231.342	-3.35869	1.73967e-14	1.60072e-13	ENSECAG00000016521	PTGIS	prostaglandin I2 synthase [Source:VGNC Symbol
2456.85	-1.93391	1.84162e-14	1.69118e-13	ENSECAG00000018415	TANC1	tetratricopeptide repeat, ankyrin repeat and coiled-coil containing 1 [Source:VGNC Symbol
331.35	-2.82592	1.85476e-14	1.69991e-13	ENSECAG00000023619	HOMER2	homer scaffold protein 2 [Source:VGNC Symbol
27.964	-3.65578	1.8541e-14	1.69991e-13	ENSECAG00000036801	ABCC9	ATP binding cassette subfamily C member 9 [Source:HGNC Symbol
1819.67	-1.19181	1.87596e-14	1.71765e-13	ENSECAG00000017353	SYNE1	spectrin repeat containing nuclear envelope protein 1 [Source:VGNC Symbol
7516.82	-1.20861	1.92555e-14	1.76133e-13	ENSECAG00000024095	RPL24	ribosomal protein L24 [Source:VGNC Symbol
555.238	-1.34639	2.03032e-14	1.85262e-13	ENSECAG00000013545	ACBD6	acyl-CoA binding domain containing 6 [Source:VGNC Symbol
23.4507	-4.77132	2.28181e-14	2.07701e-13	ENSECAG00000026551	eca-mir-29b-2	eca-mir-29b-2 [Source:miRBase
2092.48	-1.54963	2.33024e-14	2.12006e-13	ENSECAG00000010479	HK1	hexokinase 1 [Source:VGNC Symbol
396.798	-8.13661	2.4858e-14	2.25609e-13	ENSECAG00000021367	POPDC3	popeye domain containing 3 [Source:HGNC Symbol
45.3518	-7.19721	2.49806e-14	2.26391e-13	ENSECAG00000012223	ENTREP2	endosomal transmembrane epsin interactor 2 [Source:VGNC Symbol
131.157	-2.0968	2.55496e-14	2.31436e-13	ENSECAG00000009207	None	None
1242.99	-1.24081	2.81228e-14	2.54004e-13	ENSECAG00000009275	AARSD1	alanyl-tRNA synthetase domain containing 1 [Source:HGNC Symbol
59.203	-3.49377	2.81877e-14	2.54467e-13	ENSECAG00000012062	EFNA5	ephrin A5 [Source:VGNC Symbol
337.432	-2.49824	2.91207e-14	2.62636e-13	ENSECAG00000026037	eca-mir-675	eca-mir-675 [Source:miRBase
120.175	-1.6189	2.95801e-14	2.66521e-13	ENSECAG00000003179	ZNF239	zinc finger protein 239 [Source:VGNC Symbol
899.147	-1.53353	2.96747e-14	2.67244e-13	ENSECAG00000022508	None	None
298.09	-1.27424	3.14399e-14	2.82596e-13	ENSECAG00000014887	MTG1	mitochondrial ribosome associated GTPase 1 [Source:VGNC Symbol
895.059	-1.78164	3.20396e-14	2.87847e-13	ENSECAG00000004993	MICAL3	microtubule associated monooxygenase, calponin and LIM domain containing 3 [Source:HGNC Symbol
1129.06	-1.66658	3.2667e-14	2.9306e-13	ENSECAG00000024185	None	None
305.068	-1.82719	3.2843e-14	2.94497e-13	ENSECAG00000022539	NFS1	NFS1 cysteine desulfurase [Source:VGNC Symbol
73.2595	-2.42241	3.62355e-14	3.23828e-13	ENSECAG00000004777	FAM110B	family with sequence similarity 110 member B [Source:VGNC Symbol
373.797	-2.2545	3.63485e-14	3.24682e-13	ENSECAG00000015850	TIMM23	translocase of inner mitochondrial membrane 23 [Source:VGNC Symbol
1359.21	-1.65377	3.80458e-14	3.39356e-13	ENSECAG00000023254	SUCLG2	succinate-CoA ligase GDP-forming subunit beta [Source:VGNC Symbol
331.472	-1.71411	4.08991e-14	3.64457e-13	ENSECAG00000019650	SLC25A20	solute carrier family 25 member 20 [Source:HGNC Symbol
428.159	-1.71521	4.14754e-14	3.6924e-13	ENSECAG00000039267	SURF1	SURF1 cytochrome c oxidase assembly factor [Source:HGNC Symbol
607.959	-1.80346	4.25861e-14	3.78586e-13	ENSECAG00000024878	HSDL2	hydroxysteroid dehydrogenase like 2 [Source:VGNC Symbol
181.541	-2.15728	4.28588e-14	3.80829e-13	ENSECAG00000009263	RASL12	RAS like family 12 [Source:VGNC Symbol
527.488	-1.09622	4.33736e-14	3.8522e-13	ENSECAG00000020589	HDAC3	histone deacetylase 3 [Source:VGNC Symbol
1907.85	-1.89444	4.498e-14	3.99107e-13	ENSECAG00000020055	PFKP	phosphofructokinase, platelet [Source:VGNC Symbol
301.991	-1.22853	4.51731e-14	4.00629e-13	ENSECAG00000008451	PET100	PET100 cytochrome c oxidase chaperone [Source:VGNC Symbol
636.563	-3.18145	4.59503e-14	4.07329e-13	ENSECAG00000037580	None	None
311.065	-1.86754	4.75451e-14	4.20666e-13	ENSECAG00000015020	SLC25A26	solute carrier family 25 member 26 [Source:VGNC Symbol
505.811	-2.00914	4.93134e-14	4.35897e-13	ENSECAG00000008697	TANGO2	transport and golgi organization 2 homolog [Source:VGNC Symbol
925.282	-2.96196	5.33455e-14	4.70424e-13	ENSECAG00000008893	PARVB	parvin beta [Source:VGNC Symbol
36.4497	-3.74566	5.47533e-14	4.81927e-13	ENSECAG00000039248	ENSECAG00000039248	None
1549.81	-1.6697	5.48926e-14	4.82698e-13	ENSECAG00000009413	ENSECAG00000009413	None
1508.71	-2.29085	5.59766e-14	4.91535e-13	ENSECAG00000001869	PPP1R12C	protein phosphatase 1 regulatory subunit 12C [Source:HGNC Symbol
468.042	-1.30663	6.23236e-14	5.46497e-13	ENSECAG00000022122	DMAP1	DNA methyltransferase 1 associated protein 1 [Source:VGNC Symbol
342.837	-1.75177	6.23819e-14	5.46751e-13	ENSECAG00000024165	ABHD11	abhydrolase domain containing 11 [Source:VGNC Symbol
171.713	-1.4601	6.30236e-14	5.52115e-13	ENSECAG00000010270	BBS2	Bardet-Biedl syndrome 2 [Source:HGNC Symbol
76.4461	-7.85565	6.64628e-14	5.81425e-13	ENSECAG00000027701	ENSECAG00000027701	None
140.4	-1.87607	6.67966e-14	5.84071e-13	ENSECAG00000015906	ENSECAG00000015906	None
711.658	-1.40153	6.79578e-14	5.93946e-13	ENSECAG00000008992	None	None
292.337	-1.97085	8.749e-14	7.60734e-13	ENSECAG00000030312	None	None
1282.74	-1.23079	8.81813e-14	7.65319e-13	ENSECAG00000007827	PPP6R2	protein phosphatase 6 regulatory subunit 2 [Source:VGNC Symbol
63.3205	-2.51885	8.89646e-14	7.7104e-13	ENSECAG00000021129	None	None
49.3922	-2.58554	9.16326e-14	7.93058e-13	ENSECAG00000018784	NIM1K	NIM1 serine/threonine protein kinase [Source:VGNC Symbol
526.072	-1.54662	9.18835e-14	7.94492e-13	ENSECAG00000012542	COQ2	coenzyme Q2, polyprenyltransferase [Source:VGNC Symbol
158.327	-1.91729	9.86811e-14	8.50902e-13	ENSECAG00000017653	None	None
1621.48	-1.30304	9.94445e-14	8.57088e-13	ENSECAG00000012845	MAPRE2	microtubule associated protein RP/EB family member 2 [Source:VGNC Symbol
85.7458	-3.41973	1.11285e-13	9.55607e-13	ENSECAG00000014031	B4GALNT3	beta-1,4-N-acetyl-galactosaminyltransferase 3 [Source:VGNC Symbol
20.6655	-4.93375	1.12814e-13	9.68289e-13	ENSECAG00000028858	None	None
135.254	-2.62085	1.22469e-13	1.04875e-12	ENSECAG00000011265	GSTZ1	glutathione S-transferase zeta 1 [Source:VGNC Symbol
39.585	-3.58031	1.24226e-13	1.0633e-12	ENSECAG00000037192	None	None
209.149	-1.63483	1.25156e-13	1.07077e-12	ENSECAG00000011140	YARS2	tyrosyl-tRNA synthetase 2 [Source:VGNC Symbol
323.069	-1.51382	1.2539e-13	1.07228e-12	ENSECAG00000022412	EMG1	EMG1 N1-specific pseudouridine methyltransferase [Source:VGNC Symbol
274.9	-2.71233	1.27087e-13	1.0863e-12	ENSECAG00000029557	None	None
116.404	-1.85706	1.32399e-13	1.13118e-12	ENSECAG00000039942	ENSECAG00000039942	None
3394.7	-1.6688	1.35792e-13	1.15964e-12	ENSECAG00000024343	ENSECAG00000024343	None
27.9725	-8.42242	1.39904e-13	1.19421e-12	ENSECAG00000034548	None	None
21125.6	-1.3883	1.46445e-13	1.24833e-12	ENSECAG00000008542	ENSECAG00000008542	None
331.006	-1.94023	1.57559e-13	1.34062e-12	ENSECAG00000022626	TRMT13	tRNA methyltransferase 13 homolog [Source:VGNC Symbol
757.093	-1.03998	1.58091e-13	1.34453e-12	ENSECAG00000013115	BRD9	bromodomain containing 9 [Source:VGNC Symbol
15.5065	-5.09472	1.63735e-13	1.39126e-12	ENSECAG00000010567	KCNA7	potassium voltage-gated channel subfamily A member 7 [Source:VGNC Symbol
33.2424	-3.67219	1.63993e-13	1.39282e-12	ENSECAG00000032692	MROH6	maestro heat like repeat family member 6 [Source:HGNC Symbol
1099.73	-1.47825	1.65095e-13	1.40154e-12	ENSECAG00000008997	COPS6	COP9 signalosome subunit 6 [Source:VGNC Symbol
35.9643	-2.84602	1.65457e-13	1.40398e-12	ENSECAG00000033960	GALNT16	polypeptide N-acetylgalactosaminyltransferase 16 [Source:HGNC Symbol
58.2515	-9.48771	1.68052e-13	1.42405e-12	ENSECAG00000010886	OPN4	opsin 4 [Source:VGNC Symbol
455.146	-2.03225	1.68727e-13	1.42783e-12	ENSECAG00000007319	MRPS11	mitochondrial ribosomal protein S11 [Source:VGNC Symbol
377.087	-1.78237	1.69013e-13	1.4296e-12	ENSECAG00000010628	PPP1R14B	protein phosphatase 1 regulatory inhibitor subunit 14B [Source:VGNC Symbol
149.831	-1.99152	1.69464e-13	1.43261e-12	ENSECAG00000019654	SARS2	seryl-tRNA synthetase 2, mitochondrial [Source:VGNC Symbol
345.535	-2.71524	1.70509e-13	1.44029e-12	ENSECAG00000005285	DIPK1B	divergent protein kinase domain 1B [Source:VGNC Symbol
6374.94	-2.11773	1.76935e-13	1.49187e-12	ENSECAG00000017390	KIF1C	kinesin family member 1C [Source:VGNC Symbol
15.8521	-8.37216	1.78051e-13	1.49992e-12	ENSECAG00000035877	ENSECAG00000035877	None
58.5128	-6.32857	1.791e-13	1.50807e-12	ENSECAG00000020607	LRRN4	leucine rich repeat neuronal 4 [Source:VGNC Symbol
1105.38	-3.77272	1.80468e-13	1.51823e-12	ENSECAG00000009365	IFT88	intraflagellar transport 88 [Source:VGNC Symbol
178.327	-1.34007	1.94589e-13	1.63334e-12	ENSECAG00000033017	ENSECAG00000033017	None
432.588	-1.68312	1.95745e-13	1.64231e-12	ENSECAG00000022485	MRPS18B	mitochondrial ribosomal protein S18B [Source:VGNC Symbol
235.164	-2.211	1.96457e-13	1.64679e-12	ENSECAG00000016806	CLCN4	chloride voltage-gated channel 4 [Source:VGNC Symbol
21.3709	-8.80543	2.0533e-13	1.71808e-12	ENSECAG00000034297	None	None
37.9747	-6.96479	2.06105e-13	1.72379e-12	ENSECAG00000039849	HCN2	hyperpolarization activated cyclic nucleotide gated potassium and sodium channel 2 [Source:VGNC Symbol
276.373	-1.37618	2.17041e-13	1.81282e-12	ENSECAG00000022486	SMYD5	SMYD family member 5 [Source:VGNC Symbol
337.337	-1.30962	2.21439e-13	1.8479e-12	ENSECAG00000021648	THAP7	THAP domain containing 7 [Source:VGNC Symbol
26.4153	-9.06529	2.22556e-13	1.85639e-12	ENSECAG00000000065	ADGRA1	adhesion G protein-coupled receptor A1 [Source:VGNC Symbol
80.0748	-3.7514	2.23229e-13	1.86117e-12	ENSECAG00000003033	KCNA5	potassium voltage-gated channel subfamily A member 5 [Source:VGNC Symbol
506.96	-1.17649	2.27136e-13	1.89291e-12	ENSECAG00000007689	None	None
2137.58	-1.73938	2.28499e-13	1.90341e-12	ENSECAG00000029783	CRIP2	cysteine rich protein 2 [Source:HGNC Symbol
5292.22	-1.03147	2.29903e-13	1.91425e-12	ENSECAG00000009512	CNBP	CCHC-type zinc finger nucleic acid binding protein [Source:VGNC Symbol
34.4235	-3.80212	2.32722e-13	1.93686e-12	ENSECAG00000011760	RGS6	regulator of G protein signaling 6 [Source:VGNC Symbol
562.742	-2.36755	2.41623e-13	2.01004e-12	ENSECAG00000016417	TBC1D4	TBC1 domain family member 4 [Source:VGNC Symbol
336.3	-1.53991	2.44294e-13	2.02955e-12	ENSECAG00000013501	TSR3	TSR3 ribosome maturation factor [Source:VGNC Symbol
145.718	-4.20125	2.5381e-13	2.10579e-12	ENSECAG00000034702	DEFB1	defensin beta 1 [Source:HGNC Symbol
576.198	-1.35656	2.72793e-13	2.26027e-12	ENSECAG00000024569	IMMT	inner membrane mitochondrial protein [Source:VGNC Symbol
104.831	-1.52669	2.74396e-13	2.27254e-12	ENSECAG00000019146	NDUFAF6	NADH:ubiquinone oxidoreductase complex assembly factor 6 [Source:VGNC Symbol
257.129	-1.77752	2.77853e-13	2.29913e-12	ENSECAG00000038860	GTF2H5	general transcription factor IIH subunit 5 [Source:HGNC Symbol
439.176	-1.71283	2.84091e-13	2.34762e-12	ENSECAG00000005471	HAGH	hydroxyacylglutathione hydrolase [Source:VGNC Symbol
239.138	-1.39105	2.88882e-13	2.38615e-12	ENSECAG00000020584	PEMT	phosphatidylethanolamine N-methyltransferase [Source:VGNC Symbol
218.763	-2.01877	2.90121e-13	2.39533e-12	ENSECAG00000017146	PIK3R6	phosphoinositide-3-kinase regulatory subunit 6 [Source:VGNC Symbol
943.031	-2.27947	2.93033e-13	2.41616e-12	ENSECAG00000032804	CDC34	cell division cycle 34, ubiqiutin conjugating enzyme [Source:VGNC Symbol
239.545	-1.49782	2.96948e-13	2.44736e-12	ENSECAG00000009572	PLIN3	perilipin 3 [Source:VGNC Symbol
67.0587	-3.52769	3.05617e-13	2.51659e-12	ENSECAG00000017488	COLEC11	collectin subfamily member 11 [Source:VGNC Symbol
329.054	-2.37158	3.1646e-13	2.60242e-12	ENSECAG00000006103	NIPSNAP3B	nipsnap homolog 3B [Source:HGNC Symbol
397.469	-2.06682	3.42174e-13	2.80646e-12	ENSECAG00000015306	ATG4D	autophagy related 4D cysteine peptidase [Source:VGNC Symbol
1127.04	-1.26127	3.50669e-13	2.87108e-12	ENSECAG00000035110	JTB	jumping translocation breakpoint [Source:HGNC Symbol
502.84	-1.28879	3.65288e-13	2.98815e-12	ENSECAG00000000792	LUC7L	LUC7 like [Source:VGNC Symbol
829.081	-2.04988	3.80303e-13	3.10825e-12	ENSECAG00000001414	CIAO3	cytosolic iron-sulfur assembly component 3 [Source:VGNC Symbol
74.5478	-2.04549	3.86938e-13	3.1611e-12	ENSECAG00000031036	None	None
938.218	-1.11492	4.49965e-13	3.65677e-12	ENSECAG00000022436	LONP2	lon peptidase 2, peroxisomal [Source:VGNC Symbol
257.078	-1.80084	4.53034e-13	3.68011e-12	ENSECAG00000013813	ENSECAG00000013813	None
26.5534	-4.38035	4.63611e-13	3.76276e-12	ENSECAG00000013613	GRIP2	glutamate receptor interacting protein 2 [Source:VGNC Symbol
55.9127	-5.10651	4.65515e-13	3.77656e-12	ENSECAG00000017668	KERA	keratocan [Source:VGNC Symbol
400.201	-1.61459	4.75008e-13	3.85023e-12	ENSECAG00000040411	None	None
270.797	-1.46153	4.8439e-13	3.92457e-12	ENSECAG00000035821	None	None
60.485	-2.80017	4.9184e-13	3.9832e-12	ENSECAG00000033780	None	None
19.263	-4.91232	4.92077e-13	3.98339e-12	ENSECAG00000014930	SLC6A18	solute carrier family 6 member 18 [Source:VGNC Symbol
70.0616	-2.70696	4.96783e-13	4.01974e-12	ENSECAG00000023135	LYRM7	LYR motif containing 7 [Source:VGNC Symbol
365.86	-1.29859	4.9753e-13	4.02404e-12	ENSECAG00000016109	RCHY1	ring finger and CHY zinc finger domain containing 1 [Source:VGNC Symbol
303.813	-1.81947	4.97913e-13	4.02539e-12	ENSECAG00000007066	RASSF4	Ras association domain family member 4 [Source:VGNC Symbol
816.589	-1.12576	5.21715e-13	4.21417e-12	ENSECAG00000011281	NPR2	natriuretic peptide receptor 2 [Source:VGNC Symbol
336.976	-7.9824	5.25806e-13	4.24537e-12	ENSECAG00000022890	NEFL	neurofilament light chain [Source:VGNC Symbol
480.073	-1.11081	5.57799e-13	4.49202e-12	ENSECAG00000024547	None	None
364.503	-1.5932	5.59002e-13	4.49976e-12	ENSECAG00000022578	None	None
530.491	-1.40176	5.69052e-13	4.57868e-12	ENSECAG00000013746	SPRY1	sprouty RTK signaling antagonist 1 [Source:VGNC Symbol
263.436	-1.21103	5.89735e-13	4.73897e-12	ENSECAG00000023520	TRUB2	TruB pseudouridine synthase family member 2 [Source:VGNC Symbol
106.139	-2.27928	5.96093e-13	4.788e-12	ENSECAG00000020451	COA7	cytochrome c oxidase assembly factor 7 [Source:VGNC Symbol
451.326	-1.13424	5.98711e-13	4.80696e-12	ENSECAG00000010590	NOSIP	nitric oxide synthase interacting protein [Source:VGNC Symbol
290.328	-1.89098	6.02502e-13	4.83531e-12	ENSECAG00000029186	None	None
194.305	-1.19902	6.17472e-13	4.94693e-12	ENSECAG00000008798	MSTO1	misato mitochondrial distribution and morphology regulator 1 [Source:VGNC Symbol
138.348	-1.54012	6.17336e-13	4.94693e-12	ENSECAG00000013870	CERCAM	cerebral endothelial cell adhesion molecule [Source:VGNC Symbol
296.951	-1.28288	6.31547e-13	5.05753e-12	ENSECAG00000033043	ENSECAG00000033043	None
21.7993	-8.07859	6.77006e-13	5.39608e-12	ENSECAG00000031222	CACNG5	calcium voltage-gated channel auxiliary subunit gamma 5 [Source:HGNC Symbol
63.3722	-2.44617	7.31545e-13	5.81836e-12	ENSECAG00000001372	SYN1	synapsin I [Source:VGNC Symbol
237.231	-1.81842	7.69622e-13	6.11338e-12	ENSECAG00000000723	MMAB	metabolism of cobalamin associated B [Source:VGNC Symbol
110.076	-2.23733	8.33018e-13	6.60009e-12	ENSECAG00000023456	NDUFAF4	NADH:ubiquinone oxidoreductase complex assembly factor 4 [Source:VGNC Symbol
225.96	-1.80498	8.49546e-13	6.72819e-12	ENSECAG00000020069	PLEKHG2	pleckstrin homology and RhoGEF domain containing G2 [Source:VGNC Symbol
541.024	-1.50531	8.52523e-13	6.7489e-12	ENSECAG00000010547	ALDH7A1	aldehyde dehydrogenase 7 family member A1 [Source:VGNC Symbol
676.979	-1.4435	8.54066e-13	6.75825e-12	ENSECAG00000031030	None	None
3587.85	-1.37316	8.63292e-13	6.82835e-12	ENSECAG00000031074	None	None
634.221	-2.56171	8.85774e-13	7.00321e-12	ENSECAG00000040631	GADD45A	growth arrest and DNA damage inducible alpha [Source:VGNC Symbol
192.205	-2.65881	8.92035e-13	7.04972e-12	ENSECAG00000016944	EMC9	ER membrane protein complex subunit 9 [Source:VGNC Symbol
615.605	-2.49115	8.98452e-13	7.09442e-12	ENSECAG00000010980	GLE1	GLE1 RNA export mediator [Source:VGNC Symbol
303.641	-2.6034	9.03216e-13	7.12903e-12	ENSECAG00000019869	USP2	ubiquitin specific peptidase 2 [Source:HGNC Symbol
133.36	-1.95699	9.53123e-13	7.51022e-12	ENSECAG00000009594	MTMR8	myotubularin related protein 8 [Source:VGNC Symbol
324.197	-1.71087	9.65098e-13	7.59175e-12	ENSECAG00000022712	FLAD1	flavin adenine dinucleotide synthetase 1 [Source:VGNC Symbol
374.618	-2.76017	9.75368e-13	7.66608e-12	ENSECAG00000013583	CD320	CD320 molecule [Source:VGNC Symbol
106.974	-2.75853	1.0008e-12	7.85605e-12	ENSECAG00000019094	PLA2G2C	phospholipase A2 group IIC [Source:VGNC Symbol
31.996	-7.91421	1.00317e-12	7.87134e-12	ENSECAG00000016429	ZAN	zonadhesin [Source:VGNC Symbol
31.2996	-2.57719	1.04154e-12	8.15869e-12	ENSECAG00000008079	BEND6	BEN domain containing 6 [Source:VGNC Symbol
13.6489	-8.06729	1.09273e-12	8.54888e-12	ENSECAG00000028242	None	None
203.535	-1.8652	1.10536e-12	8.64409e-12	ENSECAG00000019688	None	None
86.7224	-1.62299	1.11628e-12	8.7258e-12	ENSECAG00000021317	HSCB	HscB mitochondrial iron-sulfur cluster cochaperone [Source:VGNC Symbol
874.082	-1.8131	1.14836e-12	8.97277e-12	ENSECAG00000012588	DTNBP1	dystrobrevin binding protein 1 [Source:VGNC Symbol
1169.33	-1.33256	1.16128e-12	9.06616e-12	ENSECAG00000013288	LZTS2	leucine zipper tumor suppressor 2 [Source:VGNC Symbol
1606.8	-3.29708	1.20014e-12	9.34996e-12	ENSECAG00000021211	COL15A1	collagen type XV alpha 1 chain [Source:VGNC Symbol
1679.8	-1.56255	1.28521e-12	1.00002e-11	ENSECAG00000020128	ACAT1	acetyl-CoA acetyltransferase 1 [Source:VGNC Symbol
25.8055	-9.01663	1.41737e-12	1.1001e-11	ENSECAG00000016448	RAB33A	RAB33A, member RAS onco family [Source:VGNC Symbol
772.504	-1.12234	1.43178e-12	1.11036e-11	ENSECAG00000019186	MED24	mediator complex subunit 24 [Source:VGNC Symbol
275.5	-1.1363	1.52016e-12	1.17645e-11	ENSECAG00000009146	MRPS16	mitochondrial ribosomal protein S16 [Source:VGNC Symbol
151.987	-2.44677	1.57528e-12	1.21759e-11	ENSECAG00000007238	None	None
13.6593	-8.17299	1.59077e-12	1.22855e-11	ENSECAG00000029288	None	None
529.487	-1.17079	1.66821e-12	1.28463e-11	ENSECAG00000019530	KRTCAP2	keratinocyte associated protein 2 [Source:VGNC Symbol
422.368	-2.15095	1.68975e-12	1.29907e-11	ENSECAG00000009791	None	None
22.0639	-6.81045	1.69707e-12	1.30365e-11	ENSECAG00000006224	MYLK4	myosin light chain kinase family member 4 [Source:VGNC Symbol
164.071	-1.60326	1.70825e-12	1.31113e-11	ENSECAG00000016203	CDKN2AIPNL	CDKN2A interacting protein N-terminal like [Source:VGNC Symbol
2622.48	-1.46992	1.70905e-12	1.31121e-11	ENSECAG00000010622	ENSECAG00000010622	None
484.064	-1.38319	1.71155e-12	1.31259e-11	ENSECAG00000023086	FARSB	phenylalanyl-tRNA synthetase subunit beta [Source:VGNC Symbol
700.858	-2.47743	1.7145e-12	1.31431e-11	ENSECAG00000018736	MRAS	muscle RAS onco homolog [Source:VGNC Symbol
794.599	-2.17906	1.85355e-12	1.4174e-11	ENSECAG00000003473	WIPI1	WD repeat domain, phosphoinositide interacting 1 [Source:VGNC Symbol
141.529	-2.17046	2.03011e-12	1.54671e-11	ENSECAG00000023301	GPX8	glutathione peroxidase 8 (putative) [Source:VGNC Symbol
615.705	-1.21403	2.04057e-12	1.55405e-11	ENSECAG00000000019	MRPL52	mitochondrial ribosomal protein L52 [Source:VGNC Symbol
290.104	-1.28374	2.08888e-12	1.59019e-11	ENSECAG00000000350	None	None
59.9803	-2.86983	2.16078e-12	1.64359e-11	ENSECAG00000020294	DCLK3	doublecortin like kinase 3 [Source:VGNC Symbol
228.783	-1.28943	2.18593e-12	1.66204e-11	ENSECAG00000011190	METRN	meteorin, glial cell differentiation regulator [Source:HGNC Symbol
313.118	-1.44784	2.20028e-12	1.67227e-11	ENSECAG00000016590	SLX9	SLX9 ribosome biosis factor [Source:VGNC Symbol
545.873	-1.66777	2.23625e-12	1.69891e-11	ENSECAG00000014569	None	None
28.6788	-3.5112	2.30488e-12	1.74891e-11	ENSECAG00000030190	None	None
30.142	-7.82561	2.35919e-12	1.78794e-11	ENSECAG00000011581	ENSECAG00000011581	None
34.5724	-5.22344	2.36379e-12	1.7907e-11	ENSECAG00000010900	SLC38A3	solute carrier family 38 member 3 [Source:VGNC Symbol
577.186	-1.41544	2.40645e-12	1.82006e-11	ENSECAG00000021816	TIMM17A	translocase of inner mitochondrial membrane 17A [Source:VGNC Symbol
45.0318	-6.55953	2.41604e-12	1.82658e-11	ENSECAG00000007163	None	None
52.646	-2.15952	2.65993e-12	2.00284e-11	ENSECAG00000012004	PIP4P2	phosphatidylinositol-4,5-bisphosphate 4-phosphatase 2 [Source:VGNC Symbol
136.364	-1.41148	2.79904e-12	2.10092e-11	ENSECAG00000011136	COA1	cytochrome c oxidase assembly factor 1 [Source:VGNC Symbol
90.2693	-1.81478	2.91587e-12	2.18585e-11	ENSECAG00000022676	NOCT	nocturnin [Source:VGNC Symbol
223.873	-1.3987	2.9322e-12	2.19632e-11	ENSECAG00000024486	None	None
9297.04	-1.25661	2.97329e-12	2.22531e-11	ENSECAG00000038893	CST3	cystatin C [Source:HGNC Symbol
457.843	-1.44821	2.97736e-12	2.22746e-11	ENSECAG00000022582	FBXW7	F-box and WD repeat domain containing 7 [Source:VGNC Symbol
545.796	-3.14535	3.04538e-12	2.27653e-11	ENSECAG00000022803	GSTK1	glutathione S-transferase kappa 1 [Source:VGNC Symbol
34.2593	-3.59222	3.1043e-12	2.31779e-11	ENSECAG00000012778	None	None
273.314	-1.88282	3.23404e-12	2.41272e-11	ENSECAG00000018545	MRPL47	mitochondrial ribosomal protein L47 [Source:VGNC Symbol
193.372	-1.73458	3.46294e-12	2.57628e-11	ENSECAG00000021522	TMED1	transmembrane p24 trafficking protein 1 [Source:VGNC Symbol
223.275	-1.88049	3.48573e-12	2.5922e-11	ENSECAG00000014687	ECHDC3	enoyl-CoA hydratase domain containing 3 [Source:VGNC Symbol
2578.33	-2.41682	3.57193e-12	2.65524e-11	ENSECAG00000001545	TSPAN12	tetraspanin 12 [Source:VGNC Symbol
224.852	-1.94914	3.94409e-12	2.92606e-11	ENSECAG00000007525	CPSF4	cleavage and polyadenylation specific factor 4 [Source:VGNC Symbol
157.148	-2.29587	3.96314e-12	2.93903e-11	ENSECAG00000019174	FXN	frataxin [Source:VGNC Symbol
113.066	-1.68561	4.03617e-12	2.98962e-11	ENSECAG00000018771	PKNOX2	PBX/knotted 1 homeobox 2 [Source:VGNC Symbol
322.821	-2.14141	4.16468e-12	3.08358e-11	ENSECAG00000012184	HDDC2	HD domain containing 2 [Source:VGNC Symbol
45.6417	-2.31398	4.17212e-12	3.08786e-11	ENSECAG00000039416	None	None
101.739	-2.23802	4.38228e-12	3.23699e-11	ENSECAG00000036510	ENSECAG00000036510	None
17.7612	-8.48743	4.42142e-12	3.26331e-11	ENSECAG00000030963	None	None
387.898	-1.89177	4.46207e-12	3.29201e-11	ENSECAG00000021258	C10H19orf12	chromosome 10 C19orf12 homolog [Source:VGNC Symbol
46.1599	-4.58558	4.46964e-12	3.2963e-11	ENSECAG00000022258	SDSL	serine dehydratase like [Source:VGNC Symbol
282.809	-2.0904	4.50773e-12	3.31914e-11	ENSECAG00000020965	CMC1	C-X9-C motif containing 1 [Source:VGNC Symbol
23.6124	-8.91914	4.8007e-12	3.52511e-11	ENSECAG00000016737	SLC34A1	solute carrier family 34 member 1 [Source:VGNC Symbol
529.77	-2.25225	5.00338e-12	3.66528e-11	ENSECAG00000017334	SLC25A30	solute carrier family 25 member 30 [Source:VGNC Symbol
14.1249	-8.16396	5.2185e-12	3.81538e-11	ENSECAG00000032828	None	None
186.252	-2.38526	5.35747e-12	3.91238e-11	ENSECAG00000014340	ADAL	adenosine deaminase like [Source:VGNC Symbol
206.413	-1.74331	5.5804e-12	4.06881e-11	ENSECAG00000020430	BBIP1	BBSome interacting protein 1 [Source:VGNC Symbol
250.365	-1.19938	5.62329e-12	4.09688e-11	ENSECAG00000012137	FECH	ferrochelatase [Source:VGNC Symbol
61.2362	-2.99522	5.68961e-12	4.14357e-11	ENSECAG00000009996	YBX2	Y-box binding protein 2 [Source:VGNC Symbol
173.496	-1.93914	6.26914e-12	4.55318e-11	ENSECAG00000010856	TSHZ2	teashirt zinc finger homeobox 2 [Source:VGNC Symbol
75.8425	-3.70974	6.38264e-12	4.63021e-11	ENSECAG00000018332	AK4	adenylate kinase 4 [Source:VGNC Symbol
291.199	-1.60356	6.54875e-12	4.74517e-11	ENSECAG00000011157	MRPS9	mitochondrial ribosomal protein S9 [Source:VGNC Symbol
1189.1	-1.59679	6.57679e-12	4.76364e-11	ENSECAG00000020307	DENND2A	DENN domain containing 2A [Source:VGNC Symbol
65.83	-1.97705	6.75741e-12	4.89256e-11	ENSECAG00000007964	EBF1	EBF transcription factor 1 [Source:VGNC Symbol
107.268	-1.75246	6.91189e-12	4.99472e-11	ENSECAG00000000440	TMEM8B	transmembrane protein 8B [Source:VGNC Symbol
766.094	-1.69594	7.06561e-12	5.0979e-11	ENSECAG00000007351	PLAU	plasminogen activator, urokinase [Source:VGNC Symbol
170.883	-1.41396	7.18695e-12	5.18144e-11	ENSECAG00000010670	ATG4A	autophagy related 4A cysteine peptidase [Source:VGNC Symbol
29.7421	-4.39642	7.97001e-12	5.72386e-11	ENSECAG00000020967	MYL4	myosin light chain 4 [Source:VGNC Symbol
304.031	-1.38578	8.11695e-12	5.81892e-11	ENSECAG00000017868	PPT2	palmitoyl-protein thioesterase 2 [Source:HGNC Symbol
213.602	-1.65576	8.33867e-12	5.96565e-11	ENSECAG00000015993	MRPL30	mitochondrial ribosomal protein L30 [Source:HGNC Symbol
180.186	-1.83492	8.62987e-12	6.1598e-11	ENSECAG00000012391	None	None
262.707	-1.70117	8.85336e-12	6.31449e-11	ENSECAG00000010421	SLC25A19	solute carrier family 25 member 19 [Source:VGNC Symbol
941.237	-1.12066	9.30122e-12	6.61874e-11	ENSECAG00000028965	ENSECAG00000028965	None
37.5989	-3.64569	9.62838e-12	6.8411e-11	ENSECAG00000007283	METTL24	methyltransferase like 24 [Source:VGNC Symbol
212.822	-2.00356	9.7917e-12	6.94128e-11	ENSECAG00000019753	A4GALT	alpha 1,4-galactosyltransferase (P blood group) [Source:HGNC Symbol
158.964	-1.32756	9.81054e-12	6.95199e-11	ENSECAG00000015584	None	None
282.75	-1.05031	9.91652e-12	7.02176e-11	ENSECAG00000024533	POMT1	protein O-mannosyltransferase 1 [Source:VGNC Symbol
531.099	-2.53262	1.01464e-11	7.17362e-11	ENSECAG00000023952	AGAP2	ArfGAP with GTPase domain, ankyrin repeat and PH domain 2 [Source:VGNC Symbol
249.851	-1.31738	1.05245e-11	7.43756e-11	ENSECAG00000008220	FDX2	ferredoxin 2 [Source:HGNC Symbol
340.488	-1.37995	1.05277e-11	7.43756e-11	ENSECAG00000031874	ENSECAG00000031874	None
44.4549	-3.35095	1.12046e-11	7.90381e-11	ENSECAG00000013344	ZFP57	ZFP57 zinc finger protein [Source:VGNC Symbol
30.3169	-3.135	1.13499e-11	8.00027e-11	ENSECAG00000014801	ANXA9	annexin A9 [Source:VGNC Symbol
433.635	-1.44498	1.14984e-11	8.09885e-11	ENSECAG00000018283	MIGA2	mitoguardin 2 [Source:VGNC Symbol
190.589	-1.71731	1.20593e-11	8.47152e-11	ENSECAG00000010529	LRRC28	leucine rich repeat containing 28 [Source:VGNC Symbol
671.559	-2.68639	1.25803e-11	8.8242e-11	ENSECAG00000023080	PPP1R12B	protein phosphatase 1 regulatory subunit 12B [Source:VGNC Symbol
35.2951	-4.93327	1.315e-11	9.19968e-11	ENSECAG00000000039	PFKFB1	6-phosphofructo-2-kinase/fructose-2,6-biphosphatase 1 [Source:VGNC Symbol
273.48	-4.76162	1.32441e-11	9.25502e-11	ENSECAG00000024045	EFHD1	EF-hand domain family member D1 [Source:HGNC Symbol
310.397	-1.09634	1.42416e-11	9.93714e-11	ENSECAG00000016779	MRPL27	mitochondrial ribosomal protein L27 [Source:VGNC Symbol
377.779	-2.0232	1.59023e-11	1.10669e-10	ENSECAG00000018772	KIF26A	kinesin family member 26A [Source:VGNC Symbol
732.556	-1.04581	1.60127e-11	1.11396e-10	ENSECAG00000022325	APEX1	apurinic/apyrimidinic endodeoxyribonuclease 1 [Source:VGNC Symbol
515.48	-1.70017	1.61316e-11	1.12182e-10	ENSECAG00000018696	PDE2A	phosphodiesterase 2A [Source:VGNC Symbol
1178.45	-1.04721	1.64619e-11	1.14393e-10	ENSECAG00000028544	PSMD4	proteasome 26S subunit ubiquitin receptor, non-ATPase 4 [Source:HGNC Symbol
994.954	-1.76825	1.70761e-11	1.18396e-10	ENSECAG00000008250	MICOS10	mitochondrial contact site and cristae organizing system subunit 10 [Source:HGNC Symbol
11.4679	-7.89028	1.73392e-11	1.20042e-10	ENSECAG00000006384	None	None
80.3034	-2.67038	1.77193e-11	1.22582e-10	ENSECAG00000010971	COL9A2	collagen type IX alpha 2 chain [Source:VGNC Symbol
522.418	-1.56414	1.84472e-11	1.27571e-10	ENSECAG00000015203	NAA10	N-alpha-acetyltransferase 10, NatA catalytic subunit [Source:VGNC Symbol
393.486	-2.18989	1.84735e-11	1.27705e-10	ENSECAG00000009992	PGP	phosphoglycolate phosphatase [Source:VGNC Symbol
374.9	-1.24304	1.88214e-11	1.30014e-10	ENSECAG00000015402	ZNF692	zinc finger protein 692 [Source:HGNC Symbol
1659.62	-1.39761	1.88481e-11	1.3015e-10	ENSECAG00000011717	UBAC1	UBA domain containing 1 [Source:VGNC Symbol
349.977	-1.25713	1.93671e-11	1.33586e-10	ENSECAG00000013325	ERAL1	Era like 12S mitochondrial rRNA chaperone 1 [Source:VGNC Symbol
409.27	-2.34295	1.95777e-11	1.34916e-10	ENSECAG00000022049	SMYD2	SET and MYND domain containing 2 [Source:VGNC Symbol
290	-1.52443	2.0622e-11	1.41769e-10	ENSECAG00000000412	SMIM19	small integral membrane protein 19 [Source:VGNC Symbol
180.748	-2.06516	2.07485e-11	1.42429e-10	ENSECAG00000012759	PLPPR2	phospholipid phosphatase related 2 [Source:VGNC Symbol
99.0745	-1.85149	2.2224e-11	1.52054e-10	ENSECAG00000014236	None	None
435.225	-2.62212	2.22503e-11	1.52178e-10	ENSECAG00000010465	FRMD1	FERM domain containing 1 [Source:VGNC Symbol
293.42	-2.64535	2.23057e-11	1.52477e-10	ENSECAG00000016360	PDE3A	phosphodiesterase 3A [Source:VGNC Symbol
119.611	-1.94891	2.29058e-11	1.5649e-10	ENSECAG00000035871	None	None
220.729	-7.21122	2.31561e-11	1.58083e-10	ENSECAG00000030543	ENSECAG00000030543	None
1109.86	-1.05054	2.38703e-11	1.6284e-10	ENSECAG00000020764	SCARF1	scavenger receptor class F member 1 [Source:VGNC Symbol
13.2662	-8.11149	2.46369e-11	1.67947e-10	ENSECAG00000029217	None	None
76.7135	-3.44391	2.50502e-11	1.70702e-10	ENSECAG00000010672	PLXDC1	plexin domain containing 1 [Source:VGNC Symbol
1656.75	-1.1436	2.5196e-11	1.7157e-10	ENSECAG00000024786	PSMC3	proteasome 26S subunit, ATPase 3 [Source:VGNC Symbol
17.8546	-8.51505	2.57307e-11	1.75147e-10	ENSECAG00000002338	None	None
57.9621	-2.43009	2.58565e-11	1.75875e-10	ENSECAG00000026884	NRG4	neuregulin 4 [Source:VGNC Symbol
574.157	-1.44856	2.58962e-11	1.76081e-10	ENSECAG00000012515	MRPL18	mitochondrial ribosomal protein L18 [Source:VGNC Symbol
371.84	-1.22966	2.65507e-11	1.80466e-10	ENSECAG00000017886	ZC3HC1	zinc finger C3HC-type containing 1 [Source:VGNC Symbol
2129.78	-1.59071	2.66714e-11	1.8122e-10	ENSECAG00000023180	HINT1	histidine triad nucleotide binding protein 1 [Source:VGNC Symbol
26091.3	-1.05338	2.75514e-11	1.86995e-10	ENSECAG00000018348	TPT1	tumor protein, translationally-controlled 1 [Source:HGNC Symbol
442.863	-1.64545	2.80583e-11	1.90296e-10	ENSECAG00000007789	None	None
322.912	-4.00749	2.81571e-11	1.90897e-10	ENSECAG00000036067	CYP2C107	cytochrome P450 family 2 subfamily C member 107 [Source:VGNC Symbol
63.8115	-1.92635	2.84272e-11	1.92658e-10	ENSECAG00000023284	ENSECAG00000023284	None
62.7801	-2.45151	2.88165e-11	1.95226e-10	ENSECAG00000014457	TMPRSS9	transmembrane serine protease 9 [Source:VGNC Symbol
392.803	-1.79687	2.98745e-11	2.01661e-10	ENSECAG00000010512	RCN3	reticulocalbin 3 [Source:VGNC Symbol
2203.57	-1.48535	3.03706e-11	2.04936e-10	ENSECAG00000016296	MFN2	mitofusin 2 [Source:VGNC Symbol
381.413	-1.29646	3.11008e-11	2.09787e-10	ENSECAG00000010593	C7H19orf53	chromosome 7 C19orf53 homolog [Source:VGNC Symbol
582.352	-1.80459	3.15368e-11	2.12651e-10	ENSECAG00000017040	BTBD1	BTB domain containing 1 [Source:VGNC Symbol
812.59	-1.30177	3.16083e-11	2.13056e-10	ENSECAG00000023814	LRPPRC	leucine rich pentatricopeptide repeat containing [Source:VGNC Symbol
281.085	-1.67182	3.16695e-11	2.13315e-10	ENSECAG00000023910	MON1A	MON1 homolog A, secretory trafficking associated [Source:VGNC Symbol
245.482	-1.40129	3.16935e-11	2.13399e-10	ENSECAG00000005329	OVCA2	OVCA2 serine hydrolase domain containing [Source:VGNC Symbol
20.1874	-4.19799	3.21212e-11	2.15967e-10	ENSECAG00000028886	None	None
314.84	-1.24581	3.35214e-11	2.25057e-10	ENSECAG00000008470	RFNG	RFNG O-fucosylpeptide 3-beta-N-acetylglucosaminyltransferase [Source:VGNC Symbol
426.971	-1.70569	3.42243e-11	2.29528e-10	ENSECAG00000013993	TOMM40	translocase of outer mitochondrial membrane 40 [Source:VGNC Symbol
1057.86	-1.90795	3.55742e-11	2.38239e-10	ENSECAG00000017758	SH3KBP1	SH3 domain containing kinase binding protein 1 [Source:VGNC Symbol
42.1431	-2.91178	3.595e-11	2.40583e-10	ENSECAG00000003053	KREMEN2	kringle containing transmembrane protein 2 [Source:HGNC Symbol
16.9085	-7.74792	3.64552e-11	2.43701e-10	ENSECAG00000022308	WT1	WT1 transcription factor [Source:VGNC Symbol
18.6089	-4.75594	3.65101e-11	2.43981e-10	ENSECAG00000004135	AMPH	amphiphysin [Source:VGNC Symbol
394.713	-2.24529	3.79098e-11	2.53153e-10	ENSECAG00000017598	IMPA2	inositol monophosphatase 2 [Source:VGNC Symbol
343.432	-1.5064	3.79499e-11	2.5333e-10	ENSECAG00000015506	MUL1	mitochondrial E3 ubiquitin protein ligase 1 [Source:VGNC Symbol
380.802	-1.25956	3.90021e-11	2.60074e-10	ENSECAG00000039235	None	None
18.7117	-3.62644	4.17052e-11	2.77504e-10	ENSECAG00000026876	SFRP5	secreted frizzled related protein 5 [Source:HGNC Symbol
91.0495	-1.79467	4.23954e-11	2.81996e-10	ENSECAG00000039008	None	None
371.967	-1.78224	4.61832e-11	3.06535e-10	ENSECAG00000038367	JOSD2	Josephin domain containing 2 [Source:HGNC Symbol
398.422	-1.70456	4.65468e-11	3.08838e-10	ENSECAG00000023666	HIBCH	3-hydroxyisobutyryl-CoA hydrolase [Source:VGNC Symbol
1613.29	-1.54233	4.67174e-11	3.0986e-10	ENSECAG00000014809	STK11	serine/threonine kinase 11 [Source:VGNC Symbol
512.914	-1.16537	4.72022e-11	3.12928e-10	ENSECAG00000022028	C9orf72	C9orf72-SMCR8 complex subunit [Source:VGNC Symbol
18.4632	-8.54048	4.76814e-11	3.15804e-10	ENSECAG00000036374	None	None
318.125	-1.27889	4.88399e-11	3.23248e-10	ENSECAG00000021407	JMJD4	jumonji domain containing 4 [Source:VGNC Symbol
1987.52	-1.03885	4.98921e-11	3.29941e-10	ENSECAG00000020664	ROBO4	roundabout guidance receptor 4 [Source:VGNC Symbol
12.35	-4.99879	5.0556e-11	3.34132e-10	ENSECAG00000018125	NTN3	netrin 3 [Source:VGNC Symbol
1407.07	-1.72479	5.09152e-11	3.36268e-10	ENSECAG00000035021	ENSECAG00000035021	None
252.669	-1.07162	5.21232e-11	3.43759e-10	ENSECAG00000003436	APBB3	amyloid beta protein binding family B member 3 [Source:VGNC Symbol
355.281	-2.98981	5.33982e-11	3.51794e-10	ENSECAG00000023535	PKDCC	protein kinase domain containing, cytoplasmic [Source:VGNC Symbol
1356.66	-1.78783	5.5223e-11	3.63175e-10	ENSECAG00000026874	None	None
928.233	-1.30092	5.70355e-11	3.74435e-10	ENSECAG00000001468	VBP1	VHL binding protein 1 [Source:VGNC Symbol
92.7064	-1.68628	5.90414e-11	3.87058e-10	ENSECAG00000019348	YBEY	ybeY metalloendoribonuclease [Source:VGNC Symbol
13.0485	-7.99229	5.98213e-11	3.92034e-10	ENSECAG00000039932	None	None
348.964	-1.13813	6.02828e-11	3.94504e-10	ENSECAG00000028977	ATAD3A	ATPase family AAA domain containing 3A [Source:HGNC Symbol
19.4595	-5.96389	6.05446e-11	3.96078e-10	ENSECAG00000040106	None	None
122.182	-1.88568	6.13923e-11	4.01342e-10	ENSECAG00000013860	TAMM41	TAM41 mitochondrial translocator assembly and maintenance homolog [Source:VGNC Symbol
13.7939	-4.41636	6.20236e-11	4.05135e-10	ENSECAG00000007097	CRTAC1	cartilage acidic protein 1 [Source:VGNC Symbol
752.665	-2.57479	6.20377e-11	4.05135e-10	ENSECAG00000009799	PFKFB2	6-phosphofructo-2-kinase/fructose-2,6-biphosphatase 2 [Source:VGNC Symbol
188.25	-1.46438	6.62133e-11	4.31648e-10	ENSECAG00000020966	PLA2G4B	phospholipase A2, group IVB (cytosolic) [Source:NCBI gene (formerly Entrezgene)
323.834	-1.04791	6.66129e-11	4.34101e-10	ENSECAG00000038363	MRPL43	mitochondrial ribosomal protein L43 [Source:VGNC Symbol
296.248	-2.15564	6.76437e-11	4.40511e-10	ENSECAG00000026880	TEN1	TEN1 subunit of CST complex [Source:VGNC Symbol
369.327	-2.35947	6.86479e-11	4.46894e-10	ENSECAG00000019269	ENSECAG00000019269	None
966.881	-1.50836	6.97752e-11	4.53916e-10	ENSECAG00000009478	RHOT1	ras homolog family member T1 [Source:VGNC Symbol
150.053	-2.03357	7.05006e-11	4.58316e-10	ENSECAG00000023440	MYO19	myosin XIX [Source:VGNC Symbol
22.6938	-3.68049	7.20063e-11	4.67941e-10	ENSECAG00000022414	ENSECAG00000022414	None
188.357	-1.652	7.80559e-11	5.04093e-10	ENSECAG00000025082	AP5S1	adaptor related protein complex 5 subunit sigma 1 [Source:VGNC Symbol
335.828	-1.3034	7.989e-11	5.15759e-10	ENSECAG00000019657	None	None
379.714	-1.22122	8.0803e-11	5.21473e-10	ENSECAG00000012902	CHMP6	charged multivesicular body protein 6 [Source:VGNC Symbol
1675	-1.89523	8.13738e-11	5.24794e-10	ENSECAG00000023807	DNAJA4	DnaJ heat shock protein family (Hsp40) member A4 [Source:VGNC Symbol
14038	-1.59138	8.15963e-11	5.26047e-10	ENSECAG00000015229	CD36	CD36 molecule [Source:VGNC Symbol
574.9	-1.59394	8.22371e-11	5.29995e-10	ENSECAG00000010805	PGM5	phosphoglucomutase 5 [Source:VGNC Symbol
10.4202	-7.77987	8.27901e-11	5.3319e-10	ENSECAG00000036195	None	None
881.571	-1.25535	8.29625e-11	5.34116e-10	ENSECAG00000020309	RABGGTB	Rab geranylgeranyltransferase subunit beta [Source:VGNC Symbol
160.067	-1.48721	8.32672e-11	5.3585e-10	ENSECAG00000014960	ERI3	ERI1 exoribonuclease family member 3 [Source:VGNC Symbol
2168.44	-2.30416	8.32892e-11	5.3585e-10	ENSECAG00000016043	MICALL1	MICAL like 1 [Source:VGNC Symbol
1003.01	-1.16621	8.54144e-11	5.48765e-10	ENSECAG00000022576	IARS2	isoleucyl-tRNA synthetase 2, mitochondrial [Source:VGNC Symbol
1081.71	-2.8499	8.80672e-11	5.65419e-10	ENSECAG00000033567	ENSECAG00000033567	None
4128.25	-1.18944	8.82726e-11	5.66542e-10	ENSECAG00000006745	LGALS1	galectin 1 [Source:VGNC Symbol
55.7015	-2.644	8.86804e-11	5.68964e-10	ENSECAG00000007919	ATP1B2	ATPase Na+/K+ transporting subunit beta 2 [Source:VGNC Symbol
386.757	-1.39381	9.00946e-11	5.77243e-10	ENSECAG00000012816	PTPMT1	protein tyrosine phosphatase mitochondrial 1 [Source:VGNC Symbol
2071.19	-1.3387	9.6992e-11	6.20157e-10	ENSECAG00000020283	CHCHD2	coiled-coil-helix-coiled-coil-helix domain containing 2 [Source:VGNC Symbol
818.058	-1.20624	9.72713e-11	6.2173e-10	ENSECAG00000011683	MCRS1	microspherule protein 1 [Source:VGNC Symbol
558.76	-1.65768	9.7449e-11	6.22652e-10	ENSECAG00000009501	DAAM2	dishevelled associated activator of morphosis 2 [Source:VGNC Symbol
797.875	-1.25497	1.00415e-10	6.41385e-10	ENSECAG00000022675	P3H1	prolyl 3-hydroxylase 1 [Source:VGNC Symbol
834.648	-1.18554	1.04414e-10	6.65558e-10	ENSECAG00000018250	IAH1	isoamyl acetate hydrolyzing esterase 1 (putative) [Source:VGNC Symbol
18.6665	-4.81729	1.08716e-10	6.91562e-10	ENSECAG00000019422	GPR37L1	G protein-coupled receptor 37 like 1 [Source:VGNC Symbol
14.1004	-5.47631	1.09077e-10	6.93621e-10	ENSECAG00000018533	SALL4	spalt like transcription factor 4 [Source:VGNC Symbol
79.1532	-4.32324	1.11587e-10	7.08858e-10	ENSECAG00000017793	None	None
17.7009	-5.19452	1.1178e-10	7.09842e-10	ENSECAG00000035853	ENSECAG00000035853	None
183.406	-2.33861	1.11922e-10	7.10503e-10	ENSECAG00000021573	TRMT2B	tRNA methyltransferase 2 homolog B [Source:VGNC Symbol
50.8919	-3.30139	1.16804e-10	7.40489e-10	ENSECAG00000020846	PDE7B	phosphodiesterase 7B [Source:VGNC Symbol
199.864	-2.64221	1.17668e-10	7.45711e-10	ENSECAG00000020223	HACD1	3-hydroxyacyl-CoA dehydratase 1 [Source:VGNC Symbol
97.421	-3.20008	1.24963e-10	7.90328e-10	ENSECAG00000010291	LRRC17	leucine rich repeat containing 17 [Source:VGNC Symbol
511.243	-2.00942	1.25839e-10	7.95599e-10	ENSECAG00000012304	ETFDH	electron transfer flavoprotein dehydrogenase [Source:VGNC Symbol
526.613	-1.06148	1.27058e-10	8.02764e-10	ENSECAG00000021328	COMMD3	COMM domain containing 3 [Source:VGNC Symbol
133.95	-1.25495	1.27216e-10	8.03492e-10	ENSECAG00000018651	GTPBP3	GTP binding protein 3, mitochondrial [Source:VGNC Symbol
129.232	-3.15984	1.29484e-10	8.16984e-10	ENSECAG00000004066	None	None
113.761	-1.16949	1.30833e-10	8.25218e-10	ENSECAG00000019921	PDCD2L	programmed cell death 2 like [Source:HGNC Symbol
383.38	-1.45744	1.30918e-10	8.25471e-10	ENSECAG00000026822	FUNDC2	FUN14 domain containing 2 [Source:VGNC Symbol
252.267	-1.2562	1.3449e-10	8.46853e-10	ENSECAG00000009350	MRPS30	mitochondrial ribosomal protein S30 [Source:VGNC Symbol
23.3783	-4.75953	1.44244e-10	9.06127e-10	ENSECAG00000017784	OSR2	odd-skipped related transciption factor 2 [Source:VGNC Symbol
677.55	-1.04861	1.45386e-10	9.12686e-10	ENSECAG00000023316	None	None
32.5295	-3.32626	1.48787e-10	9.32782e-10	ENSECAG00000039706	None	None
654.518	-1.60317	1.50018e-10	9.4018e-10	ENSECAG00000012659	PRKAG2	protein kinase AMP-activated non-catalytic subunit gamma 2 [Source:VGNC Symbol
107.623	-1.94737	1.50433e-10	9.42469e-10	ENSECAG00000024776	DUSP23	dual specificity phosphatase 23 [Source:VGNC Symbol
784.489	-1.04495	1.54427e-10	9.66516e-10	ENSECAG00000024362	PGAM5	PGAM family member 5, mitochondrial serine/threonine protein phosphatase [Source:VGNC Symbol
124.9	-2.20965	1.55036e-10	9.70002e-10	ENSECAG00000017170	None	None
1453.25	-1.5623	1.58434e-10	9.90266e-10	ENSECAG00000019879	ISCU	iron-sulfur cluster assembly enzyme [Source:VGNC Symbol
1134.18	-1.00852	1.59837e-10	9.98703e-10	ENSECAG00000005752	PACS2	phosphofurin acidic cluster sorting protein 2 [Source:VGNC Symbol
142.207	-2.19869	1.6042e-10	1.00199e-09	ENSECAG00000024980	H1-2	H1.2 linker histone, cluster member [Source:VGNC Symbol
42.3991	-2.62124	1.69595e-10	1.05861e-09	ENSECAG00000016648	IL5	interleukin 5 [Source:VGNC Symbol
224.227	-2.36756	1.76251e-10	1.09831e-09	ENSECAG00000017247	RPP40	ribonuclease P/MRP subunit p40 [Source:VGNC Symbol
511.789	-3.5085	1.83653e-10	1.14253e-09	ENSECAG00000019158	CD300LG	CD300 molecule like family member g [Source:VGNC Symbol
1143.43	-1.24618	1.84897e-10	1.1495e-09	ENSECAG00000007801	ATG9A	autophagy related 9A [Source:VGNC Symbol
12.0907	-7.99541	1.86866e-10	1.16097e-09	ENSECAG00000028074	ENSECAG00000028074	None
178.929	-2.28245	1.95025e-10	1.21005e-09	ENSECAG00000009176	None	None
48.2848	-3.40383	1.97333e-10	1.22397e-09	ENSECAG00000000593	PTN	pleiotrophin [Source:VGNC Symbol
8609.37	-2.2206	1.97801e-10	1.22646e-09	ENSECAG00000007644	PKM	pyruvate kinase M1/2 [Source:VGNC Symbol
335.034	-1.88934	2.01307e-10	1.24737e-09	ENSECAG00000009303	GFPT2	glutamine-fructose-6-phosphate transaminase 2 [Source:VGNC Symbol
456.632	-1.1769	2.0199e-10	1.25118e-09	ENSECAG00000022963	NHP2	NHP2 ribonucleoprotein [Source:VGNC Symbol
30.1453	-5.09135	2.02869e-10	1.25589e-09	ENSECAG00000037572	THEM6	thioesterase superfamily member 6 [Source:HGNC Symbol
450.538	-1.11305	2.04627e-10	1.26584e-09	ENSECAG00000018676	RAD52	RAD52 homolog, DNA repair protein [Source:VGNC Symbol
233.331	-2.58762	2.14879e-10	1.32399e-09	ENSECAG00000018261	RGS4	regulator of G protein signaling 4 [Source:VGNC Symbol
837.693	-1.2702	2.2533e-10	1.38701e-09	ENSECAG00000017808	MMRN2	multimerin 2 [Source:VGNC Symbol
127.638	-1.92788	2.256e-10	1.38821e-09	ENSECAG00000037429	DNAJC4	DnaJ heat shock protein family (Hsp40) member C4 [Source:HGNC Symbol
69.3005	-2.54495	2.29543e-10	1.41061e-09	ENSECAG00000014314	POLQ	DNA polymerase theta [Source:VGNC Symbol
29.4291	-4.62845	2.29819e-10	1.41184e-09	ENSECAG00000021634	SLC29A4	solute carrier family 29 member 4 [Source:VGNC Symbol
44.6539	-3.85819	2.41374e-10	1.48088e-09	ENSECAG00000017605	SNX22	sorting nexin 22 [Source:VGNC Symbol
1949.82	-1.16055	2.4415e-10	1.49594e-09	ENSECAG00000039232	ENSECAG00000039232	None
147.697	-1.8269	2.4906e-10	1.52452e-09	ENSECAG00000028314	ETFRF1	electron transfer flavoprotein regulatory factor 1 [Source:VGNC Symbol
23.1971	-6.58573	2.49635e-10	1.52754e-09	ENSECAG00000014145	TLL2	tolloid like 2 [Source:VGNC Symbol
119.278	-1.96032	2.55613e-10	1.5636e-09	ENSECAG00000018001	LYRM1	LYR motif containing 1 [Source:VGNC Symbol
122.702	-1.23698	2.55875e-10	1.5647e-09	ENSECAG00000031419	DHRSX	dehydrogenase/reductase X-linked [Source:HGNC Symbol
497.918	-1.42572	2.57727e-10	1.5755e-09	ENSECAG00000021368	FGGY	FGGY carbohydrate kinase domain containing [Source:VGNC Symbol
120.212	-1.63587	2.62941e-10	1.60527e-09	ENSECAG00000023579	NOPCHAP1	NOP protein chaperone 1 [Source:VGNC Symbol
486.551	-1.0568	2.68505e-10	1.63817e-09	ENSECAG00000021530	NUTF2	nuclear transport factor 2 [Source:VGNC Symbol
479.231	-1.0991	2.68837e-10	1.63966e-09	ENSECAG00000013601	COPS8	COP9 signalosome subunit 8 [Source:VGNC Symbol
611.478	-1.50145	2.71029e-10	1.65195e-09	ENSECAG00000000064	ELOC	elongin C [Source:VGNC Symbol
62.1312	-2.25179	2.71844e-10	1.65529e-09	ENSECAG00000022310	IL23A	interleukin 23 subunit alpha [Source:VGNC Symbol
264.786	-1.709	2.77673e-10	1.68821e-09	ENSECAG00000000963	CMC2	C-X9-C motif containing 2 [Source:VGNC Symbol
1073.87	-1.80787	2.81119e-10	1.70786e-09	ENSECAG00000009700	ANK3	ankyrin 3 [Source:VGNC Symbol
1341.8	-1.56287	2.8971e-10	1.75719e-09	ENSECAG00000022162	TBC1D1	TBC1 domain family member 1 [Source:VGNC Symbol
118.43	-1.21658	2.9064e-10	1.76226e-09	ENSECAG00000007554	GEMIN2	gem nuclear organelle associated protein 2 [Source:VGNC Symbol
28.2444	-9.18122	2.93065e-10	1.77581e-09	ENSECAG00000034710	None	None
19.2404	-4.2334	3.01517e-10	1.82465e-09	ENSECAG00000002623	NHLRC1	NHL repeat containing E3 ubiquitin protein ligase 1 [Source:VGNC Symbol
640.269	-1.20107	3.0714e-10	1.85627e-09	ENSECAG00000022422	PARL	presenilin associated rhomboid like [Source:VGNC Symbol
84.6785	-3.53697	3.13915e-10	1.89476e-09	ENSECAG00000022273	C1QTNF3	C1q and TNF related 3 [Source:VGNC Symbol
139.367	-1.31432	3.14172e-10	1.89509e-09	ENSECAG00000002632	None	None
14.1658	-7.44771	3.19961e-10	1.92814e-09	ENSECAG00000022216	LOXHD1	lipoxygenase homology PLAT domains 1 [Source:VGNC Symbol
2748.81	-1.10634	3.29759e-10	1.9859e-09	ENSECAG00000021436	None	None
879.682	-1.45534	3.35002e-10	2.01552e-09	ENSECAG00000021963	POMGNT1	protein O-linked mannose N-acetylglucosaminyltransferase 1 (beta 1,2-) [Source:VGNC Symbol
370.085	-1.20707	3.42864e-10	2.0595e-09	ENSECAG00000014189	VAMP2	vesicle associated membrane protein 2 [Source:HGNC Symbol
16.5032	-4.81989	3.49123e-10	2.0944e-09	ENSECAG00000014500	ART5	ADP-ribosyltransferase 5 [Source:VGNC Symbol
164.735	-1.10333	3.61579e-10	2.16425e-09	ENSECAG00000016958	CXXC5	CXXC finger protein 5 [Source:VGNC Symbol
132.048	-1.74686	3.64017e-10	2.17745e-09	ENSECAG00000031931	None	None
214.823	-1.57643	3.64784e-10	2.18134e-09	ENSECAG00000024435	None	None
402.138	-1.50144	3.76423e-10	2.24877e-09	ENSECAG00000001234	MRPS5	mitochondrial ribosomal protein S5 [Source:VGNC Symbol
45.1986	-3.54841	3.79419e-10	2.26594e-09	ENSECAG00000036973	Metazoa_SRP	Metazoan signal recognition particle RNA [Source:RFAM
13.9994	-6.73512	4.0217e-10	2.39568e-09	ENSECAG00000021533	MAP3K7CL	MAP3K7 C-terminal like [Source:VGNC Symbol
11.2469	-7.77038	4.27372e-10	2.54175e-09	ENSECAG00000009122	ENSECAG00000009122	None
92.2192	-1.97899	4.41332e-10	2.62143e-09	ENSECAG00000004226	TMEM186	transmembrane protein 186 [Source:VGNC Symbol
55.1175	-2.06903	4.51327e-10	2.67994e-09	ENSECAG00000028644	None	None
99.1119	-2.00814	4.51583e-10	2.68061e-09	ENSECAG00000022776	QPCT	glutaminyl-peptide cyclotransferase [Source:VGNC Symbol
4282.61	-1.28457	4.68006e-10	2.77545e-09	ENSECAG00000013676	CAST	calpastatin [Source:VGNC Symbol
433.308	-1.4513	4.7574e-10	2.81862e-09	ENSECAG00000024263	PRKRA	protein activator of interferon induced protein kinase EIF2AK2 [Source:VGNC Symbol
33.4831	-3.06673	4.81498e-10	2.85043e-09	ENSECAG00000029550	ENSECAG00000029550	None
236.044	-1.50109	4.92485e-10	2.9132e-09	ENSECAG00000020684	ENSECAG00000020684	None
1133.31	-1.97067	5.01236e-10	2.96028e-09	ENSECAG00000010244	GDE1	glycerophosphodiester phosphodiesterase 1 [Source:VGNC Symbol
16.0702	-7.62697	5.19009e-10	3.06331e-09	ENSECAG00000000973	FSTL5	follistatin like 5 [Source:VGNC Symbol
597.12	-1.7502	5.24388e-10	3.09407e-09	ENSECAG00000006065	ENSECAG00000006065	None
258.474	-1.09949	5.35665e-10	3.15861e-09	ENSECAG00000019195	MGST2	microsomal glutathione S-transferase 2 [Source:VGNC Symbol
413.445	-1.33734	5.54049e-10	3.26392e-09	ENSECAG00000004870	MRPS18A	mitochondrial ribosomal protein S18A [Source:VGNC Symbol
15.183	-4.52826	5.63661e-10	3.3174e-09	ENSECAG00000020585	GFRA2	GDNF family receptor alpha 2 [Source:VGNC Symbol
35.206	-4.59925	5.65419e-10	3.3246e-09	ENSECAG00000000250	CILP2	cartilage intermediate layer protein 2 [Source:HGNC Symbol
13.9238	-6.69843	5.78421e-10	3.39784e-09	ENSECAG00000040611	None	None
15.8399	-4.67366	6.04477e-10	3.54755e-09	ENSECAG00000009668	None	None
213.631	-1.36317	6.11263e-10	3.58511e-09	ENSECAG00000013617	ABHD10	abhydrolase domain containing 10, depalmitoylase [Source:VGNC Symbol
8.56524	-7.50455	6.11676e-10	3.58641e-09	ENSECAG00000010372	None	None
162.265	-1.83698	6.15878e-10	3.60991e-09	ENSECAG00000017063	TIMM9	translocase of inner mitochondrial membrane 9 [Source:VGNC Symbol
333.576	-1.8656	6.1942e-10	3.62953e-09	ENSECAG00000012573	DENND5B	DENN domain containing 5B [Source:VGNC Symbol
556.746	-1.41653	6.39607e-10	3.74429e-09	ENSECAG00000023502	PREP	prolyl endopeptidase [Source:VGNC Symbol
1221.01	-1.05849	6.63528e-10	3.87824e-09	ENSECAG00000021637	PSMB1	proteasome 20S subunit beta 1 [Source:VGNC Symbol
108.542	-2.1617	6.7885e-10	3.96064e-09	ENSECAG00000018230	None	None
2885.14	-2.03231	7.11539e-10	4.14328e-09	ENSECAG00000024979	ITGA5	integrin subunit alpha 5 [Source:VGNC Symbol
17.7067	-8.47481	7.38598e-10	4.29681e-09	ENSECAG00000010195	LRRC38	leucine rich repeat containing 38 [Source:VGNC Symbol
159.243	-1.52297	7.71196e-10	4.48086e-09	ENSECAG00000013262	NAGS	N-acetylglutamate synthase [Source:VGNC Symbol
941.777	-1.12045	7.8057e-10	4.53251e-09	ENSECAG00000013049	BPHL	biphenyl hydrolase like [Source:VGNC Symbol
980.871	-1.813	8.15886e-10	4.73021e-09	ENSECAG00000023192	GYG1	glycogenin 1 [Source:VGNC Symbol
328.13	-1.88211	8.44338e-10	4.88909e-09	ENSECAG00000012531	ACYP2	acylphosphatase 2 [Source:VGNC Symbol
575.787	-1.4137	8.46243e-10	4.8986e-09	ENSECAG00000020060	TMEM205	transmembrane protein 205 [Source:VGNC Symbol
208.21	-2.10321	8.49591e-10	4.91645e-09	ENSECAG00000010692	CSPG4	chondroitin sulfate proteoglycan 4 [Source:VGNC Symbol
1445.59	-1.95014	8.5742e-10	4.95868e-09	ENSECAG00000014047	TWF2	twinfilin actin binding protein 2 [Source:VGNC Symbol
56.3051	-2.5761	8.61086e-10	4.97679e-09	ENSECAG00000033092	ENSECAG00000033092	None
32.6552	-2.63275	8.66526e-10	5.00513e-09	ENSECAG00000014361	FGF10	fibroblast growth factor 10 [Source:VGNC Symbol
233.945	-1.16647	8.7215e-10	5.03606e-09	ENSECAG00000015096	OSGEP	O-sialoglycoprotein endopeptidase [Source:VGNC Symbol
218.607	-1.17423	9.02293e-10	5.20367e-09	ENSECAG00000038637	None	None
63.2987	-2.20518	9.0801e-10	5.23502e-09	ENSECAG00000000579	ADAMTS17	ADAM metallopeptidase with thrombospondin type 1 motif 17 [Source:VGNC Symbol
30.1368	-8.52561	9.26449e-10	5.33473e-09	ENSECAG00000018669	KLHL34	kelch like family member 34 [Source:HGNC Symbol
26.3412	-4.12861	9.35525e-10	5.37869e-09	ENSECAG00000024668	IGDCC4	immunoglobulin superfamily DCC subclass member 4 [Source:HGNC Symbol
159.629	-1.48567	9.38207e-10	5.39245e-09	ENSECAG00000011250	NTAQ1	N-terminal glutamine amidase 1 [Source:VGNC Symbol
606.493	-1.51563	9.39955e-10	5.40083e-09	ENSECAG00000020866	SCCPDH	saccharopine dehydrogenase (putative) [Source:VGNC Symbol
163.099	-2.10824	9.53897e-10	5.47588e-09	ENSECAG00000023642	SPHK1	sphingosine kinase 1 [Source:VGNC Symbol
11.5888	-4.37137	9.54476e-10	5.47752e-09	ENSECAG00000006027	GPR20	G protein-coupled receptor 20 [Source:VGNC Symbol
1065.42	-1.34465	9.75691e-10	5.5941e-09	ENSECAG00000018150	GPD1L	glycerol-3-phosphate dehydrogenase 1 like [Source:VGNC Symbol
148.737	-1.38031	9.80062e-10	5.61744e-09	ENSECAG00000010292	NKIRAS1	NFKB inhibitor interacting Ras like 1 [Source:VGNC Symbol
1016.97	-1.07584	1.00504e-09	5.75532e-09	ENSECAG00000011444	THOC5	THO complex subunit 5 [Source:VGNC Symbol
15.0525	-7.57939	1.02801e-09	5.88142e-09	ENSECAG00000017844	OXTR	oxytocin receptor [Source:VGNC Symbol
26.4638	-3.09939	1.03156e-09	5.89989e-09	ENSECAG00000007026	None	None
194.022	-1.65866	1.04167e-09	5.9541e-09	ENSECAG00000006176	CNTFR	ciliary neurotrophic factor receptor [Source:VGNC Symbol
344.8	-1.39556	1.07075e-09	6.11284e-09	ENSECAG00000009676	SAP30	Sin3A associated protein 30 [Source:HGNC Symbol
184.877	-1.204	1.08147e-09	6.16647e-09	ENSECAG00000023944	E2F6	E2F transcription factor 6 [Source:VGNC Symbol
273.118	-1.13013	1.08592e-09	6.18615e-09	ENSECAG00000014441	ZNF330	zinc finger protein 330 [Source:VGNC Symbol
11.6124	-7.94034	1.10657e-09	6.2961e-09	ENSECAG00000038504	ENSECAG00000038504	None
14.3843	-5.52491	1.14009e-09	6.47496e-09	ENSECAG00000004854	PLPPR4	phospholipid phosphatase related 4 [Source:VGNC Symbol
298.659	-1.29538	1.1398e-09	6.47496e-09	ENSECAG00000021984	RCC1L	RCC1 like [Source:VGNC Symbol
363.546	-1.39024	1.14378e-09	6.49398e-09	ENSECAG00000024635	EMC6	ER membrane protein complex subunit 6 [Source:VGNC Symbol
19.4827	-4.0152	1.15316e-09	6.54525e-09	ENSECAG00000007688	SBK1	SH3 domain binding kinase 1 [Source:VGNC Symbol
422.044	-1.46215	1.17216e-09	6.65103e-09	ENSECAG00000020031	GUCD1	guanylyl cyclase domain containing 1 [Source:VGNC Symbol
186.754	-1.73385	1.21905e-09	6.9024e-09	ENSECAG00000020376	SPATA24	spermatosis associated 24 [Source:VGNC Symbol
21.6925	-3.18651	1.2406e-09	7.01592e-09	ENSECAG00000030390	ENSECAG00000030390	None
51.205	-2.51512	1.24341e-09	7.02968e-09	ENSECAG00000015635	None	None
175.451	-1.09271	1.30394e-09	7.35847e-09	ENSECAG00000011622	MTERF4	mitochondrial transcription termination factor 4 [Source:VGNC Symbol
701.356	-2.27508	1.30748e-09	7.37397e-09	ENSECAG00000003260	ITIH5	inter-alpha-trypsin inhibitor heavy chain 5 [Source:VGNC Symbol
849.472	-1.50439	1.32628e-09	7.47778e-09	ENSECAG00000009540	PPP3CC	protein phosphatase 3 catalytic subunit gamma [Source:VGNC Symbol
129.974	-1.1677	1.33673e-09	7.53438e-09	ENSECAG00000023209	None	None
114.761	-2.04923	1.33944e-09	7.54741e-09	ENSECAG00000020167	RGMA	repulsive guidance molecule BMP co-receptor a [Source:VGNC Symbol
783.872	-1.19629	1.3509e-09	7.60738e-09	ENSECAG00000021822	TXNL1	thioredoxin like 1 [Source:VGNC Symbol
1005.27	-1.52564	1.37098e-09	7.71814e-09	ENSECAG00000024116	BTBD6	BTB domain containing 6 [Source:VGNC Symbol
310.744	-1.15303	1.41838e-09	7.97296e-09	ENSECAG00000015363	KLHL22	kelch like family member 22 [Source:VGNC Symbol
227.333	-1.24998	1.44402e-09	8.11463e-09	ENSECAG00000014593	ENSECAG00000014593	None
13.7598	-4.89839	1.45642e-09	8.18184e-09	ENSECAG00000036146	PNCK	pregnancy up-regulated nonubiquitous CaM kinase [Source:HGNC Symbol
1394.51	-1.56511	1.45752e-09	8.18553e-09	ENSECAG00000016874	PRKACA	protein kinase cAMP-activated catalytic subunit alpha [Source:VGNC Symbol
35.747	-2.76853	1.46551e-09	8.22796e-09	ENSECAG00000019463	B3GNT6	UDP-GlcNAc:betaGal beta-1,3-N-acetylglucosaminyltransferase 6 [Source:VGNC Symbol
416.903	-1.45709	1.46822e-09	8.24066e-09	ENSECAG00000018890	MDP1	magnesium dependent phosphatase 1 [Source:HGNC Symbol
454.472	-1.4752	1.49331e-09	8.37646e-09	ENSECAG00000022136	DCTN6	dynactin subunit 6 [Source:VGNC Symbol
1317.08	-1.40539	1.5057e-09	8.4434e-09	ENSECAG00000013004	ADCY4	adenylate cyclase 4 [Source:VGNC Symbol
1874.37	-1.25658	1.50823e-09	8.45509e-09	ENSECAG00000024311	BANF1	BAF nuclear assembly factor 1 [Source:VGNC Symbol
782.022	-1.02617	1.52408e-09	8.53881e-09	ENSECAG00000000590	MRPL45	mitochondrial ribosomal protein L45 [Source:HGNC Symbol
1822.55	-1.08629	1.52644e-09	8.54946e-09	ENSECAG00000021398	HDAC5	histone deacetylase 5 [Source:VGNC Symbol
225.727	-1.59529	1.58881e-09	8.89076e-09	ENSECAG00000016002	FBXO32	F-box protein 32 [Source:VGNC Symbol
70.3414	-1.71501	1.60296e-09	8.9592e-09	ENSECAG00000008761	None	None
1304.55	-1.01916	1.60262e-09	8.9592e-09	ENSECAG00000017319	HMOX2	heme oxygenase 2 [Source:VGNC Symbol
257.74	-1.59646	1.6186e-09	9.04387e-09	ENSECAG00000014795	MTERF2	mitochondrial transcription termination factor 2 [Source:VGNC Symbol
169.873	-3.04709	1.63241e-09	9.11557e-09	ENSECAG00000001205	MAPT	microtubule associated protein tau [Source:VGNC Symbol
236.537	-2.27215	1.63463e-09	9.1225e-09	ENSECAG00000015986	None	None
309.178	-1.42515	1.68397e-09	9.38383e-09	ENSECAG00000014015	APBB1	amyloid beta protein binding family B member 1 [Source:VGNC Symbol
125.848	-2.48567	1.82399e-09	1.01459e-08	ENSECAG00000022738	ARHGEF37	Rho guanine nucleotide exchange factor 37 [Source:VGNC Symbol
264.247	-1.34165	1.83964e-09	1.02299e-08	ENSECAG00000018007	ISCA2	iron-sulfur cluster assembly 2 [Source:VGNC Symbol
312.552	-2.19207	1.96329e-09	1.09012e-08	ENSECAG00000011871	DNER	delta/notch like EGF repeat containing [Source:VGNC Symbol
13.1979	-4.20964	1.96438e-09	1.0904e-08	ENSECAG00000024733	SPATA9	spermatosis associated 9 [Source:VGNC Symbol
1108.83	-1.34541	2.01208e-09	1.11589e-08	ENSECAG00000017942	BAG1	BAG cochaperone 1 [Source:VGNC Symbol
11.4788	-7.84548	2.01189e-09	1.11589e-08	ENSECAG00000019015	GRM8	glutamate metabotropic receptor 8 [Source:VGNC Symbol
329.875	-1.49759	2.0233e-09	1.12111e-08	ENSECAG00000022163	AP4E1	adaptor related protein complex 4 subunit epsilon 1 [Source:VGNC Symbol
680.27	-1.29251	2.04172e-09	1.13031e-08	ENSECAG00000010635	None	None
50.493	-1.82014	2.0748e-09	1.14658e-08	ENSECAG00000033850	None	None
195.054	-2.13851	2.09566e-09	1.15673e-08	ENSECAG00000023101	TP53I11	tumor protein p53 inducible protein 11 [Source:VGNC Symbol
31.1698	-8.57046	2.19036e-09	1.20722e-08	ENSECAG00000000866	ENSECAG00000000866	None
10.3585	-7.69127	2.21532e-09	1.22026e-08	ENSECAG00000032314	None	None
50.493	-1.64495	2.40494e-09	1.32314e-08	ENSECAG00000008539	PRRX1	paired related homeobox 1 [Source:VGNC Symbol
13.4591	-3.61402	2.41453e-09	1.32803e-08	ENSECAG00000014163	None	None
340.452	-2.19086	2.48987e-09	1.36704e-08	ENSECAG00000032983	None	None
400.275	-1.12841	2.54146e-09	1.39373e-08	ENSECAG00000017543	KAT14	lysine acetyltransferase 14 [Source:VGNC Symbol
2440.53	-1.17251	2.60799e-09	1.42896e-08	ENSECAG00000007599	ILK	integrin linked kinase [Source:VGNC Symbol
326.906	-1.57445	2.6325e-09	1.44154e-08	ENSECAG00000011310	BCAT2	branched chain amino acid transaminase 2 [Source:VGNC Symbol
157.75	-1.64869	2.6812e-09	1.46691e-08	ENSECAG00000001265	TMEM223	transmembrane protein 223 [Source:VGNC Symbol
36.7442	-3.19111	2.7624e-09	1.50692e-08	ENSECAG00000026996	None	None
45.4925	-4.13996	2.79374e-09	1.52223e-08	ENSECAG00000021019	CPXM1	carboxypeptidase X, M14 family member 1 [Source:VGNC Symbol
396.268	-1.23453	2.82187e-09	1.53622e-08	ENSECAG00000015682	EXOG	exo/endonuclease G [Source:VGNC Symbol
206.452	-1.51007	2.85522e-09	1.55301e-08	ENSECAG00000017778	PRDM8	PR/SET domain 8 [Source:HGNC Symbol
1343.87	-1.25655	2.94109e-09	1.59832e-08	ENSECAG00000006366	MAF1	MAF1 homolog, negative regulator of RNA polymerase III [Source:VGNC Symbol
137.453	-1.49707	2.95993e-09	1.60762e-08	ENSECAG00000002700	TCEAL1	transcription elongation factor A like 1 [Source:VGNC Symbol
914.448	-1.07805	2.96906e-09	1.61211e-08	ENSECAG00000018820	CDK16	cyclin dependent kinase 16 [Source:VGNC Symbol
15.0248	-4.37326	3.00336e-09	1.63026e-08	ENSECAG00000039592	None	None
382.83	-1.41992	3.0864e-09	1.67387e-08	ENSECAG00000032923	ENSECAG00000032923	None
43.8434	-2.1999	3.12218e-09	1.69149e-08	ENSECAG00000039936	None	None
1720.99	-1.46467	3.16299e-09	1.71168e-08	ENSECAG00000029062	PRNP	prion protein [Source:VGNC Symbol
1465.02	-1.37735	3.22384e-09	1.74334e-08	ENSECAG00000032089	UBE2B	ubiquitin conjugating enzyme E2 B [Source:VGNC Symbol
13.5865	-8.11997	3.23601e-09	1.74905e-08	ENSECAG00000040620	ENSECAG00000040620	None
32.7074	-3.41726	3.30445e-09	1.78383e-08	ENSECAG00000013661	FAM184B	family with sequence similarity 184 member B [Source:VGNC Symbol
15.3953	-6.80952	3.32511e-09	1.79394e-08	ENSECAG00000029930	ENSECAG00000029930	None
54.1566	-2.15998	3.3472e-09	1.80481e-08	ENSECAG00000022245	GINS3	GINS complex subunit 3 [Source:VGNC Symbol
1443.29	-1.57715	3.369e-09	1.81605e-08	ENSECAG00000019132	SLMAP	sarcolemma associated protein [Source:VGNC Symbol
220.519	-1.10356	3.40301e-09	1.83385e-08	ENSECAG00000011079	MRPL19	mitochondrial ribosomal protein L19 [Source:VGNC Symbol
24.4052	-2.81561	3.43175e-09	1.84827e-08	ENSECAG00000019220	PROX1	prospero homeobox 1 [Source:VGNC Symbol
1162.38	-1.16324	3.46683e-09	1.86609e-08	ENSECAG00000010542	WDR13	WD repeat domain 13 [Source:VGNC Symbol
273.513	-1.00717	3.6375e-09	1.95007e-08	ENSECAG00000020904	ZNF438	zinc finger protein 438 [Source:HGNC Symbol
299.098	-1.64468	3.70708e-09	1.98566e-08	ENSECAG00000018010	TEAD2	TEA domain transcription factor 2 [Source:VGNC Symbol
556.104	-1.21264	3.71673e-09	1.99026e-08	ENSECAG00000038258	KLHL21	kelch like family member 21 [Source:VGNC Symbol
15.7953	-8.35421	3.89422e-09	2.08291e-08	ENSECAG00000031183	None	None
127.602	-1.55062	3.91562e-09	2.09256e-08	ENSECAG00000026906	COX16	cytochrome c oxidase assembly factor COX16 [Source:VGNC Symbol
10.9571	-5.74873	3.96416e-09	2.11607e-08	ENSECAG00000039596	ENSECAG00000039596	None
1661.45	-1.05821	4.09122e-09	2.1814e-08	ENSECAG00000018627	OAZ2	ornithine decarboxylase antizyme 2 [Source:NCBI gene (formerly Entrezgene)
1292.19	-1.09646	4.1413e-09	2.20684e-08	ENSECAG00000014253	PMPCB	peptidase, mitochondrial processing subunit beta [Source:VGNC Symbol
379.226	-4.10805	4.21599e-09	2.24536e-08	ENSECAG00000007171	FGL1	fibrinogen like 1 [Source:VGNC Symbol
120.719	-1.74114	4.28722e-09	2.28199e-08	ENSECAG00000020705	DUSP8	dual specificity phosphatase 8 [Source:HGNC Symbol
2534.93	-2.09961	4.3029e-09	2.28838e-08	ENSECAG00000006191	RILPL1	Rab interacting lysosomal protein like 1 [Source:VGNC Symbol
4294.78	-1.46453	4.31753e-09	2.29485e-08	ENSECAG00000000008	RPLP2	ribosomal protein lateral stalk subunit P2 [Source:VGNC Symbol
546.307	-1.65003	4.41738e-09	2.34392e-08	ENSECAG00000007908	MIPEP	mitochondrial intermediate peptidase [Source:VGNC Symbol
224.495	-1.61842	4.49861e-09	2.38566e-08	ENSECAG00000018298	STRADB	STE20 related adaptor beta [Source:VGNC Symbol
366.927	-1.19954	4.67122e-09	2.47298e-08	ENSECAG00000007524	NPM3	nucleophosmin/nucleoplasmin 3 [Source:VGNC Symbol
1190.92	-1.0267	4.73675e-09	2.50553e-08	ENSECAG00000021359	RTN3	reticulon 3 [Source:VGNC Symbol
51.132	-1.88978	4.8989e-09	2.58837e-08	ENSECAG00000030491	None	None
288.574	-1.02892	4.96246e-09	2.61898e-08	ENSECAG00000023232	ZNHIT3	zinc finger HIT-type containing 3 [Source:VGNC Symbol
6.75988	-7.09575	4.97122e-09	2.62286e-08	ENSECAG00000039006	None	None
44.5958	-2.1248	5.00092e-09	2.63704e-08	ENSECAG00000038338	BCAS4	breast carcinoma amplified sequence 4 [Source:HGNC Symbol
5762.44	-2.00797	5.26687e-09	2.77258e-08	ENSECAG00000025020	FHL1	four and a half LIM domains 1 [Source:VGNC Symbol
68.0905	-1.94314	5.42785e-09	2.85329e-08	ENSECAG00000020596	HMGB3	high mobility group box 3 [Source:VGNC Symbol
11.462	-5.80158	5.4301e-09	2.85367e-08	ENSECAG00000032231	None	None
44.4234	-2.9724	5.51047e-09	2.89428e-08	ENSECAG00000014744	None	None
55.1537	-1.50269	5.62197e-09	2.95035e-08	ENSECAG00000008904	ZNF346	zinc finger protein 346 [Source:VGNC Symbol
10.7194	-3.95524	5.71948e-09	2.99983e-08	ENSECAG00000011313	SLC35F1	solute carrier family 35 member F1 [Source:VGNC Symbol
353.388	-1.78214	5.73101e-09	3.00503e-08	ENSECAG00000006117	PLEKHG3	pleckstrin homology and RhoGEF domain containing G3 [Source:VGNC Symbol
31.3769	-1.96078	5.74694e-09	3.01169e-08	ENSECAG00000029515	ENSECAG00000029515	None
216.13	-1.15841	5.81304e-09	3.04548e-08	ENSECAG00000002905	HDAC11	histone deacetylase 11 [Source:VGNC Symbol
179.567	-1.56003	6.04781e-09	3.1667e-08	ENSECAG00000024182	VSTM4	V-set and transmembrane domain containing 4 [Source:VGNC Symbol
381.066	-1.06191	6.31148e-09	3.29827e-08	ENSECAG00000007197	HAUS4	HAUS augmin like complex subunit 4 [Source:HGNC Symbol
795.439	-1.02071	6.43193e-09	3.3584e-08	ENSECAG00000029844	TSR2	TSR2 ribosome maturation factor [Source:VGNC Symbol
444.898	-1.6144	6.44277e-09	3.36311e-08	ENSECAG00000023444	EPHX2	epoxide hydrolase 2 [Source:VGNC Symbol
29.2398	-2.48768	6.52644e-09	3.40489e-08	ENSECAG00000024472	PRRT2	proline rich transmembrane protein 2 [Source:HGNC Symbol
79.7191	-1.70042	6.75311e-09	3.51822e-08	ENSECAG00000035980	None	None
1558.99	-1.18754	6.87805e-09	3.57948e-08	ENSECAG00000017251	PARK7	Parkinsonism associated deglycase [Source:VGNC Symbol
743.839	-1.26718	6.88464e-09	3.58174e-08	ENSECAG00000022559	FIBP	FGF1 intracellular binding protein [Source:VGNC Symbol
125.094	-2.61334	6.91717e-09	3.59672e-08	ENSECAG00000020619	MSX1	msh homeobox 1 [Source:VGNC Symbol
404.961	-1.05331	6.99075e-09	3.63289e-08	ENSECAG00000001491	NDN	necdin, MAGE family member [Source:VGNC Symbol
107.363	-1.57649	7.28074e-09	3.77938e-08	ENSECAG00000037549	ENSECAG00000037549	None
130.067	-1.8741	7.36117e-09	3.82007e-08	ENSECAG00000018341	CA11	carbonic anhydrase 11 [Source:VGNC Symbol
19.2669	-3.22043	7.53599e-09	3.90644e-08	ENSECAG00000008794	ANO3	anoctamin 3 [Source:VGNC Symbol
163.322	-2.66029	7.59674e-09	3.93574e-08	ENSECAG00000006664	INPP5J	inositol polyphosphate-5-phosphatase J [Source:VGNC Symbol
117.21	-1.41751	7.64829e-09	3.96135e-08	ENSECAG00000015421	BAAT	bile acid-CoA:amino acid N-acyltransferase [Source:HGNC Symbol
2897.34	-1.57835	7.83565e-09	4.05276e-08	ENSECAG00000024339	CAMK2D	calcium/calmodulin dependent protein kinase II delta [Source:VGNC Symbol
829.866	-1.25271	7.87523e-09	4.06872e-08	ENSECAG00000011023	ENSECAG00000011023	None
50.7651	-3.55793	7.99186e-09	4.12555e-08	ENSECAG00000000119	FAM221B	family with sequence similarity 221 member B [Source:VGNC Symbol
21.9817	-4.15851	8.09982e-09	4.17782e-08	ENSECAG00000010314	None	None
224.563	-1.13741	8.27411e-09	4.26535e-08	ENSECAG00000028286	GLI4	GLI family zinc finger 4 [Source:HGNC Symbol
424.824	-1.68092	8.2777e-09	4.26602e-08	ENSECAG00000013355	COA8	cytochrome c oxidase assembly factor 8 [Source:VGNC Symbol
46.5622	-1.86288	8.54601e-09	4.39604e-08	ENSECAG00000039436	None	None
46.7652	-1.83759	8.62542e-09	4.43298e-08	ENSECAG00000017304	MAPK8IP2	mitogen-activated protein kinase 8 interacting protein 2 [Source:HGNC Symbol
224.789	-1.75668	8.70342e-09	4.46691e-08	ENSECAG00000024137	ENDOU	endonuclease, poly(U) specific [Source:VGNC Symbol
17.2706	-3.99605	8.82502e-09	4.52807e-08	ENSECAG00000002903	ENSECAG00000002903	None
715.875	-1.46541	8.84762e-09	4.53842e-08	ENSECAG00000012469	COX7A2	cytochrome c oxidase subunit 7A2 [Source:VGNC Symbol
212.871	-1.21356	8.93753e-09	4.58185e-08	ENSECAG00000015274	MRPS10	mitochondrial ribosomal protein S10 [Source:VGNC Symbol
1190.65	-1.13932	8.95993e-09	4.59098e-08	ENSECAG00000010954	MGRN1	mahogunin ring finger 1 [Source:VGNC Symbol
161.52	-1.17377	8.96491e-09	4.59227e-08	ENSECAG00000023914	TRMT6	tRNA methyltransferase 6 non-catalytic subunit [Source:VGNC Symbol
256.264	-1.30191	9.24637e-09	4.72995e-08	ENSECAG00000021551	UTP11	UTP11 small subunit processome component [Source:VGNC Symbol
60.1644	-2.29001	9.34157e-09	4.77603e-08	ENSECAG00000019170	MN1	MN1 proto-onco, transcriptional regulator [Source:VGNC Symbol
293.259	-1.35333	9.52176e-09	4.86416e-08	ENSECAG00000035267	NATD1	N-acetyltransferase domain containing 1 [Source:HGNC Symbol
473.899	-1.39939	9.59031e-09	4.89784e-08	ENSECAG00000023376	NTPCR	nucleoside-triphosphatase, cancer-related [Source:HGNC Symbol
640.329	-1.09431	1.00205e-08	5.10633e-08	ENSECAG00000013816	VPS45	vacuolar protein sorting 45 homolog [Source:VGNC Symbol
362.02	-1.1133	1.00967e-08	5.14377e-08	ENSECAG00000029432	ARL10	ADP ribosylation factor like GTPase 10 [Source:VGNC Symbol
191.014	-1.53219	1.01602e-08	5.17469e-08	ENSECAG00000012903	WDR76	WD repeat domain 76 [Source:VGNC Symbol
897.278	-1.42193	1.02004e-08	5.19376e-08	ENSECAG00000008005	AKT2	AKT serine/threonine kinase 2 [Source:VGNC Symbol
44.342	-3.21566	1.02737e-08	5.22965e-08	ENSECAG00000025166	MYOCD	myocardin [Source:VGNC Symbol
221.466	-1.26297	1.03793e-08	5.27764e-08	ENSECAG00000020450	ZNF510	zinc finger protein 510 [Source:VGNC Symbol
589.065	-1.25957	1.04808e-08	5.32637e-08	ENSECAG00000011337	ODF2	outer dense fiber of sperm tails 2 [Source:VGNC Symbol
82.674	-1.79853	1.11338e-08	5.64745e-08	ENSECAG00000028942	PTGER1	prostaglandin E receptor 1 [Source:VGNC Symbol
304.105	-1.18847	1.14639e-08	5.81331e-08	ENSECAG00000013045	WASHC3	WASH complex subunit 3 [Source:VGNC Symbol
582.855	-1.52793	1.1683e-08	5.92117e-08	ENSECAG00000032782	UBE2D1	ubiquitin conjugating enzyme E2 D1 [Source:VGNC Symbol
62.4725	-1.37465	1.22353e-08	6.19102e-08	ENSECAG00000013991	ZNF672	zinc finger protein 672 [Source:HGNC Symbol
247.86	-1.20533	1.24226e-08	6.28068e-08	ENSECAG00000023878	EVI5L	ecotropic viral integration site 5 like [Source:VGNC Symbol
231.696	-1.41401	1.24539e-08	6.29477e-08	ENSECAG00000020212	IFT27	intraflagellar transport 27 [Source:VGNC Symbol
349.558	-1.28349	1.24585e-08	6.29543e-08	ENSECAG00000009669	GRPEL1	GrpE like 1, mitochondrial [Source:VGNC Symbol
3783.37	-1.92446	1.25824e-08	6.35179e-08	ENSECAG00000017352	SYNPO	synaptopodin [Source:VGNC Symbol
214.277	-1.37257	1.27891e-08	6.45025e-08	ENSECAG00000009754	NETO2	neuropilin and tolloid like 2 [Source:VGNC Symbol
523.222	-2.2946	1.28663e-08	6.48744e-08	ENSECAG00000024520	KDELR3	KDEL endoplasmic reticulum protein retention receptor 3 [Source:VGNC Symbol
8.2913	-6.72835	1.29354e-08	6.51872e-08	ENSECAG00000026408	eca-mir-1-1	eca-mir-1-1 [Source:miRBase
204.986	-1.31919	1.29435e-08	6.52104e-08	ENSECAG00000040505	TMEM200B	transmembrane protein 200B [Source:VGNC Symbol
13.5729	-3.38755	1.29835e-08	6.53768e-08	ENSECAG00000001131	GPR17	G protein-coupled receptor 17 [Source:VGNC Symbol
136.48	-1.37046	1.31156e-08	6.60061e-08	ENSECAG00000009104	TTC23	tetratricopeptide repeat domain 23 [Source:VGNC Symbol
445.701	-1.4132	1.32388e-08	6.66084e-08	ENSECAG00000020378	NQO1	NAD(P)H quinone dehydrogenase 1 [Source:VGNC Symbol
118.369	-1.67659	1.33051e-08	6.69057e-08	ENSECAG00000035881	eca-mir-9108	eca-mir-9108 [Source:miRBase
9.83124	-6.27427	1.36087e-08	6.83953e-08	ENSECAG00000025913	MIR378A	microRNA 378a [Source:HGNC Symbol
94.0344	-2.57956	1.36845e-08	6.87582e-08	ENSECAG00000023019	KIF18B	kinesin family member 18B [Source:VGNC Symbol
204.228	-3.91275	1.40439e-08	7.04877e-08	ENSECAG00000021683	LGALS4	galectin 4 [Source:VGNC Symbol
421.861	-1.02948	1.40613e-08	7.05563e-08	ENSECAG00000014868	DGAT1	diacylglycerol O-acyltransferase 1 [Source:VGNC Symbol
37.372	-3.86962	1.40701e-08	7.05815e-08	ENSECAG00000013525	MEOX1	mesenchyme homeobox 1 [Source:VGNC Symbol
541.968	-1.73703	1.47091e-08	7.37273e-08	ENSECAG00000015409	YIF1B	Yip1 interacting factor homolog B, membrane trafficking protein [Source:VGNC Symbol
140.58	-2.04018	1.52918e-08	7.65658e-08	ENSECAG00000006457	DNHD1	dynein heavy chain domain 1 [Source:VGNC Symbol
18.2926	-2.34956	1.57193e-08	7.86427e-08	ENSECAG00000008130	DNASE1	deoxyribonuclease 1 [Source:VGNC Symbol
6.97429	-7.16117	1.5857e-08	7.93105e-08	ENSECAG00000028260	None	None
432.058	-1.05412	1.64247e-08	8.20179e-08	ENSECAG00000018186	TADA3	transcriptional adaptor 3 [Source:VGNC Symbol
146.528	-1.40694	1.65709e-08	8.2726e-08	ENSECAG00000016829	ABTB2	ankyrin repeat and BTB domain containing 2 [Source:VGNC Symbol
110.31	-1.31326	1.68865e-08	8.42114e-08	ENSECAG00000012881	NME6	NME/NM23 nucleoside diphosphate kinase 6 [Source:VGNC Symbol
564.92	-1.38872	1.71531e-08	8.5472e-08	ENSECAG00000026951	ARVCF	ARVCF delta catenin family member [Source:VGNC Symbol
51.6186	-1.91744	1.71604e-08	8.54856e-08	ENSECAG00000012782	MICU3	mitochondrial calcium uptake family member 3 [Source:VGNC Symbol
150.481	-1.22799	1.72277e-08	8.57983e-08	ENSECAG00000012664	HDHD2	haloacid dehalogenase like hydrolase domain containing 2 [Source:VGNC Symbol
701.258	-1.80942	1.72584e-08	8.59281e-08	ENSECAG00000016210	ADAMTS10	ADAM metallopeptidase with thrombospondin type 1 motif 10 [Source:VGNC Symbol
2694.16	-1.07991	1.7277e-08	8.59977e-08	ENSECAG00000036116	None	None
124.954	-1.58438	1.74156e-08	8.66646e-08	ENSECAG00000021753	AP4S1	adaptor related protein complex 4 subunit sigma 1 [Source:VGNC Symbol
558.603	-1.83976	1.75183e-08	8.71298e-08	ENSECAG00000038154	ENSECAG00000038154	None
886.958	-1.23962	1.77472e-08	8.81969e-08	ENSECAG00000019280	GUK1	guanylate kinase 1 [Source:VGNC Symbol
7.75093	-7.2402	1.77894e-08	8.83594e-08	ENSECAG00000031177	None	None
302.947	-1.39506	1.78143e-08	8.84595e-08	ENSECAG00000022464	MTX2	metaxin 2 [Source:VGNC Symbol
1386.85	-2.33576	1.80158e-08	8.94126e-08	ENSECAG00000016503	MLF1	myeloid leukemia factor 1 [Source:HGNC Symbol
155.15	-1.4233	1.81317e-08	8.99402e-08	ENSECAG00000005626	SERGEF	secretion regulating guanine nucleotide exchange factor [Source:VGNC Symbol
52.9751	-2.08572	1.82898e-08	9.06519e-08	ENSECAG00000006906	SLC25A45	solute carrier family 25 member 45 [Source:VGNC Symbol
238.764	-2.09092	1.85426e-08	9.18315e-08	ENSECAG00000020151	LIN7B	lin-7 homolog B, crumbs cell polarity complex component [Source:VGNC Symbol
171.375	-1.58126	1.87931e-08	9.30346e-08	ENSECAG00000008080	UNG	uracil DNA glycosylase [Source:VGNC Symbol
89.218	-1.32185	1.89224e-08	9.36131e-08	ENSECAG00000017730	PTRHD1	peptidyl-tRNA hydrolase domain containing 1 [Source:VGNC Symbol
56.404	-5.2268	1.90238e-08	9.40899e-08	ENSECAG00000034904	PRSS57	serine protease 57 [Source:VGNC Symbol
275.906	-2.67551	1.91321e-08	9.45755e-08	ENSECAG00000004776	MYORG	myogenesis regulating glycosidase (putative) [Source:HGNC Symbol
46.7928	-4.85012	1.92059e-08	9.489e-08	ENSECAG00000023022	CDH19	cadherin 19 [Source:VGNC Symbol
60.5858	-1.77767	1.92949e-08	9.53044e-08	ENSECAG00000013357	C16H3orf20	chromosome 16 C3orf20 homolog [Source:VGNC Symbol
3628.13	-1.54906	1.93448e-08	9.55004e-08	ENSECAG00000029328	None	None
50.4934	-2.19491	1.95013e-08	9.61457e-08	ENSECAG00000012796	ABCB9	ATP binding cassette subfamily B member 9 [Source:VGNC Symbol
44.9789	-1.92538	1.98381e-08	9.77543e-08	ENSECAG00000001444	BRSK1	BR serine/threonine kinase 1 [Source:VGNC Symbol
990.189	-1.85873	1.98531e-08	9.78024e-08	ENSECAG00000012840	PPP1R37	protein phosphatase 1 regulatory subunit 37 [Source:VGNC Symbol
302.571	-2.20806	2.02919e-08	9.98586e-08	ENSECAG00000015841	SLC27A3	solute carrier family 27 member 3 [Source:VGNC Symbol
131.39	-1.35473	2.06139e-08	1.01363e-07	ENSECAG00000009401	NUDT7	nudix hydrolase 7 [Source:VGNC Symbol
434.752	-1.25278	2.09858e-08	1.0311e-07	ENSECAG00000016105	MALSU1	mitochondrial assembly of ribosomal large subunit 1 [Source:VGNC Symbol
8.57818	-6.75967	2.10133e-08	1.03218e-07	ENSECAG00000028587	ENSECAG00000028587	None
61.7569	-1.84133	2.22556e-08	1.09004e-07	ENSECAG00000003550	SAPCD1	suppressor APC domain containing 1 [Source:VGNC Symbol
35.9161	-2.31362	2.23492e-08	1.09406e-07	ENSECAG00000033026	ENSECAG00000033026	None
185.374	-1.51633	2.25539e-08	1.1035e-07	ENSECAG00000003985	MXI1	MAX interactor 1, dimerization protein [Source:HGNC Symbol
136.21	-1.21766	2.25916e-08	1.10505e-07	ENSECAG00000019553	ENGASE	endo-beta-N-acetylglucosaminidase [Source:VGNC Symbol
161.601	-1.43484	2.26255e-08	1.10642e-07	ENSECAG00000020172	ZFPM2	zinc finger protein, FOG family member 2 [Source:VGNC Symbol
19.7808	-2.99199	2.26573e-08	1.10768e-07	ENSECAG00000023528	ATP2B2	ATPase plasma membrane Ca2+ transporting 2 [Source:VGNC Symbol
16.4222	-5.13035	2.3425e-08	1.14402e-07	ENSECAG00000019210	FNDC5	fibronectin type III domain containing 5 [Source:VGNC Symbol
10.6938	-7.72618	2.39748e-08	1.16964e-07	ENSECAG00000033607	CPA3	carboxypeptidase A3 [Source:HGNC Symbol
239.088	-1.53738	2.44957e-08	1.19412e-07	ENSECAG00000018846	NUDCD2	NudC domain containing 2 [Source:VGNC Symbol
95.812	-4.02671	2.48194e-08	1.20895e-07	ENSECAG00000000113	ACOT11	acyl-CoA thioesterase 11 [Source:VGNC Symbol
676.588	-1.16792	2.52297e-08	1.22765e-07	ENSECAG00000010156	MRPL17	mitochondrial ribosomal protein L17 [Source:VGNC Symbol
125.347	-2.02147	2.52717e-08	1.22938e-07	ENSECAG00000015050	CTH	cystathionine gamma-lyase [Source:VGNC Symbol
19.3789	-3.65999	2.54105e-08	1.2358e-07	ENSECAG00000030060	None	None
47.0243	-1.96778	2.54921e-08	1.23945e-07	ENSECAG00000008886	GNG14	G protein subunit gamma 14 [Source:VGNC Symbol
185.457	-1.71391	2.63753e-08	1.28072e-07	ENSECAG00000018323	KLHL23	kelch like family member 23 [Source:VGNC Symbol
156.69	-1.4437	2.69169e-08	1.30465e-07	ENSECAG00000014597	MCTS1	MCTS1 re-initiation and release factor [Source:VGNC Symbol
363.108	-1.04906	2.76281e-08	1.33772e-07	ENSECAG00000018229	ZDHHC14	zinc finger DHHC-type palmitoyltransferase 14 [Source:VGNC Symbol
432.744	-1.0707	2.7821e-08	1.34672e-07	ENSECAG00000014559	THTPA	thiamine triphosphatase [Source:VGNC Symbol
130.58	-2.59996	2.90359e-08	1.40261e-07	ENSECAG00000024454	TENM2	teneurin transmembrane protein 2 [Source:VGNC Symbol
140.64	-1.13638	2.95644e-08	1.4274e-07	ENSECAG00000023651	SLC18B1	solute carrier family 18 member B1 [Source:VGNC Symbol
27.7439	-3.31687	3.01616e-08	1.45473e-07	ENSECAG00000019046	MFSD2B	MFSD2 lysolipid transporter B, sphingolipid [Source:VGNC Symbol
331.406	-1.74171	3.02179e-08	1.45669e-07	ENSECAG00000024970	KCNQ1	potassium voltage-gated channel subfamily Q member 1 [Source:VGNC Symbol
34.3531	-3.06746	3.05904e-08	1.47351e-07	ENSECAG00000007692	BEST1	bestrophin 1 [Source:VGNC Symbol
27.72	-3.17932	3.13098e-08	1.50622e-07	ENSECAG00000028531	ENSECAG00000028531	None
27.6468	-4.45846	3.15424e-08	1.51662e-07	ENSECAG00000009417	IP6K3	inositol hexakisphosphate kinase 3 [Source:VGNC Symbol
192.733	-1.85711	3.15791e-08	1.51799e-07	ENSECAG00000009256	CPE	carboxypeptidase E [Source:VGNC Symbol
506.836	-1.11333	3.17969e-08	1.52807e-07	ENSECAG00000022322	None	None
5735.27	-1.17232	3.18867e-08	1.53199e-07	ENSECAG00000007777	NFE2L1	NFE2 like bZIP transcription factor 1 [Source:VGNC Symbol
633.821	-1.90643	3.29417e-08	1.58105e-07	ENSECAG00000013398	SLCO3A1	solute carrier organic anion transporter family member 3A1 [Source:VGNC Symbol
108.583	-1.59377	3.3367e-08	1.60105e-07	ENSECAG00000019296	GUF1	GTP binding elongation factor GUF1 [Source:VGNC Symbol
319.869	-1.33707	3.39813e-08	1.63011e-07	ENSECAG00000009892	ENSECAG00000009892	None
162.366	-1.47107	3.43833e-08	1.64812e-07	ENSECAG00000037224	None	None
29.6954	-2.62929	3.45977e-08	1.65797e-07	ENSECAG00000013555	MAGEL2	MAGE family member L2 [Source:HGNC Symbol
337.507	-1.07267	3.51679e-08	1.68357e-07	ENSECAG00000009169	MTIF2	mitochondrial translational initiation factor 2 [Source:VGNC Symbol
7774.11	-1.04878	3.53722e-08	1.69291e-07	ENSECAG00000001599	ENSECAG00000001599	None
155.886	-1.42402	3.64101e-08	1.7399e-07	ENSECAG00000020873	GIN1	gypsy retrotransposon integrase 1 [Source:VGNC Symbol
1019.72	-1.1785	3.65131e-08	1.74393e-07	ENSECAG00000023223	SIRT2	sirtuin 2 [Source:VGNC Symbol
22.5262	-4.18035	3.69941e-08	1.766e-07	ENSECAG00000014305	CACNA2D3	calcium voltage-gated channel auxiliary subunit alpha2delta 3 [Source:VGNC Symbol
678.017	-1.31897	3.72215e-08	1.77602e-07	ENSECAG00000009773	ABCG2	ATP binding cassette subfamily G member 2 [Source:VGNC Symbol
1332.44	-1.32517	3.73447e-08	1.78091e-07	ENSECAG00000022533	GPRC5B	G protein-coupled receptor class C group 5 member B [Source:VGNC Symbol
340.075	-1.1113	3.75648e-08	1.78958e-07	ENSECAG00000015951	PPIP5K1	diphosphoinositol pentakisphosphate kinase 1 [Source:VGNC Symbol
1014.03	-1.31117	3.81645e-08	1.81722e-07	ENSECAG00000014761	LONP1	lon peptidase 1, mitochondrial [Source:VGNC Symbol
120.608	-2.0053	3.8759e-08	1.84365e-07	ENSECAG00000000460	FAM185A	family with sequence similarity 185 member A [Source:VGNC Symbol
456.872	-1.31654	3.94814e-08	1.8761e-07	ENSECAG00000010261	ACY1	aminoacylase 1 [Source:VGNC Symbol
77.0669	-2.17027	3.98636e-08	1.89329e-07	ENSECAG00000006802	KCNAB1	potassium voltage-gated channel subfamily A regulatory beta subunit 1 [Source:VGNC Symbol
19.5306	-5.28101	3.99125e-08	1.89513e-07	ENSECAG00000006178	TRH	thyrotropin releasing hormone [Source:VGNC Symbol
1965.59	-1.55734	4.09463e-08	1.94175e-07	ENSECAG00000011797	SOD2	superoxide dismutase 2 [Source:HGNC Symbol
454.058	-1.40871	4.09452e-08	1.94175e-07	ENSECAG00000014096	GBE1	1,4-alpha-glucan branching enzyme 1 [Source:VGNC Symbol
7.10735	-7.05755	4.30737e-08	2.04004e-07	ENSECAG00000028003	None	None
455.737	-1.0386	4.33162e-08	2.051e-07	ENSECAG00000020649	COPS3	COP9 signalosome subunit 3 [Source:VGNC Symbol
120.927	-1.41777	4.33648e-08	2.05278e-07	ENSECAG00000019988	RPUSD3	RNA pseudouridine synthase D3 [Source:VGNC Symbol
102.112	-1.3565	4.4687e-08	2.11216e-07	ENSECAG00000000017	CHCHD6	coiled-coil-helix-coiled-coil-helix domain containing 6 [Source:VGNC Symbol
1209.85	-1.85714	4.49082e-08	2.12207e-07	ENSECAG00000014796	MIB2	MIB E3 ubiquitin protein ligase 2 [Source:VGNC Symbol
43.3698	-2.36022	4.65063e-08	2.19537e-07	ENSECAG00000009638	PALS2	protein associated with LIN7 2, MAGUK p55 family member [Source:VGNC Symbol
347.346	-1.01213	4.70687e-08	2.22079e-07	ENSECAG00000021472	CZIB	CXXC motif containing zinc binding protein [Source:VGNC Symbol
160.56	-1.70867	4.70825e-08	2.22088e-07	ENSECAG00000008225	TTC19	tetratricopeptide repeat domain 19 [Source:VGNC Symbol
258.519	-1.07049	4.72209e-08	2.22685e-07	ENSECAG00000009235	YIF1A	Yip1 interacting factor homolog A, membrane trafficking protein [Source:VGNC Symbol
118.49	-1.11849	4.86561e-08	2.29337e-07	ENSECAG00000008513	TATDN3	TatD DNase domain containing 3 [Source:VGNC Symbol
337.285	-1.7368	4.93352e-08	2.32185e-07	ENSECAG00000016388	POMC	proopiomelanocortin [Source:HGNC Symbol
186.038	-2.08771	4.97681e-08	2.34104e-07	ENSECAG00000019588	MRGPRF	MAS related GPR family member F [Source:VGNC Symbol
1002.58	-1.08445	5.111e-08	2.39993e-07	ENSECAG00000021994	UBXN6	UBX domain protein 6 [Source:VGNC Symbol
229.821	-1.892	5.12533e-08	2.40605e-07	ENSECAG00000010678	LIN37	lin-37 DREAM MuvB core complex component [Source:VGNC Symbol
157.775	-1.4745	5.13405e-08	2.40954e-07	ENSECAG00000016711	None	None
10.1597	-5.61696	5.21392e-08	2.44534e-07	ENSECAG00000032084	None	None
210.567	-1.80338	5.21808e-08	2.44652e-07	ENSECAG00000010197	DNAJB5	DnaJ heat shock protein family (Hsp40) member B5 [Source:VGNC Symbol
54.3633	-2.19344	5.25118e-08	2.4608e-07	ENSECAG00000013075	CASKIN1	CASK interacting protein 1 [Source:VGNC Symbol
13.9122	-8.18079	5.33047e-08	2.49545e-07	ENSECAG00000039322	None	None
4595.03	-1.0721	5.59355e-08	2.61336e-07	ENSECAG00000012516	EIF1	eukaryotic translation initiation factor 1 [Source:VGNC Symbol
182.977	-1.54015	5.59939e-08	2.61543e-07	ENSECAG00000036875	None	None
137.627	-1.32157	5.63668e-08	2.63153e-07	ENSECAG00000020910	MTHFSD	methenyltetrahydrofolate synthetase domain containing [Source:VGNC Symbol
6.41894	-6.92189	5.64676e-08	2.63558e-07	ENSECAG00000034527	None	None
12.8346	-4.20752	5.71069e-08	2.66409e-07	ENSECAG00000022551	SLC8A3	solute carrier family 8 member A3 [Source:VGNC Symbol
171.816	-1.20905	5.79565e-08	2.70169e-07	ENSECAG00000021310	RND3	Rho family GTPase 3 [Source:VGNC Symbol
433.953	-1.19977	5.90876e-08	2.75235e-07	ENSECAG00000009432	PDRG1	p53 and DNA damage regulated 1 [Source:VGNC Symbol
660.471	-1.09623	6.09734e-08	2.83453e-07	ENSECAG00000014495	STUB1	STIP1 homology and U-box containing protein 1 [Source:VGNC Symbol
240.028	-1.22967	6.13643e-08	2.85128e-07	ENSECAG00000024471	COPZ2	COPI coat complex subunit zeta 2 [Source:VGNC Symbol
428.721	-1.1365	6.1997e-08	2.87853e-07	ENSECAG00000024265	B4GALT2	beta-1,4-galactosyltransferase 2 [Source:VGNC Symbol
537.749	-1.73254	6.20368e-08	2.87966e-07	ENSECAG00000011690	NME7	NME/NM23 family member 7 [Source:VGNC Symbol
571.574	-1.0454	6.41358e-08	2.97413e-07	ENSECAG00000011434	DELE1	DAP3 binding cell death enhancer 1 [Source:VGNC Symbol
271.012	-1.1293	6.42881e-08	2.97972e-07	ENSECAG00000008292	RBFA	ribosome binding factor A [Source:VGNC Symbol
28.7118	-2.09468	6.49083e-08	3.00697e-07	ENSECAG00000017023	None	None
8.46424	-7.36794	6.50616e-08	3.01332e-07	ENSECAG00000039617	SNCB	synuclein beta [Source:HGNC Symbol
17.4038	-6.63789	6.67222e-08	3.08563e-07	ENSECAG00000011217	None	None
366.771	-1.63405	6.7048e-08	3.09993e-07	ENSECAG00000010730	ZDHHC1	zinc finger DHHC-type containing 1 [Source:VGNC Symbol
208.96	-1.51975	6.78822e-08	3.13617e-07	ENSECAG00000033344	PIK3R3	phosphoinositide-3-kinase regulatory subunit 3 [Source:HGNC Symbol
43.6652	-2.71905	6.81634e-08	3.14838e-07	ENSECAG00000031965	None	None
208.919	-3.36536	6.84747e-08	3.16119e-07	ENSECAG00000017132	FRZB	frizzled related protein [Source:VGNC Symbol
202.706	-1.77095	7.13801e-08	3.29044e-07	ENSECAG00000035522	PALM	paralemmin [Source:VGNC Symbol
269.546	-1.07478	7.27783e-08	3.35311e-07	ENSECAG00000011424	ZFYVE19	zinc finger FYVE-type containing 19 [Source:VGNC Symbol
311.931	-1.21762	7.69674e-08	3.53663e-07	ENSECAG00000013508	SAP18	Sin3A associated protein 18 [Source:VGNC Symbol
232.395	-1.11253	7.72824e-08	3.55023e-07	ENSECAG00000003600	MRPS31	mitochondrial ribosomal protein S31 [Source:VGNC Symbol
225.613	-1.28054	8.04813e-08	3.6881e-07	ENSECAG00000017222	LMF1	lipase maturation factor 1 [Source:VGNC Symbol
9.87063	-7.62569	8.10311e-08	3.71238e-07	ENSECAG00000014282	NPPB	natriuretic peptide B [Source:VGNC Symbol
1698.37	-1.24761	8.11864e-08	3.71767e-07	ENSECAG00000014981	ABL1	ABL proto-onco 1, non-receptor tyrosine kinase [Source:VGNC Symbol
2552.35	-1.45691	8.17433e-08	3.74134e-07	ENSECAG00000018870	IVNS1ABP	influenza virus NS1A binding protein [Source:HGNC Symbol
523.97	-1.05856	8.40553e-08	3.83883e-07	ENSECAG00000013276	None	None
733.189	-1.06797	8.42371e-08	3.8451e-07	ENSECAG00000000306	GLRX3	glutaredoxin 3 [Source:VGNC Symbol
7.45559	-7.19484	8.59783e-08	3.92074e-07	ENSECAG00000029893	None	None
12.2296	-3.76426	8.6445e-08	3.94009e-07	ENSECAG00000019692	RDH5	retinol dehydrogenase 5 [Source:VGNC Symbol
3409	-1.17767	8.72553e-08	3.97217e-07	ENSECAG00000012725	RNF10	ring finger protein 10 [Source:VGNC Symbol
5.79295	-6.95439	8.87951e-08	4.03931e-07	ENSECAG00000038029	None	None
9.7537	-4.87447	8.888e-08	4.04219e-07	ENSECAG00000033964	None	None
97.1048	-1.88661	9.01429e-08	4.09563e-07	ENSECAG00000002313	TRAM1L1	translocation associated membrane protein 1 like 1 [Source:VGNC Symbol
264.24	-5.8705	9.01938e-08	4.09694e-07	ENSECAG00000023231	HMCN2	hemicentin 2 [Source:HGNC Symbol
11.6211	-7.22145	9.06216e-08	4.11437e-07	ENSECAG00000010275	GRIK3	glutamate ionotropic receptor kainate type subunit 3 [Source:VGNC Symbol
604.253	-2.17905	9.09058e-08	4.12627e-07	ENSECAG00000009887	COL21A1	collagen type XXI alpha 1 chain [Source:VGNC Symbol
2387.07	-1.41882	9.16441e-08	4.15675e-07	ENSECAG00000015545	ARHGEF15	Rho guanine nucleotide exchange factor 15 [Source:VGNC Symbol
22.1648	-2.9687	9.19807e-08	4.171e-07	ENSECAG00000022629	SLC1A7	solute carrier family 1 member 7 [Source:VGNC Symbol
1442.3	-2.13688	9.29592e-08	4.21332e-07	ENSECAG00000018511	SORBS1	sorbin and SH3 domain containing 1 [Source:VGNC Symbol
1021.03	-1.71769	9.78477e-08	4.42307e-07	ENSECAG00000017776	PITPNM1	phosphatidylinositol transfer protein membrane associated 1 [Source:VGNC Symbol
2347.02	-1.04286	1.01734e-07	4.59094e-07	ENSECAG00000024243	GNAS	GNAS complex locus [Source:VGNC Symbol
2623.24	-1.17967	1.01969e-07	4.60043e-07	ENSECAG00000008303	LAMB1	laminin subunit beta 1 [Source:VGNC Symbol
533.186	-1.24984	1.02086e-07	4.60462e-07	ENSECAG00000016219	KANK1	KN motif and ankyrin repeat domains 1 [Source:VGNC Symbol
36.3994	-1.87091	1.0226e-07	4.61134e-07	ENSECAG00000006272	FAM166A	family with sequence similarity 166 member A [Source:VGNC Symbol
4196.75	-1.08453	1.02378e-07	4.61553e-07	ENSECAG00000013087	IGFBP7	insulin like growth factor binding protein 7 [Source:VGNC Symbol
325.399	-1.07909	1.031e-07	4.64471e-07	ENSECAG00000027796	SEMA6B	semaphorin 6B [Source:VGNC Symbol
157.762	-1.16608	1.03548e-07	4.66379e-07	ENSECAG00000017417	CENATAC	centrosomal AT-AC splicing factor [Source:VGNC Symbol
14.1334	-3.63641	1.04737e-07	4.71393e-07	ENSECAG00000030282	ENSECAG00000030282	None
16.8705	-2.47383	1.06003e-07	4.76797e-07	ENSECAG00000033768	None	None
15.1407	-3.50848	1.06442e-07	4.78488e-07	ENSECAG00000035846	ENSECAG00000035846	None
1062.8	-1.39971	1.07328e-07	4.82355e-07	ENSECAG00000019571	ISYNA1	inositol-3-phosphate synthase 1 [Source:VGNC Symbol
605.987	-1.31526	1.07898e-07	4.84682e-07	ENSECAG00000022392	LCAT	lecithin-cholesterol acyltransferase [Source:VGNC Symbol
337.123	-2.03709	1.08066e-07	4.85323e-07	ENSECAG00000035561	ENSECAG00000035561	None
783.014	-1.77479	1.09169e-07	4.89801e-07	ENSECAG00000012826	CDO1	cysteine dioxygenase type 1 [Source:VGNC Symbol
9.03736	-4.07864	1.11231e-07	4.98573e-07	ENSECAG00000022908	ESPNL	espin like [Source:VGNC Symbol
54.1196	-2.00599	1.11502e-07	4.99669e-07	ENSECAG00000020979	ANKRD29	ankyrin repeat domain 29 [Source:VGNC Symbol
12.7044	-3.68831	1.15061e-07	5.15368e-07	ENSECAG00000036797	None	None
457.215	-1.1924	1.17176e-07	5.24465e-07	ENSECAG00000013416	B3GAT3	beta-1,3-glucuronyltransferase 3 [Source:VGNC Symbol
8.02573	-6.69231	1.18565e-07	5.30175e-07	ENSECAG00000006510	PMP2	peripheral myelin protein 2 [Source:HGNC Symbol
21.69	-3.58737	1.20251e-07	5.372e-07	ENSECAG00000037393	None	None
218.068	-1.32508	1.20723e-07	5.39048e-07	ENSECAG00000004768	TNFAIP8L3	TNF alpha induced protein 8 like 3 [Source:VGNC Symbol
16.6734	-3.08425	1.24508e-07	5.54885e-07	ENSECAG00000016041	FBXL22	F-box and leucine rich repeat protein 22 [Source:VGNC Symbol
3057.99	-1.39675	1.25375e-07	5.58348e-07	ENSECAG00000021518	SLX1A	None
15.2955	-7.57397	1.27419e-07	5.67048e-07	ENSECAG00000012957	RHAG	Rh associated glycoprotein [Source:VGNC Symbol
164.167	-1.02045	1.281e-07	5.69803e-07	ENSECAG00000021345	None	None
6.31145	-6.99997	1.28616e-07	5.71965e-07	ENSECAG00000033916	ENSECAG00000033916	None
264.376	-1.3009	1.30033e-07	5.77854e-07	ENSECAG00000003783	ENSECAG00000003783	None
115.851	-1.42131	1.33022e-07	5.9015e-07	ENSECAG00000019229	STAMBPL1	STAM binding protein like 1 [Source:VGNC Symbol
121.026	-1.66315	1.35082e-07	5.99149e-07	ENSECAG00000004913	LPAR6	lysophosphatidic acid receptor 6 [Source:VGNC Symbol
660.24	-1.49282	1.38864e-07	6.1519e-07	ENSECAG00000013649	MRPS33	mitochondrial ribosomal protein S33 [Source:VGNC Symbol
108.29	-1.93455	1.38993e-07	6.15614e-07	ENSECAG00000013129	TOP1MT	DNA topoisomerase I mitochondrial [Source:VGNC Symbol
7.29841	-7.25442	1.40038e-07	6.1995e-07	ENSECAG00000036253	None	None
424.191	-1.14647	1.40192e-07	6.20485e-07	ENSECAG00000009834	SERINC4	serine incorporator 4 [Source:VGNC Symbol
195.74	-1.07655	1.41168e-07	6.24359e-07	ENSECAG00000010872	TAFAZZIN	tafazzin, phospholipid-lysophospholipid transacylase [Source:VGNC Symbol
168.709	-1.15979	1.43268e-07	6.33348e-07	ENSECAG00000002317	None	None
595.203	-1.15949	1.43383e-07	6.33704e-07	ENSECAG00000013447	UBE2M	ubiquitin conjugating enzyme E2 M [Source:VGNC Symbol
47.7384	-2.37705	1.45122e-07	6.40935e-07	ENSECAG00000018178	EPDR1	ependymin related 1 [Source:VGNC Symbol
395.568	-1.2709	1.47069e-07	6.49074e-07	ENSECAG00000018364	None	None
914.898	-1.03092	1.47336e-07	6.50098e-07	ENSECAG00000000474	GABARAPL2	GABA type A receptor associated protein like 2 [Source:VGNC Symbol
463.202	-1.94804	1.50669e-07	6.64174e-07	ENSECAG00000007700	RBM38	RNA binding motif protein 38 [Source:VGNC Symbol
340.279	-1.31978	1.54024e-07	6.78163e-07	ENSECAG00000007189	ASAP3	ArfGAP with SH3 domain, ankyrin repeat and PH domain 3 [Source:VGNC Symbol
80.1449	-1.4521	1.54409e-07	6.79701e-07	ENSECAG00000029038	eca-mir-9092	eca-mir-9092 [Source:miRBase
507.011	-1.30582	1.57615e-07	6.92994e-07	ENSECAG00000021296	RFTN2	raftlin family member 2 [Source:VGNC Symbol
279.131	-1.10081	1.5815e-07	6.95181e-07	ENSECAG00000016089	PMVK	phosphomevalonate kinase [Source:VGNC Symbol
197.972	-1.05567	1.59153e-07	6.99259e-07	ENSECAG00000018434	ACBD4	acyl-CoA binding domain containing 4 [Source:VGNC Symbol
8.37601	-4.15835	1.61084e-07	7.06747e-07	ENSECAG00000024763	IGDCC3	immunoglobulin superfamily DCC subclass member 3 [Source:VGNC Symbol
45.2617	-1.73771	1.66942e-07	7.30556e-07	ENSECAG00000022169	PDSS1	decaprenyl diphosphate synthase subunit 1 [Source:VGNC Symbol
9.23335	-4.48751	1.67313e-07	7.31839e-07	ENSECAG00000026274	eca-mir-143	eca-mir-143 [Source:miRBase
556.428	-1.00106	1.69014e-07	7.38931e-07	ENSECAG00000002715	NTAN1	N-terminal asparagine amidase [Source:VGNC Symbol
314.624	-1.34336	1.71784e-07	7.50513e-07	ENSECAG00000024527	None	None
512.157	-1.50247	1.81093e-07	7.88414e-07	ENSECAG00000022670	WDR37	WD repeat domain 37 [Source:VGNC Symbol
158.394	-1.20455	1.85755e-07	8.07392e-07	ENSECAG00000016976	RARB	retinoic acid receptor beta [Source:VGNC Symbol
1340.47	-1.50794	1.86644e-07	8.11065e-07	ENSECAG00000016129	ABLIM3	actin binding LIM protein family member 3 [Source:VGNC Symbol
117.826	-1.14151	1.88401e-07	8.18512e-07	ENSECAG00000022174	KLHDC1	kelch domain containing 1 [Source:VGNC Symbol
3342.57	-1.55182	1.94079e-07	8.42592e-07	ENSECAG00000007545	MYL9	myosin light chain 9 [Source:VGNC Symbol
536.581	-1.16815	1.96469e-07	8.52569e-07	ENSECAG00000020652	ECHDC1	ethylmalonyl-CoA decarboxylase 1 [Source:VGNC Symbol
113.915	-1.37327	1.97903e-07	8.58195e-07	ENSECAG00000037184	TUBG2	tubulin gamma 2 [Source:VGNC Symbol
114.163	-1.33745	2.0213e-07	8.75302e-07	ENSECAG00000020387	MRPS18C	mitochondrial ribosomal protein S18C [Source:VGNC Symbol
143.249	-1.27654	2.02925e-07	8.78264e-07	ENSECAG00000004371	RPP38	ribonuclease P/MRP subunit p38 [Source:VGNC Symbol
87.159	-1.19358	2.0933e-07	9.03964e-07	ENSECAG00000023259	NUDT17	nudix hydrolase 17 [Source:VGNC Symbol
2524.44	-1.50664	2.12373e-07	9.16677e-07	ENSECAG00000005525	GJA1	gap junction protein alpha 1 [Source:VGNC Symbol
287.98	-1.2499	2.17489e-07	9.37244e-07	ENSECAG00000011565	GMPPA	GDP-mannose pyrophosphorylase A [Source:VGNC Symbol
143.261	-1.22804	2.2608e-07	9.7359e-07	ENSECAG00000012598	MRTO4	MRT4 homolog, ribosome maturation factor [Source:VGNC Symbol
457.372	-1.15188	2.29119e-07	9.85768e-07	ENSECAG00000018815	ENSECAG00000018815	None
1804.52	-1.34635	2.30881e-07	9.9266e-07	ENSECAG00000021899	MAPKAPK2	MAPK activated protein kinase 2 [Source:VGNC Symbol
11.0021	-6.39483	2.31591e-07	9.95256e-07	ENSECAG00000008983	LRRTM1	leucine rich repeat transmembrane neuronal 1 [Source:VGNC Symbol
248.096	-1.14904	2.32136e-07	9.97367e-07	ENSECAG00000012467	NSMF	NMDA receptor synaptonuclear signaling and neuronal migration factor [Source:VGNC Symbol
68.0816	-1.67024	2.33352e-07	1.00236e-06	ENSECAG00000030791	CDC42EP5	CDC42 effector protein 5 [Source:HGNC Symbol
247.414	-1.07442	2.39607e-07	1.02757e-06	ENSECAG00000020426	SNAPIN	SNAP associated protein [Source:VGNC Symbol
14.5043	-3.63831	2.48722e-07	1.06495e-06	ENSECAG00000008033	SLC25A18	solute carrier family 25 member 18 [Source:VGNC Symbol
142.844	-2.56602	2.49849e-07	1.06953e-06	ENSECAG00000006267	NR1D1	nuclear receptor subfamily 1 group D member 1 [Source:VGNC Symbol
235.324	-1.59966	2.57353e-07	1.10089e-06	ENSECAG00000009150	MCUR1	mitochondrial calcium uniporter regulator 1 [Source:VGNC Symbol
434.704	-1.01982	2.58593e-07	1.10594e-06	ENSECAG00000020691	PRPF40B	pre-mRNA processing factor 40 homolog B [Source:VGNC Symbol
1677.44	-1.35752	2.64572e-07	1.13022e-06	ENSECAG00000021962	ENSECAG00000021962	None
12.5426	-3.56083	2.66065e-07	1.13634e-06	ENSECAG00000036497	None	None
504.43	-1.08982	2.70046e-07	1.15255e-06	ENSECAG00000017485	TGM1	transglutaminase 1 [Source:VGNC Symbol
110.007	-1.57165	2.72365e-07	1.16191e-06	ENSECAG00000013903	ENSECAG00000013903	None
232.02	-1.10299	2.72337e-07	1.16191e-06	ENSECAG00000020499	DNAJC24	DnaJ heat shock protein family (Hsp40) member C24 [Source:HGNC Symbol
1480.25	-1.32208	2.74791e-07	1.17199e-06	ENSECAG00000020855	MYO18A	myosin XVIIIA [Source:VGNC Symbol
645.737	-1.00067	2.88027e-07	1.22704e-06	ENSECAG00000008902	VPS29	VPS29 retromer complex component [Source:VGNC Symbol
[truncated: 5,866 more rows]

## Sheet: B_LvsLR_ List of DEGs
baseMean	log2FoldChange	pvalue	padj	Ensembl	Gene symbol	Description
27084.2	-9.85887	0	0	ENSECAG00000002111	LIPC	inter-alpha-trypsin inhibitor heavy chain 4 [Source:VGNC Symbol
15872.7	-10.682	0	0	ENSECAG00000003355	ITIH3	inter-alpha-trypsin inhibitor heavy chain 3 [Source:VGNC Symbol
2750.13	-5.14073	0	0	ENSECAG00000008259	MASP1	MBL associated serine protease 1 [Source:VGNC Symbol
225152	-11.4733	0	0	ENSECAG00000008365	AMBP	alpha-1-microglobulin/bikunin precursor [Source:HGNC Symbol
74471.3	-11.344	0	0	ENSECAG00000008600	APOB	apolipoprotein B [Source:VGNC Symbol
20441	-10.887	0	0	ENSECAG00000009752	APOA1	apolipoprotein A1 [Source:VGNC Symbol
48390.3	-11.3055	0	0	ENSECAG00000011321	F2	coagulation factor II, thrombin [Source:VGNC Symbol
12718.1	-6.5035	0	0	ENSECAG00000011422	DHRS7	dehydrogenase/reductase 7 [Source:VGNC Symbol
11225.6	-9.7794	0	0	ENSECAG00000011720	METTL7B	methyltransferase like 7B [Source:VGNC Symbol
187190	-11.9171	0	0	ENSECAG00000013388	HRG	histidine rich glycoprotein [Source:HGNC Symbol
17471.7	-11.5957	0	0	ENSECAG00000013924	SERPIND1	serpin family D member 1 [Source:VGNC Symbol
62841.5	-11.5454	0	0	ENSECAG00000014493	SERPINC1	serpin family C member 1 [Source:VGNC Symbol
76150.9	-11.5486	0	0	ENSECAG00000015904	VTN	vitronectin [Source:VGNC Symbol
207564	-11.219	0	0	ENSECAG00000017555	TF	transferrin [Source:NCBI gene (formerly Entrezgene)
53329.3	-5.32866	0	0	ENSECAG00000019408	CAT	catalase [Source:VGNC Symbol
12261.7	-10.0347	0	0	ENSECAG00000019562	RGN	regucalcin [Source:VGNC Symbol
15578.3	-11.9706	0	0	ENSECAG00000020271	DPYS	dihydropyrimidinase [Source:VGNC Symbol
2936.49	-6.17842	0	0	ENSECAG00000021756	MASP2	MBL associated serine protease 2 [Source:VGNC Symbol
10907.6	-10.0628	0	0	ENSECAG00000021788	ENSECAG00000021788	None
75774.3	-11.7454	0	0	ENSECAG00000022165	APOH	apolipoprotein H [Source:VGNC Symbol
10590.1	-12.1536	0	0	ENSECAG00000022497	AFM	afamin [Source:VGNC Symbol
4282.73	-9.69152	0	0	ENSECAG00000023898	ASGR2	asialoglycoprotein receptor 2 [Source:VGNC Symbol
8411.09	-11.3956	0	0	ENSECAG00000024206	ASGR1	asialoglycoprotein receptor 1 [Source:VGNC Symbol
6250.56	-10.4958	0	0	ENSECAG00000037198	AKR1C1	aldo-keto reductase family 1, member C1 [Source:NCBI gene (formerly Entrezgene)
21037.6	-8.4172	7.27235e-307	5.4659e-304	ENSECAG00000014646	KNG1	kininogen 1 [Source:VGNC Symbol
1755.68	-8.79707	3.23181e-303	2.33561e-300	ENSECAG00000009884	KLKB1	kallikrein B1 [Source:VGNC Symbol
3450.86	-7.79035	4.99238e-303	3.47433e-300	ENSECAG00000007936	SARDH	sarcosine dehydrogenase [Source:VGNC Symbol
796817	-11.7243	2.18489e-291	1.46622e-288	ENSECAG00000010305	ALB	albumin [Source:VGNC Symbol
12546.9	-11.6328	5.71742e-289	3.70449e-286	ENSECAG00000019047	PAH	phenylalanine hydroxylase [Source:VGNC Symbol
2997.13	-9.92517	2.77768e-286	1.73975e-283	ENSECAG00000010619	F12	coagulation factor XII [Source:VGNC Symbol
2002.8	-6.35295	2.49632e-279	1.51309e-276	ENSECAG00000018253	FGFRL1	fibroblast growth factor receptor like 1 [Source:VGNC Symbol
47836.1	-11.3998	4.03719e-276	2.37059e-273	ENSECAG00000036067	CYP2C107	cytochrome P450 family 2 subfamily C member 107 [Source:VGNC Symbol
19007	-11.6007	1.01155e-275	5.75971e-273	ENSECAG00000017602	MAT1A	methionine adenosyltransferase 1A [Source:VGNC Symbol
5578.07	-6.75142	7.45039e-273	4.11744e-270	ENSECAG00000005266	SORD	sorbitol dehydrogenase [Source:VGNC Symbol
15850.4	-12.0868	2.31137e-272	1.24088e-269	ENSECAG00000024865	CYP2C23	cytochrome P450 family 2 subfamily C member 23 [Source:VGNC Symbol
15193.8	-12.6595	3.9453e-272	2.05923e-269	ENSECAG00000007865	C9	complement C9 [Source:VGNC Symbol
7146.84	-11.593	1.57475e-271	7.99718e-269	ENSECAG00000030622	None	None
5560.13	-11.2543	2.69264e-258	1.2973e-255	ENSECAG00000015990	FABP1	fatty acid binding protein 1 [Source:VGNC Symbol
34763.3	-11.2969	6.70704e-256	3.15063e-253	ENSECAG00000036273	None	None
1563.72	-5.10075	2.81167e-254	1.28857e-251	ENSECAG00000015973	RCL1	RNA terminal phosphate cyclase like 1 [Source:VGNC Symbol
34739.9	-5.86368	1.18427e-251	5.2982e-249	ENSECAG00000011256	ENSECAG00000011256	None
25515.9	-11.7877	2.69888e-250	1.17935e-247	ENSECAG00000017637	ITIH2	inter-alpha-trypsin inhibitor heavy chain 2 [Source:VGNC Symbol
842.455	-7.19458	8.04032e-250	3.43358e-247	ENSECAG00000007348	TTC36	tetratricopeptide repeat domain 36 [Source:VGNC Symbol
7303.64	-11.7505	2.86068e-243	1.19449e-240	ENSECAG00000016404	SLC22A1	solute carrier family 22 member 1 [Source:VGNC Symbol
90377.6	-11.7017	3.31501e-241	1.35411e-238	ENSECAG00000010481	GC	GC vitamin D binding protein [Source:VGNC Symbol
3440	-9.82105	9.52357e-240	3.652e-237	ENSECAG00000006579	None	None
2199.72	-8.51008	9.44056e-240	3.652e-237	ENSECAG00000017804	UPB1	beta-ureidopropionase 1 [Source:VGNC Symbol
5669.65	-4.67138	9.34299e-240	3.652e-237	ENSECAG00000020695	RNASEH1	ribonuclease H1 [Source:VGNC Symbol
3744.86	-11.0933	2.53673e-239	9.53301e-237	ENSECAG00000040447	None	None
22497.7	-11.4881	3.80513e-238	1.40193e-235	ENSECAG00000004201	FETUB	fetuin B [Source:VGNC Symbol
2944.51	-11.166	2.59817e-233	9.38839e-231	ENSECAG00000008153	CYP1A2	cytochrome P450 family 1 subfamily A member 2 [Source:VGNC Symbol
3992.01	-5.52457	5.02592e-233	1.78183e-230	ENSECAG00000009817	HPN	hepsin [Source:VGNC Symbol
17681.3	-11.5404	4.41132e-230	1.53498e-227	ENSECAG00000012765	HSD17B13	hydroxysteroid 17-beta dehydrogenase 13 [Source:VGNC Symbol
2985.74	-5.88777	2.22344e-229	7.59609e-227	ENSECAG00000021731	NIPSNAP1	nipsnap homolog 1 [Source:VGNC Symbol
14454.1	-11.8303	5.06962e-229	1.70104e-226	ENSECAG00000015932	ALDOB	aldolase, fructose-bisphosphate B [Source:VGNC Symbol
57015.9	-11.7814	3.62696e-228	1.19562e-225	ENSECAG00000015875	TTR	transthyretin [Source:VGNC Symbol
3967.73	-11.7379	7.1265e-228	2.30874e-225	ENSECAG00000022910	HABP2	hyaluronan binding protein 2 [Source:VGNC Symbol
4776.65	-11.3298	2.87911e-226	9.16922e-224	ENSECAG00000022917	SERPINA11	serpin family A member 11 [Source:HGNC Symbol
28581.1	-11.2699	3.76424e-226	1.17883e-223	ENSECAG00000039785	APOC3	apolipoprotein C3 [Source:VGNC Symbol
70500.1	-11.7931	5.65257e-225	1.74118e-222	ENSECAG00000019088	CYP2E1	cytochrome P450 family 2 subfamily E member 1 [Source:VGNC Symbol
11825.9	-11.3018	1.68782e-222	5.11519e-220	ENSECAG00000039195	None	None
13868.9	-11.6876	1.15016e-221	3.4304e-219	ENSECAG00000015711	AGT	angiotensinogen [Source:VGNC Symbol
14280.6	-10.784	2.59036e-215	7.60515e-213	ENSECAG00000021794	SERPINF2	serpin family F member 2 [Source:VGNC Symbol
3579.51	-7.13111	5.83468e-214	1.68667e-211	ENSECAG00000019741	FMO5	flavin containing dimethylaniline monoxygenase 5 [Source:VGNC Symbol
5419.37	-11.7002	1.64101e-213	4.6719e-211	ENSECAG00000004217	C8B	complement C8 beta chain [Source:VGNC Symbol
23004.6	-11.4235	3.90806e-213	1.09601e-210	ENSECAG00000010163	APOA2	apolipoprotein A2 [Source:VGNC Symbol
11652	-11.9451	7.95923e-213	2.19932e-210	ENSECAG00000017329	CPB2	carboxypeptidase B2 [Source:VGNC Symbol
4416.85	-7.65212	1.48766e-212	4.05119e-210	ENSECAG00000012061	CES2	carboxylesterase 2 [Source:VGNC Symbol
6020.31	-11.8811	2.81515e-212	7.55666e-210	ENSECAG00000020628	ENSECAG00000020628	None
1914.71	-4.15803	1.47032e-211	3.89118e-209	ENSECAG00000002611	ETFA	electron transfer flavoprotein subunit alpha [Source:VGNC Symbol
7952.35	-10.9067	3.22024e-211	8.40392e-209	ENSECAG00000016570	PROC	protein C, inactivator of coagulation factors Va and VIIIa [Source:VGNC Symbol
3038.68	-4.93975	1.71845e-208	4.42325e-206	ENSECAG00000005471	HAGH	hydroxyacylglutathione hydrolase [Source:VGNC Symbol
1982.26	-9.64511	3.45969e-208	8.78481e-206	ENSECAG00000012997	SERPINA10	serpin family A member 10 [Source:VGNC Symbol
4351.99	-7.37644	1.7411e-207	4.36203e-205	ENSECAG00000022838	OTC	ornithine transcarbamylase [Source:VGNC Symbol
4776.71	-11.9336	1.04288e-206	2.57838e-204	ENSECAG00000024450	HNF4A	hepatocyte nuclear factor 4 alpha [Source:VGNC Symbol
4000.2	-4.81893	1.79083e-206	4.37008e-204	ENSECAG00000004989	ENSECAG00000004989	None
3848.48	-11.8443	1.15963e-205	2.79353e-203	ENSECAG00000008006	AGXT	alanine--glyoxylate aminotransferase [Source:VGNC Symbol
8002.95	-9.78952	3.25807e-205	7.74925e-203	ENSECAG00000020896	LIPC	lipase C, hepatic type [Source:VGNC Symbol
3378.12	-10.8315	1.44515e-204	3.3943e-202	ENSECAG00000014920	SLC10A1	solute carrier family 10 member 1 [Source:VGNC Symbol
12506.4	-11.1665	1.94807e-202	4.51905e-200	ENSECAG00000014927	AZGP1	alpha-2-glycoprotein 1, zinc-binding [Source:VGNC Symbol
7129.21	-10.0541	5.21656e-202	1.19536e-199	ENSECAG00000018315	ENSECAG00000018315	None
25245.5	-11.8676	8.36983e-202	1.89481e-199	ENSECAG00000013008	ENSECAG00000013008	None
939.864	-7.0672	1.67089e-201	3.72184e-199	ENSECAG00000010495	None	None
48858.5	-11.7892	1.68364e-201	3.72184e-199	ENSECAG00000024792	ITIH1	inter-alpha-trypsin inhibitor heavy chain 1 [Source:VGNC Symbol
3156.94	-6.08922	2.18262e-201	4.76877e-199	ENSECAG00000016809	ETNK2	ethanolamine kinase 2 [Source:VGNC Symbol
2747.86	-5.28979	3.30852e-201	7.14565e-199	ENSECAG00000022359	FOXRED1	FAD dependent oxidoreductase domain containing 1 [Source:VGNC Symbol
6545.7	-8.63658	1.39451e-200	2.9776e-198	ENSECAG00000017940	HAAO	3-hydroxyanthranilate 3,4-dioxygenase [Source:VGNC Symbol
38859.8	-11.7462	1.77508e-199	3.74762e-197	ENSECAG00000014224	APOC2	apolipoprotein C2 [Source:VGNC Symbol
6452.41	-11.9225	3.77812e-198	7.88788e-196	ENSECAG00000039045	None	None
3453.71	-6.36246	1.02156e-196	2.10936e-194	ENSECAG00000009689	GAMT	guanidinoacetate N-methyltransferase [Source:VGNC Symbol
2980.24	-10.8697	6.55247e-195	1.32388e-192	ENSECAG00000011979	FTCD	formimidoyltransferase cyclodeaminase [Source:VGNC Symbol
6525.79	-11.3581	1.45911e-194	2.91666e-192	ENSECAG00000006860	F5	coagulation factor V [Source:VGNC Symbol
10436.8	-11.3416	3.91423e-191	7.66129e-189	ENSECAG00000015294	F10	coagulation factor X [Source:VGNC Symbol
3934.97	-10.5485	4.03277e-191	7.81193e-189	ENSECAG00000027949	ENSECAG00000027949	None
2437.64	-11.1678	3.54091e-190	6.78915e-188	ENSECAG00000007612	PPP1R1A	protein phosphatase 1 regulatory inhibitor subunit 1A [Source:VGNC Symbol
66756.4	-11.8227	3.16278e-189	6.00289e-187	ENSECAG00000014858	AHSG	alpha 2-HS glycoprotein [Source:VGNC Symbol
6220.45	-12.1834	1.07439e-188	2.01878e-186	ENSECAG00000021141	F9	coagulation factor IX [Source:VGNC Symbol
5348.68	-10.5944	5.73588e-186	1.0671e-183	ENSECAG00000012299	ENSECAG00000012299	None
1759.07	-3.29151	7.89953e-186	1.45522e-183	ENSECAG00000012314	DECR2	2,4-dienoyl-CoA reductase 2 [Source:VGNC Symbol
17930.6	-10.6478	4.77481e-185	8.71055e-183	ENSECAG00000037842	ENSECAG00000037842	None
50179.8	-11.4664	1.17053e-184	2.11482e-182	ENSECAG00000007979	ENSECAG00000007979	None
3339.35	-9.88864	1.97955e-182	3.54245e-180	ENSECAG00000033324	ENSECAG00000033324	None
2892	-11.5021	7.54319e-181	1.33714e-178	ENSECAG00000007898	ENSECAG00000007898	None
17287.1	-8.03977	1.07727e-179	1.89177e-177	ENSECAG00000014243	GATM	glycine amidinotransferase [Source:VGNC Symbol
19199.6	-9.40789	1.06373e-177	1.8507e-175	ENSECAG00000013482	SERPINA3	serpin family A member 3 [Source:HGNC Symbol
3374.7	-11.4434	6.44268e-175	1.11062e-172	ENSECAG00000023485	ARG1	arginase 1 [Source:VGNC Symbol
2264.88	-3.52429	5.19027e-174	8.86593e-172	ENSECAG00000001722	NSDHL	NAD(P) dependent steroid dehydrogenase-like [Source:VGNC Symbol
6491.14	-10.0978	6.68671e-171	1.13192e-168	ENSECAG00000030869	ENSECAG00000030869	None
1138.62	-7.48547	7.34369e-171	1.23204e-168	ENSECAG00000023319	None	None
10062.4	-12.5028	1.49852e-169	2.49179e-167	ENSECAG00000008324	LECT2	leukocyte cell derived chemotaxin 2 [Source:VGNC Symbol
5659.18	-5.54462	7.6923e-169	1.26788e-166	ENSECAG00000000612	ENSECAG00000000612	None
2579.68	-5.28403	1.04784e-168	1.71208e-166	ENSECAG00000000939	FAH	fumarylacetoacetate hydrolase [Source:VGNC Symbol
1550.26	-6.27351	3.39843e-168	5.50486e-166	ENSECAG00000004316	ENSECAG00000004316	None
4960.11	-11.2892	4.94738e-168	7.9454e-166	ENSECAG00000040315	None	None
7199.19	-4.10736	5.5828e-168	8.88989e-166	ENSECAG00000012703	ECHS1	enoyl-CoA hydratase, short chain 1 [Source:VGNC Symbol
54670	-11.5907	1.64901e-165	2.58207e-163	ENSECAG00000004903	APOA4	apolipoprotein A4 [Source:VGNC Symbol
2433.66	-10.5947	2.72203e-165	4.22702e-163	ENSECAG00000007372	SPP2	secreted phosphoprotein 2 [Source:VGNC Symbol
4680.35	-4.23946	4.04472e-165	6.22953e-163	ENSECAG00000015427	ALAD	aminolevulinate dehydratase [Source:VGNC Symbol
290253	-11.5983	1.53516e-164	2.34518e-162	ENSECAG00000008280	FGG	fibrinogen gamma chain [Source:VGNC Symbol
4658.15	-10.6408	4.72575e-164	7.16104e-162	ENSECAG00000004837	CPN2	carboxypeptidase N subunit 2 [Source:VGNC Symbol
887.915	-4.5408	1.26913e-162	1.90776e-160	ENSECAG00000005335	HDHD3	haloacid dehalogenase like hydrolase domain containing 3 [Source:VGNC Symbol
1795.25	-9.31516	9.3818e-162	1.39908e-159	ENSECAG00000019828	ABCC2	ATP binding cassette subfamily C member 2 [Source:VGNC Symbol
31282.8	-3.85883	1.2746e-161	1.88581e-159	ENSECAG00000017673	ALDH2	aldehyde dehydrogenase 2 family member [Source:VGNC Symbol
706.381	-6.65388	1.35609e-160	1.9907e-158	ENSECAG00000023194	XYLB	xylulokinase [Source:VGNC Symbol
1851.13	-5.79412	3.94327e-160	5.74372e-158	ENSECAG00000014346	GBA3	glucosylceramidase beta 3 [Source:VGNC Symbol
1397.97	-10.0255	4.93715e-160	7.13609e-158	ENSECAG00000027978	ENSECAG00000027978	None
7729.72	-10.9398	7.7406e-160	1.11027e-157	ENSECAG00000024726	TFR2	transferrin receptor 2 [Source:VGNC Symbol
877.888	-3.69399	9.88198e-160	1.40669e-157	ENSECAG00000012550	SUSD4	sushi domain containing 4 [Source:VGNC Symbol
2086.77	-5.74987	4.46111e-159	6.30258e-157	ENSECAG00000013262	NAGS	N-acetylglutamate synthase [Source:VGNC Symbol
4110.92	-7.9868	2.58522e-158	3.6251e-156	ENSECAG00000035254	None	None
843.807	-5.46202	2.83612e-158	3.94746e-156	ENSECAG00000021272	EBPL	EBP like [Source:VGNC Symbol
6012.45	-9.72017	5.7998e-158	7.95461e-156	ENSECAG00000021582	UOX	urate oxidase [Source:VGNC Symbol
1964.17	-10.8652	3.42269e-157	4.66032e-155	ENSECAG00000034545	None	None
2111.8	-10.9544	1.81702e-156	2.45624e-154	ENSECAG00000010314	None	None
1419.73	-4.69176	2.95527e-156	3.9664e-154	ENSECAG00000017638	ENSECAG00000017638	None
554.008	-7.04728	6.11546e-156	8.09222e-154	ENSECAG00000020327	PIPOX	pipecolic acid and sarcosine oxidase [Source:VGNC Symbol
6756.94	-5.62024	9.81736e-156	1.28999e-153	ENSECAG00000039033	MTARC1	mitochondrial amidoxime reducing component 1 [Source:HGNC Symbol
3412.08	-3.33828	1.64781e-155	2.15016e-153	ENSECAG00000019453	H6PD	hexose-6-phosphate dehydrogenase/glucose 1-dehydrogenase [Source:VGNC Symbol
1023.22	-9.29208	7.26434e-154	9.41359e-152	ENSECAG00000023091	ENSECAG00000023091	None
1084.48	-9.06743	1.93152e-153	2.48584e-151	ENSECAG00000038645	None	None
4693.94	-12.1449	2.49447e-153	3.18852e-151	ENSECAG00000019851	DMGDH	dimethylglycine dehydrogenase [Source:VGNC Symbol
30567.4	-10.6268	3.68204e-153	4.6747e-151	ENSECAG00000007171	FGL1	fibrinogen like 1 [Source:VGNC Symbol
2165.79	-6.92539	1.25373e-152	1.58105e-150	ENSECAG00000011265	GSTZ1	glutathione S-transferase zeta 1 [Source:VGNC Symbol
339179	-11.6519	1.85037e-152	2.31789e-150	ENSECAG00000010239	FGB	fibrinogen beta chain [Source:VGNC Symbol
14907.4	-9.06613	1.94596e-152	2.4215e-150	ENSECAG00000017768	GNMT	glycine N-methyltransferase [Source:VGNC Symbol
1399.7	-4.0823	2.54624e-151	3.14762e-149	ENSECAG00000012193	GLYCTK	glycerate kinase [Source:VGNC Symbol
1637.28	-10.6248	1.00038e-149	1.22857e-147	ENSECAG00000024697	PROZ	protein Z, vitamin K dependent plasma glycoprotein [Source:VGNC Symbol
2283.51	-4.47592	1.96275e-149	2.39481e-147	ENSECAG00000022130	CPT2	carnitine palmitoyltransferase 2 [Source:VGNC Symbol
1135.37	-9.70685	5.26843e-149	6.34575e-147	ENSECAG00000008841	SLC39A5	solute carrier family 39 member 5 [Source:VGNC Symbol
4991.05	-7.91328	6.94789e-149	8.31534e-147	ENSECAG00000023083	HGD	homogentisate 1,2-dioxygenase [Source:VGNC Symbol
2996.41	-4.12244	3.34721e-148	3.98064e-146	ENSECAG00000022392	LCAT	lecithin-cholesterol acyltransferase [Source:VGNC Symbol
792.167	-5.77444	4.50585e-148	5.32484e-146	ENSECAG00000009663	CDH2	cadherin 2 [Source:VGNC Symbol
796.539	-3.01913	8.15338e-147	9.57513e-145	ENSECAG00000015649	UCK1	uridine-cytidine kinase 1 [Source:VGNC Symbol
1040.19	-3.72197	1.96321e-146	2.29123e-144	ENSECAG00000010342	RETSAT	retinol saturase [Source:VGNC Symbol
27420.8	-11.3999	2.31431e-146	2.68431e-144	ENSECAG00000035275	None	None
41641.9	-9.97996	5.06864e-146	5.84293e-144	ENSECAG00000015604	A1BG	alpha-1-B glycoprotein [Source:VGNC Symbol
3084.39	-4.48173	8.47311e-146	9.70791e-144	ENSECAG00000010547	ALDH7A1	aldehyde dehydrogenase 7 family member A1 [Source:VGNC Symbol
1805.19	-10.7787	8.80301e-146	1.00248e-143	ENSECAG00000019001	HGFAC	HGF activator [Source:VGNC Symbol
4105.68	-3.22711	1.11279e-145	1.25959e-143	ENSECAG00000020128	ACAT1	acetyl-CoA acetyltransferase 1 [Source:VGNC Symbol
2813.25	-4.30686	3.86548e-145	4.34924e-143	ENSECAG00000009309	HACL1	2-hydroxyacyl-CoA lyase 1 [Source:VGNC Symbol
10804.4	-5.00185	2.13645e-143	2.38951e-141	ENSECAG00000004288	CTSV	cathepsin V [Source:HGNC Symbol
1420.14	-4.6998	7.32875e-143	8.14835e-141	ENSECAG00000005083	IL1RAP	interleukin 1 receptor accessory protein [Source:VGNC Symbol
14054.2	-11.5029	3.28377e-141	3.62953e-139	ENSECAG00000019973	C8A	complement C8 alpha chain [Source:VGNC Symbol
2482.79	-8.48617	2.6382e-140	2.89893e-138	ENSECAG00000021738	None	None
54917	-11.337	3.98382e-140	4.35209e-138	ENSECAG00000016475	HPX	hemopexin [Source:VGNC Symbol
743.825	-8.74653	5.87245e-139	6.34157e-137	ENSECAG00000022258	SDSL	serine dehydratase like [Source:VGNC Symbol
3316.95	-10.6102	2.63804e-138	2.8325e-136	ENSECAG00000031996	None	None
540.39	-2.98134	8.10126e-138	8.64901e-136	ENSECAG00000018434	ACBD4	acyl-CoA binding domain containing 4 [Source:VGNC Symbol
47916.3	-11.3463	1.85096e-137	1.96495e-135	ENSECAG00000014414	SERPINA1	serpin family A member 1 [Source:HGNC Symbol
1552.35	-10.2917	5.47368e-137	5.77811e-135	ENSECAG00000039211	IGFALS	insulin like growth factor binding protein acid labile subunit [Source:HGNC Symbol
483.663	-4.32408	1.53862e-136	1.61512e-134	ENSECAG00000024315	TARS3	threonyl-tRNA synthetase 3 [Source:VGNC Symbol
1713.37	-10.9604	3.79495e-134	3.93962e-132	ENSECAG00000004515	ENSECAG00000004515	None
3276.11	-5.56633	8.47222e-134	8.74687e-132	ENSECAG00000023588	EHHADH	enoyl-CoA hydratase and 3-hydroxyacyl CoA dehydrogenase [Source:VGNC Symbol
4783.63	-12.6039	8.94426e-134	9.18375e-132	ENSECAG00000011289	AKR1D1	aldo-keto reductase family 1 member D1 [Source:VGNC Symbol
4153.74	-8.97746	1.42321e-133	1.45337e-131	ENSECAG00000013131	PECR	peroxisomal trans-2-enoyl-CoA reductase [Source:VGNC Symbol
9573.76	-11.6873	2.53528e-133	2.57502e-131	ENSECAG00000015626	BHMT	betaine--homocysteine S-methyltransferase [Source:VGNC Symbol
1146.54	-3.82778	1.43732e-131	1.452e-129	ENSECAG00000009682	PCBD1	pterin-4 alpha-carbinolamine dehydratase 1 [Source:VGNC Symbol
913.25	-5.92776	4.52982e-131	4.55162e-129	ENSECAG00000010298	SLC13A3	solute carrier family 13 member 3 [Source:VGNC Symbol
919.998	-8.47306	5.36476e-131	5.36191e-129	ENSECAG00000010490	None	None
3117.33	-2.97208	1.1629e-130	1.15613e-128	ENSECAG00000024945	ECH1	enoyl-CoA hydratase 1 [Source:VGNC Symbol
3949.57	-12.2304	1.34392e-130	1.32907e-128	ENSECAG00000010900	SLC38A3	solute carrier family 38 member 3 [Source:VGNC Symbol
3324.26	-8.58448	2.65908e-130	2.61593e-128	ENSECAG00000020063	TDO2	tryptophan 2,3-dioxygenase [Source:VGNC Symbol
2305.67	-2.8235	3.5121e-130	3.4371e-128	ENSECAG00000015408	PCYOX1	prenylcysteine oxidase 1 [Source:VGNC Symbol
513.803	-6.03969	1.96707e-129	1.91509e-127	ENSECAG00000012330	LRRC31	leucine rich repeat containing 31 [Source:VGNC Symbol
404.753	-8.35791	3.02127e-129	2.92628e-127	ENSECAG00000021568	IDO2	indoleamine 2,3-dioxygenase 2 [Source:VGNC Symbol
617.902	-5.93911	3.79411e-129	3.65597e-127	ENSECAG00000007213	SEC16B	SEC16 homolog B, endoplasmic reticulum export factor [Source:VGNC Symbol
23589.4	-11.8153	1.56878e-128	1.50395e-126	ENSECAG00000029644	None	None
2471.02	-9.69201	1.25715e-127	1.19908e-125	ENSECAG00000023109	MTTP	microsomal triglyceride transfer protein [Source:VGNC Symbol
39577.8	-6.47472	1.44229e-127	1.36871e-125	ENSECAG00000009519	C1S	complement C1s [Source:VGNC Symbol
2980.19	-4.09838	1.05127e-126	9.92628e-125	ENSECAG00000006892	SLC37A4	solute carrier family 37 member 4 [Source:VGNC Symbol
585.622	-3.83866	2.08715e-126	1.96087e-124	ENSECAG00000023619	HOMER2	homer scaffold protein 2 [Source:VGNC Symbol
5896.45	-12.1478	4.92111e-126	4.60038e-124	ENSECAG00000024571	ENSECAG00000024571	None
1356.26	-9.38841	1.94543e-125	1.80072e-123	ENSECAG00000027930	None	None
1652.42	-10.5545	2.86279e-124	2.63685e-122	ENSECAG00000018440	BHMT2	betaine--homocysteine S-methyltransferase 2 [Source:VGNC Symbol
47403.5	-5.98888	3.33433e-124	3.0562e-122	ENSECAG00000012064	CP	ceruloplasmin [Source:VGNC Symbol
2254.22	-4.63327	1.01595e-122	9.22206e-121	ENSECAG00000014872	DHDH	dihydrodiol dehydrogenase [Source:VGNC Symbol
13313.1	-11.4446	1.05794e-122	9.55705e-121	ENSECAG00000035262	None	None
1438.19	-10.127	1.35674e-122	1.21976e-120	ENSECAG00000037214	TUBB4A	tubulin beta 4A class IVa [Source:VGNC Symbol
4221.24	-13.1295	1.95519e-122	1.74943e-120	ENSECAG00000003178	ENSECAG00000003178	None
579.422	-5.21479	9.4652e-121	8.42896e-119	ENSECAG00000007468	GAS2	growth arrest specific 2 [Source:VGNC Symbol
701.536	-6.67889	2.30446e-120	2.04249e-118	ENSECAG00000018722	AS3MT	arsenite methyltransferase [Source:VGNC Symbol
14947.3	-5.18467	1.08925e-119	9.60891e-118	ENSECAG00000021048	ALDH1L1	aldehyde dehydrogenase 1 family member L1 [Source:VGNC Symbol
377.32	-4.03581	1.47361e-119	1.29388e-117	ENSECAG00000007419	ENSECAG00000007419	None
5410.88	-11.2811	1.88702e-119	1.64916e-117	ENSECAG00000018165	ENSECAG00000018165	None
2015.84	-7.57182	2.5481e-119	2.21661e-117	ENSECAG00000011051	TMPRSS6	transmembrane serine protease 6 [Source:VGNC Symbol
10579.4	-9.75269	3.4009e-117	2.94484e-115	ENSECAG00000011561	HPD	4-hydroxyphenylpyruvate dioxygenase [Source:VGNC Symbol
358.789	-4.54276	3.03215e-116	2.61349e-114	ENSECAG00000026827	ENSECAG00000026827	None
596.979	-3.61899	3.83337e-116	3.28899e-114	ENSECAG00000014687	ECHDC3	enoyl-CoA hydratase domain containing 3 [Source:VGNC Symbol
2175.44	-11.6955	5.26896e-116	4.50017e-114	ENSECAG00000009029	OIT3	oncoprotein induced transcript 3 [Source:VGNC Symbol
2159.78	-5.60386	7.32776e-116	6.23025e-114	ENSECAG00000019800	TSPAN33	tetraspanin 33 [Source:VGNC Symbol
1495.09	-5.46903	2.21642e-115	1.86756e-113	ENSECAG00000021998	MST1	macrophage stimulating 1 [Source:VGNC Symbol
375.828	-4.16795	8.13873e-115	6.82708e-113	ENSECAG00000006792	MACROD1	mono-ADP ribosylhydrolase 1 [Source:VGNC Symbol
7717.95	-11.1814	3.20507e-114	2.67659e-112	ENSECAG00000019267	ENSECAG00000019267	None
2286.37	-4.8399	7.87643e-114	6.54859e-112	ENSECAG00000019195	MGST2	microsomal glutathione S-transferase 2 [Source:VGNC Symbol
1145.05	-10.6909	5.81169e-113	4.81065e-111	ENSECAG00000008308	AGMAT	agmatinase [Source:VGNC Symbol
1734.67	-5.15568	1.06811e-112	8.80252e-111	ENSECAG00000019540	SEC14L2	SEC14 like lipid binding 2 [Source:HGNC Symbol
1040.67	-4.25762	1.63588e-112	1.34228e-110	ENSECAG00000004240	SLC2A9	solute carrier family 2 member 9 [Source:VGNC Symbol
1330.86	-6.27785	2.00824e-112	1.64065e-110	ENSECAG00000025017	KHK	ketohexokinase [Source:VGNC Symbol
4642.75	-5.66921	8.56962e-112	6.9707e-110	ENSECAG00000021586	FBP1	fructose-bisphosphatase 1 [Source:VGNC Symbol
6103.81	-5.17097	1.75111e-111	1.41825e-109	ENSECAG00000012826	CDO1	cysteine dioxygenase type 1 [Source:VGNC Symbol
2178.52	-11.6615	2.82683e-111	2.26992e-109	ENSECAG00000015101	CREB3L3	cAMP responsive element binding protein 3 like 3 [Source:VGNC Symbol
2859.12	-5.29847	3.08955e-111	2.47033e-109	ENSECAG00000001688	PCSK6	proprotein convertase subtilisin/kexin type 6 [Source:VGNC Symbol
324.056	-5.82449	3.43256e-111	2.73296e-109	ENSECAG00000001279	AGTR1	angiotensin II receptor type 1 [Source:VGNC Symbol
719.463	-3.61207	2.3085e-110	1.83024e-108	ENSECAG00000012451	DNAJC25	DnaJ heat shock protein family (Hsp40) member C25 [Source:VGNC Symbol
2201.54	-11.7621	3.40109e-110	2.68515e-108	ENSECAG00000000414	SLC2A2	solute carrier family 2 member 2 [Source:VGNC Symbol
1296.25	-6.08355	3.59242e-110	2.82434e-108	ENSECAG00000035364	RIDA	reactive intermediate imine deaminase A homolog [Source:NCBI gene (formerly Entrezgene)
5287.24	-4.40011	4.74417e-109	3.71429e-107	ENSECAG00000012274	NELFE	negative elongation factor complex member E [Source:VGNC Symbol
4419.64	-4.05421	4.43396e-108	3.45702e-106	ENSECAG00000008613	ACAA1	acetyl-CoA acyltransferase 1 [Source:VGNC Symbol
742.004	-10.0592	6.49261e-108	5.04116e-106	ENSECAG00000008398	DAO	D-amino acid oxidase [Source:VGNC Symbol
2489.12	-4.88212	9.00978e-108	6.96682e-106	ENSECAG00000005662	QDPR	quinoid dihydropteridine reductase [Source:VGNC Symbol
363.02	-6.40377	1.11252e-107	8.56728e-106	ENSECAG00000008839	ENSECAG00000008839	None
5534.2	-7.51527	1.35625e-107	1.04016e-105	ENSECAG00000006816	ENSECAG00000006816	None
2816.21	-4.28253	4.93296e-107	3.7679e-105	ENSECAG00000012730	ASL	argininosuccinate lyase [Source:VGNC Symbol
1259.86	-8.48008	9.98902e-107	7.59893e-105	ENSECAG00000036638	SLC6A12	solute carrier family 6 member 12 [Source:HGNC Symbol
1220.32	-3.00909	8.79891e-106	6.66659e-104	ENSECAG00000019652	GLO1	glyoxalase I [Source:VGNC Symbol
4426.97	-5.27379	1.887e-105	1.42396e-103	ENSECAG00000019737	CYP27A1	cytochrome P450 family 27 subfamily A member 1 [Source:VGNC Symbol
2197.49	-5.71799	2.04705e-105	1.53856e-103	ENSECAG00000008933	GLS2	glutaminase 2 [Source:VGNC Symbol
1964.84	-7.69237	2.37151e-105	1.77532e-103	ENSECAG00000008354	PM20D1	peptidase M20 domain containing 1 [Source:VGNC Symbol
2362.18	-11.516	8.70798e-105	6.46731e-103	ENSECAG00000010649	ENSECAG00000010649	None
1115.73	-10.9038	1.08128e-104	7.99892e-103	ENSECAG00000020823	TM4SF4	transmembrane 4 L six family member 4 [Source:VGNC Symbol
411.766	-5.66912	1.1875e-104	8.75026e-103	ENSECAG00000020082	KCNN2	potassium calcium-activated channel subfamily N member 2 [Source:VGNC Symbol
4251.96	-11.5674	1.57428e-104	1.151e-102	ENSECAG00000007862	None	None
3240.68	-11.9773	3.72854e-104	2.71547e-102	ENSECAG00000036371	C3orf85	chromosome 3 open reading frame 85 [Source:HGNC Symbol
5693.12	-4.32411	3.78761e-104	2.74784e-102	ENSECAG00000014579	INMT	indolethylamine N-methyltransferase [Source:HGNC Symbol
580515	-9.63401	6.28294e-104	4.54063e-102	ENSECAG00000021580	ENSECAG00000021580	None
372.594	-7.63434	6.67126e-104	4.8028e-102	ENSECAG00000012369	ENSECAG00000012369	None
315.374	-6.69156	1.13792e-103	8.16092e-102	ENSECAG00000031206	None	None
434.456	-6.56229	1.35469e-103	9.67857e-102	ENSECAG00000020433	TENM3	teneurin transmembrane protein 3 [Source:VGNC Symbol
1330.68	-9.08339	1.44693e-103	1.02984e-101	ENSECAG00000008870	ABCC6	ATP binding cassette subfamily C member 6 [Source:VGNC Symbol
3773.38	-6.32419	1.77379e-103	1.25771e-101	ENSECAG00000012789	AQP9	aquaporin 9 [Source:VGNC Symbol
1345.59	-3.94925	4.02098e-103	2.82975e-101	ENSECAG00000012575	ACADS	acyl-CoA dehydrogenase short chain [Source:VGNC Symbol
4505.75	-2.96447	4.1555e-103	2.9135e-101	ENSECAG00000020570	LMAN1	lectin, mannose binding 1 [Source:VGNC Symbol
1121.17	-3.54641	1.7608e-102	1.22994e-100	ENSECAG00000020198	NOTUM	notum, palmitoleoyl-protein carboxylesterase [Source:VGNC Symbol
5465.54	-6.52744	7.57905e-102	5.27446e-100	ENSECAG00000024887	PC	pyruvate carboxylase [Source:VGNC Symbol
294.588	-7.47091	9.45671e-102	6.55689e-100	ENSECAG00000023473	ENSECAG00000023473	None
2702.78	-3.72486	1.41437e-101	9.77057e-100	ENSECAG00000016863	HIBADH	3-hydroxyisobutyrate dehydrogenase [Source:VGNC Symbol
862.097	-10.3814	1.5366e-101	1.05761e-99	ENSECAG00000024003	None	None
8592.62	-4.68651	6.35848e-101	4.36043e-99	ENSECAG00000019394	ACAA2	acetyl-CoA acyltransferase 2 [Source:VGNC Symbol
9058.14	-11.503	8.04215e-101	5.49498e-99	ENSECAG00000014037	PCK1	phosphoenolpyruvate carboxykinase 1 [Source:VGNC Symbol
14785.4	-5.51414	2.52224e-100	1.71713e-98	ENSECAG00000016361	COL18A1	collagen type XVIII alpha 1 chain [Source:VGNC Symbol
15628.9	-10.7802	2.0123e-99	1.36502e-97	ENSECAG00000014553	None	None
5684.98	-3.53659	8.14127e-99	5.50268e-97	ENSECAG00000015580	MTHFD1	methylenetetrahydrofolate dehydrogenase, cyclohydrolase and formyltetrahydrofolate synthetase 1 [Source:VGNC Symbol
297.058	-5.37886	1.00114e-98	6.74242e-97	ENSECAG00000006719	CLCN2	chloride voltage-gated channel 2 [Source:VGNC Symbol
3069.84	-3.58985	2.0398e-98	1.36885e-96	ENSECAG00000020726	FH	fumarate hydratase [Source:VGNC Symbol
4396.94	-5.45146	5.45674e-98	3.64883e-96	ENSECAG00000008287	SLC39A14	solute carrier family 39 member 14 [Source:VGNC Symbol
1710.37	-11.5399	6.88231e-98	4.58577e-96	ENSECAG00000000509	G6PC1	glucose-6-phosphatase catalytic subunit 1 [Source:VGNC Symbol
8000.1	-3.02541	8.13507e-98	5.40134e-96	ENSECAG00000014780	XBP1	X-box binding protein 1 [Source:HGNC Symbol
2659.08	-3.53065	8.21213e-98	5.43331e-96	ENSECAG00000015091	ETFB	electron transfer flavoprotein subunit beta [Source:VGNC Symbol
2052.96	-4.71446	8.28361e-98	5.46137e-96	ENSECAG00000019847	NADK2	NAD kinase 2, mitochondrial [Source:VGNC Symbol
514.273	-7.47073	1.18473e-97	7.7836e-96	ENSECAG00000002100	None	None
3341.73	-2.5941	1.4712e-97	9.63204e-96	ENSECAG00000024684	ATP5F1C	ATP synthase F1 subunit gamma [Source:VGNC Symbol
1424.83	-2.01433	2.00209e-97	1.30623e-95	ENSECAG00000009780	UQCRB	ubiquinol-cytochrome c reductase binding protein [Source:VGNC Symbol
513.54	-5.10555	4.68209e-97	3.04417e-95	ENSECAG00000037390	None	None
4556.38	-11.9945	2.51703e-96	1.63086e-94	ENSECAG00000021565	TAT	tyrosine aminotransferase [Source:VGNC Symbol
260.103	-3.49834	1.49697e-95	9.66601e-94	ENSECAG00000012159	AMT	aminomethyltransferase [Source:HGNC Symbol
380.987	-2.93031	7.26493e-95	4.67493e-93	ENSECAG00000000592	None	None
1258.3	-2.72307	1.50468e-94	9.61668e-93	ENSECAG00000016542	CPOX	coproporphyrinogen oxidase [Source:VGNC Symbol
381.808	-8.52232	5.70272e-94	3.63235e-92	ENSECAG00000005936	FOXA3	forkhead box A3 [Source:VGNC Symbol
760.473	-3.03344	6.73004e-94	4.27221e-92	ENSECAG00000013793	ACAD10	acyl-CoA dehydrogenase family member 10 [Source:VGNC Symbol
10039.8	-11.7483	1.17092e-93	7.40793e-92	ENSECAG00000000418	APOA5	apolipoprotein A5 [Source:VGNC Symbol
6771.38	-7.67902	2.52626e-93	1.58757e-91	ENSECAG00000018168	ATF5	activating transcription factor 5 [Source:VGNC Symbol
945.942	-2.15188	2.9962e-93	1.87662e-91	ENSECAG00000021275	NDUFA10	NADH:ubiquinone oxidoreductase subunit A10 [Source:VGNC Symbol
3587.87	-5.09577	5.18428e-93	3.22559e-91	ENSECAG00000023444	EPHX2	epoxide hydrolase 2 [Source:VGNC Symbol
456.078	-7.05879	6.66763e-93	4.13481e-91	ENSECAG00000021196	ACOT12	acyl-CoA thioesterase 12 [Source:VGNC Symbol
1088.63	-5.13896	2.35207e-92	1.44903e-90	ENSECAG00000015421	BAAT	bile acid-CoA:amino acid N-acyltransferase [Source:HGNC Symbol
505.231	-4.33332	3.69883e-92	2.27128e-90	ENSECAG00000039989	METTL26	methyltransferase like 26 [Source:VGNC Symbol
6839.24	-4.95728	5.24879e-92	3.21253e-90	ENSECAG00000003569	ST6GAL1	ST6 beta-galactoside alpha-2,6-sialyltransferase 1 [Source:VGNC Symbol
2304.67	-3.39476	7.23571e-92	4.41425e-90	ENSECAG00000020944	SLC25A4	solute carrier family 25 member 4 [Source:VGNC Symbol
2996.53	-12.3812	1.00451e-91	6.10835e-90	ENSECAG00000032264	None	None
520.54	-8.3533	1.57655e-91	9.5559e-90	ENSECAG00000024975	SLC22A18	solute carrier family 22 member 18 [Source:VGNC Symbol
51513	-5.03784	4.79505e-91	2.88779e-89	ENSECAG00000010963	SERPING1	serpin family G member 1 [Source:VGNC Symbol
524.768	-3.13615	1.29952e-90	7.80127e-89	ENSECAG00000018207	RMND1	required for meiotic nuclear division 1 homolog [Source:VGNC Symbol
917.674	-3.50045	2.76879e-90	1.65161e-88	ENSECAG00000011007	ACAD8	acyl-CoA dehydrogenase family member 8 [Source:VGNC Symbol
925.82	-9.48612	3.8025e-90	2.24683e-88	ENSECAG00000033181	ENSECAG00000033181	None
3415.16	-9.96983	3.79101e-90	2.24683e-88	ENSECAG00000040369	CYP2D50	cytochrome P450 family 2 subfamily D member 50 [Source:VGNC Symbol
1341.12	-11.5176	4.01201e-90	2.36318e-88	ENSECAG00000024087	CPN1	carboxypeptidase N subunit 1 [Source:VGNC Symbol
452.816	-7.73698	5.78287e-90	3.39563e-88	ENSECAG00000023528	ATP2B2	ATPase plasma membrane Ca2+ transporting 2 [Source:VGNC Symbol
380.019	-2.69188	3.26475e-89	1.91105e-87	ENSECAG00000018298	STRADB	STE20 related adaptor beta [Source:VGNC Symbol
1412.5	-11.4007	3.63593e-89	2.12171e-87	ENSECAG00000023138	ENPP7	ectonucleotide pyrophosphatase/phosphodiesterase 7 [Source:VGNC Symbol
1276.42	-1.97847	7.59672e-89	4.41927e-87	ENSECAG00000020317	None	None
177.231	-5.996	2.3547e-88	1.36558e-86	ENSECAG00000029976	None	None
4088.71	-3.52848	2.99929e-88	1.73405e-86	ENSECAG00000015572	None	None
1111.79	-10.8659	4.78371e-88	2.75724e-86	ENSECAG00000028385	None	None
3586.07	-3.77699	1.377e-87	7.88839e-86	ENSECAG00000023800	AK2	adenylate kinase 2 [Source:VGNC Symbol
42017.1	-2.92685	2.74087e-87	1.56538e-85	ENSECAG00000027684	MT-ND1	mitochondrially encoded NADH:ubiquinone oxidoreductase core subunit 1 [Source:VGNC Symbol
454.056	-4.71472	3.1401e-87	1.78796e-85	ENSECAG00000013982	TUBA8	tubulin alpha 8 [Source:VGNC Symbol
955.002	-2.88802	1.46586e-86	8.32133e-85	ENSECAG00000008468	COASY	Coenzyme A synthase [Source:VGNC Symbol
2005.04	-11.7001	1.84957e-86	1.04679e-84	ENSECAG00000015291	ABCB11	ATP binding cassette subfamily B member 11 [Source:VGNC Symbol
2203.7	-3.87059	2.51966e-86	1.41327e-84	ENSECAG00000021086	ENSECAG00000021086	None
11015.5	-4.88293	9.78063e-86	5.43722e-84	ENSECAG00000011727	RNASE4	ribonuclease A family member 4 [Source:VGNC Symbol
674.1	-10.503	1.03502e-85	5.73687e-84	ENSECAG00000002744	DNAJC22	DnaJ heat shock protein family (Hsp40) member C22 [Source:VGNC Symbol
313.586	-3.83791	1.69379e-85	9.36066e-84	ENSECAG00000012241	SLC51B	solute carrier family 51 subunit beta [Source:VGNC Symbol
5725.21	-5.76142	2.27828e-85	1.25539e-83	ENSECAG00000013913	PCK2	phosphoenolpyruvate carboxykinase 2, mitochondrial [Source:VGNC Symbol
1386.24	-4.17696	6.03464e-85	3.31552e-83	ENSECAG00000014251	C1RL	complement C1r subcomponent like [Source:VGNC Symbol
5486.88	-4.27881	6.18209e-85	3.38663e-83	ENSECAG00000012495	GCDH	glutaryl-CoA dehydrogenase [Source:VGNC Symbol
5106.24	-6.0979	8.69117e-85	4.7473e-83	ENSECAG00000013494	RHBG	Rh family B glycoprotein [Source:VGNC Symbol
1553.21	-5.31158	1.0279e-84	5.59832e-83	ENSECAG00000029043	STBD1	starch binding domain 1 [Source:VGNC Symbol
2602.05	-2.37156	1.36776e-84	7.42779e-83	ENSECAG00000008514	ATP5MC3	ATP synthase membrane subunit c locus 3 [Source:VGNC Symbol
3826.36	-10.0213	1.47413e-84	7.98242e-83	ENSECAG00000003068	GULO	gulonolactone (L-) oxidase [Source:VGNC Symbol
804.73	-8.23622	1.68864e-84	9.11766e-83	ENSECAG00000017014	CYP4F126P	cytochrome P450 family 4 subfamily F member 126, pseudo [Source:VGNC Symbol
631.306	-10.0847	1.8814e-84	1.01294e-82	ENSECAG00000033625	None	None
16520.8	-3.57719	2.78664e-84	1.49603e-82	ENSECAG00000018147	ENSECAG00000018147	None
601.428	-4.48551	5.0627e-84	2.7102e-82	ENSECAG00000008487	ATL1	atlastin GTPase 1 [Source:VGNC Symbol
688.025	-3.46068	5.96829e-84	3.18591e-82	ENSECAG00000001697	MSRA	methionine sulfoxide reductase A [Source:VGNC Symbol
1476.39	-6.68511	8.8209e-84	4.69532e-82	ENSECAG00000008032	PANK1	pantothenate kinase 1 [Source:VGNC Symbol
666.065	-9.16479	2.4354e-83	1.28905e-81	ENSECAG00000016784	TDH	L-threonine dehydrogenase [Source:VGNC Symbol
2052.87	-6.46747	2.91768e-83	1.53998e-81	ENSECAG00000015050	CTH	cystathionine gamma-lyase [Source:VGNC Symbol
673.478	-2.2717	4.91923e-83	2.58191e-81	ENSECAG00000021620	GSS	glutathione synthetase [Source:VGNC Symbol
478.437	-3.95512	1.38331e-82	7.22009e-81	ENSECAG00000018362	TIGD2	tigger transposable element derived 2 [Source:HGNC Symbol
6532.02	-3.02574	2.03772e-82	1.06063e-80	ENSECAG00000016730	ENSECAG00000016730	None
919.159	-8.28512	2.56996e-82	1.33397e-80	ENSECAG00000037470	None	None
737.798	-6.87704	3.36328e-82	1.74094e-80	ENSECAG00000015857	DNASE1L3	deoxyribonuclease 1 like 3 [Source:VGNC Symbol
290.169	-8.01612	3.61139e-82	1.86423e-80	ENSECAG00000028996	HJV	hemojuvelin BMP co-receptor [Source:HGNC Symbol
3697.63	-5.01331	5.14809e-82	2.65021e-80	ENSECAG00000015690	SHMT1	serine hydroxymethyltransferase 1 [Source:VGNC Symbol
535.664	-7.35917	5.86429e-82	3.01066e-80	ENSECAG00000019637	LGALS12	galectin 12 [Source:VGNC Symbol
2839.61	-3.04246	6.34952e-82	3.25088e-80	ENSECAG00000038523	ADH5	alcohol dehydrogenase 5 (class III), chi polypeptide [Source:HGNC Symbol
14849.1	-5.1163	1.38913e-81	7.03553e-80	ENSECAG00000014799	None	None
4521.48	-4.84596	2.14318e-81	1.08254e-79	ENSECAG00000003454	None	None
152.402	-5.93983	2.57025e-81	1.29477e-79	ENSECAG00000020714	None	None
907.228	-1.87802	4.42028e-81	2.22078e-79	ENSECAG00000017691	STOML2	stomatin like 2 [Source:VGNC Symbol
2719.27	-3.40135	8.01816e-81	4.01763e-79	ENSECAG00000018637	None	None
4247.07	-3.86223	9.69965e-81	4.84724e-79	ENSECAG00000024434	None	None
784.517	-3.87565	1.10721e-80	5.51841e-79	ENSECAG00000013566	PKP2	plakophilin 2 [Source:VGNC Symbol
8636.31	-13.2046	2.32452e-80	1.14942e-78	ENSECAG00000037369	None	None
1814.83	-2.37415	2.35374e-80	1.16081e-78	ENSECAG00000014215	SDHC	succinate dehydrogenase complex subunit C [Source:VGNC Symbol
1574.45	-3.17565	3.84507e-80	1.89133e-78	ENSECAG00000019908	ATP5MC1	ATP synthase membrane subunit c locus 1 [Source:VGNC Symbol
535.502	-6.47299	4.22911e-80	2.0748e-78	ENSECAG00000022104	SLC26A1	solute carrier family 26 member 1 [Source:VGNC Symbol
1027.17	-2.5712	8.29648e-79	4.04911e-77	ENSECAG00000034189	PGRMC2	progesterone receptor membrane component 2 [Source:HGNC Symbol
1088.06	-2.91333	9.24721e-79	4.50143e-77	ENSECAG00000001360	AIFM1	apoptosis inducing factor mitochondria associated 1 [Source:VGNC Symbol
612.884	-8.09969	1.67581e-78	8.11561e-77	ENSECAG00000021326	NRAP	nebulin related anchoring protein [Source:VGNC Symbol
1127.36	-2.01317	1.80498e-78	8.71864e-77	ENSECAG00000014198	MTCH2	mitochondrial carrier 2 [Source:VGNC Symbol
1041.62	-11.5327	2.04303e-78	9.84324e-77	ENSECAG00000036993	ENSECAG00000036993	None
587.772	-10.297	2.54786e-78	1.22441e-76	ENSECAG00000013612	EXTL1	exostosin like glycosyltransferase 1 [Source:VGNC Symbol
951.082	-2.13952	3.56611e-78	1.70937e-76	ENSECAG00000010508	None	None
1220.18	-10.5003	5.07282e-78	2.4254e-76	ENSECAG00000024969	SLC13A5	solute carrier family 13 member 5 [Source:VGNC Symbol
1688.73	-2.61654	1.1395e-77	5.42054e-76	ENSECAG00000016358	ENSECAG00000016358	None
1423.08	-11.6274	1.39706e-77	6.62897e-76	ENSECAG00000020930	NR1I3	nuclear receptor subfamily 1 group I member 3 [Source:VGNC Symbol
25862.5	-5.47278	1.66962e-77	7.90228e-76	ENSECAG00000013869	CFI	complement factor I [Source:HGNC Symbol
296.434	-2.86844	5.21237e-77	2.44851e-75	ENSECAG00000017462	TMEM150A	transmembrane protein 150A [Source:VGNC Symbol
1655.83	-5.84657	1.18055e-76	5.53182e-75	ENSECAG00000009806	GCGR	glucagon receptor [Source:VGNC Symbol
12779.2	-5.87502	2.02185e-76	9.45041e-75	ENSECAG00000017497	None	None
2585.89	-4.63155	3.1942e-76	1.48931e-74	ENSECAG00000021295	SHMT2	serine hydroxymethyltransferase 2 [Source:VGNC Symbol
578.286	-3.15303	7.05367e-76	3.28065e-74	ENSECAG00000023869	CRLS1	cardiolipin synthase 1 [Source:VGNC Symbol
7150.77	-4.31768	1.0165e-75	4.71604e-74	ENSECAG00000011728	PYGL	glycogen phosphorylase L [Source:VGNC Symbol
9592.45	-4.67337	3.58763e-75	1.66038e-73	ENSECAG00000007371	ENSECAG00000007371	None
1667.1	-4.92361	4.60345e-75	2.12528e-73	ENSECAG00000015110	C7H11orf54	chromosome 7 C11orf54 homolog [Source:VGNC Symbol
2682.84	-4.55934	8.56253e-75	3.93374e-73	ENSECAG00000024359	SLC45A2	solute carrier family 45 member 2 [Source:VGNC Symbol
19525.6	-3.01212	1.05089e-74	4.81615e-73	ENSECAG00000009583	P4HB	prolyl 4-hydroxylase subunit beta [Source:VGNC Symbol
1379.49	-3.69953	2.04005e-74	9.32665e-73	ENSECAG00000008479	SDR16C5	short chain dehydrogenase/reductase family 16C member 5 [Source:VGNC Symbol
546.645	-3.7504	2.79735e-74	1.27578e-72	ENSECAG00000029827	None	None
1761.88	-9.33878	5.29239e-74	2.40203e-72	ENSECAG00000024288	SLC27A2	solute carrier family 27 member 2 [Source:VGNC Symbol
382.004	-3.18882	6.03267e-74	2.73142e-72	ENSECAG00000016829	ABTB2	ankyrin repeat and BTB domain containing 2 [Source:VGNC Symbol
1221.42	-12.0283	6.35651e-74	2.87113e-72	ENSECAG00000021674	ALDH8A1	aldehyde dehydrogenase 8 family member A1 [Source:VGNC Symbol
446.795	-5.38598	1.19342e-73	5.36468e-72	ENSECAG00000018543	RCAN2	regulator of calcineurin 2 [Source:VGNC Symbol
171.518	-6.60494	1.68877e-73	7.57326e-72	ENSECAG00000036037	None	None
552.257	-2.88885	1.78838e-73	8.00087e-72	ENSECAG00000010580	TMEM126A	transmembrane protein 126A [Source:VGNC Symbol
2151.16	-3.28612	6.56675e-73	2.92391e-71	ENSECAG00000022113	DECR1	2,4-dienoyl-CoA reductase 1 [Source:VGNC Symbol
5289.26	-4.0824	8.39557e-73	3.72938e-71	ENSECAG00000004274	IQGAP2	IQ motif containing GTPase activating protein 2 [Source:VGNC Symbol
3060.53	-4.1794	8.48748e-73	3.76132e-71	ENSECAG00000036264	None	None
573.211	-2.64959	1.92869e-72	8.52708e-71	ENSECAG00000017346	GCLC	glutamate-cysteine ligase catalytic subunit [Source:VGNC Symbol
17624.5	-10.0417	5.16872e-72	2.27982e-70	ENSECAG00000038251	CYP2C92	cytochrome P450 2C92 [Source:NCBI gene (formerly Entrezgene)
1333.29	-2.2538	9.40984e-72	4.14077e-70	ENSECAG00000011133	None	None
1186.23	-4.87406	1.19613e-71	5.25123e-70	ENSECAG00000020314	ANO1	anoctamin 1 [Source:VGNC Symbol
706.934	-10.7425	1.36728e-71	5.98861e-70	ENSECAG00000018589	GNAT1	G protein subunit alpha transducin 1 [Source:VGNC Symbol
717.901	-3.40752	1.41985e-71	6.2044e-70	ENSECAG00000021432	DHRS1	dehydrogenase/reductase 1 [Source:VGNC Symbol
3088.55	-2.46685	1.63426e-71	7.10826e-70	ENSECAG00000020211	None	None
4272.1	-3.34887	3.56357e-71	1.54285e-69	ENSECAG00000016509	PROS1	protein S [Source:VGNC Symbol
523.363	-2.39839	6.235e-71	2.69323e-69	ENSECAG00000010247	DERL2	derlin 2 [Source:VGNC Symbol
371.959	-5.96989	1.19173e-70	5.1359e-69	ENSECAG00000011808	SLC25A22	solute carrier family 25 member 22 [Source:VGNC Symbol
1013.12	-3.23452	1.34756e-70	5.79421e-69	ENSECAG00000012586	FAHD2A	fumarylacetoacetate hydrolase domain containing 2A [Source:HGNC Symbol
53231.6	-6.33034	2.1296e-70	9.1359e-69	ENSECAG00000021429	C1R	complement C1r [Source:VGNC Symbol
1814.4	-12.1167	3.15178e-70	1.34595e-68	ENSECAG00000019586	None	None
1011.74	-2.52115	3.71796e-70	1.58414e-68	ENSECAG00000008981	GRHPR	glyoxylate and hydroxypyruvate reductase [Source:VGNC Symbol
147.722	-6.91812	5.68838e-70	2.4182e-68	ENSECAG00000020345	ESPN	espin [Source:VGNC Symbol
1071.64	-5.32819	9.30504e-70	3.93788e-68	ENSECAG00000009315	DHTKD1	dehydrogenase E1 and transketolase domain containing 1 [Source:VGNC Symbol
74507.4	-5.01918	1.04668e-69	4.41958e-68	ENSECAG00000007010	CLU	clusterin [Source:VGNC Symbol
1081.9	-1.95134	1.63097e-69	6.87128e-68	ENSECAG00000021822	TXNL1	thioredoxin like 1 [Source:VGNC Symbol
814.363	-2.48357	2.02362e-69	8.50645e-68	ENSECAG00000022421	None	None
3710.28	-4.07435	2.75293e-69	1.15206e-67	ENSECAG00000000313	ECI2	enoyl-CoA delta isomerase 2 [Source:VGNC Symbol
1199.81	-10.1323	3.23912e-69	1.35251e-67	ENSECAG00000037378	None	None
2366.1	-5.82441	3.64744e-69	1.51963e-67	ENSECAG00000018724	ETNPPL	ethanolamine-phosphate phospho-lyase [Source:VGNC Symbol
574.634	-10.2071	1.58646e-68	6.59503e-67	ENSECAG00000032037	CYP2C108	cytochrome P450 family 2 subfamily C member 108 [Source:VGNC Symbol
869.93	-2.68454	2.75825e-68	1.14158e-66	ENSECAG00000024592	ALG5	ALG5 dolichyl-phosphate beta-glucosyltransferase [Source:VGNC Symbol
5159.83	-3.18831	3.27741e-68	1.35346e-66	ENSECAG00000027698	ENSECAG00000027698	None
1882.85	-3.29372	3.83068e-68	1.57848e-66	ENSECAG00000013217	ECHDC2	enoyl-CoA hydratase domain containing 2 [Source:VGNC Symbol
1101.14	-3.41856	4.03651e-68	1.65965e-66	ENSECAG00000016695	None	None
509.661	-8.09836	5.54815e-68	2.27124e-66	ENSECAG00000032529	CHST13	carbohydrate sulfotransferase 13 [Source:HGNC Symbol
773.852	-3.33693	6.11158e-68	2.49645e-66	ENSECAG00000017714	FDX1	ferredoxin 1 [Source:VGNC Symbol
54792.2	-7.48559	7.55159e-68	3.07797e-66	ENSECAG00000008615	ENSECAG00000008615	None
198.837	-2.86756	9.05343e-68	3.68212e-66	ENSECAG00000020273	MRPL2	mitochondrial ribosomal protein L2 [Source:VGNC Symbol
6528.3	-4.25094	9.10884e-68	3.69666e-66	ENSECAG00000021085	ACADM	acyl-CoA dehydrogenase medium chain [Source:VGNC Symbol
3660.99	-11.7917	1.21098e-67	4.90396e-66	ENSECAG00000000589	HMGCS2	3-hydroxy-3-methylglutaryl-CoA synthase 2 [Source:VGNC Symbol
668.102	-4.65071	1.37401e-67	5.55219e-66	ENSECAG00000030878	ENSECAG00000030878	None
1855.25	-5.61408	1.92366e-67	7.75657e-66	ENSECAG00000005228	PHGDH	phosphoglycerate dehydrogenase [Source:VGNC Symbol
6101.57	-11.5931	3.44904e-67	1.38477e-65	ENSECAG00000030572	CYP3A94	cytochrome P450 family 3 subfamily A member 94 [Source:VGNC Symbol
862.828	-3.54061	7.59162e-67	3.02217e-65	ENSECAG00000019803	GALK1	galactokinase 1 [Source:VGNC Symbol
645.767	-2.14676	8.24875e-67	3.27683e-65	ENSECAG00000016105	MALSU1	mitochondrial assembly of ribosomal large subunit 1 [Source:VGNC Symbol
9298.26	-6.01837	1.14499e-66	4.5389e-65	ENSECAG00000004698	PTGR1	prostaglandin reductase 1 [Source:VGNC Symbol
1148.23	-11.9405	1.60096e-66	6.31977e-65	ENSECAG00000014483	HSD3B2	hydroxy-delta-5-steroid dehydrogenase, 3 beta- and steroid delta-isomerase 2 [Source:NCBI gene (formerly Entrezgene)
817.007	-3.15998	2.60697e-66	1.02694e-64	ENSECAG00000021972	SLC39A11	solute carrier family 39 member 11 [Source:VGNC Symbol
1538.38	-3.32136	4.15141e-66	1.63191e-64	ENSECAG00000001568	GPD1	glycerol-3-phosphate dehydrogenase 1 [Source:VGNC Symbol
129.708	-4.89034	4.97803e-66	1.95276e-64	ENSECAG00000013016	TMEM82	transmembrane protein 82 [Source:VGNC Symbol
738.83	-2.41078	5.87685e-66	2.30054e-64	ENSECAG00000009537	BOLA3	bolA family member 3 [Source:VGNC Symbol
324.137	-2.15042	6.966e-66	2.72123e-64	ENSECAG00000012378	NDUFAF1	NADH:ubiquinone oxidoreductase complex assembly factor 1 [Source:VGNC Symbol
751.067	-7.24723	1.15096e-65	4.46831e-64	ENSECAG00000017488	COLEC11	collectin subfamily member 11 [Source:VGNC Symbol
526.849	-2.88437	1.29662e-65	5.02341e-64	ENSECAG00000005917	MCEE	methylmalonyl-CoA epimerase [Source:VGNC Symbol
701.204	-9.88218	1.44614e-65	5.59113e-64	ENSECAG00000003415	None	None
1777.96	-7.64966	1.6443e-65	6.34424e-64	ENSECAG00000031705	None	None
30113.3	-4.62684	1.71365e-65	6.59826e-64	ENSECAG00000019677	EPHX1	epoxide hydrolase 1 [Source:VGNC Symbol
1034.97	-3.72749	1.71895e-65	6.60513e-64	ENSECAG00000010402	ACAD11	acyl-CoA dehydrogenase family member 11 [Source:VGNC Symbol
593.925	-9.49455	1.79979e-65	6.90162e-64	ENSECAG00000002389	GLDC	glycine decarboxylase [Source:VGNC Symbol
7687.24	-1.65862	2.00793e-65	7.68411e-64	ENSECAG00000022627	ATP5F1B	ATP synthase F1 subunit beta [Source:VGNC Symbol
270.728	-6.44352	2.37858e-65	9.08404e-64	ENSECAG00000020394	SLC39A4	solute carrier family 39 member 4 [Source:VGNC Symbol
257.349	-4.0847	2.4334e-65	9.27457e-64	ENSECAG00000010528	RAB17	RAB17, member RAS onco family [Source:VGNC Symbol
1178.63	-3.82222	3.183e-65	1.2107e-63	ENSECAG00000005659	TPST1	tyrosylprotein sulfotransferase 1 [Source:VGNC Symbol
2178.33	-5.78126	3.53242e-65	1.34089e-63	ENSECAG00000033446	REEP6	receptor accessory protein 6 [Source:VGNC Symbol
1327.99	-2.82374	4.26481e-65	1.61239e-63	ENSECAG00000015693	RNF5	ring finger protein 5 [Source:VGNC Symbol
441.82	-7.14305	1.15164e-64	4.34524e-63	ENSECAG00000016761	HSD17B6	hydroxysteroid 17-beta dehydrogenase 6 [Source:VGNC Symbol
487.32	-9.61581	2.08589e-64	7.82313e-63	ENSECAG00000009353	AGMO	alkylglycerol monooxygenase [Source:VGNC Symbol
2078.81	-5.38436	2.2474e-64	8.41209e-63	ENSECAG00000011506	None	None
6924.7	-8.90109	2.445e-64	9.11539e-63	ENSECAG00000023519	ENSECAG00000023519	None
775.361	-2.74799	2.70917e-64	1.00603e-62	ENSECAG00000013653	TPMT	thiopurine S-methyltransferase [Source:VGNC Symbol
1188.08	-2.75298	3.2989e-64	1.22261e-62	ENSECAG00000003512	PCYT2	phosphate cytidylyltransferase 2, ethanolamine [Source:VGNC Symbol
384.118	-4.71005	4.32337e-64	1.59914e-62	ENSECAG00000004353	FAHD1	fumarylacetoacetate hydrolase domain containing 1 [Source:VGNC Symbol
1321.32	-3.00711	4.78522e-64	1.76649e-62	ENSECAG00000020866	SCCPDH	saccharopine dehydrogenase (putative) [Source:VGNC Symbol
730.958	-2.31915	5.62657e-64	2.073e-62	ENSECAG00000014430	GALM	galactose mutarotase [Source:VGNC Symbol
1023.61	-2.35742	6.35551e-64	2.33699e-62	ENSECAG00000018768	TEX261	testis expressed 261 [Source:HGNC Symbol
419.63	-2.52845	1.50771e-63	5.53316e-62	ENSECAG00000022539	NFS1	NFS1 cysteine desulfurase [Source:VGNC Symbol
3653.21	-9.31945	5.68232e-63	2.07725e-61	ENSECAG00000008422	None	None
3064.19	-6.80898	5.803e-63	2.11725e-61	ENSECAG00000028535	ENSECAG00000028535	None
864.97	-3.79569	6.87269e-63	2.49783e-61	ENSECAG00000006060	RAI2	retinoic acid induced 2 [Source:VGNC Symbol
1577.35	-5.40047	7.63398e-63	2.76916e-61	ENSECAG00000024847	DGAT2	diacylglycerol O-acyltransferase 2 [Source:VGNC Symbol
5358.8	-2.87688	8.11938e-63	2.93956e-61	ENSECAG00000018459	SCP2	sterol carrier protein 2 [Source:VGNC Symbol
818.647	-11.4428	1.01381e-62	3.65635e-61	ENSECAG00000014924	None	None
714.149	-2.56686	1.2453e-62	4.48259e-61	ENSECAG00000020442	None	None
277.871	-3.10971	1.30522e-62	4.6893e-61	ENSECAG00000007552	HYKK	hydroxylysine kinase [Source:VGNC Symbol
1103.9	-1.93063	1.45771e-62	5.22718e-61	ENSECAG00000008661	TMEM183A	transmembrane protein 183A [Source:VGNC Symbol
5757.11	-7.64299	2.45326e-62	8.78035e-61	ENSECAG00000008847	CYP2A13	cytochrome P450 family 2 subfamily A member 13 [Source:VGNC Symbol
744.171	-3.88171	3.06402e-62	1.09454e-60	ENSECAG00000000091	PBLD	phenazine biosynthesis like protein domain containing [Source:VGNC Symbol
5786.31	-4.0571	3.64088e-62	1.29323e-60	ENSECAG00000018059	SC5D	sterol-C5-desaturase [Source:VGNC Symbol
1067.92	-4.36119	4.20165e-62	1.4896e-60	ENSECAG00000008254	CRYZ	crystallin zeta [Source:VGNC Symbol
405.754	-9.72672	4.9886e-62	1.76527e-60	ENSECAG00000019196	SBK2	SH3 domain binding kinase family member 2 [Source:HGNC Symbol
1677.26	-2.36324	8.08949e-62	2.85717e-60	ENSECAG00000031341	SURF4	surfeit 4 [Source:HGNC Symbol
283.599	-5.82662	1.73705e-61	6.12365e-60	ENSECAG00000008762	HOGA1	4-hydroxy-2-oxoglutarate aldolase 1 [Source:VGNC Symbol
431.292	-3.6755	1.94293e-61	6.82387e-60	ENSECAG00000024918	ANGPTL6	angiopoietin like 6 [Source:VGNC Symbol
1282.29	-4.27646	2.27788e-61	7.97044e-60	ENSECAG00000010437	TCEA3	transcription elongation factor A3 [Source:VGNC Symbol
298.683	-9.32763	2.35175e-61	8.21363e-60	ENSECAG00000019954	HNF1A	HNF1 homeobox A [Source:VGNC Symbol
272.804	-7.02322	2.44931e-61	8.53851e-60	ENSECAG00000029317	ENSECAG00000029317	None
1612.88	-3.0508	2.47748e-61	8.62071e-60	ENSECAG00000015830	CLUH	clustered mitochondria homolog [Source:VGNC Symbol
1079.94	-2.25624	3.13534e-61	1.08695e-59	ENSECAG00000003503	DNAJA3	DnaJ heat shock protein family (Hsp40) member A3 [Source:VGNC Symbol
740.29	-11.2935	3.28407e-61	1.13433e-59	ENSECAG00000015562	SLC17A2	solute carrier family 17 member 2 [Source:VGNC Symbol
1311.15	-3.0682	4.55229e-61	1.56662e-59	ENSECAG00000035932	NR2F6	nuclear receptor subfamily 2 group F member 6 [Source:HGNC Symbol
9962.75	-5.5801	4.90951e-61	1.68647e-59	ENSECAG00000006717	ASS1	argininosuccinate synthase 1 [Source:VGNC Symbol
409.412	-8.79826	5.21637e-61	1.78861e-59	ENSECAG00000001073	F11	coagulation factor XI [Source:VGNC Symbol
861.338	-9.16184	5.83861e-61	1.99832e-59	ENSECAG00000008970	SLC25A47	solute carrier family 25 member 47 [Source:VGNC Symbol
1604.47	-2.54461	6.93279e-61	2.35991e-59	ENSECAG00000017458	BNIP3	BCL2 interacting protein 3 [Source:VGNC Symbol
1645.42	-1.91728	9.94199e-61	3.37812e-59	ENSECAG00000013245	USO1	USO1 vesicle transport factor [Source:VGNC Symbol
713.874	-2.94599	1.19624e-60	4.05728e-59	ENSECAG00000023250	SLC25A10	solute carrier family 25 member 10 [Source:HGNC Symbol
1550.79	-2.38556	1.22856e-60	4.1594e-59	ENSECAG00000013929	TXN2	thioredoxin 2 [Source:VGNC Symbol
632.146	-6.70323	4.67022e-60	1.57264e-58	ENSECAG00000019732	ANKS4B	ankyrin repeat and sterile alpha motif domain containing 4B [Source:VGNC Symbol
97.3379	-5.39472	5.45401e-60	1.83001e-58	ENSECAG00000033245	ENSECAG00000033245	None
1784.22	-12.3901	6.30799e-60	2.11278e-58	ENSECAG00000028289	CPS1	carbamoyl-phosphate synthase 1 [Source:VGNC Symbol
4615.29	-4.48986	7.37944e-60	2.46726e-58	ENSECAG00000002986	GHR	growth hormone receptor [Source:VGNC Symbol
810.458	-2.88537	7.78307e-60	2.59758e-58	ENSECAG00000032923	ENSECAG00000032923	None
811.587	-2.11886	1.30515e-59	4.33282e-58	ENSECAG00000016601	NDUFA9	NADH:ubiquinone oxidoreductase subunit A9 [Source:VGNC Symbol
1122.5	-8.32836	1.87582e-59	6.21636e-58	ENSECAG00000039768	CYP2D84	cytochrome P450 family 2 subfamily D member 84 [Source:VGNC Symbol
1273.78	-4.29634	2.31098e-59	7.6315e-58	ENSECAG00000015398	TTPAL	alpha tocopherol transfer protein like [Source:VGNC Symbol
561.089	-9.94616	2.41548e-59	7.9626e-58	ENSECAG00000036546	None	None
5849.8	-6.78862	3.85003e-59	1.26472e-57	ENSECAG00000000344	PON1	paraoxonase 1 [Source:VGNC Symbol
1036.85	-1.76106	5.56567e-59	1.82193e-57	ENSECAG00000000762	None	None
194.261	-5.52205	6.45877e-59	2.11061e-57	ENSECAG00000018766	IYD	iodotyrosine deiodinase [Source:VGNC Symbol
84649.9	-9.3104	1.00934e-58	3.28692e-57	ENSECAG00000010083	None	None
916.103	-2.01338	1.56966e-58	5.10275e-57	ENSECAG00000014272	POLDIP2	DNA polymerase delta interacting protein 2 [Source:VGNC Symbol
675.689	-2.01191	3.88921e-58	1.25997e-56	ENSECAG00000002088	ATP5MF	ATP synthase membrane subunit f [Source:VGNC Symbol
7376.62	-3.36964	6.50212e-58	2.10284e-56	ENSECAG00000008739	ENSECAG00000008739	None
4162.29	-4.93153	8.03426e-58	2.59388e-56	ENSECAG00000015898	CMBL	carboxymethylenebutenolidase homolog [Source:VGNC Symbol
298904	-9.10459	9.38617e-58	3.02515e-56	ENSECAG00000027768	ENSECAG00000027768	None
1317.27	-6.47741	1.08525e-57	3.49176e-56	ENSECAG00000021663	SMOC1	SPARC related modular calcium binding 1 [Source:VGNC Symbol
1703.09	-3.56553	1.25093e-57	4.01795e-56	ENSECAG00000008165	IVD	isovaleryl-CoA dehydrogenase [Source:VGNC Symbol
252.054	-4.13765	1.71666e-57	5.50445e-56	ENSECAG00000011604	AOC2	amine oxidase copper containing 2 [Source:VGNC Symbol
2261.92	-3.85274	4.56857e-57	1.46241e-55	ENSECAG00000020060	TMEM205	transmembrane protein 205 [Source:VGNC Symbol
2422.94	-2.74322	4.7252e-57	1.50998e-55	ENSECAG00000024242	SCARB1	scavenger receptor class B member 1 [Source:VGNC Symbol
1608.51	-2.06761	7.80321e-57	2.48934e-55	ENSECAG00000026987	ENSECAG00000026987	None
787.685	-11.3966	9.06066e-57	2.87584e-55	ENSECAG00000021115	UROC1	urocanate hydratase 1 [Source:VGNC Symbol
160.178	-3.69977	9.15999e-57	2.90246e-55	ENSECAG00000017607	AQP11	aquaporin 11 [Source:VGNC Symbol
372.781	-2.74286	9.39557e-57	2.9721e-55	ENSECAG00000016958	CXXC5	CXXC finger protein 5 [Source:VGNC Symbol
379.888	-2.66929	9.89124e-57	3.12364e-55	ENSECAG00000009941	NEK6	NIMA related kinase 6 [Source:VGNC Symbol
1283.25	-2.89911	1.1548e-56	3.64073e-55	ENSECAG00000016050	PTDSS1	phosphatidylserine synthase 1 [Source:VGNC Symbol
10533.5	-5.22408	1.97838e-56	6.21635e-55	ENSECAG00000020296	ENSECAG00000020296	None
2219.96	-2.13748	2.24463e-56	7.04118e-55	ENSECAG00000019546	DDOST	dolichyl-diphosphooligosaccharide--protein glycosyltransferase non-catalytic subunit [Source:VGNC Symbol
2196.6	-4.30372	2.63254e-56	8.21683e-55	ENSECAG00000018952	PCCA	propionyl-CoA carboxylase subunit alpha [Source:VGNC Symbol
1568.75	-2.74172	3.81563e-56	1.18702e-54	ENSECAG00000014503	MMADHC	metabolism of cobalamin associated D [Source:VGNC Symbol
258.941	-9.30272	4.09367e-56	1.27141e-54	ENSECAG00000011386	CLDN15	claudin 15 [Source:VGNC Symbol
256.576	-6.56319	4.39595e-56	1.36304e-54	ENSECAG00000010864	ABCG5	ATP binding cassette subfamily G member 5 [Source:VGNC Symbol
404.174	-6.29944	4.88491e-56	1.51215e-54	ENSECAG00000018332	AK4	adenylate kinase 4 [Source:VGNC Symbol
373.976	-2.28013	6.15059e-56	1.90082e-54	ENSECAG00000011920	ALG2	ALG2 alpha-1,3/1,6-mannosyltransferase [Source:HGNC Symbol
263.255	-3.98673	6.56438e-56	2.02536e-54	ENSECAG00000024231	SFXN2	sideroflexin 2 [Source:VGNC Symbol
1006.36	-3.09663	7.0789e-56	2.18053e-54	ENSECAG00000022822	PDK2	pyruvate dehydrogenase kinase 2 [Source:VGNC Symbol
1134.77	-3.07223	7.79757e-56	2.39798e-54	ENSECAG00000029564	ENSECAG00000029564	None
1407.87	-4.39054	7.92213e-56	2.4323e-54	ENSECAG00000020551	ENSECAG00000020551	None
429.145	-3.31311	1.06845e-55	3.27506e-54	ENSECAG00000021307	TGDS	TDP-glucose 4,6-dehydratase [Source:VGNC Symbol
552.681	-3.1344	1.15274e-55	3.52768e-54	ENSECAG00000015121	ACSF3	acyl-CoA synthetase family member 3 [Source:VGNC Symbol
2579.33	-4.14959	1.55605e-55	4.74645e-54	ENSECAG00000001854	TST	thiosulfate sulfurtransferase [Source:VGNC Symbol
755.324	-11.6656	1.89848e-55	5.77223e-54	ENSECAG00000033320	PRODH2	proline dehydrogenase 2 [Source:HGNC Symbol
1893.26	-2.20088	2.1251e-55	6.45082e-54	ENSECAG00000018599	ATP5PB	ATP synthase peripheral stalk-membrane subunit b [Source:VGNC Symbol
1074.8	-12.1821	2.37496e-55	7.19767e-54	ENSECAG00000004220	SLC6A11	solute carrier family 6 member 11 [Source:VGNC Symbol
768.828	-2.36177	3.08574e-55	9.33671e-54	ENSECAG00000023494	SMIM12	small integral membrane protein 12 [Source:VGNC Symbol
809.598	-2.38193	4.28785e-55	1.29532e-53	ENSECAG00000010392	CDC123	cell division cycle 123 [Source:VGNC Symbol
1852.9	-1.84481	4.67694e-55	1.41059e-53	ENSECAG00000014168	PSMA7	proteasome 20S subunit alpha 7 [Source:VGNC Symbol
2213.23	-2.81941	4.91001e-55	1.47851e-53	ENSECAG00000013411	TTC38	tetratricopeptide repeat domain 38 [Source:VGNC Symbol
48391.1	-3.09487	5.94662e-55	1.78494e-53	ENSECAG00000027692	MT-CO2	mitochondrially encoded cytochrome c oxidase II [Source:VGNC Symbol
1471.71	-2.46769	7.49627e-55	2.23935e-53	ENSECAG00000019783	SIGMAR1	sigma non-opioid intracellular receptor 1 [Source:VGNC Symbol
3497.43	-5.21202	8.87749e-55	2.64775e-53	ENSECAG00000005855	None	None
536.303	-2.82891	9.29451e-55	2.76773e-53	ENSECAG00000023905	CYP2J2	cytochrome P450 family 2 subfamily J member 2 [Source:VGNC Symbol
1038.84	-6.27225	9.61689e-55	2.8592e-53	ENSECAG00000033428	None	None
468.964	-3.94596	9.72098e-55	2.88558e-53	ENSECAG00000024687	HHIPL1	HHIP like 1 [Source:VGNC Symbol
274.749	-4.13547	1.03606e-54	3.0706e-53	ENSECAG00000010048	IGSF11	immunoglobulin superfamily member 11 [Source:VGNC Symbol
463.06	-10.3495	1.28485e-54	3.79597e-53	ENSECAG00000018166	NR1H4	nuclear receptor subfamily 1 group H member 4 [Source:VGNC Symbol
8312.69	-2.61521	1.31895e-54	3.8906e-53	ENSECAG00000011403	ALDH3A2	aldehyde dehydrogenase 3 family member A2 [Source:VGNC Symbol
11438.3	-3.22424	1.63907e-54	4.8122e-53	ENSECAG00000027679	MT-ATP8	mitochondrially encoded ATP synthase membrane subunit 8 [Source:VGNC Symbol
824.495	-3.03488	1.99846e-54	5.85819e-53	ENSECAG00000027691	MT-ND4L	mitochondrially encoded NADH:ubiquinone oxidoreductase core subunit 4L [Source:VGNC Symbol
697.22	-11.2483	2.02512e-54	5.9271e-53	ENSECAG00000013836	PKLR	pyruvate kinase L/R [Source:VGNC Symbol
192.193	-2.54662	2.60595e-54	7.6152e-53	ENSECAG00000015728	MMACHC	metabolism of cobalamin associated C [Source:VGNC Symbol
2157.84	-1.55845	3.79501e-54	1.10384e-52	ENSECAG00000020283	CHCHD2	coiled-coil-helix-coiled-coil-helix domain containing 2 [Source:VGNC Symbol
637.359	-2.61574	4.63601e-54	1.34638e-52	ENSECAG00000018142	None	None
498.975	-5.57693	4.72575e-54	1.37032e-52	ENSECAG00000013060	ENSECAG00000013060	None
2141.22	-3.66024	7.70889e-54	2.22846e-52	ENSECAG00000024262	PGM1	phosphoglucomutase 1 [Source:VGNC Symbol
1354.36	-6.56266	8.14296e-54	2.35033e-52	ENSECAG00000012656	BBOX1	gamma-butyrobetaine hydroxylase 1 [Source:VGNC Symbol
1521.51	-3.38344	1.14863e-53	3.30516e-52	ENSECAG00000000095	GOT1	glutamic-oxaloacetic transaminase 1 [Source:VGNC Symbol
12961.3	-3.05706	1.91688e-53	5.48222e-52	ENSECAG00000012166	LRP1	LDL receptor related protein 1 [Source:VGNC Symbol
1094.86	-5.42443	2.25447e-53	6.43792e-52	ENSECAG00000018188	KYNU	kynureninase [Source:VGNC Symbol
977.688	-1.82275	2.93155e-53	8.34604e-52	ENSECAG00000019902	PMM2	phosphomannomutase 2 [Source:VGNC Symbol
528.812	-5.34001	3.53174e-53	1.00395e-51	ENSECAG00000014647	STAB2	stabilin 2 [Source:VGNC Symbol
207.033	-6.93866	3.7921e-53	1.07634e-51	ENSECAG00000013806	FBXO17	F-box protein 17 [Source:VGNC Symbol
3960.7	-2.56531	4.96914e-53	1.40406e-51	ENSECAG00000020897	SURF2	surfeit 2 [Source:VGNC Symbol
484.816	-2.379	5.19959e-53	1.46697e-51	ENSECAG00000005331	ISOC1	isochorismatase domain containing 1 [Source:VGNC Symbol
1099.1	-4.81673	8.14658e-53	2.29497e-51	ENSECAG00000015986	None	None
1911.71	-2.9716	9.19775e-53	2.58721e-51	ENSECAG00000023078	ORMDL3	ORMDL sphingolipid biosynthesis regulator 3 [Source:VGNC Symbol
390.178	-5.84185	9.98543e-53	2.80458e-51	ENSECAG00000032968	None	None
986.088	-3.75637	1.08459e-52	3.0417e-51	ENSECAG00000024899	PLA2G7	phospholipase A2 group VII [Source:VGNC Symbol
3135.83	-3.68759	1.19671e-52	3.35115e-51	ENSECAG00000022707	None	None
121.525	-6.23181	1.8199e-52	5.08867e-51	ENSECAG00000020399	CTHRC1	collagen triple helix repeat containing 1 [Source:VGNC Symbol
129.946	-4.24452	3.22263e-52	8.97084e-51	ENSECAG00000009638	PALS2	protein associated with LIN7 2, MAGUK p55 family member [Source:VGNC Symbol
368.413	-3.76576	3.37701e-52	9.37283e-51	ENSECAG00000007853	None	None
329.836	-4.96786	6.90031e-52	1.90953e-50	ENSECAG00000008175	L3MBTL1	L3MBTL histone methyl-lysine binding protein 1 [Source:HGNC Symbol
5739.6	-3.84569	1.1079e-51	3.0614e-50	ENSECAG00000022950	NDRG2	NDRG family member 2 [Source:VGNC Symbol
1668.98	-13.2111	1.21844e-51	3.35696e-50	ENSECAG00000024453	None	None
470.252	-1.86328	1.23168e-51	3.38784e-50	ENSECAG00000015610	NDUFB4	NADH:ubiquinone oxidoreductase subunit B4 [Source:VGNC Symbol
589.233	-2.3425	1.23325e-51	3.38784e-50	ENSECAG00000022067	KYAT1	kynurenine aminotransferase 1 [Source:VGNC Symbol
6420.34	-2.59228	1.26456e-51	3.46877e-50	ENSECAG00000018141	CERS2	ceramide synthase 2 [Source:VGNC Symbol
1078.67	-2.83179	1.80184e-51	4.93535e-50	ENSECAG00000021812	STARD5	StAR related lipid transfer domain containing 5 [Source:VGNC Symbol
457.755	-5.54634	6.95273e-51	1.89062e-49	ENSECAG00000021591	B4GALNT1	beta-1,4-N-acetyl-galactosaminyltransferase 1 [Source:VGNC Symbol
811.58	-2.71676	7.93357e-51	2.15111e-49	ENSECAG00000008588	ACOX3	acyl-CoA oxidase 3, pristanoyl [Source:VGNC Symbol
596.228	-3.79836	9.15781e-51	2.47947e-49	ENSECAG00000034065	None	None
806.466	-1.99394	9.79355e-51	2.64778e-49	ENSECAG00000012409	SAR1B	secretion associated Ras related GTPase 1B [Source:VGNC Symbol
669.356	-2.39785	1.03278e-50	2.78822e-49	ENSECAG00000001235	TIMM50	translocase of inner mitochondrial membrane 50 [Source:VGNC Symbol
1429.5	-2.32891	1.13051e-50	3.04766e-49	ENSECAG00000007629	DNAJC1	DnaJ heat shock protein family (Hsp40) member C1 [Source:VGNC Symbol
298251	-2.78717	1.90611e-50	5.12386e-49	ENSECAG00000027689	MT-CO1	mitochondrially encoded cytochrome c oxidase I [Source:VGNC Symbol
5361.73	-6.67151	2.64606e-50	7.09266e-49	ENSECAG00000024779	SERPINA5	serpin family A member 5 [Source:VGNC Symbol
351.435	-4.39462	3.68981e-50	9.84824e-49	ENSECAG00000023411	CDH23	cadherin related 23 [Source:VGNC Symbol
151.082	-7.96014	4.14339e-50	1.10432e-48	ENSECAG00000009450	DDC	dopa decarboxylase [Source:VGNC Symbol
256.192	-3.36968	5.45204e-50	1.45105e-48	ENSECAG00000017035	SHF	Src homology 2 domain containing F [Source:VGNC Symbol
277.549	-2.34347	6.37777e-50	1.69263e-48	ENSECAG00000000703	OXSM	3-oxoacyl-ACP synthase, mitochondrial [Source:VGNC Symbol
857.066	-2.58128	6.3749e-50	1.69263e-48	ENSECAG00000018793	SPR	sepiapterin reductase [Source:VGNC Symbol
528.152	-2.20253	6.57197e-50	1.74171e-48	ENSECAG00000009669	GRPEL1	GrpE like 1, mitochondrial [Source:VGNC Symbol
875.365	-3.10774	7.46597e-50	1.97307e-48	ENSECAG00000020415	FAM162A	family with sequence similarity 162 member A [Source:VGNC Symbol
144.563	-5.61219	8.32896e-50	2.19189e-48	ENSECAG00000005958	EFNA4	ephrin A4 [Source:VGNC Symbol
2729.9	-2.24183	9.29507e-50	2.43931e-48	ENSECAG00000016394	IL1R1	interleukin 1 receptor type 1 [Source:VGNC Symbol
9034.69	-6.31239	1.37418e-49	3.59623e-48	ENSECAG00000013728	MFSD2A	MFSD2 lysolipid transporter A, lysophospholipid [Source:VGNC Symbol
181.16	-6.87659	1.42721e-49	3.72981e-48	ENSECAG00000010935	SLC1A1	solute carrier family 1 member 1 [Source:VGNC Symbol
374.263	-2.1648	1.64418e-49	4.29086e-48	ENSECAG00000003600	MRPS31	mitochondrial ribosomal protein S31 [Source:VGNC Symbol
3222.57	-2.06197	2.03765e-49	5.31033e-48	ENSECAG00000012337	LMAN2	lectin, mannose binding 2 [Source:VGNC Symbol
1832.82	-4.54816	2.22984e-49	5.80315e-48	ENSECAG00000009002	QPRT	quinolinate phosphoribosyltransferase [Source:VGNC Symbol
318.461	-5.69303	2.48144e-49	6.44899e-48	ENSECAG00000010160	AR	androgen receptor [Source:VGNC Symbol
33324.8	-8.08929	2.53003e-49	6.5662e-48	ENSECAG00000000339	None	None
742.487	-3.1524	3.34586e-49	8.67156e-48	ENSECAG00000019834	CYP39A1	cytochrome P450 family 39 subfamily A member 1 [Source:VGNC Symbol
225.621	-7.72491	3.35505e-49	8.6834e-48	ENSECAG00000000039	PFKFB1	6-phosphofructo-2-kinase/fructose-2,6-biphosphatase 1 [Source:VGNC Symbol
673.698	-3.66111	4.10172e-49	1.06013e-47	ENSECAG00000015341	KMO	kynurenine 3-monooxygenase [Source:VGNC Symbol
266.295	-9.32951	4.65203e-49	1.20071e-47	ENSECAG00000007163	None	None
317.377	-5.87295	4.83616e-49	1.24652e-47	ENSECAG00000021263	SLC41A2	solute carrier family 41 member 2 [Source:VGNC Symbol
673.858	-3.09722	6.85895e-49	1.76547e-47	ENSECAG00000012404	TMEM97	transmembrane protein 97 [Source:VGNC Symbol
13961.5	-5.39718	6.92665e-49	1.78046e-47	ENSECAG00000004709	C2	complement C2 [Source:VGNC Symbol
1617.28	-1.84153	1.09447e-48	2.80944e-47	ENSECAG00000004824	UQCRFS1	ubiquinol-cytochrome c reductase, Rieske iron-sulfur polypeptide 1 [Source:HGNC Symbol
24621	-8.18095	1.69527e-48	4.33981e-47	ENSECAG00000034047	ENSECAG00000034047	None
1027.07	-2.20391	1.74292e-48	4.45571e-47	ENSECAG00000023882	EPHA1	EPH receptor A1 [Source:VGNC Symbol
589.687	-3.30069	1.80294e-48	4.6029e-47	ENSECAG00000020263	ACOT13	acyl-CoA thioesterase 13 [Source:VGNC Symbol
299.593	-3.71357	1.85702e-48	4.73453e-47	ENSECAG00000002597	SLC25A21	solute carrier family 25 member 21 [Source:VGNC Symbol
1063.21	-3.87528	2.54938e-48	6.47335e-47	ENSECAG00000011852	ALDH4A1	aldehyde dehydrogenase 4 family member A1 [Source:VGNC Symbol
734.201	-2.21332	3.24154e-48	8.19766e-47	ENSECAG00000019121	TRAP1	TNF receptor associated protein 1 [Source:VGNC Symbol
1398.35	-1.98819	3.41517e-48	8.61356e-47	ENSECAG00000009487	ATP5PD	ATP synthase peripheral stalk subunit d [Source:VGNC Symbol
75408.5	-6.47066	5.26034e-48	1.32141e-46	ENSECAG00000011854	CFB	complement factor B [Source:HGNC Symbol
913.805	-11.9568	7.53514e-48	1.8878e-46	ENSECAG00000036418	ENSECAG00000036418	None
5617.3	-3.58366	7.86943e-48	1.96893e-46	ENSECAG00000017805	HSD17B4	hydroxysteroid 17-beta dehydrogenase 4 [Source:VGNC Symbol
660.366	-3.71001	8.78107e-48	2.19119e-46	ENSECAG00000026037	eca-mir-675	eca-mir-675 [Source:miRBase
191.404	-2.51354	9.79938e-48	2.44205e-46	ENSECAG00000009762	None	None
1993.81	-5.10532	1.05273e-47	2.61999e-46	ENSECAG00000019269	ENSECAG00000019269	None
1218.3	-6.34856	1.29952e-47	3.22989e-46	ENSECAG00000008764	UNC93A	unc-93 homolog A [Source:VGNC Symbol
3750.63	-2.12407	1.31634e-47	3.26736e-46	ENSECAG00000024844	ACADVL	acyl-CoA dehydrogenase very long chain [Source:VGNC Symbol
1056.19	-1.79872	1.72828e-47	4.28422e-46	ENSECAG00000010205	CRAT	carnitine O-acetyltransferase [Source:VGNC Symbol
1387.3	-2.62816	1.74552e-47	4.32125e-46	ENSECAG00000019709	OSTC	oligosaccharyltransferase complex non-catalytic subunit [Source:VGNC Symbol
289.692	-3.56362	2.44006e-47	6.0248e-46	ENSECAG00000023657	FAM20A	FAM20A golgi associated secretory pathway pseudokinase [Source:VGNC Symbol
409.439	-3.97071	2.8204e-47	6.95476e-46	ENSECAG00000011570	PLXNA4	plexin A4 [Source:VGNC Symbol
385.116	-2.11239	2.86958e-47	7.05751e-46	ENSECAG00000019650	SLC25A20	solute carrier family 25 member 20 [Source:HGNC Symbol
1188.08	-3.51455	3.16928e-47	7.7844e-46	ENSECAG00000015009	UGDH	UDP-glucose 6-dehydrogenase [Source:VGNC Symbol
18763.9	-9.52387	3.32926e-47	8.15603e-46	ENSECAG00000001555	None	None
2602.02	-3.18677	5.19704e-47	1.26821e-45	ENSECAG00000009860	STAB1	stabilin 1 [Source:VGNC Symbol
401.086	-1.79079	1.09782e-46	2.67203e-45	ENSECAG00000014093	STK16	serine/threonine kinase 16 [Source:VGNC Symbol
120.794	-4.37526	1.44832e-46	3.52055e-45	ENSECAG00000022941	PIK3C2G	phosphatidylinositol-4-phosphate 3-kinase catalytic subunit type 2 gamma [Source:VGNC Symbol
1695.55	-4.90074	1.90771e-46	4.63125e-45	ENSECAG00000012114	HSD17B2	hydroxysteroid 17-beta dehydrogenase 2 [Source:VGNC Symbol
329.898	-4.14235	2.31521e-46	5.60603e-45	ENSECAG00000011351	PDZK1	PDZ domain containing 1 [Source:VGNC Symbol
1958.58	-2.61744	2.83495e-46	6.85569e-45	ENSECAG00000018572	TECR	trans-2,3-enoyl-CoA reductase [Source:VGNC Symbol
2389.63	-2.57607	3.23981e-46	7.82469e-45	ENSECAG00000008160	ADK	adenosine kinase [Source:VGNC Symbol
444.282	-6.41413	3.46123e-46	8.34872e-45	ENSECAG00000025109	EEF1A2	eukaryotic translation elongation factor 1 alpha 2 [Source:VGNC Symbol
1577.99	-2.55525	3.95506e-46	9.52764e-45	ENSECAG00000008176	GALT	galactose-1-phosphate uridylyltransferase [Source:VGNC Symbol
420.945	-2.60224	4.43223e-46	1.06498e-44	ENSECAG00000023627	ALKBH7	alkB homolog 7 [Source:VGNC Symbol
5732.23	-3.21778	5.62581e-46	1.35005e-44	ENSECAG00000019000	CHPT1	choline phosphotransferase 1 [Source:VGNC Symbol
1100.83	-3.05068	7.76981e-46	1.86218e-44	ENSECAG00000011829	PID1	phosphotyrosine interaction domain containing 1 [Source:VGNC Symbol
1312.23	-2.05435	8.32968e-46	1.99382e-44	ENSECAG00000017858	None	None
917.972	-1.70153	9.63302e-46	2.30286e-44	ENSECAG00000018499	None	None
99357.2	-4.20005	1.34213e-45	3.20441e-44	ENSECAG00000008236	APOE	apolipoprotein E [Source:VGNC Symbol
73.1707	-4.71878	1.37243e-45	3.27259e-44	ENSECAG00000007283	METTL24	methyltransferase like 24 [Source:VGNC Symbol
580.232	-10.5603	1.44712e-45	3.4463e-44	ENSECAG00000023982	NPC1L1	NPC1 like intracellular cholesterol transporter 1 [Source:VGNC Symbol
499.532	-2.78325	1.57485e-45	3.74575e-44	ENSECAG00000015565	PTS	6-pyruvoyltetrahydropterin synthase [Source:VGNC Symbol
295.663	-2.28773	1.62043e-45	3.84928e-44	ENSECAG00000018094	TBC1D16	TBC1 domain family member 16 [Source:VGNC Symbol
1917.3	-2.47046	2.08788e-45	4.95345e-44	ENSECAG00000000106	TXNDC5	thioredoxin domain containing 5 [Source:VGNC Symbol
745.227	-2.2887	2.11176e-45	5.00379e-44	ENSECAG00000024878	HSDL2	hydroxysteroid dehydrogenase like 2 [Source:VGNC Symbol
462.567	-2.69679	2.14747e-45	5.08198e-44	ENSECAG00000012094	SCLY	selenocysteine lyase [Source:VGNC Symbol
1138.07	-1.54183	3.8675e-45	9.11799e-44	ENSECAG00000016924	MOCS1	molybdenum cofactor synthesis 1 [Source:VGNC Symbol
2686.08	-2.47381	5.95556e-45	1.39881e-43	ENSECAG00000012339	ENSECAG00000012339	None
397.053	-10.7282	6.02053e-45	1.41231e-43	ENSECAG00000039526	None	None
559.894	-3.91533	6.03839e-45	1.41473e-43	ENSECAG00000021078	GRB14	growth factor receptor bound protein 14 [Source:VGNC Symbol
854.556	-3.53678	6.74608e-45	1.57857e-43	ENSECAG00000013212	ENTPD5	ectonucleoside triphosphate diphosphohydrolase 5 (inactive) [Source:VGNC Symbol
688.784	-3.3114	6.86338e-45	1.60402e-43	ENSECAG00000007848	ITGA9	integrin subunit alpha 9 [Source:VGNC Symbol
786.476	-2.50835	7.09778e-45	1.65263e-43	ENSECAG00000007009	ITPKC	inositol-trisphosphate 3-kinase C [Source:VGNC Symbol
271.982	-6.43529	7.80452e-45	1.81494e-43	ENSECAG00000012358	CYP4F22	cytochrome P450 family 4 subfamily F member 22 [Source:VGNC Symbol
2387.98	-1.76779	7.8484e-45	1.82289e-43	ENSECAG00000017231	ILVBL	ilvB acetolactate synthase like [Source:VGNC Symbol
268.355	-3.81438	9.30736e-45	2.15908e-43	ENSECAG00000030141	None	None
213.482	-6.20779	9.4955e-45	2.2e-43	ENSECAG00000019220	PROX1	prospero homeobox 1 [Source:VGNC Symbol
1944.12	-3.77887	9.58881e-45	2.21889e-43	ENSECAG00000018815	ENSECAG00000018815	None
442.855	-1.90186	1.03451e-44	2.39095e-43	ENSECAG00000013966	DPAGT1	dolichyl-phosphate N-acetylglucosaminephosphotransferase 1 [Source:VGNC Symbol
194.266	-2.64329	1.09283e-44	2.51954e-43	ENSECAG00000006753	SOWAHC	sosondowah ankyrin repeat domain family member C [Source:HGNC Symbol
228.77	-8.95208	1.53333e-44	3.51786e-43	ENSECAG00000040300	None	None
1453.73	-1.45193	1.60339e-44	3.6741e-43	ENSECAG00000021501	UQCRC2	ubiquinol-cytochrome c reductase core protein 2 [Source:VGNC Symbol
86.4874	-7.08698	1.87107e-44	4.28227e-43	ENSECAG00000039236	ENSECAG00000039236	None
164.129	-6.25752	1.93342e-44	4.41959e-43	ENSECAG00000034551	None	None
507.944	-1.669	2.43137e-44	5.54434e-43	ENSECAG00000019277	IFRD2	interferon related developmental regulator 2 [Source:VGNC Symbol
665.943	-1.89178	2.50251e-44	5.69966e-43	ENSECAG00000023502	PREP	prolyl endopeptidase [Source:VGNC Symbol
340.751	-2.61731	2.52094e-44	5.73468e-43	ENSECAG00000018313	None	None
9023.7	-8.85909	2.63116e-44	5.97816e-43	ENSECAG00000010334	CES3	carboxylesterase 3 [Source:VGNC Symbol
1501.53	-2.98538	2.64125e-44	5.99386e-43	ENSECAG00000000780	KCTD3	potassium channel tetramerization domain containing 3 [Source:VGNC Symbol
3404.4	-2.06549	2.64806e-44	6.00206e-43	ENSECAG00000013307	NUCB1	nucleobindin 1 [Source:VGNC Symbol
263.576	-3.39857	2.68795e-44	6.08513e-43	ENSECAG00000017914	L3HYPDH	trans-L-3-hydroxyproline dehydratase [Source:VGNC Symbol
676.574	-2.06511	2.82795e-44	6.39436e-43	ENSECAG00000019628	SIL1	SIL1 nucleotide exchange factor [Source:VGNC Symbol
7505.24	-2.97417	2.95901e-44	6.68267e-43	ENSECAG00000039508	PGRMC1	progesterone receptor membrane component 1 [Source:VGNC Symbol
1429.48	-1.67537	3.30589e-44	7.4571e-43	ENSECAG00000024976	OCIAD1	OCIA domain containing 1 [Source:VGNC Symbol
716.796	-2.82064	5.3505e-44	1.20258e-42	ENSECAG00000000411	MCFD2	multiple coagulation factor deficiency 2, ER cargo receptor complex subunit [Source:VGNC Symbol
957.386	-2.45844	5.75189e-44	1.28971e-42	ENSECAG00000013256	TXNDC11	thioredoxin domain containing 11 [Source:VGNC Symbol
870.679	-2.60387	7.72859e-44	1.72881e-42	ENSECAG00000010261	ACY1	aminoacylase 1 [Source:VGNC Symbol
415.713	-2.48333	1.20932e-43	2.6987e-42	ENSECAG00000010303	CIAO2A	cytosolic iron-sulfur assembly component 2A [Source:VGNC Symbol
1051.5	-4.22333	1.36203e-43	3.0323e-42	ENSECAG00000020275	MPC1	mitochondrial pyruvate carrier 1 [Source:VGNC Symbol
391.243	-2.44815	1.45686e-43	3.23958e-42	ENSECAG00000011478	NLN	neurolysin [Source:VGNC Symbol
901.695	-2.44205	1.45956e-43	3.24174e-42	ENSECAG00000022461	SLC33A1	solute carrier family 33 member 1 [Source:VGNC Symbol
2552.99	-2.32388	1.6464e-43	3.65241e-42	ENSECAG00000019913	FURIN	furin, paired basic amino acid cleaving enzyme [Source:VGNC Symbol
1525.87	-12.7441	1.71261e-43	3.79481e-42	ENSECAG00000036417	None	None
821.581	-7.53661	1.88097e-43	4.16294e-42	ENSECAG00000014649	GYS2	glycogen synthase 2 [Source:VGNC Symbol
1013.07	-1.75346	2.36411e-43	5.21994e-42	ENSECAG00000020046	None	None
4930.74	-2.61687	2.50359e-43	5.52142e-42	ENSECAG00000024564	PEBP1	phosphatidylethanolamine binding protein 1 [Source:VGNC Symbol
1421.44	-2.05407	2.84822e-43	6.27409e-42	ENSECAG00000022436	LONP2	lon peptidase 2, peroxisomal [Source:VGNC Symbol
2752.85	-1.69326	3.28027e-43	7.20891e-42	ENSECAG00000019751	CHP1	calcineurin like EF-hand protein 1 [Source:VGNC Symbol
1785.22	-1.92829	6.28322e-43	1.37762e-41	ENSECAG00000013531	AUP1	AUP1 lipid droplet regulating VLDL assembly factor [Source:VGNC Symbol
1031.36	-1.75661	8.47644e-43	1.85632e-41	ENSECAG00000016227	None	None
667.04	-4.60779	8.65862e-43	1.89181e-41	ENSECAG00000015948	None	None
8043.07	-9.24914	8.82062e-43	1.92497e-41	ENSECAG00000024477	CYP3A89	cytochrome P450 family 3 subfamily A member 89 [Source:VGNC Symbol
91265.2	-3.39083	9.8412e-43	2.1452e-41	ENSECAG00000012558	A2M	alpha-2-macroglobulin [Source:VGNC Symbol
529.905	-2.34302	1.07656e-42	2.34398e-41	ENSECAG00000026898	SIRT5	sirtuin 5 [Source:VGNC Symbol
874.014	-2.95775	1.46848e-42	3.18255e-41	ENSECAG00000012526	None	None
143.827	-3.37374	1.53118e-42	3.31463e-41	ENSECAG00000028281	None	None
289.651	-1.93403	1.63333e-42	3.53167e-41	ENSECAG00000015850	TIMM23	translocase of inner mitochondrial membrane 23 [Source:VGNC Symbol
1488.76	-2.45658	1.70468e-42	3.68172e-41	ENSECAG00000029282	ENSECAG00000029282	None
2548.21	-1.98131	1.97285e-42	4.25601e-41	ENSECAG00000009059	ATP5PO	ATP synthase peripheral stalk subunit OSCP [Source:HGNC Symbol
563.14	-1.71865	2.06472e-42	4.4491e-41	ENSECAG00000013563	CARM1	coactivator associated arginine methyltransferase 1 [Source:VGNC Symbol
1165.42	-2.81176	2.71344e-42	5.82691e-41	ENSECAG00000022701	CCS	copper chaperone for superoxide dismutase [Source:VGNC Symbol
455.542	-6.37872	3.37436e-42	7.22967e-41	ENSECAG00000013703	PPP1R3C	protein phosphatase 1 regulatory subunit 3C [Source:VGNC Symbol
372.043	-4.5689	3.84963e-42	8.23857e-41	ENSECAG00000005838	MOGAT1	monoacylglycerol O-acyltransferase 1 [Source:VGNC Symbol
1232.97	-2.45627	4.84091e-42	1.03365e-40	ENSECAG00000024350	ESD	esterase D [Source:VGNC Symbol
297.928	-3.00959	4.92259e-42	1.04989e-40	ENSECAG00000021810	MMAA	metabolism of cobalamin associated A [Source:VGNC Symbol
215.182	-3.13534	5.07008e-42	1.08012e-40	ENSECAG00000014894	FASTKD3	FAST kinase domains 3 [Source:VGNC Symbol
775.543	-2.31172	6.15562e-42	1.30694e-40	ENSECAG00000014380	FASTK	Fas activated serine/threonine kinase [Source:VGNC Symbol
972.17	-3.20787	6.33747e-42	1.34403e-40	ENSECAG00000021627	SLC16A1	solute carrier family 16 member 1 [Source:VGNC Symbol
754.77	-2.20879	8.96988e-42	1.90016e-40	ENSECAG00000016480	SPCS3	signal peptidase complex subunit 3 [Source:VGNC Symbol
2731.91	-2.81428	9.619e-42	2.03537e-40	ENSECAG00000007654	KLHDC10	kelch domain containing 10 [Source:VGNC Symbol
323.022	-4.14844	1.08028e-41	2.28073e-40	ENSECAG00000008089	RASL10B	RAS like family 10 member B [Source:VGNC Symbol
688.152	-1.97973	1.14496e-41	2.41457e-40	ENSECAG00000011503	UROD	uroporphyrinogen decarboxylase [Source:VGNC Symbol
50.8503	-5.38819	1.71994e-41	3.60285e-40	ENSECAG00000039721	None	None
1030.99	-1.81224	1.76063e-41	3.684e-40	ENSECAG00000000749	DLD	dihydrolipoamide dehydrogenase [Source:VGNC Symbol
264.425	-7.42112	1.8165e-41	3.79667e-40	ENSECAG00000022794	ENSECAG00000022794	None
2112.19	-1.25849	1.88792e-41	3.94155e-40	ENSECAG00000000700	EPRS1	glutamyl-prolyl-tRNA synthetase 1 [Source:VGNC Symbol
454.044	-3.93724	2.09692e-41	4.37304e-40	ENSECAG00000022980	ENTPD8	ectonucleoside triphosphate diphosphohydrolase 8 [Source:VGNC Symbol
487.01	-2.74484	2.52771e-41	5.25976e-40	ENSECAG00000000795	ADHFE1	alcohol dehydrogenase iron containing 1 [Source:VGNC Symbol
651.353	-11.8337	3.22568e-41	6.70469e-40	ENSECAG00000014545	SLC17A4	solute carrier family 17 member 4 [Source:VGNC Symbol
1624.39	-2.82795	3.56595e-41	7.3956e-40	ENSECAG00000018148	SNRPN	small nuclear ribonucleoprotein polypeptide N [Source:VGNC Symbol
2725.35	-6.18871	3.64295e-41	7.54697e-40	ENSECAG00000021639	C6	complement C6 [Source:VGNC Symbol
697.295	-3.95941	4.57316e-41	9.46363e-40	ENSECAG00000018934	None	None
1804.98	-2.6713	4.60575e-41	9.52058e-40	ENSECAG00000017026	PRDX3	peroxiredoxin 3 [Source:VGNC Symbol
38656.5	-2.8627	5.20683e-41	1.07512e-39	ENSECAG00000027681	MT-ND2	mitochondrially encoded NADH:ubiquinone oxidoreductase core subunit 2 [Source:VGNC Symbol
477.667	-3.13522	5.81034e-41	1.19711e-39	ENSECAG00000021058	RMDN2	regulator of microtubule dynamics 2 [Source:VGNC Symbol
3717.26	-6.00703	6.05872e-41	1.24692e-39	ENSECAG00000038107	LRG1	leucine rich alpha-2-glycoprotein 1 [Source:HGNC Symbol
3581.14	-3.23978	8.32444e-41	1.70947e-39	ENSECAG00000007779	MMUT	methylmalonyl-CoA mutase [Source:VGNC Symbol
301.731	-1.87628	8.93233e-41	1.8323e-39	ENSECAG00000010520	TSFM	Ts translation elongation factor, mitochondrial [Source:VGNC Symbol
380.479	-10.6944	9.58819e-41	1.96469e-39	ENSECAG00000011334	SALL1	spalt like transcription factor 1 [Source:VGNC Symbol
1482.97	-3.30716	1.06497e-40	2.17982e-39	ENSECAG00000008484	SDC2	syndecan 2 [Source:VGNC Symbol
374.385	-1.69749	1.11921e-40	2.28835e-39	ENSECAG00000004386	CD276	CD276 molecule [Source:VGNC Symbol
7114.93	-3.0392	1.16771e-40	2.38492e-39	ENSECAG00000017581	CYB5A	cytochrome b5 type A [Source:VGNC Symbol
974.806	-1.89621	1.39823e-40	2.85262e-39	ENSECAG00000000160	COX5A	cytochrome c oxidase subunit 5A [Source:VGNC Symbol
1622.51	-2.10543	1.42318e-40	2.89725e-39	ENSECAG00000023254	SUCLG2	succinate-CoA ligase GDP-forming subunit beta [Source:VGNC Symbol
1469.04	-2.11411	1.51429e-40	3.07938e-39	ENSECAG00000033060	ENSECAG00000033060	None
1191.99	-2.42883	1.68561e-40	3.42407e-39	ENSECAG00000000450	None	None
322.862	-2.23971	1.71921e-40	3.48855e-39	ENSECAG00000039578	None	None
306.54	-5.17399	2.11585e-40	4.27953e-39	ENSECAG00000018756	GPLD1	glycosylphosphatidylinositol specific phospholipase D1 [Source:VGNC Symbol
1731.76	-1.29537	2.27768e-40	4.59694e-39	ENSECAG00000019110	UBQLN1	ubiquilin 1 [Source:VGNC Symbol
1145.7	-1.46121	3.61292e-40	7.26062e-39	ENSECAG00000005244	PDHB	pyruvate dehydrogenase E1 subunit beta [Source:VGNC Symbol
112.756	-5.29406	3.79144e-40	7.61123e-39	ENSECAG00000035746	ENSECAG00000035746	None
511.821	-11.5169	4.91984e-40	9.85541e-39	ENSECAG00000035425	ENSECAG00000035425	None
416.605	-4.77574	5.05036e-40	1.01061e-38	ENSECAG00000010494	DNAJC12	DnaJ heat shock protein family (Hsp40) member C12 [Source:HGNC Symbol
794.385	-12.6748	5.37461e-40	1.07435e-38	ENSECAG00000008728	NR1I2	nuclear receptor subfamily 1 group I member 2 [Source:VGNC Symbol
54095.6	-5.48166	5.49118e-40	1.09649e-38	ENSECAG00000019352	None	None
897.651	-11.2736	6.07291e-40	1.21136e-38	ENSECAG00000014889	IGFBP1	insulin like growth factor binding protein 1 [Source:VGNC Symbol
70.6025	-5.02034	6.66455e-40	1.32796e-38	ENSECAG00000025116	REC8	REC8 meiotic recombination protein [Source:VGNC Symbol
86.4016	-4.17315	6.7889e-40	1.35131e-38	ENSECAG00000020203	RSPO3	R-spondin 3 [Source:VGNC Symbol
54.8622	-4.87876	8.27294e-40	1.64496e-38	ENSECAG00000019605	CLTRN	collectrin, amino acid transport regulator [Source:VGNC Symbol
667.028	-1.65129	8.29029e-40	1.64667e-38	ENSECAG00000022206	PMPCA	peptidase, mitochondrial processing subunit alpha [Source:VGNC Symbol
1001.91	-1.46169	8.35229e-40	1.65723e-38	ENSECAG00000005869	AFG3L2	AFG3 like matrix AAA peptidase subunit 2 [Source:VGNC Symbol
460.677	-1.65361	9.05817e-40	1.79539e-38	ENSECAG00000011450	AMZ2	archaelysin family metallopeptidase 2 [Source:VGNC Symbol
151.944	-4.04732	9.94227e-40	1.96855e-38	ENSECAG00000031624	ENSECAG00000031624	None
1397.4	-2.4302	1.1669e-39	2.30801e-38	ENSECAG00000026930	SEC61B	SEC61 translocon subunit beta [Source:VGNC Symbol
1875.07	-1.80082	1.33364e-39	2.63502e-38	ENSECAG00000024983	DPP9	dipeptidyl peptidase 9 [Source:VGNC Symbol
430.538	-2.05958	2.01696e-39	3.98096e-38	ENSECAG00000000449	NIT1	nitrilase 1 [Source:VGNC Symbol
362.538	-1.73217	3.61662e-39	7.13077e-38	ENSECAG00000020674	NDUFB3	NADH:ubiquinone oxidoreductase subunit B3 [Source:VGNC Symbol
273.593	-7.5983	4.01778e-39	7.90514e-38	ENSECAG00000023650	ABAT	4-aminobutyrate aminotransferase [Source:VGNC Symbol
514.25	-2.07314	4.05976e-39	7.97939e-38	ENSECAG00000039659	FAM136A	family with sequence similarity 136 member A [Source:VGNC Symbol
173.633	-2.42852	4.17694e-39	8.19255e-38	ENSECAG00000023743	MIX23	mitochondrial matrix import factor 23 [Source:VGNC Symbol
785.07	-3.2841	4.26807e-39	8.36257e-38	ENSECAG00000025140	GALE	UDP-galactose-4-epimerase [Source:VGNC Symbol
540.404	-1.41879	4.46363e-39	8.73663e-38	ENSECAG00000019528	MKKS	MKKS centrosomal shuttling protein [Source:VGNC Symbol
9080.83	-3.4574	4.50651e-39	8.81139e-38	ENSECAG00000024343	ENSECAG00000024343	None
1169.95	-1.87542	4.56661e-39	8.91961e-38	ENSECAG00000014330	CYCS	cytochrome c, somatic [Source:VGNC Symbol
4175.92	-2.06621	4.96671e-39	9.67092e-38	ENSECAG00000022546	MAN2B1	mannosidase alpha class 2B member 1 [Source:VGNC Symbol
529.855	-4.28348	6.22534e-39	1.21091e-37	ENSECAG00000035259	None	None
369.66	-1.73424	6.58649e-39	1.27851e-37	ENSECAG00000005758	EIF1B	eukaryotic translation initiation factor 1B [Source:VGNC Symbol
815.031	-2.58353	8.37189e-39	1.61839e-37	ENSECAG00000014096	GBE1	1,4-alpha-glucan branching enzyme 1 [Source:VGNC Symbol
232.221	-2.98474	8.80351e-39	1.70008e-37	ENSECAG00000030865	ENSECAG00000030865	None
537.176	-3.41489	9.13769e-39	1.76281e-37	ENSECAG00000001267	TMEM45B	transmembrane protein 45B [Source:VGNC Symbol
1071.28	-3.40215	1.09986e-38	2.11746e-37	ENSECAG00000033432	None	None
540.352	-11.5857	1.12881e-38	2.17096e-37	ENSECAG00000022879	KLB	klotho beta [Source:VGNC Symbol
354.856	-3.90732	1.25982e-38	2.42045e-37	ENSECAG00000024972	OCIAD2	OCIA domain containing 2 [Source:VGNC Symbol
803.936	-2.5554	1.70098e-38	3.26136e-37	ENSECAG00000013284	PTGR2	prostaglandin reductase 2 [Source:HGNC Symbol
1190.31	-1.89301	1.83305e-38	3.51102e-37	ENSECAG00000019763	TUFM	Tu translation elongation factor, mitochondrial [Source:VGNC Symbol
1014.66	-1.87721	2.19134e-38	4.193e-37	ENSECAG00000017024	SEC11C	SEC11 homolog C, signal peptidase complex subunit [Source:VGNC Symbol
664.857	-2.07137	3.09883e-38	5.91739e-37	ENSECAG00000017593	HMBS	hydroxymethylbilane synthase [Source:VGNC Symbol
464.226	-1.9533	3.37384e-38	6.42946e-37	ENSECAG00000025168	ELAC2	elaC ribonuclease Z 2 [Source:VGNC Symbol
5262.97	-1.76338	3.8912e-38	7.40037e-37	ENSECAG00000008046	EIF4G1	eukaryotic translation initiation factor 4 gamma 1 [Source:VGNC Symbol
115.173	-6.87669	4.43773e-38	8.43124e-37	ENSECAG00000026806	AMN	amnion associated transmembrane protein [Source:HGNC Symbol
782.594	-2.0532	7.26326e-38	1.37577e-36	ENSECAG00000013968	NAXE	NAD(P)HX epimerase [Source:VGNC Symbol
2677.8	-1.81619	7.49667e-38	1.41713e-36	ENSECAG00000009102	NDUFS2	NADH:ubiquinone oxidoreductase core subunit S2 [Source:VGNC Symbol
5963.34	-7.16342	1.01596e-37	1.91858e-36	ENSECAG00000032134	ENSECAG00000032134	None
2083.82	-1.99847	1.02536e-37	1.93439e-36	ENSECAG00000011758	SDHB	succinate dehydrogenase complex iron sulfur subunit B [Source:VGNC Symbol
714.727	-3.34274	1.08414e-37	2.04322e-36	ENSECAG00000021411	TM7SF2	transmembrane 7 superfamily member 2 [Source:VGNC Symbol
1011.19	-1.85133	1.15861e-37	2.17921e-36	ENSECAG00000023814	LRPPRC	leucine rich pentatricopeptide repeat containing [Source:VGNC Symbol
958.506	-2.58239	1.2724e-37	2.39084e-36	ENSECAG00000010891	ETHE1	ETHE1 persulfide dioxygenase [Source:VGNC Symbol
393.705	-11.1277	1.86901e-37	3.49787e-36	ENSECAG00000011859	SERPINA7	serpin family A member 7 [Source:VGNC Symbol
6371.65	-5.96205	2.05092e-37	3.8345e-36	ENSECAG00000011534	ENSECAG00000011534	None
2138.1	-2.11517	2.41086e-37	4.50298e-36	ENSECAG00000012979	None	None
757.527	-14.0136	2.86871e-37	5.34753e-36	ENSECAG00000000283	F13B	coagulation factor XIII B chain [Source:VGNC Symbol
1718.96	-3.23804	3.3346e-37	6.20369e-36	ENSECAG00000014815	None	None
394.905	-11.1235	3.36943e-37	6.26227e-36	ENSECAG00000010945	INHBC	inhibin subunit beta C [Source:VGNC Symbol
109.934	-5.33781	3.39497e-37	6.3035e-36	ENSECAG00000007396	PDE6C	phosphodiesterase 6C [Source:VGNC Symbol
483.552	-2.62202	3.7292e-37	6.90362e-36	ENSECAG00000012573	DENND5B	DENN domain containing 5B [Source:VGNC Symbol
162.574	-7.91729	3.90142e-37	7.21532e-36	ENSECAG00000026977	KRT20	keratin 20 [Source:VGNC Symbol
4719.36	-1.75084	4.13587e-37	7.64139e-36	ENSECAG00000022388	OS9	OS9 endoplasmic reticulum lectin [Source:VGNC Symbol
387.291	-2.05053	4.25219e-37	7.84859e-36	ENSECAG00000009876	MRPL40	mitochondrial ribosomal protein L40 [Source:VGNC Symbol
430.325	-3.89911	4.76202e-37	8.781e-36	ENSECAG00000023579	NOPCHAP1	NOP protein chaperone 1 [Source:VGNC Symbol
119.531	-3.79699	5.56784e-37	1.02568e-35	ENSECAG00000039393	ENSECAG00000039393	None
1188.02	-13.9404	5.78892e-37	1.06536e-35	ENSECAG00000032577	ENSECAG00000032577	None
1378.61	-2.11582	6.28667e-37	1.15471e-35	ENSECAG00000033422	ENSECAG00000033422	None
83.8953	-3.49148	6.75496e-37	1.23709e-35	ENSECAG00000007408	UNC5A	unc-5 netrin receptor A [Source:VGNC Symbol
280.816	-3.05263	7.16727e-37	1.31132e-35	ENSECAG00000028314	ETFRF1	electron transfer flavoprotein regulatory factor 1 [Source:VGNC Symbol
955.766	-1.4503	8.75129e-37	1.59958e-35	ENSECAG00000015142	TOMM70	translocase of outer mitochondrial membrane 70 [Source:VGNC Symbol
24221.1	-2.86072	1.01225e-36	1.84661e-35	ENSECAG00000019343	ALDH1A1	aldehyde dehydrogenase 1 family member A1 [Source:VGNC Symbol
1364.51	-3.60962	1.27564e-36	2.32486e-35	ENSECAG00000006470	STEAP3	STEAP3 metalloreductase [Source:VGNC Symbol
450.64	-4.44597	1.33388e-36	2.42865e-35	ENSECAG00000015418	NR5A2	nuclear receptor subfamily 5 group A member 2 [Source:VGNC Symbol
114.221	-8.36639	1.35269e-36	2.46051e-35	ENSECAG00000008581	TDRD15	tudor domain containing 15 [Source:HGNC Symbol
2598.55	-1.68513	1.4035e-36	2.55046e-35	ENSECAG00000007513	HSPA9	heat shock protein family A (Hsp70) member 9 [Source:VGNC Symbol
286.837	-3.43581	1.40885e-36	2.55771e-35	ENSECAG00000017217	CA12	carbonic anhydrase 12 [Source:VGNC Symbol
954.282	-1.25501	2.02094e-36	3.65482e-35	ENSECAG00000040364	TOMM22	translocase of outer mitochondrial membrane 22 [Source:VGNC Symbol
2566.22	-3.55253	2.3369e-36	4.22215e-35	ENSECAG00000009453	ALDH6A1	aldehyde dehydrogenase 6 family member A1 [Source:VGNC Symbol
2424.63	-2.00678	3.1785e-36	5.72069e-35	ENSECAG00000011451	SND1	staphylococcal nuclease and tudor domain containing 1 [Source:VGNC Symbol
150.8	-2.4665	3.24002e-36	5.82583e-35	ENSECAG00000028501	ZFPM1	zinc finger protein, FOG family member 1 [Source:HGNC Symbol
527.181	-1.61964	3.38259e-36	6.07637e-35	ENSECAG00000016651	NSMCE4A	NSE4 homolog A, SMC5-SMC6 complex component [Source:VGNC Symbol
496.991	-3.33726	3.73626e-36	6.69889e-35	ENSECAG00000013583	CD320	CD320 molecule [Source:VGNC Symbol
577.819	-1.51732	3.8552e-36	6.90554e-35	ENSECAG00000008987	MRPL37	mitochondrial ribosomal protein L37 [Source:VGNC Symbol
242.09	-8.60964	3.97617e-36	7.11544e-35	ENSECAG00000017481	SLCO1A2	solute carrier organic anion transporter family member 1A2 [Source:VGNC Symbol
9439.31	-11.567	4.06699e-36	7.26414e-35	ENSECAG00000024874	CRP	C-reactive protein [Source:VGNC Symbol
616.998	-1.66251	4.44533e-36	7.92483e-35	ENSECAG00000039611	NDUFC2	NADH:ubiquinone oxidoreductase subunit C2 [Source:HGNC Symbol
648.43	-2.11728	4.45205e-36	7.9293e-35	ENSECAG00000021704	EGLN1	egl-9 family hypoxia inducible factor 1 [Source:VGNC Symbol
2075.79	-3.10256	4.49969e-36	8.00655e-35	ENSECAG00000016911	HEBP1	heme binding protein 1 [Source:VGNC Symbol
88.0829	-4.40423	5.49716e-36	9.77216e-35	ENSECAG00000018514	ADAM23	ADAM metallopeptidase domain 23 [Source:VGNC Symbol
1212.36	-2.9724	6.69147e-36	1.18728e-34	ENSECAG00000015358	STARD10	StAR related lipid transfer domain containing 10 [Source:VGNC Symbol
345.521	-10.2021	7.14088e-36	1.26582e-34	ENSECAG00000031270	ASPDH	aspartate dehydrogenase domain containing [Source:HGNC Symbol
144.687	-3.75528	8.07176e-36	1.42948e-34	ENSECAG00000020946	SUGCT	succinyl-CoA:glutarate-CoA transferase [Source:VGNC Symbol
295.522	-5.97302	8.61841e-36	1.52199e-34	ENSECAG00000023001	None	None
426.699	-1.88642	8.73459e-36	1.54106e-34	ENSECAG00000014850	GNL3	G protein nucleolar 3 [Source:VGNC Symbol
919.747	-2.68926	9.698e-36	1.70943e-34	ENSECAG00000016136	ADIPOR2	adiponectin receptor 2 [Source:VGNC Symbol
433.66	-2.15546	1.11948e-35	1.96957e-34	ENSECAG00000016565	EEFSEC	eukaryotic elongation factor, selenocysteine-tRNA specific [Source:VGNC Symbol
2033.33	-1.43436	1.21454e-35	2.13481e-34	ENSECAG00000003368	G3BP1	G3BP stress granule assembly factor 1 [Source:VGNC Symbol
561.967	-12.1845	1.31286e-35	2.30119e-34	ENSECAG00000031114	None	None
552.602	-12.1473	1.5143e-35	2.65179e-34	ENSECAG00000012860	ENSECAG00000012860	None
837.737	-1.85901	1.68042e-35	2.93995e-34	ENSECAG00000021473	PREB	prolactin regulatory element binding [Source:VGNC Symbol
82.0897	-3.75451	1.69803e-35	2.96799e-34	ENSECAG00000013400	AADAT	aminoadipate aminotransferase [Source:VGNC Symbol
431.311	-1.93671	1.76067e-35	3.07463e-34	ENSECAG00000017013	MRPL4	mitochondrial ribosomal protein L4 [Source:VGNC Symbol
640.655	-2.11565	2.10486e-35	3.66886e-34	ENSECAG00000007610	TMEM98	transmembrane protein 98 [Source:VGNC Symbol
1784.74	-2.78274	2.53977e-35	4.42282e-34	ENSECAG00000016586	NUCB2	nucleobindin 2 [Source:VGNC Symbol
49.5089	-5.30415	2.65045e-35	4.6113e-34	ENSECAG00000007711	LRAT	lecithin retinol acyltransferase [Source:VGNC Symbol
5128.07	-6.33421	2.86117e-35	4.97329e-34	ENSECAG00000028889	ENSECAG00000028889	None
907.459	-14.2751	3.0909e-35	5.36765e-34	ENSECAG00000021933	AGXT2	alanine--glyoxylate aminotransferase 2 [Source:VGNC Symbol
83.9774	-4.23204	3.20287e-35	5.55696e-34	ENSECAG00000024745	USH1C	USH1 protein network component harmonin [Source:VGNC Symbol
497.683	-12.0011	3.79369e-35	6.55178e-34	ENSECAG00000010317	None	None
3510.1	-1.90739	3.95752e-35	6.82845e-34	ENSECAG00000018378	None	None
1794.5	-2.40329	4.02242e-35	6.92771e-34	ENSECAG00000000384	ERP29	endoplasmic reticulum protein 29 [Source:VGNC Symbol
163.698	-4.63323	4.70398e-35	8.09412e-34	ENSECAG00000023608	TMEM171	transmembrane protein 171 [Source:VGNC Symbol
635.618	-2.6322	5.18517e-35	8.91394e-34	ENSECAG00000001926	FBXO31	F-box protein 31 [Source:VGNC Symbol
719.666	-2.38046	6.11941e-35	1.04912e-33	ENSECAG00000022837	MLYCD	malonyl-CoA decarboxylase [Source:VGNC Symbol
660.26	-13.8139	6.4295e-35	1.10128e-33	ENSECAG00000028735	ENSECAG00000028735	None
252.283	-2.02348	8.64682e-35	1.47703e-33	ENSECAG00000017987	PPCS	phosphopantothenoylcysteine synthetase [Source:VGNC Symbol
1168.53	-1.80961	9.24255e-35	1.57593e-33	ENSECAG00000015558	U2AF1	U2 small nuclear RNA auxiliary factor 1 [Source:HGNC Symbol
1215.56	-2.44103	9.54391e-35	1.62584e-33	ENSECAG00000010948	RAB5IF	RAB5 interacting factor [Source:VGNC Symbol
1353.74	-6.31003	9.59845e-35	1.63365e-33	ENSECAG00000017903	PSAT1	phosphoserine aminotransferase 1 [Source:VGNC Symbol
1045.44	-1.75717	1.0567e-34	1.79524e-33	ENSECAG00000013916	COPS5	COP9 signalosome subunit 5 [Source:VGNC Symbol
4384.74	-2.25186	1.07324e-34	1.8217e-33	ENSECAG00000014692	SRPRA	SRP receptor subunit alpha [Source:VGNC Symbol
221.508	-7.46686	1.13354e-34	1.92231e-33	ENSECAG00000031939	None	None
843.233	-2.2547	1.28613e-34	2.17716e-33	ENSECAG00000015276	PDIA5	protein disulfide isomerase family A member 5 [Source:VGNC Symbol
1590.82	-2.76478	1.48951e-34	2.51915e-33	ENSECAG00000008242	ACSS3	acyl-CoA synthetase short chain family member 3 [Source:VGNC Symbol
3843.06	-2.8262	1.62437e-34	2.74231e-33	ENSECAG00000007830	ENSECAG00000007830	None
253.297	-3.93241	1.63407e-34	2.75374e-33	ENSECAG00000031323	ENSECAG00000031323	None
752.672	-2.76972	1.66937e-34	2.8107e-33	ENSECAG00000000047	None	None
5109.41	-6.93156	1.75923e-34	2.9567e-33	ENSECAG00000015275	ENSECAG00000015275	None
405.931	-1.65811	2.13688e-34	3.5882e-33	ENSECAG00000038363	MRPL43	mitochondrial ribosomal protein L43 [Source:VGNC Symbol
284.562	-10.3004	2.23082e-34	3.7426e-33	ENSECAG00000030592	ENSECAG00000030592	None
1638.36	-3.85664	2.27448e-34	3.81245e-33	ENSECAG00000023023	OSGIN1	oxidative stress induced growth inhibitor 1 [Source:VGNC Symbol
948.475	-2.75252	2.50388e-34	4.18576e-33	ENSECAG00000014524	APMAP	adipocyte plasma membrane associated protein [Source:VGNC Symbol
491.259	-1.9489	2.63932e-34	4.40825e-33	ENSECAG00000024987	FAM234A	family with sequence similarity 234 member A [Source:VGNC Symbol
1548.98	-1.88539	3.07123e-34	5.12053e-33	ENSECAG00000021781	TTLL12	tubulin tyrosine ligase like 12 [Source:VGNC Symbol
702.393	-1.56698	3.125e-34	5.20556e-33	ENSECAG00000018509	IDH3G	isocitrate dehydrogenase (NAD(+)) 3 non-catalytic subunit gamma [Source:VGNC Symbol
4156.09	-5.53134	3.2173e-34	5.35456e-33	ENSECAG00000018104	IGFBP3	insulin like growth factor binding protein 3 [Source:VGNC Symbol
244.538	-2.7314	3.54757e-34	5.8938e-33	ENSECAG00000030259	None	None
924.447	-2.54796	3.59645e-34	5.96973e-33	ENSECAG00000023740	RNPEP	arginyl aminopeptidase [Source:VGNC Symbol
984.072	-3.12492	3.6177e-34	5.9997e-33	ENSECAG00000023082	HACD3	3-hydroxyacyl-CoA dehydratase 3 [Source:VGNC Symbol
1455.42	-2.83088	3.71944e-34	6.16298e-33	ENSECAG00000016244	AGFG2	ArfGAP with FG repeats 2 [Source:VGNC Symbol
1511.76	-1.62583	4.14193e-34	6.85699e-33	ENSECAG00000021637	PSMB1	proteasome 20S subunit beta 1 [Source:VGNC Symbol
349.755	-2.07077	4.40292e-34	7.27625e-33	ENSECAG00000009840	BCKDHB	branched chain keto acid dehydrogenase E1 subunit beta [Source:VGNC Symbol
86.5895	-3.33484	4.60384e-34	7.59541e-33	ENSECAG00000014905	IMMP2L	inner mitochondrial membrane peptidase subunit 2 [Source:HGNC Symbol
1304.7	-5.35619	4.99654e-34	8.22831e-33	ENSECAG00000000240	BCHE	butyrylcholinesterase [Source:VGNC Symbol
834.227	-1.7057	5.17268e-34	8.51092e-33	ENSECAG00000031721	SDHD	succinate dehydrogenase complex subunit D [Source:VGNC Symbol
414.586	-2.16053	5.34112e-34	8.77269e-33	ENSECAG00000014926	MRPL16	mitochondrial ribosomal protein L16 [Source:VGNC Symbol
307.527	-4.62854	5.47411e-34	8.98327e-33	ENSECAG00000010926	ELMOD1	ELMO domain containing 1 [Source:VGNC Symbol
112.09	-2.53696	5.84479e-34	9.58321e-33	ENSECAG00000021599	METAP1D	methionyl aminopeptidase type 1D, mitochondrial [Source:VGNC Symbol
553.523	-2.22151	6.38076e-34	1.04455e-32	ENSECAG00000013504	PSMD5	proteasome 26S subunit, non-ATPase 5 [Source:VGNC Symbol
409.337	-2.5728	6.86981e-34	1.12344e-32	ENSECAG00000015719	EIF4EBP1	eukaryotic translation initiation factor 4E binding protein 1 [Source:VGNC Symbol
2800.62	-1.7273	6.97787e-34	1.14012e-32	ENSECAG00000000397	SDHA	succinate dehydrogenase complex flavoprotein subunit A [Source:VGNC Symbol
492.421	-13.3911	8.88687e-34	1.44826e-32	ENSECAG00000010424	A1CF	APOBEC1 complementation factor [Source:VGNC Symbol
170.982	-3.25251	1.03571e-33	1.68639e-32	ENSECAG00000016101	DPT	dermatopontin [Source:VGNC Symbol
1335.72	-1.5621	1.08054e-33	1.75787e-32	ENSECAG00000016785	ERP44	endoplasmic reticulum protein 44 [Source:VGNC Symbol
122.546	-3.97903	1.1633e-33	1.8876e-32	ENSECAG00000013663	ENSECAG00000013663	None
2011.95	-2.45572	1.22356e-33	1.98366e-32	ENSECAG00000035469	GPX4	glutathione peroxidase 4 [Source:VGNC Symbol
100.983	-4.74373	1.25022e-33	2.02514e-32	ENSECAG00000005883	THPO	thrombopoietin [Source:VGNC Symbol
184.8	-1.84857	1.26915e-33	2.05404e-32	ENSECAG00000023985	MTRES1	mitochondrial transcription rescue factor 1 [Source:VGNC Symbol
1027.57	-2.17639	1.27688e-33	2.063e-32	ENSECAG00000015602	ESRRA	estrogen related receptor alpha [Source:VGNC Symbol
1256.59	-2.92012	1.36388e-33	2.19976e-32	ENSECAG00000023693	ECI1	enoyl-CoA delta isomerase 1 [Source:VGNC Symbol
486.7	-3.00043	1.41896e-33	2.28468e-32	ENSECAG00000031485	FUOM	fucose mutarotase [Source:VGNC Symbol
557.136	-12.8497	1.5034e-33	2.41858e-32	ENSECAG00000007509	GOLT1A	golgi transport 1A [Source:VGNC Symbol
705.1	-1.5596	1.55771e-33	2.50379e-32	ENSECAG00000018238	NDUFB9	NADH:ubiquinone oxidoreductase subunit B9 [Source:VGNC Symbol
366.464	-2.07609	1.75348e-33	2.81365e-32	ENSECAG00000022561	TM2D3	TM2 domain containing 3 [Source:VGNC Symbol
944.806	-3.91881	1.7849e-33	2.86162e-32	ENSECAG00000007276	EPHB6	EPH receptor B6 [Source:VGNC Symbol
178.568	-2.61262	1.89933e-33	3.04249e-32	ENSECAG00000010704	NMT2	N-myristoyltransferase 2 [Source:VGNC Symbol
1393.22	-1.57268	2.0247e-33	3.2378e-32	ENSECAG00000013383	GORASP2	golgi reassembly stacking protein 2 [Source:VGNC Symbol
875.834	-2.12092	2.04818e-33	3.27256e-32	ENSECAG00000014040	SIAE	sialic acid acetylesterase [Source:VGNC Symbol
678.531	-11.972	2.09063e-33	3.33755e-32	ENSECAG00000011217	None	None
319.638	-2.18425	2.19683e-33	3.50411e-32	ENSECAG00000012682	None	None
321.084	-1.80796	2.24588e-33	3.57931e-32	ENSECAG00000026941	JPT2	Jupiter microtubule associated homolog 2 [Source:VGNC Symbol
2120.41	-1.2077	2.33061e-33	3.71119e-32	ENSECAG00000012136	DDB1	damage specific DNA binding protein 1 [Source:VGNC Symbol
994.24	-3.9291	2.35779e-33	3.75131e-32	ENSECAG00000021932	NMNAT3	nicotinamide nucleotide adenylyltransferase 3 [Source:VGNC Symbol
179.78	-6.3033	2.43539e-33	3.87148e-32	ENSECAG00000015566	NSG1	neuronal vesicle trafficking associated 1 [Source:VGNC Symbol
716.675	-1.83369	2.44921e-33	3.89016e-32	ENSECAG00000035910	None	None
206.125	-3.5562	2.48173e-33	3.9385e-32	ENSECAG00000007462	RHOU	ras homolog family member U [Source:VGNC Symbol
231.936	-1.76872	2.52477e-33	4.00342e-32	ENSECAG00000012583	ENSECAG00000012583	None
637.843	-2.01175	2.65726e-33	4.2064e-32	ENSECAG00000013454	NDUFS3	NADH:ubiquinone oxidoreductase core subunit S3 [Source:VGNC Symbol
1827.69	-1.8273	3.01497e-33	4.75662e-32	ENSECAG00000017319	HMOX2	heme oxygenase 2 [Source:VGNC Symbol
1116.19	-1.07846	3.39258e-33	5.34338e-32	ENSECAG00000006721	TMBIM4	transmembrane BAX inhibitor motif containing 4 [Source:HGNC Symbol
2008.65	-6.15781	3.61989e-33	5.69186e-32	ENSECAG00000036814	CYP2C110	cytochrome P450 family 2 subfamily C member 110 [Source:VGNC Symbol
2482.19	-6.7796	3.62602e-33	5.69672e-32	ENSECAG00000017407	MOXD1	monooxygenase DBH like 1 [Source:VGNC Symbol
723.854	-1.32607	4.23089e-33	6.62487e-32	ENSECAG00000021193	PSMD6	proteasome 26S subunit, non-ATPase 6 [Source:VGNC Symbol
845.975	-2.51817	4.34009e-33	6.7902e-32	ENSECAG00000021368	FGGY	FGGY carbohydrate kinase domain containing [Source:VGNC Symbol
129.717	-8.80176	4.48443e-33	7.01018e-32	ENSECAG00000004403	CLDN14	claudin 14 [Source:VGNC Symbol
172.771	-5.16778	4.56417e-33	7.12891e-32	ENSECAG00000010109	IGF1	insulin like growth factor 1 [Source:VGNC Symbol
171.665	-2.85534	5.77196e-33	8.97807e-32	ENSECAG00000001088	LARP1B	La ribonucleoprotein 1B [Source:VGNC Symbol
336.315	-10.523	6.1206e-33	9.50463e-32	ENSECAG00000008551	SLC22A7	solute carrier family 22 member 7 [Source:VGNC Symbol
337.773	-2.10128	6.47265e-33	1.0043e-31	ENSECAG00000003617	SMIM11	small integral membrane protein 11 [Source:HGNC Symbol
4086.17	-1.70857	6.51742e-33	1.01041e-31	ENSECAG00000010480	ENSECAG00000010480	None
1004.48	-3.76408	6.93201e-33	1.0738e-31	ENSECAG00000010633	None	None
1173.47	-1.79011	8.03387e-33	1.24244e-31	ENSECAG00000009904	NDUFV2	NADH:ubiquinone oxidoreductase core subunit V2 [Source:VGNC Symbol
1165.54	-1.7991	8.32648e-33	1.28558e-31	ENSECAG00000010996	None	None
70.3785	-4.5112	1.05598e-32	1.62906e-31	ENSECAG00000034308	TRIM6	tripartite motif containing 6 [Source:VGNC Symbol
473.208	-2.77093	1.26933e-32	1.95497e-31	ENSECAG00000015796	LIAS	lipoic acid synthetase [Source:VGNC Symbol
310.203	-3.07937	1.28901e-32	1.98204e-31	ENSECAG00000023711	FAAH	fatty acid amide hydrolase [Source:VGNC Symbol
528.421	-2.17674	1.6788e-32	2.57297e-31	ENSECAG00000015605	None	None
54.3964	-4.32167	1.83869e-32	2.81573e-31	ENSECAG00000023701	CA5A	carbonic anhydrase 5A [Source:VGNC Symbol
1025.42	-1.61925	2.01649e-32	3.08549e-31	ENSECAG00000008603	None	None
781.04	-2.07968	2.20564e-32	3.36943e-31	ENSECAG00000010085	PRDX4	peroxiredoxin 4 [Source:VGNC Symbol
335.451	-2.88627	2.74797e-32	4.18093e-31	ENSECAG00000033394	ENSECAG00000033394	None
924.938	-1.33852	2.76372e-32	4.20149e-31	ENSECAG00000012720	YIPF2	Yip1 domain family member 2 [Source:VGNC Symbol
380.138	-3.3578	3.11972e-32	4.73884e-31	ENSECAG00000019542	SLC35D1	solute carrier family 35 member D1 [Source:HGNC Symbol
158.479	-6.00133	3.38423e-32	5.13649e-31	ENSECAG00000017837	DKK1	dickkopf WNT signaling pathway inhibitor 1 [Source:VGNC Symbol
113.404	-8.11437	3.50501e-32	5.31551e-31	ENSECAG00000011997	ONECUT1	one cut homeobox 1 [Source:VGNC Symbol
236.803	-2.03387	3.76149e-32	5.69986e-31	ENSECAG00000005359	ENSECAG00000005359	None
149.719	-6.54777	3.91469e-32	5.92723e-31	ENSECAG00000029843	ENSECAG00000029843	None
1869.1	-1.22747	4.27545e-32	6.46825e-31	ENSECAG00000018628	TRPC4AP	transient receptor potential cation channel subfamily C member 4 associated protein [Source:VGNC Symbol
792.289	-4.06342	4.74509e-32	7.16722e-31	ENSECAG00000037029	FNDC4	fibronectin type III domain containing 4 [Source:HGNC Symbol
850.915	-1.45583	5.56299e-32	8.38499e-31	ENSECAG00000008005	AKT2	AKT serine/threonine kinase 2 [Source:VGNC Symbol
170.813	-9.90248	5.56471e-32	8.38499e-31	ENSECAG00000020359	GATA4	GATA binding protein 4 [Source:VGNC Symbol
410.368	-11.7303	5.90575e-32	8.89176e-31	ENSECAG00000024537	ABCG8	ATP binding cassette subfamily G member 8 [Source:VGNC Symbol
1178.2	-2.06076	5.95135e-32	8.95324e-31	ENSECAG00000012420	APEH	acylaminoacyl-peptide hydrolase [Source:VGNC Symbol
3306.22	-2.51496	6.41527e-32	9.64343e-31	ENSECAG00000022710	DCAF11	DDB1 and CUL4 associated factor 11 [Source:VGNC Symbol
1225.9	-1.51905	6.58181e-32	9.88587e-31	ENSECAG00000009632	PSMA4	proteasome 20S subunit alpha 4 [Source:VGNC Symbol
63.2578	-5.61421	7.77908e-32	1.16469e-30	ENSECAG00000029352	FNDC10	fibronectin type III domain containing 10 [Source:VGNC Symbol
653.306	-1.50116	8.24524e-32	1.2335e-30	ENSECAG00000000261	IDH3B	isocitrate dehydrogenase (NAD(+)) 3 non-catalytic subunit beta [Source:VGNC Symbol
2950.71	-7.47036	8.51026e-32	1.27214e-30	ENSECAG00000020648	ENSECAG00000020648	None
2099.62	-6.60829	9.95342e-32	1.48432e-30	ENSECAG00000021590	MLXIPL	MLX interacting protein like [Source:VGNC Symbol
93.777	-2.8985	9.9987e-32	1.48989e-30	ENSECAG00000019339	PPCDC	phosphopantothenoylcysteine decarboxylase [Source:VGNC Symbol
2278	-1.65039	1.27401e-31	1.89089e-30	ENSECAG00000010849	MDH1	malate dehydrogenase 1 [Source:VGNC Symbol
2398.87	-2.89627	1.368e-31	2.02878e-30	ENSECAG00000026874	None	None
214.395	-4.39377	1.56351e-31	2.31691e-30	ENSECAG00000000005	HNF4G	hepatocyte nuclear factor 4 gamma [Source:VGNC Symbol
641.448	-2.04567	2.22502e-31	3.28681e-30	ENSECAG00000023086	FARSB	phenylalanyl-tRNA synthetase subunit beta [Source:VGNC Symbol
310.449	-10.8003	2.24462e-31	3.31314e-30	ENSECAG00000015577	ANGPTL8	angiopoietin like 8 [Source:VGNC Symbol
2206.95	-1.46179	2.24821e-31	3.31585e-30	ENSECAG00000019115	IL13RA1	interleukin 13 receptor subunit alpha 1 [Source:VGNC Symbol
135.139	-2.71259	2.49964e-31	3.68379e-30	ENSECAG00000004120	ABHD18	abhydrolase domain containing 18 [Source:VGNC Symbol
1060.41	-1.94836	2.75404e-31	4.05552e-30	ENSECAG00000014310	SEC23A	SEC23 homolog A, COPII coat complex component [Source:VGNC Symbol
1381.2	-1.98857	3.10118e-31	4.55599e-30	ENSECAG00000021545	MTSS1	MTSS I-BAR domain containing 1 [Source:VGNC Symbol
562.097	-3.41957	3.34114e-31	4.9047e-30	ENSECAG00000008200	VIPR1	vasoactive intestinal peptide receptor 1 [Source:VGNC Symbol
1727.96	-1.81556	3.88826e-31	5.69449e-30	ENSECAG00000007665	PPP2R5A	protein phosphatase 2 regulatory subunit B'alpha [Source:VGNC Symbol
727.832	-2.59821	3.89985e-31	5.70702e-30	ENSECAG00000018466	MTFR1	mitochondrial fission regulator 1 [Source:VGNC Symbol
725.295	-3.48839	5.21853e-31	7.61305e-30	ENSECAG00000013738	SLC25A13	solute carrier family 25 member 13 [Source:VGNC Symbol
405.411	-4.28604	5.36795e-31	7.82497e-30	ENSECAG00000019943	ATP7B	ATPase copper transporting beta [Source:VGNC Symbol
2116.08	-1.59966	5.52143e-31	8.04246e-30	ENSECAG00000020020	None	None
87.1254	-6.2635	5.5891e-31	8.13471e-30	ENSECAG00000002206	None	None
546.275	-1.83492	6.47824e-31	9.42153e-30	ENSECAG00000011340	MRPL24	mitochondrial ribosomal protein L24 [Source:VGNC Symbol
156.237	-7.10626	7.29012e-31	1.05941e-29	ENSECAG00000016222	TECTA	tectorin alpha [Source:VGNC Symbol
2806.71	-2.13788	7.48118e-31	1.08633e-29	ENSECAG00000011931	IDH1	isocitrate dehydrogenase (NADP(+)) 1 [Source:VGNC Symbol
4102.44	-2.01011	8.12907e-31	1.17859e-29	ENSECAG00000019750	IL6ST	interleukin 6 cytokine family signal transducer [Source:VGNC Symbol
703.249	-3.66185	8.53788e-31	1.23691e-29	ENSECAG00000021746	SHROOM1	shroom family member 1 [Source:VGNC Symbol
7131.88	-2.85674	8.57933e-31	1.24195e-29	ENSECAG00000017998	DHCR24	24-dehydrocholesterol reductase [Source:VGNC Symbol
761.526	-5.64222	8.99438e-31	1.30103e-29	ENSECAG00000016228	CA2	carbonic anhydrase 2 [Source:VGNC Symbol
1277.1	-1.79795	9.30504e-31	1.3439e-29	ENSECAG00000037048	ENSECAG00000037048	None
2708.5	-5.06273	1.02009e-30	1.47216e-29	ENSECAG00000017507	ENSECAG00000017507	None
398.447	-3.12501	1.03604e-30	1.49403e-29	ENSECAG00000011086	PPP1R3B	protein phosphatase 1 regulatory subunit 3B [Source:VGNC Symbol
191.099	-2.74052	1.08301e-30	1.55937e-29	ENSECAG00000023426	GRTP1	growth hormone regulated TBC protein 1 [Source:VGNC Symbol
795.837	-2.55489	1.16292e-30	1.67315e-29	ENSECAG00000008935	ERO1B	endoplasmic reticulum oxidoreductase 1 beta [Source:VGNC Symbol
553.359	-2.36051	1.22306e-30	1.75698e-29	ENSECAG00000012680	N4BP2L1	NEDD4 binding protein 2 like 1 [Source:VGNC Symbol
120.348	-5.24559	1.67985e-30	2.4095e-29	ENSECAG00000008120	CASP16	caspase 16 [Source:VGNC Symbol
497.205	-1.25106	1.74372e-30	2.49729e-29	ENSECAG00000012970	FAF2	Fas associated factor family member 2 [Source:VGNC Symbol
2862.52	-2.5792	1.75101e-30	2.50583e-29	ENSECAG00000015725	HADHA	hydroxyacyl-CoA dehydrogenase trifunctional multienzyme complex subunit alpha [Source:VGNC Symbol
124.692	-3.91836	1.76874e-30	2.52927e-29	ENSECAG00000013415	THNSL2	threonine synthase like 2 [Source:VGNC Symbol
1062.43	-1.5662	1.88976e-30	2.69822e-29	ENSECAG00000011975	TMEM147	transmembrane protein 147 [Source:VGNC Symbol
479.415	-6.90354	1.90872e-30	2.72322e-29	ENSECAG00000014695	RBP5	retinol binding protein 5 [Source:VGNC Symbol
12498.7	-4.17877	1.98156e-30	2.82286e-29	ENSECAG00000009974	PON3	paraoxonase 3 [Source:VGNC Symbol
182.034	-2.45231	2.22255e-30	3.15898e-29	ENSECAG00000031931	None	None
592.006	-2.2333	2.27314e-30	3.226e-29	ENSECAG00000014526	PPIL6	peptidylprolyl isomerase like 6 [Source:VGNC Symbol
439.288	-2.64805	2.44544e-30	3.4653e-29	ENSECAG00000017222	LMF1	lipase maturation factor 1 [Source:VGNC Symbol
446.864	-2.26664	2.57009e-30	3.63371e-29	ENSECAG00000009235	YIF1A	Yip1 interacting factor homolog A, membrane trafficking protein [Source:VGNC Symbol
185.55	-1.99573	2.78778e-30	3.93852e-29	ENSECAG00000000925	NEIL1	nei like DNA glycosylase 1 [Source:VGNC Symbol
4237.87	-3.05739	2.7941e-30	3.94449e-29	ENSECAG00000000132	MAOB	monoamine oxidase B [Source:VGNC Symbol
1590.55	-1.42057	3.00029e-30	4.23239e-29	ENSECAG00000003103	PSMD13	proteasome 26S subunit, non-ATPase 13 [Source:VGNC Symbol
55297.8	-3.32176	3.03483e-30	4.2779e-29	ENSECAG00000000701	FN1	fibronectin 1 [Source:VGNC Symbol
1192.43	-2.25554	3.16203e-30	4.45386e-29	ENSECAG00000016504	GOT2	glutamic-oxaloacetic transaminase 2 [Source:VGNC Symbol
736.674	-5.55131	3.79384e-30	5.33579e-29	ENSECAG00000015824	APOM	apolipoprotein M [Source:VGNC Symbol
702.236	-4.5679	4.31534e-30	6.06018e-29	ENSECAG00000021749	ENSECAG00000021749	None
319.871	-6.41055	4.49743e-30	6.30647e-29	ENSECAG00000006898	ACHE	acetylcholinesterase (Cartwright blood group) [Source:HGNC Symbol
4369.03	-1.85697	4.8098e-30	6.73946e-29	ENSECAG00000013999	TSPAN3	tetraspanin 3 [Source:VGNC Symbol
255.875	-1.66871	4.93768e-30	6.91349e-29	ENSECAG00000020584	PEMT	phosphatidylethanolamine N-methyltransferase [Source:VGNC Symbol
188.662	-2.40393	5.87713e-30	8.21662e-29	ENSECAG00000023295	MAGIX	MAGI family member, X-linked [Source:VGNC Symbol
365.099	-2.27775	6.46514e-30	9.03196e-29	ENSECAG00000020908	NIT2	nitrilase family member 2 [Source:VGNC Symbol
433.343	-2.07848	6.81555e-30	9.51442e-29	ENSECAG00000019684	GNPNAT1	glucosamine-phosphate N-acetyltransferase 1 [Source:VGNC Symbol
1485.62	-2.89352	7.68033e-30	1.07137e-28	ENSECAG00000032515	CEBPA	CCAAT enhancer binding protein alpha [Source:HGNC Symbol
992.419	-6.61202	7.75644e-30	1.08118e-28	ENSECAG00000031636	PLIN5	perilipin 5 [Source:VGNC Symbol
58.874	-5.7618	9.09561e-30	1.26691e-28	ENSECAG00000008699	ADAMTS13	ADAM metallopeptidase with thrombospondin type 1 motif 13 [Source:HGNC Symbol
1011.73	-1.23725	9.94322e-30	1.38395e-28	ENSECAG00000040088	MAGED1	MAGE family member D1 [Source:HGNC Symbol
662.254	-1.30882	1.0203e-29	1.41905e-28	ENSECAG00000024006	NSMCE1	NSE1 homolog, SMC5-SMC6 complex component [Source:VGNC Symbol
2734.81	-5.45204	1.13185e-29	1.57188e-28	ENSECAG00000035279	IGFBP2	insulin like growth factor binding protein 2 [Source:VGNC Symbol
1030.31	-2.07129	1.44281e-29	1.99782e-28	ENSECAG00000008340	AIG1	androgen induced 1 [Source:HGNC Symbol
444	-1.84079	1.49237e-29	2.06492e-28	ENSECAG00000028274	None	None
248.954	-1.75402	1.51594e-29	2.09599e-28	ENSECAG00000018846	NUDCD2	NudC domain containing 2 [Source:VGNC Symbol
2075.27	-1.71487	1.52848e-29	2.11178e-28	ENSECAG00000012630	EDF1	endothelial differentiation related factor 1 [Source:VGNC Symbol
511.529	-5.44923	1.56738e-29	2.16393e-28	ENSECAG00000000097	ENSECAG00000000097	None
1807.95	-1.30606	1.58318e-29	2.18414e-28	ENSECAG00000009240	SNX17	sorting nexin 17 [Source:VGNC Symbol
466.187	-3.33602	1.77429e-29	2.446e-28	ENSECAG00000012334	TMLHE	trimethyllysine hydroxylase, epsilon [Source:VGNC Symbol
1228.38	-2.80496	1.93127e-29	2.6585e-28	ENSECAG00000010213	MCCC2	methylcrotonyl-CoA carboxylase subunit 2 [Source:VGNC Symbol
2584.12	-3.42224	2.04777e-29	2.81269e-28	ENSECAG00000014903	GGH	gamma-glutamyl hydrolase [Source:VGNC Symbol
551.308	-3.57211	2.25938e-29	3.0943e-28	ENSECAG00000017842	ABCB1	ATP binding cassette subfamily B member 1 [Source:VGNC Symbol
232.485	-2.53742	2.67212e-29	3.65157e-28	ENSECAG00000008888	PTH1R	parathyroid hormone 1 receptor [Source:VGNC Symbol
443.469	-1.76479	2.90274e-29	3.96097e-28	ENSECAG00000017430	MRPL51	mitochondrial ribosomal protein L51 [Source:VGNC Symbol
1014.4	-1.69448	3.59463e-29	4.89797e-28	ENSECAG00000015911	COPS7A	COP9 signalosome subunit 7A [Source:VGNC Symbol
1082.29	-1.32986	3.67364e-29	5.002e-28	ENSECAG00000013231	CLPTM1L	CLPTM1 like [Source:VGNC Symbol
143.683	-11.6238	4.09727e-29	5.57075e-28	ENSECAG00000034029	ENSECAG00000034029	None
575.98	-3.10603	5.00213e-29	6.7961e-28	ENSECAG00000007364	None	None
151.674	-3.25333	5.02615e-29	6.81887e-28	ENSECAG00000028929	None	None
128.28	-2.21264	5.34358e-29	7.24429e-28	ENSECAG00000017527	NDUFAF2	NADH:ubiquinone oxidoreductase complex assembly factor 2 [Source:VGNC Symbol
1771.16	-1.90022	5.34905e-29	7.24647e-28	ENSECAG00000007968	COX5B	cytochrome c oxidase subunit 5B [Source:VGNC Symbol
923.506	-1.96324	5.58122e-29	7.55556e-28	ENSECAG00000005243	MOCS2	molybdenum cofactor synthesis 2 [Source:VGNC Symbol
160.134	-2.20521	5.98399e-29	8.09497e-28	ENSECAG00000019655	SVBP	small vasohibin binding protein [Source:VGNC Symbol
199.215	-2.31503	6.13588e-29	8.28851e-28	ENSECAG00000010383	POP7	POP7 homolog, ribonuclease P/MRP subunit [Source:VGNC Symbol
230.105	-3.48714	6.61108e-29	8.92401e-28	ENSECAG00000016856	SLC7A2	solute carrier family 7 member 2 [Source:VGNC Symbol
20199.1	-1.60272	8.49043e-29	1.1428e-27	ENSECAG00000013149	TMBIM6	transmembrane BAX inhibitor motif containing 6 [Source:VGNC Symbol
62.7288	-3.95619	8.68569e-29	1.16825e-27	ENSECAG00000026099	MIR135A1	microRNA 135a-1 [Source:HGNC Symbol
533.39	-1.85206	9.34013e-29	1.25448e-27	ENSECAG00000011043	RUSF1	RUS family member 1 [Source:VGNC Symbol
614.903	-1.60453	1.00029e-28	1.34062e-27	ENSECAG00000006800	WDR45	WD repeat domain 45 [Source:VGNC Symbol
217.809	-10.7966	1.02922e-28	1.37841e-27	ENSECAG00000007606	C2orf72	chromosome 2 open reading frame 72 [Source:HGNC Symbol
3792.34	-1.81727	1.04678e-28	1.40093e-27	ENSECAG00000018381	RPN2	ribophorin II [Source:VGNC Symbol
350.931	-2.51364	1.06507e-28	1.42337e-27	ENSECAG00000020146	ALG14	ALG14 UDP-N-acetylglucosaminyltransferase subunit [Source:VGNC Symbol
2143.16	-1.80433	1.38644e-28	1.84892e-27	ENSECAG00000008941	UBXN4	UBX domain protein 4 [Source:VGNC Symbol
2068.04	-2.42935	1.41571e-28	1.88661e-27	ENSECAG00000018949	DBI	diazepam binding inhibitor, acyl-CoA binding protein [Source:VGNC Symbol
245.045	-2.98697	1.46656e-28	1.95298e-27	ENSECAG00000011982	CISD3	CDGSH iron sulfur domain 3 [Source:VGNC Symbol
1203.87	-1.72497	1.52546e-28	2.02855e-27	ENSECAG00000000577	DAD1	defender against cell death 1 [Source:VGNC Symbol
376.883	-1.8875	1.62916e-28	2.16492e-27	ENSECAG00000008897	TP53I13	tumor protein p53 inducible protein 13 [Source:VGNC Symbol
414.577	-6.86553	1.83498e-28	2.43326e-27	ENSECAG00000017793	None	None
230.08	-1.61483	2.02984e-28	2.68596e-27	ENSECAG00000019092	CINP	cyclin dependent kinase 2 interacting protein [Source:VGNC Symbol
2772.37	-1.79195	2.12205e-28	2.80206e-27	ENSECAG00000000458	LTBR	lymphotoxin beta receptor [Source:VGNC Symbol
2188.28	-5.35831	2.22984e-28	2.94026e-27	ENSECAG00000020763	MGST1	microsomal glutathione S-transferase 1 [Source:VGNC Symbol
1670.48	-2.98432	2.45573e-28	3.23358e-27	ENSECAG00000019587	SLC31A1	solute carrier family 31 member 1 [Source:VGNC Symbol
1755.56	-5.03977	2.51564e-28	3.31015e-27	ENSECAG00000022803	GSTK1	glutathione S-transferase kappa 1 [Source:VGNC Symbol
271.598	-11.8047	2.86974e-28	3.77343e-27	ENSECAG00000034896	None	None
590.205	-4.12832	2.98259e-28	3.91909e-27	ENSECAG00000013111	LGR4	leucine rich repeat containing G protein-coupled receptor 4 [Source:VGNC Symbol
147.475	-11.639	2.99057e-28	3.92682e-27	ENSECAG00000032854	None	None
166.528	-2.31236	3.15352e-28	4.135e-27	ENSECAG00000013488	TMEM38B	transmembrane protein 38B [Source:VGNC Symbol
1058.16	-2.37667	3.64625e-28	4.77443e-27	ENSECAG00000014191	MED14	mediator complex subunit 14 [Source:VGNC Symbol
558.34	-2.51845	3.77695e-28	4.94213e-27	ENSECAG00000009660	PLEKHA6	pleckstrin homology domain containing A6 [Source:VGNC Symbol
1160.47	-1.88963	4.00942e-28	5.23901e-27	ENSECAG00000000371	KRCC1	lysine rich coiled-coil 1 [Source:VGNC Symbol
206.304	-9.80893	4.41551e-28	5.76563e-27	ENSECAG00000010750	VWCE	von Willebrand factor C and EGF domains [Source:VGNC Symbol
1514.42	-4.51834	5.28304e-28	6.88884e-27	ENSECAG00000002917	OGDHL	oxoglutarate dehydrogenase L [Source:VGNC Symbol
31662.1	-3.23229	5.39238e-28	7.02654e-27	ENSECAG00000027672	MT-CO3	mitochondrially encoded cytochrome c oxidase III [Source:VGNC Symbol
830.75	-2.0593	6.26977e-28	8.15851e-27	ENSECAG00000009415	SEC61G	SEC61 translocon subunit gamma [Source:VGNC Symbol
1325.89	-1.60122	6.56166e-28	8.52653e-27	ENSECAG00000016874	PRKACA	protein kinase cAMP-activated catalytic subunit alpha [Source:VGNC Symbol
128.271	-5.18519	6.78676e-28	8.81294e-27	ENSECAG00000029550	ENSECAG00000029550	None
366.735	-1.40801	7.11934e-28	9.23205e-27	ENSECAG00000021312	ABHD14A	abhydrolase domain containing 14A [Source:VGNC Symbol
1227.26	-2.24065	7.31162e-28	9.47485e-27	ENSECAG00000012770	ALDH9A1	aldehyde dehydrogenase 9 family member A1 [Source:VGNC Symbol
144.23	-11.6039	7.49258e-28	9.70266e-27	ENSECAG00000021776	ENSECAG00000021776	None
246.06	-3.25884	7.60961e-28	9.84742e-27	ENSECAG00000011349	SDR42E1	short chain dehydrogenase/reductase family 42E, member 1 [Source:VGNC Symbol
1098.28	-3.11945	7.73913e-28	1.00081e-26	ENSECAG00000020378	NQO1	NAD(P)H quinone dehydrogenase 1 [Source:VGNC Symbol
481.984	-2.01255	7.81414e-28	1.00982e-26	ENSECAG00000023967	PGM3	phosphoglucomutase 3 [Source:VGNC Symbol
1663.26	-2.4117	7.99175e-28	1.03206e-26	ENSECAG00000008724	MPST	mercaptopyruvate sulfurtransferase [Source:VGNC Symbol
262.763	-4.37483	9.36726e-28	1.20804e-26	ENSECAG00000008025	CARMIL3	capping protein regulator and myosin 1 linker 3 [Source:HGNC Symbol
651.932	-4.25143	9.47847e-28	1.22154e-26	ENSECAG00000015446	PLP1	proteolipid protein 1 [Source:VGNC Symbol
244.13	-2.25616	9.57252e-28	1.23282e-26	ENSECAG00000035822	CHCHD10	coiled-coil-helix-coiled-coil-helix domain containing 10 [Source:HGNC Symbol
436.69	-1.57303	1.03912e-27	1.3355e-26	ENSECAG00000021981	None	None
365.581	-4.4321	1.03864e-27	1.3355e-26	ENSECAG00000023566	DHRS9	dehydrogenase/reductase 9 [Source:VGNC Symbol
705.436	-1.69204	1.16655e-27	1.49621e-26	ENSECAG00000019632	IDUA	alpha-L-iduronidase [Source:VGNC Symbol
2141.94	-1.63302	1.25587e-27	1.6053e-26	ENSECAG00000034285	TMED2	transmembrane p24 trafficking protein 2 [Source:HGNC Symbol
1018.85	-1.82236	1.351e-27	1.72572e-26	ENSECAG00000010141	LSM4	LSM4 homolog, U6 small nuclear RNA and mRNA degradation associated [Source:VGNC Symbol
34244.9	-1.73317	1.43179e-27	1.82768e-26	ENSECAG00000018348	TPT1	tumor protein, translationally-controlled 1 [Source:HGNC Symbol
341.967	-3.33251	1.44596e-27	1.8445e-26	ENSECAG00000016290	ACOT6	acyl-CoA thioesterase 6 [Source:VGNC Symbol
4023.38	-2.10874	1.48643e-27	1.89356e-26	ENSECAG00000013475	SEC61A1	SEC61 translocon subunit alpha 1 [Source:VGNC Symbol
44.9516	-3.19261	1.56358e-27	1.99049e-26	ENSECAG00000032000	None	None
2341.18	-2.93651	1.64095e-27	2.08616e-26	ENSECAG00000010554	MSMO1	methylsterol monooxygenase 1 [Source:VGNC Symbol
229.869	-11.5774	1.69666e-27	2.15553e-26	ENSECAG00000029516	ENSECAG00000029516	None
7435.72	-1.42212	1.77656e-27	2.25398e-26	ENSECAG00000021561	ATP5F1A	ATP synthase F1 subunit alpha [Source:VGNC Symbol
662.221	-1.58022	1.80945e-27	2.29378e-26	ENSECAG00000019676	CNPY2	canopy FGF signaling regulator 2 [Source:VGNC Symbol
1156.23	-2.60217	2.03645e-27	2.5785e-26	ENSECAG00000014678	None	None
97.2248	-6.91222	2.07436e-27	2.62473e-26	ENSECAG00000029508	None	None
457.407	-4.07413	2.18051e-27	2.75533e-26	ENSECAG00000007761	DSC2	desmocollin 2 [Source:VGNC Symbol
942.006	-1.98467	2.37882e-27	2.99987e-26	ENSECAG00000021301	MAN1A1	mannosidase alpha class 1A member 1 [Source:VGNC Symbol
543.293	-1.85832	2.64988e-27	3.33722e-26	ENSECAG00000023901	ARFGAP3	ADP ribosylation factor GTPase activating protein 3 [Source:VGNC Symbol
118.942	-11.3568	2.90731e-27	3.65897e-26	ENSECAG00000012596	GDF2	growth differentiation factor 2 [Source:VGNC Symbol
274.705	-1.87631	2.95921e-27	3.72179e-26	ENSECAG00000011175	B4GALT7	beta-1,4-galactosyltransferase 7 [Source:VGNC Symbol
265.499	-2.16088	3.70239e-27	4.64095e-26	ENSECAG00000011589	RARS2	arginyl-tRNA synthetase 2, mitochondrial [Source:VGNC Symbol
495.877	-2.59658	3.99873e-27	5.00907e-26	ENSECAG00000024946	ENSECAG00000024946	None
306.272	-1.92162	4.17299e-27	5.2204e-26	ENSECAG00000001903	TMEM60	transmembrane protein 60 [Source:VGNC Symbol
249.958	-2.11934	4.19201e-27	5.24071e-26	ENSECAG00000025095	DHRS11	dehydrogenase/reductase 11 [Source:VGNC Symbol
460.227	-1.69599	4.23335e-27	5.28888e-26	ENSECAG00000007043	None	None
166.977	-2.60416	4.34326e-27	5.41898e-26	ENSECAG00000010203	SLC39A3	solute carrier family 39 member 3 [Source:VGNC Symbol
4634.4	-2.38977	4.50048e-27	5.60769e-26	ENSECAG00000022717	PDIA6	protein disulfide isomerase family A member 6 [Source:VGNC Symbol
220.181	-2.44186	4.62965e-27	5.76481e-26	ENSECAG00000009401	NUDT7	nudix hydrolase 7 [Source:VGNC Symbol
265.258	-2.15393	4.67053e-27	5.81187e-26	ENSECAG00000021310	RND3	Rho family GTPase 3 [Source:VGNC Symbol
468.183	-1.63901	4.78958e-27	5.95608e-26	ENSECAG00000018063	D2HGDH	D-2-hydroxyglutarate dehydrogenase [Source:VGNC Symbol
246.012	-2.00378	4.8532e-27	6.03119e-26	ENSECAG00000021867	MRPS7	mitochondrial ribosomal protein S7 [Source:VGNC Symbol
346.955	-1.99827	5.12986e-27	6.37079e-26	ENSECAG00000009350	MRPS30	mitochondrial ribosomal protein S30 [Source:VGNC Symbol
432.529	-4.12231	5.60336e-27	6.95424e-26	ENSECAG00000016069	CLYBL	citramalyl-CoA lyase [Source:VGNC Symbol
989.232	-1.65047	6.88814e-27	8.52622e-26	ENSECAG00000014753	CCDC50	coiled-coil domain containing 50 [Source:HGNC Symbol
614.015	-1.48424	7.23711e-27	8.9464e-26	ENSECAG00000002972	SCFD1	sec1 family domain containing 1 [Source:VGNC Symbol
256.191	-2.44208	7.46337e-27	9.21398e-26	ENSECAG00000019644	DNAJC28	DnaJ heat shock protein family (Hsp40) member C28 [Source:VGNC Symbol
90.5277	-2.24528	8.39808e-27	1.03543e-25	ENSECAG00000024525	TMED6	transmembrane p24 trafficking protein 6 [Source:VGNC Symbol
136.9	-11.5504	9.68991e-27	1.19158e-25	ENSECAG00000015764	ARHGAP36	Rho GTPase activating protein 36 [Source:VGNC Symbol
3251.22	-2.05051	9.8475e-27	1.21017e-25	ENSECAG00000019520	SSR1	signal sequence receptor subunit 1 [Source:VGNC Symbol
1001.91	-2.11033	1.03727e-26	1.27388e-25	ENSECAG00000006748	VWA8	von Willebrand factor A domain containing 8 [Source:VGNC Symbol
841.291	-1.57526	1.05883e-26	1.2995e-25	ENSECAG00000011608	ASPSCR1	ASPSCR1 tether for SLC2A4, UBX domain containing [Source:VGNC Symbol
422.151	-2.29412	1.06894e-26	1.3102e-25	ENSECAG00000000096	SLC20A2	solute carrier family 20 member 2 [Source:VGNC Symbol
4138.73	-1.36063	1.06876e-26	1.3102e-25	ENSECAG00000015773	AMFR	autocrine motility factor receptor [Source:VGNC Symbol
88.3829	-4.82915	1.08576e-26	1.32822e-25	ENSECAG00000024500	None	None
233.299	-4.56524	1.13466e-26	1.38713e-25	ENSECAG00000034113	CITED4	Cbp/p300 interacting transactivator with Glu/Asp rich carboxy-terminal domain 4 [Source:VGNC Symbol
321.683	-1.68189	1.13922e-26	1.3918e-25	ENSECAG00000010779	NDUFAB1	NADH:ubiquinone oxidoreductase subunit AB1 [Source:VGNC Symbol
672.12	-1.63023	1.2555e-26	1.53287e-25	ENSECAG00000014425	PIGK	phosphatidylinositol glycan anchor biosynthesis class K [Source:VGNC Symbol
260.85	-1.49483	1.39776e-26	1.70545e-25	ENSECAG00000011836	TTC27	tetratricopeptide repeat domain 27 [Source:VGNC Symbol
677.532	-2.78447	1.47936e-26	1.80267e-25	ENSECAG00000017334	SLC25A30	solute carrier family 25 member 30 [Source:VGNC Symbol
795.919	-1.60531	1.57315e-26	1.91448e-25	ENSECAG00000011004	SLC25A39	solute carrier family 25 member 39 [Source:VGNC Symbol
544.131	-1.79837	1.6297e-26	1.98073e-25	ENSECAG00000014569	None	None
306.8	-1.98181	1.65172e-26	2.00619e-25	ENSECAG00000023910	MON1A	MON1 homolog A, secretory trafficking associated [Source:VGNC Symbol
764.494	-2.01011	1.74879e-26	2.12273e-25	ENSECAG00000008134	NFIC	nuclear factor I C [Source:VGNC Symbol
783.833	-1.52196	1.76293e-26	2.13851e-25	ENSECAG00000005437	None	None
1299.89	-2.63843	1.77519e-26	2.15199e-25	ENSECAG00000022178	EBP	EBP cholestenol delta-isomerase [Source:VGNC Symbol
132.268	-3.43036	1.84537e-26	2.23562e-25	ENSECAG00000000323	ABCA10	ATP binding cassette subfamily A member 10 [Source:VGNC Symbol
188.934	-1.86619	2.49626e-26	3.01832e-25	ENSECAG00000021522	TMED1	transmembrane p24 trafficking protein 1 [Source:VGNC Symbol
1993.45	-4.61944	2.62541e-26	3.1704e-25	ENSECAG00000038236	ENSECAG00000038236	None
908.016	-1.39737	2.74715e-26	3.31316e-25	ENSECAG00000007541	ERGIC1	endoplasmic reticulum-golgi intermediate compartment 1 [Source:VGNC Symbol
191.519	-2.675	3.24317e-26	3.90135e-25	ENSECAG00000022345	ROR2	receptor tyrosine kinase like orphan receptor 2 [Source:VGNC Symbol
5710.19	-1.94673	3.3359e-26	4.01034e-25	ENSECAG00000024138	CREG1	cellular repressor of E1A stimulateds 1 [Source:VGNC Symbol
1615.76	-5.62432	3.65815e-26	4.39493e-25	ENSECAG00000008457	ANGPTL3	angiopoietin like 3 [Source:VGNC Symbol
1227.08	-3.58829	3.71498e-26	4.46034e-25	ENSECAG00000018828	STEAP4	STEAP4 metalloreductase [Source:VGNC Symbol
216.528	-1.59464	3.96131e-26	4.75003e-25	ENSECAG00000012943	MTERF3	mitochondrial transcription termination factor 3 [Source:VGNC Symbol
408.02	-2.7136	4.14167e-26	4.96313e-25	ENSECAG00000017301	C3H4orf19	chromosome 3 C4orf19 homolog [Source:VGNC Symbol
710.471	-1.50162	4.30824e-26	5.15946e-25	ENSECAG00000017449	PNPLA7	patatin like phospholipase domain containing 7 [Source:VGNC Symbol
112.641	-3.6933	4.36814e-26	5.22452e-25	ENSECAG00000009483	PRLR	prolactin receptor [Source:VGNC Symbol
301.166	-11.9592	4.38295e-26	5.23891e-25	ENSECAG00000028721	None	None
206.076	-3.8986	4.62902e-26	5.526e-25	ENSECAG00000007176	ELOVL7	ELOVL fatty acid elongase 7 [Source:VGNC Symbol
193.73	-3.35117	5.1349e-26	6.11437e-25	ENSECAG00000012367	TMEM92	transmembrane protein 92 [Source:VGNC Symbol
71.3971	-4.56608	5.89555e-26	6.99794e-25	ENSECAG00000015001	RDH12	retinol dehydrogenase 12 [Source:VGNC Symbol
1294.84	-1.52416	6.26318e-26	7.42494e-25	ENSECAG00000023998	RTCB	RNA 2',3'-cyclic phosphate and 5'-OH ligase [Source:VGNC Symbol
642.683	-1.68069	6.43169e-26	7.61989e-25	ENSECAG00000001964	PDHA1	pyruvate dehydrogenase E1 subunit alpha 1 [Source:VGNC Symbol
1200.23	-1.72863	7.0711e-26	8.37214e-25	ENSECAG00000018688	CDK5RAP3	CDK5 regulatory subunit associated protein 3 [Source:VGNC Symbol
1884.25	-4.73164	7.16115e-26	8.47342e-25	ENSECAG00000023766	VSIG4	V-set and immunoglobulin domain containing 4 [Source:VGNC Symbol
158.543	-10.3623	7.60423e-26	8.99203e-25	ENSECAG00000037646	None	None
259.73	-1.62118	8.1037e-26	9.56461e-25	ENSECAG00000023911	None	None
393.338	-3.14769	8.38346e-26	9.88859e-25	ENSECAG00000023134	KCNK5	potassium two pore domain channel subfamily K member 5 [Source:VGNC Symbol
1083.59	-1.65573	8.41699e-26	9.92191e-25	ENSECAG00000014055	SEC22B	SEC22 homolog B, vesicle trafficking protein [Source:VGNC Symbol
185.674	-3.95854	8.58551e-26	1.01142e-24	ENSECAG00000022897	RTN2	reticulon 2 [Source:VGNC Symbol
412.246	-1.45671	9.4692e-26	1.11413e-24	ENSECAG00000016333	CWF19L1	CWF19 like cell cycle control factor 1 [Source:VGNC Symbol
287.719	-2.18543	9.57979e-26	1.12644e-24	ENSECAG00000014995	PNPO	pyridoxamine 5'-phosphate oxidase [Source:VGNC Symbol
1118.7	-1.8616	1.00795e-25	1.18297e-24	ENSECAG00000040308	TMED7	transmembrane p24 trafficking protein 7 [Source:NCBI gene (formerly Entrezgene)
77.5219	-3.14193	1.22209e-25	1.42894e-24	ENSECAG00000013487	URAH	urate (hydroxyiso-) hydrolase [Source:VGNC Symbol
6090.6	-1.51261	1.37621e-25	1.60715e-24	ENSECAG00000003079	CANX	calnexin [Source:VGNC Symbol
951.114	-1.82955	1.38539e-25	1.61686e-24	ENSECAG00000021477	NDUFV1	NADH:ubiquinone oxidoreductase core subunit V1 [Source:VGNC Symbol
1192.54	-3.22688	1.42882e-25	1.66445e-24	ENSECAG00000020956	SERINC2	serine incorporator 2 [Source:VGNC Symbol
1453.87	-1.55784	1.4498e-25	1.6868e-24	ENSECAG00000017123	PSMB5	proteasome 20S subunit beta 5 [Source:VGNC Symbol
2313.99	-1.93124	1.47989e-25	1.72074e-24	ENSECAG00000016705	UGP2	UDP-glucose pyrophosphorylase 2 [Source:VGNC Symbol
1743.07	-1.51176	1.61246e-25	1.87373e-24	ENSECAG00000020538	CYC1	cytochrome c1 [Source:VGNC Symbol
1727.54	-1.48464	1.62095e-25	1.88242e-24	ENSECAG00000015914	NDUFS1	NADH:ubiquinone oxidoreductase core subunit S1 [Source:VGNC Symbol
400.819	-5.01662	1.68836e-25	1.95829e-24	ENSECAG00000008161	HAL	histidine ammonia-lyase [Source:VGNC Symbol
33.4621	-4.31406	1.83824e-25	2.12951e-24	ENSECAG00000036064	PCSK4	proprotein convertase subtilisin/kexin type 4 [Source:VGNC Symbol
769.354	-2.16113	1.87546e-25	2.16995e-24	ENSECAG00000022970	RAB32	RAB32, member RAS onco family [Source:VGNC Symbol
246.4	-2.19621	2.00126e-25	2.30981e-24	ENSECAG00000022581	ACP6	acid phosphatase 6, lysophosphatidic [Source:VGNC Symbol
757.558	-1.24022	2.00402e-25	2.31157e-24	ENSECAG00000009000	PLPBP	pyridoxal phosphate binding protein [Source:VGNC Symbol
705.264	-1.76286	2.06785e-25	2.38374e-24	ENSECAG00000000933	MRPS15	mitochondrial ribosomal protein S15 [Source:VGNC Symbol
121.509	-1.80151	2.07495e-25	2.39045e-24	ENSECAG00000009182	C3H16orf87	chromosome 3 C16orf87 homolog [Source:VGNC Symbol
575.388	-2.07585	2.11112e-25	2.43063e-24	ENSECAG00000016206	CUTA	cutA divalent cation tolerance homolog [Source:VGNC Symbol
1151.15	-7.17221	2.12051e-25	2.43995e-24	ENSECAG00000033359	ENSECAG00000033359	None
544.936	-2.02696	2.13628e-25	2.45659e-24	ENSECAG00000016677	MFSD3	major facilitator superfamily domain containing 3 [Source:VGNC Symbol
708.616	-1.88716	2.1875e-25	2.51242e-24	ENSECAG00000023522	SUOX	sulfite oxidase [Source:VGNC Symbol
361.75	-3.75253	2.2287e-25	2.55818e-24	ENSECAG00000008427	SLC43A1	solute carrier family 43 member 1 [Source:VGNC Symbol
255.232	-3.92456	2.40739e-25	2.7599e-24	ENSECAG00000004484	EPN3	epsin 3 [Source:VGNC Symbol
258.039	-1.56415	2.42717e-25	2.78088e-24	ENSECAG00000023067	MVK	mevalonate kinase [Source:VGNC Symbol
587.822	-1.39202	2.66323e-25	3.04948e-24	ENSECAG00000012224	PSMD12	proteasome 26S subunit, non-ATPase 12 [Source:VGNC Symbol
9775.48	-4.89214	2.7026e-25	3.09269e-24	ENSECAG00000022279	SERPINF1	serpin family F member 1 [Source:VGNC Symbol
617.531	-4.79017	2.72472e-25	3.1161e-24	ENSECAG00000020468	RELN	reelin [Source:VGNC Symbol
363.76	-1.678	2.8123e-25	3.21234e-24	ENSECAG00000000279	FARS2	phenylalanyl-tRNA synthetase 2, mitochondrial [Source:VGNC Symbol
3396.14	-1.36248	2.81112e-25	3.21234e-24	ENSECAG00000012597	EIF5	eukaryotic translation initiation factor 5 [Source:VGNC Symbol
1741.98	-1.53429	2.9556e-25	3.36785e-24	ENSECAG00000028346	ENSECAG00000028346	None
682.86	-1.44375	3.28064e-25	3.73143e-24	ENSECAG00000015518	DPP3	dipeptidyl peptidase 3 [Source:VGNC Symbol
198.673	-1.69404	4.72337e-25	5.35619e-24	ENSECAG00000010152	TIMM10	translocase of inner mitochondrial membrane 10 [Source:VGNC Symbol
145.727	-10.2335	5.77727e-25	6.53159e-24	ENSECAG00000028507	None	None
86487.7	-2.88979	6.29135e-25	7.10423e-24	ENSECAG00000027671	MT-ATP6	mitochondrially encoded ATP synthase membrane subunit 6 [Source:VGNC Symbol
106.215	-11.1555	6.64225e-25	7.49596e-24	ENSECAG00000025298	MIR122	microRNA 122 [Source:HGNC Symbol
12915.6	-4.61723	1.04574e-24	1.1752e-23	ENSECAG00000008679	ACSL1	acyl-CoA synthetase long chain family member 1 [Source:VGNC Symbol
3136.87	-1.5003	1.31827e-24	1.47794e-23	ENSECAG00000019064	GHITM	growth hormone inducible transmembrane protein [Source:VGNC Symbol
383.139	-2.9856	1.35439e-24	1.51663e-23	ENSECAG00000000238	BOK	BCL2 family apoptosis regulator BOK [Source:VGNC Symbol
407.572	-3.17671	1.65897e-24	1.85438e-23	ENSECAG00000015093	NUDT12	nudix hydrolase 12 [Source:VGNC Symbol
218.227	-10.8251	1.66182e-24	1.85646e-23	ENSECAG00000038341	None	None
217.73	-1.92293	1.70499e-24	1.90355e-23	ENSECAG00000021041	None	None
596.309	-1.42013	1.75205e-24	1.95493e-23	ENSECAG00000028196	ENSECAG00000028196	None
494.577	-2.20502	1.85472e-24	2.06826e-23	ENSECAG00000008612	None	None
411.361	-1.7349	1.97763e-24	2.20401e-23	ENSECAG00000019957	None	None
381.479	-1.21657	2.20599e-24	2.45706e-23	ENSECAG00000000643	ABCB7	ATP binding cassette subfamily B member 7 [Source:VGNC Symbol
6221.63	-2.51629	2.73357e-24	3.03928e-23	ENSECAG00000008968	HSPD1	heat shock protein family D (Hsp60) member 1 [Source:VGNC Symbol
123.137	-1.8355	2.90578e-24	3.22883e-23	ENSECAG00000011960	DESI1	desumoylating isopeptidase 1 [Source:VGNC Symbol
353.992	-2.70137	3.07722e-24	3.41329e-23	ENSECAG00000016299	TMEM120B	transmembrane protein 120B [Source:VGNC Symbol
596.303	-3.4272	3.24228e-24	3.59424e-23	ENSECAG00000007742	SLC5A6	solute carrier family 5 member 6 [Source:VGNC Symbol
298.315	-4.39468	3.39168e-24	3.75635e-23	ENSECAG00000023782	None	None
398.397	-5.30913	3.78087e-24	4.17897e-23	ENSECAG00000022317	ENSECAG00000022317	None
280.677	-4.40387	3.85776e-24	4.26145e-23	ENSECAG00000009558	SLC16A12	solute carrier family 16 member 12 [Source:VGNC Symbol
8096.97	-2.91393	4.09339e-24	4.51643e-23	ENSECAG00000008848	PDIA4	protein disulfide isomerase family A member 4 [Source:VGNC Symbol
48.168	-7.13419	4.09614e-24	4.51682e-23	ENSECAG00000016380	MLIP	muscular LMNA interacting protein [Source:VGNC Symbol
118.184	-3.47157	4.44933e-24	4.90052e-23	ENSECAG00000005082	LRRC3	leucine rich repeat containing 3 [Source:VGNC Symbol
666.443	-1.59508	4.7348e-24	5.21189e-23	ENSECAG00000024418	GLOD4	glyoxalase domain containing 4 [Source:VGNC Symbol
172.931	-1.987	5.4756e-24	6.01324e-23	ENSECAG00000001265	TMEM223	transmembrane protein 223 [Source:VGNC Symbol
251.904	-3.44155	5.82503e-24	6.39325e-23	ENSECAG00000017366	ADSS1	adenylosuccinate synthase 1 [Source:VGNC Symbol
429.973	-2.66256	6.02339e-24	6.60324e-23	ENSECAG00000012049	IGSF5	immunoglobulin superfamily member 5 [Source:VGNC Symbol
994.511	-1.30753	6.17237e-24	6.75868e-23	ENSECAG00000024410	EMC3	ER membrane protein complex subunit 3 [Source:VGNC Symbol
479.866	-1.97957	6.32282e-24	6.91939e-23	ENSECAG00000008293	AVPI1	arginine vasopressin induced 1 [Source:VGNC Symbol
149.302	-11.6685	6.36267e-24	6.95893e-23	ENSECAG00000030731	ENSECAG00000030731	None
301.042	-2.96364	6.45363e-24	7.05432e-23	ENSECAG00000021813	CRYBG2	crystallin beta-gamma domain containing 2 [Source:VGNC Symbol
159.904	-1.86883	6.56293e-24	7.16962e-23	ENSECAG00000011136	COA1	cytochrome c oxidase assembly factor 1 [Source:VGNC Symbol
359.241	-1.32153	7.16802e-24	7.82609e-23	ENSECAG00000007302	DIS3L	DIS3 like exosome 3'-5' exoribonuclease [Source:VGNC Symbol
4945.51	-1.10666	7.26251e-24	7.92465e-23	ENSECAG00000010644	VCP	valosin containing protein [Source:VGNC Symbol
80.3652	-10.765	7.28428e-24	7.9438e-23	ENSECAG00000037163	None	None
377.339	-1.95374	7.39321e-24	8.05792e-23	ENSECAG00000009331	DNAJC19	DnaJ heat shock protein family (Hsp40) member C19 [Source:HGNC Symbol
110.021	-9.81036	8.39706e-24	9.12555e-23	ENSECAG00000035137	None	None
475.238	-2.50048	9.02784e-24	9.79405e-23	ENSECAG00000012137	FECH	ferrochelatase [Source:VGNC Symbol
2583.09	-1.91298	9.47044e-24	1.02683e-22	ENSECAG00000013128	ACP2	acid phosphatase 2, lysosomal [Source:VGNC Symbol
169.497	-2.55556	1.02939e-23	1.11419e-22	ENSECAG00000008889	SPRYD4	SPRY domain containing 4 [Source:VGNC Symbol
1653.38	-2.00487	1.14823e-23	1.24067e-22	ENSECAG00000021409	ENSECAG00000021409	None
1177.94	-1.74412	1.29071e-23	1.39382e-22	ENSECAG00000010225	GRID2IP	Grid2 interacting protein [Source:VGNC Symbol
298.215	-1.81514	1.29756e-23	1.39961e-22	ENSECAG00000016462	TFB2M	transcription factor B2, mitochondrial [Source:VGNC Symbol
1408.17	-1.65283	1.32054e-23	1.42358e-22	ENSECAG00000023415	PSMB7	proteasome 20S subunit beta 7 [Source:VGNC Symbol
1131.85	-1.26901	1.3822e-23	1.48834e-22	ENSECAG00000023715	ENSECAG00000023715	None
232.767	-1.51028	1.4169e-23	1.52483e-22	ENSECAG00000013853	CCDC90B	coiled-coil domain containing 90B [Source:VGNC Symbol
57.492	-7.04703	1.7405e-23	1.86774e-22	ENSECAG00000000280	BCO1	beta-carotene oxygenase 1 [Source:VGNC Symbol
288.042	-2.52515	1.83614e-23	1.96812e-22	ENSECAG00000011033	MPI	mannose phosphate isomerase [Source:VGNC Symbol
63.9128	-5.62975	1.90941e-23	2.04316e-22	ENSECAG00000036378	None	None
496.065	-1.27423	1.96452e-23	2.10093e-22	ENSECAG00000004868	PHKA2	phosphorylase kinase regulatory subunit alpha 2 [Source:VGNC Symbol
1001.18	-1.39827	2.05184e-23	2.19306e-22	ENSECAG00000011713	INTS15	integrator complex subunit 15 [Source:VGNC Symbol
277.574	-4.52301	2.16949e-23	2.31486e-22	ENSECAG00000012541	SLC38A4	solute carrier family 38 member 4 [Source:VGNC Symbol
579.269	-1.01706	2.2065e-23	2.35301e-22	ENSECAG00000011248	DEDD	death effector domain containing [Source:VGNC Symbol
306.915	-1.77579	2.27525e-23	2.42495e-22	ENSECAG00000036511	None	None
393.615	-1.36489	2.37302e-23	2.52773e-22	ENSECAG00000008587	SETD6	SET domain containing 6, protein lysine methyltransferase [Source:VGNC Symbol
289.21	-1.90629	2.51677e-23	2.67933e-22	ENSECAG00000022251	MAP3K15	mitogen-activated protein kinase kinase kinase 15 [Source:VGNC Symbol
51.3311	-7.1725	2.52497e-23	2.68653e-22	ENSECAG00000021863	PAQR9	progestin and adipoQ receptor family member 9 [Source:HGNC Symbol
771.231	-2.38559	2.7823e-23	2.95865e-22	ENSECAG00000010601	FKBP2	FKBP prolyl isomerase 2 [Source:VGNC Symbol
408.146	-2.17284	2.88415e-23	3.06523e-22	ENSECAG00000008214	MCCC1	methylcrotonyl-CoA carboxylase subunit 1 [Source:VGNC Symbol
478.466	-1.54916	2.94503e-23	3.12815e-22	ENSECAG00000001491	NDN	necdin, MAGE family member [Source:VGNC Symbol
3534.13	-2.82999	3.10002e-23	3.29092e-22	ENSECAG00000007882	None	None
132.841	-1.68612	3.1693e-23	3.36068e-22	ENSECAG00000006335	IBA57	iron-sulfur cluster assembly factor IBA57 [Source:HGNC Symbol
142.121	-2.01794	3.50968e-23	3.7195e-22	ENSECAG00000010624	NECTIN1	nectin cell adhesion molecule 1 [Source:VGNC Symbol
809.484	-2.14762	3.63936e-23	3.85042e-22	ENSECAG00000005590	FAM118B	family with sequence similarity 118 member B [Source:VGNC Symbol
1642.27	-1.75581	3.75034e-23	3.96338e-22	ENSECAG00000009335	DNAJC3	DnaJ heat shock protein family (Hsp40) member C3 [Source:VGNC Symbol
574.653	-1.80528	3.83894e-23	4.05473e-22	ENSECAG00000008003	COQ9	coenzyme Q9 [Source:VGNC Symbol
226.942	-1.50944	4.03023e-23	4.252e-22	ENSECAG00000023975	PYROXD1	pyridine nucleotide-disulphide oxidoreductase domain 1 [Source:VGNC Symbol
154.159	-2.75772	4.05334e-23	4.27397e-22	ENSECAG00000019968	SLC16A2	solute carrier family 16 member 2 [Source:VGNC Symbol
460.255	-1.60244	4.52398e-23	4.76756e-22	ENSECAG00000012893	ENSECAG00000012893	None
467.22	-1.73558	4.81414e-23	5.06765e-22	ENSECAG00000011826	ATP5IF1	ATP synthase inhibitory factor subunit 1 [Source:VGNC Symbol
56.2977	-7.89657	5.07081e-23	5.33486e-22	ENSECAG00000034654	ENSECAG00000034654	None
224.208	-1.60182	5.28275e-23	5.55472e-22	ENSECAG00000013617	ABHD10	abhydrolase domain containing 10, depalmitoylase [Source:VGNC Symbol
912.545	-1.40102	5.29614e-23	5.56569e-22	ENSECAG00000000479	SETD3	SET domain containing 3, actin histidine methyltransferase [Source:VGNC Symbol
2911.65	-1.85435	5.47147e-23	5.74351e-22	ENSECAG00000022842	PLOD1	procollagen-lysine,2-oxoglutarate 5-dioxygenase 1 [Source:VGNC Symbol
73.9915	-2.68218	5.65605e-23	5.93065e-22	ENSECAG00000017845	GGCT	gamma-glutamylcyclotransferase [Source:HGNC Symbol
5651.21	-1.57527	6.4957e-23	6.79211e-22	ENSECAG00000006995	TMEM59	transmembrane protein 59 [Source:VGNC Symbol
2244.8	-1.45874	6.49511e-23	6.79211e-22	ENSECAG00000017105	SEC62	SEC62 homolog, preprotein translocation factor [Source:VGNC Symbol
707.914	-1.59871	7.06027e-23	7.37834e-22	ENSECAG00000020805	NDUFB11	NADH:ubiquinone oxidoreductase subunit B11 [Source:VGNC Symbol
1482.51	-1.27752	7.26225e-23	7.58098e-22	ENSECAG00000019192	CCT5	chaperonin containing TCP1 subunit 5 [Source:VGNC Symbol
524.759	-1.85385	8.41295e-23	8.76271e-22	ENSECAG00000010748	MPZL3	myelin protein zero like 3 [Source:VGNC Symbol
462.448	-1.26959	8.76837e-23	9.12785e-22	ENSECAG00000000428	CMPK1	cytidine/uridine monophosphate kinase 1 [Source:VGNC Symbol
189.224	-1.81619	9.338e-23	9.71545e-22	ENSECAG00000007492	C14H5orf63	chromosome 14 C5orf63 homolog [Source:VGNC Symbol
80.234	-8.79607	1.05814e-22	1.09909e-21	ENSECAG00000021611	CHAT	choline O-acetyltransferase [Source:VGNC Symbol
732.484	-13.2437	1.14705e-22	1.19012e-21	ENSECAG00000015152	SERPINA6	serpin family A member 6 [Source:VGNC Symbol
1621.53	-2.81957	1.15639e-22	1.19915e-21	ENSECAG00000008852	ABCA1	ATP binding cassette subfamily A member 1 [Source:VGNC Symbol
57.6651	-6.17388	1.22179e-22	1.26557e-21	ENSECAG00000022564	DSC3	desmocollin 3 [Source:VGNC Symbol
89.7158	-7.52282	1.22296e-22	1.26609e-21	ENSECAG00000007354	DDO	D-aspartate oxidase [Source:VGNC Symbol
48.7411	-4.45285	1.4028e-22	1.45067e-21	ENSECAG00000010643	TPD52L1	TPD52 like 1 [Source:VGNC Symbol
169.581	-1.9117	1.45416e-22	1.50295e-21	ENSECAG00000019292	TCAIM	T cell activation inhibitor, mitochondrial [Source:VGNC Symbol
2446.47	-1.77034	1.47333e-22	1.52193e-21	ENSECAG00000022687	STT3A	STT3 oligosaccharyltransferase complex catalytic subunit A [Source:VGNC Symbol
207.193	-1.77025	1.59068e-22	1.64045e-21	ENSECAG00000014836	TIMM8B	translocase of inner mitochondrial membrane 8 homolog B [Source:VGNC Symbol
185.898	-1.82734	1.64926e-22	1.69993e-21	ENSECAG00000017200	HDDC3	HD domain containing 3 [Source:VGNC Symbol
2717.08	-1.9587	1.86362e-22	1.91456e-21	ENSECAG00000017831	SDF4	stromal cell derived factor 4 [Source:VGNC Symbol
3354.08	-4.17677	1.88269e-22	1.9331e-21	ENSECAG00000038313	ENSECAG00000038313	None
253.835	-3.96682	2.16069e-22	2.2113e-21	ENSECAG00000023668	RGS5	regulator of G protein signaling 5 [Source:VGNC Symbol
1119.04	-3.42625	2.32322e-22	2.37634e-21	ENSECAG00000012304	ETFDH	electron transfer flavoprotein dehydrogenase [Source:VGNC Symbol
307.492	-1.8533	2.53788e-22	2.58886e-21	ENSECAG00000021970	CYB561D2	cytochrome b561 family member D2 [Source:HGNC Symbol
530.508	-1.69106	2.77079e-22	2.8188e-21	ENSECAG00000013074	FPGS	folylpolyglutamate synthase [Source:VGNC Symbol
785.226	-1.34028	2.86162e-22	2.90805e-21	ENSECAG00000024982	TSPAN31	tetraspanin 31 [Source:VGNC Symbol
901.294	-3.59533	3.10092e-22	3.14782e-21	ENSECAG00000020127	THEM4	thioesterase superfamily member 4 [Source:VGNC Symbol
58.9242	-7.65615	3.1155e-22	3.16093e-21	ENSECAG00000000594	ENSECAG00000000594	None
593.881	-1.81012	3.25456e-22	3.30022e-21	ENSECAG00000027002	HAX1	HCLS1 associated protein X-1 [Source:VGNC Symbol
107.363	-2.18467	3.36412e-22	3.40581e-21	ENSECAG00000039412	None	None
270.149	-1.42142	3.44803e-22	3.48513e-21	ENSECAG00000025085	MRRF	mitochondrial ribosome recycling factor [Source:VGNC Symbol
448.679	-1.41395	3.46398e-22	3.49936e-21	ENSECAG00000022668	SEMA4B	semaphorin 4B [Source:VGNC Symbol
1986.68	-2.1315	3.47215e-22	3.50573e-21	ENSECAG00000019217	HM13	histocompatibility minor 13 [Source:VGNC Symbol
1303.83	-1.76962	3.55583e-22	3.58829e-21	ENSECAG00000011765	C1QBP	complement C1q binding protein [Source:VGNC Symbol
91.8802	-3.55313	3.65923e-22	3.69066e-21	ENSECAG00000038772	None	None
374.617	-1.3691	3.77133e-22	3.80167e-21	ENSECAG00000006491	ENSECAG00000006491	None
417.923	-1.58713	3.79347e-22	3.82195e-21	ENSECAG00000015585	TBL2	transducin beta like 2 [Source:VGNC Symbol
184.194	-2.12359	4.02735e-22	4.05324e-21	ENSECAG00000026879	TXNRD2	thioredoxin reductase 2 [Source:VGNC Symbol
403.838	-1.6156	4.55366e-22	4.57558e-21	ENSECAG00000008478	None	None
3426.76	-1.30044	4.61513e-22	4.63486e-21	ENSECAG00000003030	RPN1	ribophorin I [Source:VGNC Symbol
3469.58	-1.48558	4.62401e-22	4.6413e-21	ENSECAG00000034595	None	None
142.114	-3.74423	4.87602e-22	4.88121e-21	ENSECAG00000024669	GPR156	G protein-coupled receptor 156 [Source:VGNC Symbol
347.355	-1.38918	5.38812e-22	5.38526e-21	ENSECAG00000018097	PRMT9	protein arginine methyltransferase 9 [Source:VGNC Symbol
1412.44	-2.61142	5.61586e-22	5.60691e-21	ENSECAG00000008545	ECM1	extracellular matrix protein 1 [Source:VGNC Symbol
358.039	-1.23619	7.15003e-22	7.12349e-21	ENSECAG00000008611	PDHX	pyruvate dehydrogenase complex component X [Source:VGNC Symbol
94.9319	-1.95581	7.32738e-22	7.28859e-21	ENSECAG00000021317	HSCB	HscB mitochondrial iron-sulfur cluster cochaperone [Source:VGNC Symbol
113.337	-4.5778	7.73649e-22	7.6874e-21	ENSECAG00000021347	GCKR	glucokinase regulator [Source:VGNC Symbol
259.623	-1.97649	8.01076e-22	7.95571e-21	ENSECAG00000013574	RALGPS1	Ral GEF with PH domain and SH3 binding motif 1 [Source:VGNC Symbol
2322.77	-3.54125	8.2724e-22	8.21122e-21	ENSECAG00000014372	NHERF1	NHERF family PDZ scaffold protein 1 [Source:VGNC Symbol
797.764	-1.68644	9.37613e-22	9.28227e-21	ENSECAG00000011681	NDUFS5	NADH:ubiquinone oxidoreductase subunit S5 [Source:VGNC Symbol
483.603	-2.12348	9.58306e-22	9.47714e-21	ENSECAG00000002635	PTGR3	prostaglandin reductase 3 [Source:VGNC Symbol
871.355	-6.38782	9.80002e-22	9.68661e-21	ENSECAG00000039250	CYP2C113	cytochrome P450 family 2 subfamily C member 113 [Source:VGNC Symbol
95.9872	-10.2904	9.82128e-22	9.70252e-21	ENSECAG00000012355	SLC30A10	solute carrier family 30 member 10 [Source:VGNC Symbol
1041.09	-1.58173	1.11967e-21	1.10438e-20	ENSECAG00000000547	TM9SF4	transmembrane 9 superfamily member 4 [Source:VGNC Symbol
868.649	-1.75081	1.21315e-21	1.19408e-20	ENSECAG00000023054	CLPP	caseinolytic mitochondrial matrix peptidase proteolytic subunit [Source:VGNC Symbol
1601.57	-2.25712	1.25314e-21	1.2328e-20	ENSECAG00000013049	BPHL	biphenyl hydrolase like [Source:VGNC Symbol
224.028	-1.28673	1.30269e-21	1.28021e-20	ENSECAG00000011079	MRPL19	mitochondrial ribosomal protein L19 [Source:VGNC Symbol
1725.25	-3.27413	1.37142e-21	1.34704e-20	ENSECAG00000014742	GPAM	glycerol-3-phosphate acyltransferase, mitochondrial [Source:VGNC Symbol
570.018	-1.72178	1.39748e-21	1.37193e-20	ENSECAG00000012944	UBXN8	UBX domain protein 8 [Source:VGNC Symbol
671.817	-1.93133	1.46986e-21	1.44147e-20	ENSECAG00000010175	NDUFS8	NADH:ubiquinone oxidoreductase core subunit S8 [Source:VGNC Symbol
1022.87	-2.86023	1.53451e-21	1.50252e-20	ENSECAG00000005649	PAQR7	progestin and adipoQ receptor family member 7 [Source:VGNC Symbol
1033.58	-1.13339	1.62645e-21	1.59006e-20	ENSECAG00000012600	RTRAF	RNA transcription, translation and transport factor [Source:VGNC Symbol
82.6789	-10.0968	2.10003e-21	2.04772e-20	ENSECAG00000019603	PLAAT5	phospholipase A and acyltransferase 5 [Source:VGNC Symbol
57.193	-4.65504	2.11404e-21	2.06031e-20	ENSECAG00000036065	None	None
458.54	-1.78822	2.32181e-21	2.26162e-20	ENSECAG00000017296	LACTB2	lactamase beta 2 [Source:VGNC Symbol
337.954	-1.66309	2.84568e-21	2.76332e-20	ENSECAG00000010312	RHPN2	rhophilin Rho GTPase binding protein 2 [Source:VGNC Symbol
482.339	-1.43095	2.99182e-21	2.89626e-20	ENSECAG00000014898	LEO1	LEO1 homolog, Paf1/RNA polymerase II complex component [Source:VGNC Symbol
634.173	-1.3162	3.04659e-21	2.94473e-20	ENSECAG00000019955	COQ8A	coenzyme Q8A [Source:VGNC Symbol
310.244	-2.75056	3.14005e-21	3.0335e-20	ENSECAG00000021224	PLCB1	phospholipase C beta 1 [Source:VGNC Symbol
259.671	-2.8549	3.16289e-21	3.05399e-20	ENSECAG00000010269	NIPAL2	NIPA like domain containing 2 [Source:HGNC Symbol
1697.7	-2.72913	3.19833e-21	3.08505e-20	ENSECAG00000022905	ACOX1	acyl-CoA oxidase 1 [Source:VGNC Symbol
2580.49	-2.82222	3.23484e-21	3.11866e-20	ENSECAG00000020022	INSIG1	insulin induced 1 [Source:VGNC Symbol
674.528	-1.47783	4.38763e-21	4.20845e-20	ENSECAG00000015700	SAMM50	SAMM50 sorting and assembly machinery component [Source:VGNC Symbol
3155.7	-2.83388	4.7896e-21	4.58932e-20	ENSECAG00000018515	PCCB	propionyl-CoA carboxylase subunit beta [Source:VGNC Symbol
96.1584	-11.016	4.81935e-21	4.61547e-20	ENSECAG00000039318	ENSECAG00000039318	None
637.675	-1.13792	5.11205e-21	4.88831e-20	ENSECAG00000012622	NPLOC4	NPL4 homolog, ubiquitin recognition factor [Source:VGNC Symbol
356.847	-2.0014	5.1172e-21	4.89075e-20	ENSECAG00000022712	FLAD1	flavin adenine dinucleotide synthetase 1 [Source:VGNC Symbol
1542.36	-1.66069	5.1313e-21	4.89975e-20	ENSECAG00000007179	SPCS2	signal peptidase complex subunit 2 [Source:VGNC Symbol
2861.82	-1.63985	5.13183e-21	4.89975e-20	ENSECAG00000022664	SNX3	sorting nexin 3 [Source:VGNC Symbol
80.4997	-10.0504	5.37473e-21	5.12906e-20	ENSECAG00000010023	GFAP	glial fibrillary acidic protein [Source:VGNC Symbol
11162.1	-2.24377	5.68003e-21	5.4149e-20	ENSECAG00000008958	SOD1	superoxide dismutase 1 [Source:VGNC Symbol
1652.22	-1.80427	5.71622e-21	5.44664e-20	ENSECAG00000003944	ENSECAG00000003944	None
39435.4	-10.4048	5.80304e-21	5.52376e-20	ENSECAG00000014756	None	None
143.519	-2.70409	6.18246e-21	5.87005e-20	ENSECAG00000022394	None	None
1400.04	-1.20058	6.459e-21	6.12025e-20	ENSECAG00000004389	MFF	mitochondrial fission factor [Source:VGNC Symbol
650.251	-2.91678	6.99555e-21	6.61865e-20	ENSECAG00000004904	SMO	smoothened, frizzled class receptor [Source:VGNC Symbol
484.93	-1.46722	7.37293e-21	6.96868e-20	ENSECAG00000014868	DGAT1	diacylglycerol O-acyltransferase 1 [Source:VGNC Symbol
44.7229	-9.94641	7.4307e-21	7.01976e-20	ENSECAG00000007670	BMP10	bone morphotic protein 10 [Source:VGNC Symbol
448.753	-1.76481	7.72711e-21	7.2961e-20	ENSECAG00000021435	None	None
929.335	-1.79532	8.31552e-21	7.84775e-20	ENSECAG00000016127	CLPX	caseinolytic mitochondrial matrix peptidase chaperone subunit X [Source:VGNC Symbol
58.1071	-4.67378	8.44475e-21	7.96571e-20	ENSECAG00000006714	PARD6A	par-6 family cell polarity regulator alpha [Source:VGNC Symbol
914.594	-1.81773	8.51838e-21	8.0271e-20	ENSECAG00000003387	BTD	biotinidase [Source:VGNC Symbol
1732.96	-1.94813	8.62284e-21	8.12146e-20	ENSECAG00000027676	ENSECAG00000027676	None
908.687	-1.53676	8.66891e-21	8.16076e-20	ENSECAG00000038761	ABHD17A	abhydrolase domain containing 17A, depalmitoylase [Source:VGNC Symbol
1230.28	-1.26191	8.73579e-21	8.21549e-20	ENSECAG00000039324	None	None
371.655	-1.37019	8.97856e-21	8.43958e-20	ENSECAG00000010826	None	None
493.273	-2.22499	8.9886e-21	8.44479e-20	ENSECAG00000012734	BAIAP2L1	BAR/IMD domain containing adaptor protein 2 like 1 [Source:VGNC Symbol
860.873	-1.17871	9.28687e-21	8.7163e-20	ENSECAG00000016619	PARD3	par-3 family cell polarity regulator [Source:VGNC Symbol
250.998	-1.30434	1.09355e-20	1.02534e-19	ENSECAG00000021161	MRPL13	mitochondrial ribosomal protein L13 [Source:VGNC Symbol
629.747	-1.63463	1.26784e-20	1.18521e-19	ENSECAG00000020652	ECHDC1	ethylmalonyl-CoA decarboxylase 1 [Source:VGNC Symbol
223.438	-2.77307	1.29408e-20	1.20854e-19	ENSECAG00000024269	UGT8	UDP glycosyltransferase 8 [Source:VGNC Symbol
797.666	-1.61017	1.30887e-20	1.22174e-19	ENSECAG00000038085	None	None
1008.14	-1.10833	1.38917e-20	1.29605e-19	ENSECAG00000038126	PSMC6	proteasome 26S subunit, ATPase 6 [Source:HGNC Symbol
139.504	-5.01771	1.40348e-20	1.30811e-19	ENSECAG00000016483	MPP2	MAGUK p55 scaffold protein 2 [Source:VGNC Symbol
1241.57	-1.36557	1.4904e-20	1.38637e-19	ENSECAG00000000050	WASF3	WASP family member 3 [Source:VGNC Symbol
819.491	-1.62771	1.66725e-20	1.54628e-19	ENSECAG00000020610	NDUFB10	NADH:ubiquinone oxidoreductase subunit B10 [Source:VGNC Symbol
231.157	-1.48059	1.75466e-20	1.62574e-19	ENSECAG00000019221	PRORP	protein only RNase P catalytic subunit [Source:VGNC Symbol
1230.32	-1.17094	2.0919e-20	1.93154e-19	ENSECAG00000020575	TFG	trafficking from ER to golgi regulator [Source:VGNC Symbol
384.412	-3.36465	2.12928e-20	1.96413e-19	ENSECAG00000010720	ELOVL6	ELOVL fatty acid elongase 6 [Source:VGNC Symbol
942.3	-1.3876	2.16124e-20	1.99263e-19	ENSECAG00000018042	SRP54	signal recognition particle 54 [Source:VGNC Symbol
426.013	-1.3832	2.21798e-20	2.04293e-19	ENSECAG00000015326	RFC5	replication factor C subunit 5 [Source:VGNC Symbol
140.209	-3.01525	2.22669e-20	2.04995e-19	ENSECAG00000021630	LGSN	lengsin, lens protein with glutamine synthetase domain [Source:VGNC Symbol
1200.08	-1.02095	2.33738e-20	2.14765e-19	ENSECAG00000020855	MYO18A	myosin XVIIIA [Source:VGNC Symbol
763.792	-1.21014	2.35707e-20	2.16468e-19	ENSECAG00000020459	SEC13	SEC13 homolog, nuclear pore and COPII coat complex component [Source:VGNC Symbol
1124.07	-2.72281	2.38233e-20	2.18681e-19	ENSECAG00000016219	KANK1	KN motif and ankyrin repeat domains 1 [Source:VGNC Symbol
58.0205	-3.17273	2.45867e-20	2.25468e-19	ENSECAG00000024660	DPF3	double PHD fingers 3 [Source:VGNC Symbol
957.517	-2.00808	2.76502e-20	2.53191e-19	ENSECAG00000016426	TMED5	transmembrane p24 trafficking protein 5 [Source:VGNC Symbol
65.3454	-3.16344	3.19088e-20	2.91335e-19	ENSECAG00000038220	eca-mir-8948	eca-mir-8948 [Source:miRBase
331.343	-1.62176	3.20976e-20	2.92916e-19	ENSECAG00000018201	PRADC1	protease associated domain containing 1 [Source:VGNC Symbol
832.255	-1.91218	3.38488e-20	3.08448e-19	ENSECAG00000034988	MAPK6	mitogen-activated protein kinase 6 [Source:VGNC Symbol
346.155	-2.14893	3.40096e-20	3.09763e-19	ENSECAG00000006182	COQ5	coenzyme Q5, methyltransferase [Source:VGNC Symbol
55.7955	-4.11042	3.43077e-20	3.12326e-19	ENSECAG00000009405	LHX2	LIM homeobox 2 [Source:VGNC Symbol
453.735	-1.82002	3.43512e-20	3.12571e-19	ENSECAG00000013990	TOR1A	torsin family 1 member A [Source:VGNC Symbol
653.508	-2.62284	3.63995e-20	3.30728e-19	ENSECAG00000005393	ATP11C	ATPase phospholipid transporting 11C [Source:VGNC Symbol
559.445	-2.92191	3.96132e-20	3.59755e-19	ENSECAG00000008829	CROT	carnitine O-octanoyltransferase [Source:VGNC Symbol
955.349	-1.72865	4.10337e-20	3.72296e-19	ENSECAG00000011124	POLR2E	RNA polymerase II, I and III subunit E [Source:VGNC Symbol
106.721	-2.25828	4.35231e-20	3.945e-19	ENSECAG00000024085	PDSS2	decaprenyl diphosphate synthase subunit 2 [Source:VGNC Symbol
51.1374	-4.29465	4.50667e-20	4.08295e-19	ENSECAG00000012778	None	None
12515.7	-1.86448	4.69037e-20	4.24324e-19	ENSECAG00000020252	PDIA3	protein disulfide isomerase family A member 3 [Source:VGNC Symbol
225.256	-1.73322	4.80666e-20	4.34426e-19	ENSECAG00000036846	CACFD1	calcium channel flower domain containing 1 [Source:HGNC Symbol
534.406	-1.28679	5.26847e-20	4.7525e-19	ENSECAG00000018394	MESD	mesoderm development LRP chaperone [Source:VGNC Symbol
351.838	-2.80087	5.34936e-20	4.82315e-19	ENSECAG00000018755	SFXN1	sideroflexin 1 [Source:VGNC Symbol
660.159	-1.71713	5.45384e-20	4.915e-19	ENSECAG00000020711	DIPK1A	divergent protein kinase domain 1A [Source:VGNC Symbol
1664.98	-1.2002	5.72289e-20	5.15499e-19	ENSECAG00000008769	VAPA	VAMP associated protein A [Source:VGNC Symbol
3083.29	-1.86645	5.83571e-20	5.2541e-19	ENSECAG00000016615	NID1	nidogen 1 [Source:VGNC Symbol
826.268	-1.15248	6.35378e-20	5.70959e-19	ENSECAG00000011178	HDGF	heparin binding growth factor [Source:VGNC Symbol
603.026	-1.67808	6.92762e-20	6.21336e-19	ENSECAG00000007689	None	None
1611.15	-3.52584	7.04116e-20	6.30917e-19	ENSECAG00000022135	VNN1	vanin 1 [Source:VGNC Symbol
140.354	-10.1239	7.34769e-20	6.57757e-19	ENSECAG00000028064	ENSECAG00000028064	None
381.938	-1.57694	7.92269e-20	7.08555e-19	ENSECAG00000009323	None	None
371.572	-2.76226	8.49987e-20	7.5909e-19	ENSECAG00000013156	LAD1	ladinin 1 [Source:VGNC Symbol
525.224	-1.48656	8.73723e-20	7.79917e-19	ENSECAG00000021305	NFX1	nuclear transcription factor, X-box binding 1 [Source:HGNC Symbol
2589.95	-2.65794	9.15848e-20	8.16744e-19	ENSECAG00000010458	GGCX	gamma-glutamyl carboxylase [Source:VGNC Symbol
641.445	-2.8162	9.67581e-20	8.6206e-19	ENSECAG00000031387	ENSECAG00000031387	None
829.119	-1.76346	1.03428e-19	9.19742e-19	ENSECAG00000016200	RNF187	ring finger protein 187 [Source:HGNC Symbol
320.815	-1.93457	1.06136e-19	9.43374e-19	ENSECAG00000024471	COPZ2	COPI coat complex subunit zeta 2 [Source:VGNC Symbol
136.852	-5.13206	1.17517e-19	1.04404e-18	ENSECAG00000023746	NECAB2	N-terminal EF-hand calcium binding protein 2 [Source:VGNC Symbol
560.852	-3.62789	1.27985e-19	1.13596e-18	ENSECAG00000000484	PPARA	peroxisome proliferator activated receptor alpha [Source:VGNC Symbol
68.0589	-8.23009	1.36159e-19	1.20681e-18	ENSECAG00000033146	None	None
105.398	-2.43395	1.44012e-19	1.27401e-18	ENSECAG00000030416	PHETA1	PH domain containing endocytic trafficking adaptor 1 [Source:HGNC Symbol
170.631	-3.2997	1.46594e-19	1.29624e-18	ENSECAG00000023888	ALDH1L2	aldehyde dehydrogenase 1 family member L2 [Source:VGNC Symbol
239.098	-1.67733	1.4805e-19	1.30849e-18	ENSECAG00000021993	GCLM	glutamate-cysteine ligase modifier subunit [Source:VGNC Symbol
1367.18	-1.0221	1.5588e-19	1.37705e-18	ENSECAG00000010335	BCL2L13	BCL2 like 13 [Source:VGNC Symbol
105.606	-1.83244	1.56066e-19	1.37805e-18	ENSECAG00000018727	EFCAB11	EF-hand calcium binding domain 11 [Source:VGNC Symbol
447.937	-1.37978	1.6586e-19	1.46247e-18	ENSECAG00000022115	MRPL48	mitochondrial ribosomal protein L48 [Source:VGNC Symbol
718.082	-1.35264	1.67361e-19	1.47431e-18	ENSECAG00000023406	None	None
17475.2	-8.75017	1.70339e-19	1.49984e-18	ENSECAG00000029761	None	None
2761.24	-1.86481	1.72025e-19	1.51398e-18	ENSECAG00000008173	HSD17B11	hydroxysteroid 17-beta dehydrogenase 11 [Source:VGNC Symbol
1136.5	-1.32146	1.77068e-19	1.55763e-18	ENSECAG00000002814	TOB1	transducer of ERBB2, 1 [Source:VGNC Symbol
111.402	-2.90509	1.86677e-19	1.64063e-18	ENSECAG00000001463	FKBPL	FKBP prolyl isomerase like [Source:VGNC Symbol
996.304	-1.17686	1.91896e-19	1.68492e-18	ENSECAG00000012107	CDIPT	CDP-diacylglycerol--inositol 3-phosphatidyltransferase [Source:VGNC Symbol
272.407	-2.00712	1.97415e-19	1.73257e-18	ENSECAG00000038860	GTF2H5	general transcription factor IIH subunit 5 [Source:HGNC Symbol
341.773	-2.75119	2.1607e-19	1.89363e-18	ENSECAG00000009809	ENDOG	endonuclease G [Source:VGNC Symbol
978.193	-1.94297	2.21668e-19	1.94089e-18	ENSECAG00000038022	None	None
264.994	-2.41524	2.25042e-19	1.96951e-18	ENSECAG00000006658	FKBP11	FKBP prolyl isomerase 11 [Source:VGNC Symbol
1256.38	-1.0198	2.29855e-19	2.0107e-18	ENSECAG00000016724	PSMC2	proteasome 26S subunit, ATPase 2 [Source:VGNC Symbol
356.495	-1.47602	2.46843e-19	2.15329e-18	ENSECAG00000021199	SYS1	SYS1 golgi trafficking protein [Source:VGNC Symbol
934.937	-1.12663	2.47922e-19	2.16169e-18	ENSECAG00000012365	VDAC1	voltage dependent anion channel 1 [Source:VGNC Symbol
414.834	-2.66335	2.7795e-19	2.41903e-18	ENSECAG00000026858	MGMT	O-6-methylguanine-DNA methyltransferase [Source:VGNC Symbol
433.15	-1.54974	2.80185e-19	2.43622e-18	ENSECAG00000020907	None	None
149.199	-1.58339	2.84783e-19	2.47506e-18	ENSECAG00000023209	None	None
552.549	-1.81072	3.14126e-19	2.72755e-18	ENSECAG00000010538	HSD17B12	hydroxysteroid 17-beta dehydrogenase 12 [Source:VGNC Symbol
115.227	-2.17536	3.17834e-19	2.75848e-18	ENSECAG00000032378	TMEM42	transmembrane protein 42 [Source:HGNC Symbol
966.716	-1.36227	3.43492e-19	2.97978e-18	ENSECAG00000014761	LONP1	lon peptidase 1, mitochondrial [Source:VGNC Symbol
223.549	-2.28851	3.51739e-19	3.04851e-18	ENSECAG00000015525	BBS10	Bardet-Biedl syndrome 10 [Source:HGNC Symbol
2210.61	-1.91143	3.69988e-19	3.20372e-18	ENSECAG00000015581	TPI1	triosephosphate isomerase 1 [Source:VGNC Symbol
1717.22	-1.75366	3.75076e-19	3.24628e-18	ENSECAG00000031921	DAP	death associated protein [Source:HGNC Symbol
270.31	-1.93074	3.8518e-19	3.3322e-18	ENSECAG00000024613	GLRX	glutaredoxin [Source:VGNC Symbol
373.259	-1.38662	4.07078e-19	3.51678e-18	ENSECAG00000007495	MTX1	metaxin 1 [Source:VGNC Symbol
764.504	-1.52843	4.08421e-19	3.52676e-18	ENSECAG00000036666	SRPRB	SRP receptor subunit beta [Source:HGNC Symbol
36.9303	-6.50727	4.22137e-19	3.64018e-18	ENSECAG00000020045	HAPLN4	hyaluronan and proteoglycan link protein 4 [Source:VGNC Symbol
2073.43	-2.30239	4.22992e-19	3.64588e-18	ENSECAG00000010385	MET	MET proto-onco, receptor tyrosine kinase [Source:VGNC Symbol
52.9793	-9.4523	4.67549e-19	4.01886e-18	ENSECAG00000013401	CCDC198	coiled-coil domain containing 198 [Source:VGNC Symbol
1418.59	-1.61702	4.85298e-19	4.16953e-18	ENSECAG00000030211	ENSECAG00000030211	None
861.003	-1.18974	4.92931e-19	4.23317e-18	ENSECAG00000023917	ADCK2	aarF domain containing kinase 2 [Source:VGNC Symbol
1996.52	-1.70355	4.98212e-19	4.27657e-18	ENSECAG00000008452	CYB5R3	cytochrome b5 reductase 3 [Source:VGNC Symbol
507.326	-2.5035	5.30003e-19	4.54323e-18	ENSECAG00000009994	NUDT22	nudix hydrolase 22 [Source:VGNC Symbol
705.341	-1.45537	5.56408e-19	4.76522e-18	ENSECAG00000021492	None	None
246.523	-1.32821	5.65883e-19	4.84417e-18	ENSECAG00000036711	EMC8	ER membrane protein complex subunit 8 [Source:VGNC Symbol
813.187	-1.74066	5.69371e-19	4.8718e-18	ENSECAG00000015618	SF3B6	splicing factor 3b subunit 6 [Source:VGNC Symbol
149.248	-1.85486	5.71421e-19	4.88712e-18	ENSECAG00000015810	PCBD2	pterin-4 alpha-carbinolamine dehydratase 2 [Source:VGNC Symbol
2030.12	-1.55228	5.94055e-19	5.07608e-18	ENSECAG00000017741	SEC31A	SEC31 homolog A, COPII coat complex component [Source:VGNC Symbol
455.99	-1.52747	6.00876e-19	5.13048e-18	ENSECAG00000000402	NDUFS7	NADH:ubiquinone oxidoreductase core subunit S7 [Source:VGNC Symbol
58.3322	-9.5649	6.21326e-19	5.29946e-18	ENSECAG00000023360	KCNK10	potassium two pore domain channel subfamily K member 10 [Source:VGNC Symbol
174.136	-1.39813	6.4522e-19	5.50076e-18	ENSECAG00000023285	AKT1S1	AKT1 substrate 1 [Source:VGNC Symbol
516.997	-2.87172	6.59514e-19	5.62007e-18	ENSECAG00000022499	SEMA4G	semaphorin 4G [Source:VGNC Symbol
868.735	-1.49149	6.89644e-19	5.87151e-18	ENSECAG00000011023	ENSECAG00000011023	None
95.8769	-3.85227	7.16463e-19	6.09156e-18	ENSECAG00000022441	ESR1	estrogen receptor 1 [Source:VGNC Symbol
224.832	-1.48005	7.43944e-19	6.32235e-18	ENSECAG00000007577	SLC25A44	solute carrier family 25 member 44 [Source:VGNC Symbol
167.767	-2.35861	8.2284e-19	6.98021e-18	ENSECAG00000024992	HSD17B7	hydroxysteroid 17-beta dehydrogenase 7 [Source:VGNC Symbol
147.837	-1.82285	8.45406e-19	7.16517e-18	ENSECAG00000026975	ABHD1	abhydrolase domain containing 1 [Source:VGNC Symbol
102.629	-10.3985	8.63863e-19	7.315e-18	ENSECAG00000036839	None	None
1076.51	-1.91929	8.84913e-19	7.4865e-18	ENSECAG00000002732	MORF4L2	mortality factor 4 like 2 [Source:VGNC Symbol
657.37	-1.12208	8.95878e-19	7.57585e-18	ENSECAG00000016634	ENSECAG00000016634	None
930.439	-2.05644	8.96616e-19	7.57869e-18	ENSECAG00000015197	NCLN	nicalin [Source:VGNC Symbol
67.6905	-3.61434	9.17634e-19	7.74588e-18	ENSECAG00000010194	KHDRBS3	KH RNA binding domain containing, signal transduction associated 3 [Source:VGNC Symbol
490.464	-1.53299	9.5308e-19	8.03787e-18	ENSECAG00000011134	PRKAG1	protein kinase AMP-activated non-catalytic subunit gamma 1 [Source:VGNC Symbol
117.868	-2.01669	1.03482e-18	8.7233e-18	ENSECAG00000023744	FAIM	Fas apoptotic inhibitory molecule [Source:VGNC Symbol
47.4909	-9.29405	1.13633e-18	9.56611e-18	ENSECAG00000030175	ENSECAG00000030175	None
851.923	-1.85395	1.20934e-18	1.01716e-17	ENSECAG00000022663	MRPL28	mitochondrial ribosomal protein L28 [Source:VGNC Symbol
209.85	-2.3495	1.25507e-18	1.05515e-17	ENSECAG00000015490	SETD4	SET domain containing 4 [Source:VGNC Symbol
1672.29	-1.38034	1.32335e-18	1.11107e-17	ENSECAG00000006392	SEC63	SEC63 homolog, protein translocation regulator [Source:VGNC Symbol
394.68	-1.59401	1.36943e-18	1.14822e-17	ENSECAG00000015983	STX18	syntaxin 18 [Source:VGNC Symbol
403.507	-1.83741	1.47245e-18	1.23295e-17	ENSECAG00000024913	None	None
673.108	-1.75176	1.56199e-18	1.30502e-17	ENSECAG00000024195	BET1	Bet1 golgi vesicular membrane trafficking protein [Source:VGNC Symbol
2135.73	-1.99964	1.56883e-18	1.31014e-17	ENSECAG00000022051	GAPDH	glyceraldehyde-3-phosphate dehydrogenase [Source:NCBI gene (formerly Entrezgene)
151.212	-4.04819	1.58488e-18	1.32179e-17	ENSECAG00000021920	MYO15B	myosin XVB [Source:VGNC Symbol
4839.28	-2.36543	1.60824e-18	1.34068e-17	ENSECAG00000021518	SLX1A	None
327.418	-2.76079	1.86608e-18	1.55149e-17	ENSECAG00000013616	DSG2	desmoglein 2 [Source:VGNC Symbol
107.649	-1.60725	1.91845e-18	1.59433e-17	ENSECAG00000021482	TAF6L	TATA-box binding protein associated factor 6 like [Source:HGNC Symbol
281.187	-2.09498	2.07626e-18	1.72015e-17	ENSECAG00000010400	CLN5	CLN5 intracellular trafficking protein [Source:HGNC Symbol
78.5704	-1.83361	2.09056e-18	1.73123e-17	ENSECAG00000006497	SETD9	SET domain containing 9 [Source:VGNC Symbol
43.6166	-4.02138	2.16922e-18	1.79399e-17	ENSECAG00000011949	LGR5	leucine rich repeat containing G protein-coupled receptor 5 [Source:VGNC Symbol
81.6787	-10.7811	2.21899e-18	1.83436e-17	ENSECAG00000015882	SEBOX	SEBOX homeobox [Source:VGNC Symbol
976.247	-1.11809	2.22077e-18	1.83501e-17	ENSECAG00000035110	JTB	jumping translocation breakpoint [Source:HGNC Symbol
3602.16	-1.75962	2.25955e-18	1.86624e-17	ENSECAG00000030219	ENSECAG00000030219	None
31.0839	-5.6138	2.26836e-18	1.87269e-17	ENSECAG00000024094	ZPBP2	zona pellucida binding protein 2 [Source:VGNC Symbol
201.387	-1.59085	2.28738e-18	1.88757e-17	ENSECAG00000000364	PIN4	peptidylprolyl cis/trans isomerase, NIMA-interacting 4 [Source:VGNC Symbol
398.369	-3.27209	2.43344e-18	2.00634e-17	ENSECAG00000015867	PAQR3	progestin and adipoQ receptor family member 3 [Source:VGNC Symbol
113.623	-1.65477	2.8615e-18	2.35101e-17	ENSECAG00000015906	ENSECAG00000015906	None
122.934	-2.73246	2.92996e-18	2.40515e-17	ENSECAG00000030798	FIGN	fidgetin, microtubule severing factor [Source:HGNC Symbol
184.722	-1.56963	3.0175e-18	2.47593e-17	ENSECAG00000019004	MCAT	malonyl-CoA-acyl carrier protein transacylase [Source:VGNC Symbol
57.2959	-6.29789	3.13321e-18	2.56751e-17	ENSECAG00000030129	C2orf16	chromosome 2 open reading frame 16 [Source:HGNC Symbol
3195.69	-2.50541	3.26173e-18	2.67166e-17	ENSECAG00000000697	BLVRB	biliverdin reductase B [Source:VGNC Symbol
191.968	-2.23246	3.29738e-18	2.69968e-17	ENSECAG00000015000	FAM83G	family with sequence similarity 83 member G [Source:VGNC Symbol
780.229	-1.12861	3.42727e-18	2.80481e-17	ENSECAG00000006545	NSFL1C	NSFL1 cofactor [Source:VGNC Symbol
48.0074	-9.28043	3.5187e-18	2.87838e-17	ENSECAG00000030631	None	None
2086.74	-1.37089	3.54416e-18	2.89795e-17	ENSECAG00000024555	COPZ1	COPI coat complex subunit zeta 1 [Source:VGNC Symbol
183.911	-1.62634	3.57343e-18	2.9206e-17	ENSECAG00000011095	EEF1E1	eukaryotic translation elongation factor 1 epsilon 1 [Source:VGNC Symbol
561.781	-1.48276	3.69418e-18	3.01667e-17	ENSECAG00000014039	COX15	cytochrome c oxidase assembly homolog COX15 [Source:VGNC Symbol
698.358	-1.90492	3.69969e-18	3.01986e-17	ENSECAG00000007559	KIF16B	kinesin family member 16B [Source:VGNC Symbol
348.12	-5.94515	3.74851e-18	3.05725e-17	ENSECAG00000030782	None	None
913.246	-1.3199	3.80725e-18	3.10226e-17	ENSECAG00000014653	ATIC	5-aminoimidazole-4-carboxamide ribonucleotide formyltransferase/IMP cyclohydrolase [Source:VGNC Symbol
317.183	-2.01029	4.14625e-18	3.37024e-17	ENSECAG00000006273	PPIC	peptidylprolyl isomerase C [Source:VGNC Symbol
159.891	-1.49502	4.15132e-18	3.37238e-17	ENSECAG00000000224	BCS1L	BCS1 homolog, ubiquinol-cytochrome c reductase complex chaperone [Source:VGNC Symbol
2348.06	-2.59796	4.17296e-18	3.3885e-17	ENSECAG00000030271	None	None
93.4844	-4.22028	4.39973e-18	3.56956e-17	ENSECAG00000005039	CORIN	corin, serine peptidase [Source:VGNC Symbol
1837.99	-3.7218	4.70927e-18	3.81739e-17	ENSECAG00000023747	KYAT3	kynurenine aminotransferase 3 [Source:VGNC Symbol
77.5959	-2.73413	4.81393e-18	3.89887e-17	ENSECAG00000030491	None	None
470.215	-13.326	4.90044e-18	3.96722e-17	ENSECAG00000033603	None	None
45.4773	-9.9662	5.0598e-18	4.09271e-17	ENSECAG00000013280	AADACL3	arylacetamide deacetylase like 3 [Source:VGNC Symbol
365.605	-1.3113	5.33024e-18	4.3059e-17	ENSECAG00000020031	GUCD1	guanylyl cyclase domain containing 1 [Source:VGNC Symbol
606.409	-1.23372	5.48173e-18	4.42637e-17	ENSECAG00000022422	PARL	presenilin associated rhomboid like [Source:VGNC Symbol
1450.3	-2.36875	5.51798e-18	4.45373e-17	ENSECAG00000016077	NNT	nicotinamide nucleotide transhydrogenase [Source:VGNC Symbol
1522.55	-1.35758	5.52979e-18	4.46135e-17	ENSECAG00000033049	ENSECAG00000033049	None
95.4303	-1.84566	5.67024e-18	4.5727e-17	ENSECAG00000014741	OXNAD1	oxidoreductase NAD binding domain containing 1 [Source:VGNC Symbol
446.432	-1.89144	5.79461e-18	4.66499e-17	ENSECAG00000040504	None	None
190.668	-1.43616	5.84253e-18	4.69954e-17	ENSECAG00000011622	MTERF4	mitochondrial transcription termination factor 4 [Source:VGNC Symbol
215.055	-1.56541	5.93726e-18	4.77165e-17	ENSECAG00000003766	GADD45GIP1	GADD45G interacting protein 1 [Source:VGNC Symbol
75.5032	-8.81071	5.98068e-18	4.80244e-17	ENSECAG00000003385	CLEC1B	C-type lectin domain family 1 member B [Source:VGNC Symbol
138.341	-2.21116	6.5816e-18	5.27821e-17	ENSECAG00000007716	SAT2	spermidine/spermine N1-acetyltransferase family member 2 [Source:VGNC Symbol
688.895	-1.83207	6.72487e-18	5.3862e-17	ENSECAG00000019530	KRTCAP2	keratinocyte associated protein 2 [Source:VGNC Symbol
1788.56	-1.23997	7.73128e-18	6.18437e-17	ENSECAG00000007767	REEP5	receptor accessory protein 5 [Source:VGNC Symbol
722.589	-2.64577	7.81326e-18	6.24462e-17	ENSECAG00000007811	HYI	hydroxypyruvate isomerase (putative) [Source:VGNC Symbol
263.872	-2.92406	8.051e-18	6.42916e-17	ENSECAG00000010577	P2RY2	purinergic receptor P2Y2 [Source:VGNC Symbol
431.131	-1.59072	8.74126e-18	6.96853e-17	ENSECAG00000018364	None	None
316.616	-2.09689	8.76296e-18	6.97991e-17	ENSECAG00000018687	CPPED1	calcineurin like phosphoesterase domain containing 1 [Source:VGNC Symbol
59.1226	-4.06082	8.84459e-18	7.04194e-17	ENSECAG00000022978	CYP2W1	cytochrome P450 family 2 subfamily W member 1 [Source:VGNC Symbol
296.92	-1.44948	8.88903e-18	7.07433e-17	ENSECAG00000009146	MRPS16	mitochondrial ribosomal protein S16 [Source:VGNC Symbol
552.018	-1.04418	8.96296e-18	7.13015e-17	ENSECAG00000020120	PLAA	phospholipase A2 activating protein [Source:VGNC Symbol
617.448	-1.51185	9.25671e-18	7.36071e-17	ENSECAG00000020869	FGFR4	fibroblast growth factor receptor 4 [Source:VGNC Symbol
27.04	-9.19162	9.76593e-18	7.7525e-17	ENSECAG00000010202	NEUROG1	neurogenin 1 [Source:HGNC Symbol
1038.76	-1.44743	1.01454e-17	8.04771e-17	ENSECAG00000016254	PSMB6	proteasome 20S subunit beta 6 [Source:VGNC Symbol
14558.1	-9.83503	1.01464e-17	8.04771e-17	ENSECAG00000034516	None	None
57.3856	-7.55295	1.01734e-17	8.06573e-17	ENSECAG00000003602	SLC26A7	solute carrier family 26 member 7 [Source:VGNC Symbol
1450.77	-7.91513	1.02785e-17	8.14562e-17	ENSECAG00000009107	ENPEP	glutamyl aminopeptidase [Source:VGNC Symbol
306.595	-1.35393	1.04345e-17	8.26228e-17	ENSECAG00000040181	None	None
3029.43	-2.01849	1.05533e-17	8.34936e-17	ENSECAG00000014846	ACO1	aconitase 1 [Source:VGNC Symbol
475.993	-1.83008	1.11207e-17	8.78346e-17	ENSECAG00000019354	GMPPB	GDP-mannose pyrophosphorylase B [Source:VGNC Symbol
56.1727	-4.507	1.11331e-17	8.78953e-17	ENSECAG00000004962	RIPOR3	RIPOR family member 3 [Source:VGNC Symbol
1093.44	-1.121	1.12651e-17	8.89001e-17	ENSECAG00000009275	AARSD1	alanyl-tRNA synthetase domain containing 1 [Source:HGNC Symbol
622.608	-1.97075	1.19893e-17	9.45758e-17	ENSECAG00000009501	DAAM2	dishevelled associated activator of morphosis 2 [Source:VGNC Symbol
218.429	-1.60094	1.22434e-17	9.65396e-17	ENSECAG00000008289	ODR4	odr-4 GPCR localization factor homolog [Source:VGNC Symbol
163.423	-1.58254	1.23699e-17	9.74956e-17	ENSECAG00000023651	SLC18B1	solute carrier family 18 member B1 [Source:VGNC Symbol
355.533	-1.28664	1.26002e-17	9.92277e-17	ENSECAG00000040238	RRP36	ribosomal RNA processing 36 [Source:HGNC Symbol
158.489	-1.5895	1.3803e-17	1.08654e-16	ENSECAG00000019713	SRM	spermidine synthase [Source:VGNC Symbol
598.434	-1.87958	1.47845e-17	1.16186e-16	ENSECAG00000016199	TXNDC15	thioredoxin domain containing 15 [Source:VGNC Symbol
600.425	-2.26711	1.56864e-17	1.23068e-16	ENSECAG00000021092	KLF15	KLF transcription factor 15 [Source:VGNC Symbol
173.186	-4.16815	1.63901e-17	1.28375e-16	ENSECAG00000009559	INSC	INSC spindle orientation adaptor protein [Source:VGNC Symbol
1125.81	-2.35629	1.6658e-17	1.30418e-16	ENSECAG00000005305	BACE2	beta-secretase 2 [Source:VGNC Symbol
372.811	-1.57091	1.71743e-17	1.34349e-16	ENSECAG00000014366	None	None
331.322	-1.94175	1.73087e-17	1.35344e-16	ENSECAG00000016378	ABCB6	ATP binding cassette subfamily B member 6 [Source:VGNC Symbol
290.109	-1.60235	1.7398e-17	1.35985e-16	ENSECAG00000033153	None	None
189.646	-1.34896	1.93204e-17	1.50698e-16	ENSECAG00000006601	NEU3	neuraminidase 3 [Source:VGNC Symbol
44.0423	-6.08172	2.00577e-17	1.56383e-16	ENSECAG00000015848	HHIPL2	HHIP like 2 [Source:VGNC Symbol
1684.9	-1.90787	2.15807e-17	1.68049e-16	ENSECAG00000019365	RXRA	retinoid X receptor alpha [Source:VGNC Symbol
44.0386	-4.77427	2.2369e-17	1.74043e-16	ENSECAG00000031963	ADGRB1	adhesion G protein-coupled receptor B1 [Source:HGNC Symbol
279.801	-1.31449	2.27652e-17	1.77052e-16	ENSECAG00000024659	PRRC1	proline rich coiled-coil 1 [Source:VGNC Symbol
355.495	-1.58467	2.30934e-17	1.7953e-16	ENSECAG00000032139	None	None
282.142	-1.7262	2.41576e-17	1.87339e-16	ENSECAG00000022309	DGKQ	diacylglycerol kinase theta [Source:VGNC Symbol
1458.46	-1.03727	2.45085e-17	1.89903e-16	ENSECAG00000023185	PSMC5	proteasome 26S subunit, ATPase 5 [Source:VGNC Symbol
1285.86	-1.12314	2.63973e-17	2.04033e-16	ENSECAG00000010689	TMEM214	transmembrane protein 214 [Source:VGNC Symbol
401.341	-2.03029	2.66894e-17	2.06206e-16	ENSECAG00000011565	GMPPA	GDP-mannose pyrophosphorylase A [Source:VGNC Symbol
[truncated: 7,000 more rows]

## Sheet: C_HvsLR_ List of DEGs
baseMean	log2FoldChange	pvalue	padj	Ensembl	Gene symbol	Description
[truncated: 7,882 more rows]
