# Supplementary material for: In search of epigenetic hallmarks of different tissues: an integrative omics study of horse liver, lung, and heart
Source: Mamm Genome. 2024 Aug 14;35(4):600–20. doi: 10.1007/s00335-024-10057-0 (PMC11522055; doi:10.1007/s00335-024-10057-0)
Supplement: Supplementary file 13 — Supplementary Material 13: Table S13. Overrepresentation test in GO biological processes for methylation-related genes in heart vs. liver (A), lung vs. heart (B), and lung vs. liver (C) comparison. [file 335_2024_10057_MOESM13_ESM.xlsx]

## Sheet: A_LvsH_BP terms
Enrichment FDR	nGenes	Pathway Genes	Fold Enrichment	Pathway	Genes
1.75737e-36	725	1479	1.48608	GO:0006928 movement of cell or subcellular component	WAS EPHA5 SEMA6C LOC106781824 ITGA6 BICDL1 TTC21A CEND1 EPHB6 ZBBX EFHC1 CCL28 IFT140 TMSB4X SRGAP3 DAB1 IFT57 ITGA7 UNC5D NSMF ACTC1 DNAI2 ROBO3 WWC1 TEKT4 TNS1 NRCAM PHACTR1 LGALS8 EFHC2 CRKL ROBO1 CXCL16 MBNL3 KLC3 CCDC65 WIPF3 CCL4 ITGB2 SLAMF8 TTC30B PGF LOC100063059 KIF28 FAM110C PRKX PLXNA1 NDRG4 KITLG SCN1B SMPD3 DOCK10 JAML HOXA2 HOXA5 DNAH1 KIF5B PTN PDPK1 GPNMB RSPH9 FN1 SLIRP KIF3C DN…
1.75737e-36	1894	4595	1.24959	GO:0051179 localization	SEMA6C SGIP1 LOC106781824 TMEM79 TIMM50 WDFY4 ITGA6 SLC19A1 WIPI1 SHISA9 BICDL1 BACE2 PACS2 TTC21A RAB11FIP4 SLC39A10 INSIG2 CEND1 SLC35F3 SLC28A1 UNC93B1 MIPEP LAMP3 GRIP1 SLC39A14 EFHC1 CCL28 TANGO2 PARD3B LOC100630401 GPR107 ARL5C IFT140 BIN2 ARHGAP25 TMSB4X COG5 SRGAP3 FLVCR2 MCTP1 RAB27A SYT6 CCDC186 TRAM2 LOC100067561 METRN SYTL5 DAB1 IFT57 FAM91A1 OPHN1 BICD1 ITGA7 SYTL3 NSMF MRAP OLFML1 P…
7.09214e-31	1751	4282	1.23969	GO:0016043 cellular component organization	EPHA5 SEMA6C SGIP1 TIMM50 WIPI1 SPACA3 RILPL1 TTC21A PTCD2 TPPP3 EPHB6 GEMIN2 AUNIP MIPEP COL17A1 LDLRAD4 SAXO2 BCL11A EFHC1 ATL1 TANGO2 RAD54L PARD3B IFT140 BIN2 ARHGAP25 TMSB4X WASF2 RHPN2 PHIP TRAM2 TPM3 RUFY4 IFT57 FAM91A1 OPHN1 BICD1 UQCC1 PDS5A UNC5D CCDC13 PAM16 ACTC1 FIS1 ARHGAP28 GDAP1 DNAI2 CACNB2 ROBO3 TPM2 LOC100072302 EPB41L3 ZDHHC2 TEKT4 NRCAM TPM1 PHACTR1 REEP4 FGD4 OXA1L TNNT1 PAF…
2.4328e-28	1697	4171	1.23343	GO:0032502 developmental process	HNF4G SYNE4 EPHA5 SEMA6C LOC111774802 MITF GFI1 CEND1 EPHB6 MYL2 BCL11A THBS1 PHIP DAB1 CAP2 STYK1 UNC5D SRC NSMF RBFOX1 PECR HOXB7 SPRY1 ROBO3 SOX5 WWC1 GCM1 ZDHHC2 CD3E TNFRSF11A NRCAM LGALS8 RBPMS2 TNNT1 IRX2 PAFAH2 SDK1 EFHC2 KRT15 ROBO1 OSR2 SIX2 TACC2 COL13A1 NR2F1 KRT80 CDH24 ETV3 CYB5R4 KRT7 DEUP1 FOLR1 TENM3 KIAA1522 M1AP MSX1 NRAP TMEM176A BMP1 TNNT2 MEF2B LCK ELF5 SIPA1L3 SLAMF8 PDLIM4…
6.98151e-27	1770	4400	1.21953	GO:0071840 cellular component organization or biogenesis	EPHA5 SEMA6C SGIP1 TIMM50 WIPI1 SPACA3 RILPL1 TTC21A PTCD2 TPPP3 EPHB6 GEMIN2 AUNIP MIPEP COL17A1 LDLRAD4 SAXO2 BCL11A EFHC1 ATL1 TANGO2 RAD54L PARD3B IFT140 BIN2 ARHGAP25 TMSB4X LOC100629745 WASF2 RHPN2 PHIP TRAM2 TPM3 RUFY4 IFT57 FAM91A1 OPHN1 BICD1 UQCC1 PDS5A UNC5D CCDC13 PAM16 ACTC1 FIS1 ARHGAP28 GDAP1 DNAI2 CACNB2 ROBO3 TPM2 LOC100072302 EPB41L3 ZDHHC2 TEKT4 NRCAM TPM1 PHACTR1 REEP4 FGD4 OX…
3.41484e-26	623	1313	1.43845	GO:0040011 locomotion	EPHA5 SEMA6C LOC106781824 ITGA6 CEND1 EPHB6 EFHC1 CCL28 TMSB4X SRGAP3 DAB1 ITGA7 UNC5D NSMF ROBO3 WWC1 TEKT4 TNS1 NRCAM PHACTR1 LGALS8 EFHC2 CRKL ROBO1 CXCL16 MBNL3 CCDC65 CCL4 ITGB2 SLAMF8 PGF LOC100063059 FAM110C PRKX PLXNA1 NDRG4 KITLG SCN1B SMPD3 WAS DOCK10 JAML HOXA2 HOXA5 DNAH1 PTN PDPK1 GPNMB FN1 SLIRP DNAI3 EMB FOXC2 CSF1R RET CCRL2 ASTN2 TNF CCR2 CCR3 FAM83H NDN CCR1 GPR15 PTGDR2 MYD88 F…
4.00197e-26	1590	3910	1.2328	GO:0048856 anatomical structure development	HNF4G SYNE4 EPHA5 SEMA6C GFI1 CEND1 EPHB6 MYL2 BCL11A THBS1 PHIP DAB1 CAP2 UNC5D SRC NSMF RBFOX1 HOXB7 SPRY1 ROBO3 SOX5 GCM1 CD3E TNFRSF11A NRCAM LGALS8 RBPMS2 TNNT1 IRX2 PAFAH2 SDK1 EFHC2 KRT15 ROBO1 OSR2 SIX2 TACC2 COL13A1 NR2F1 KRT80 CDH24 CYB5R4 KRT7 DEUP1 TENM3 MSX1 NRAP TMEM176A BMP1 TNNT2 LCK SIPA1L3 SLAMF8 PDLIM4 TENM2 LDB3 NTF3 HES6 CDC42EP5 PGF CEBPA TIAM1 EPOP BVES KRT85 PRKX PLXNA1 FG…
9.6015e-26	572	1190	1.45721	GO:0048870 cell motility	SEMA6C LOC106781824 ITGA6 CEND1 EFHC1 CCL28 TMSB4X SRGAP3 DAB1 ITGA7 NSMF WWC1 TEKT4 TNS1 PHACTR1 LGALS8 EFHC2 CRKL CXCL16 MBNL3 CCDC65 CCL4 ITGB2 SLAMF8 PGF LOC100063059 FAM110C PRKX PLXNA1 NDRG4 KITLG SMPD3 WAS DOCK10 JAML HOXA5 DNAH1 PTN PDPK1 GPNMB FN1 SLIRP DNAI3 FOXC2 CSF1R RET ASTN2 TNF CCR2 FAM83H NDN CCR1 GPR15 MYD88 FAT3 TRIP6 CFAP157 FLRT3 L1CAM F2RL1 ATP2B4 ADIPOQ CD9 C3AR1 POMGNT2 IR…
9.6015e-26	572	1190	1.45721	GO:0051674 localization of cell	SEMA6C LOC106781824 ITGA6 CEND1 EFHC1 CCL28 TMSB4X SRGAP3 DAB1 ITGA7 NSMF WWC1 TEKT4 TNS1 PHACTR1 LGALS8 EFHC2 CRKL CXCL16 MBNL3 CCDC65 CCL4 ITGB2 SLAMF8 PGF LOC100063059 FAM110C PRKX PLXNA1 NDRG4 KITLG SMPD3 WAS DOCK10 JAML HOXA5 DNAH1 PTN PDPK1 GPNMB FN1 SLIRP DNAI3 FOXC2 CSF1R RET ASTN2 TNF CCR2 FAM83H NDN CCR1 GPR15 MYD88 FAT3 TRIP6 CFAP157 FLRT3 L1CAM F2RL1 ATP2B4 ADIPOQ CD9 C3AR1 POMGNT2 IR…
1.3485e-25	1079	2517	1.2996	GO:0065008 regulation of biological quality	DMXL2 SEMA6C LOC106781824 SHISA9 BACE2 C5AR1 EDN3 SLC39A10 GRIP1 SLC39A14 TMSB4X MCTP1 PHIP AKR1D1 SRC ARHGAP28 PTGER3 LOC100072302 TNFRSF11A CACNA1G ATP6V0A4 CA2 POMC FRRS1L TENT5C AKAP9 PIEZO1 SLC39A4 LNPEP GCK TRPV6 FBXW7 KCNK2 DLG4 KCTD7 ZCCHC17 CRHR2 ACOXL TXNRD2 CDC42EP5 LOC100630858 BVES FGD1 MPC2 GOT1 ACVR2A KITLG SCN1B SMPD3 TMPRSS3 BOK WAS F13B PLCG2 GLRX3 RICTOR DGKB IKBKE STXBP5 HOXA5…
1.37784e-25	823	1837	1.3582	GO:0032879 regulation of localization	SEMA6C SHISA9 TMSB4X SRGAP3 MCTP1 RAB27A SYT6 LOC100067561 METRN OPHN1 BICD1 NSMF OLFML1 ATPSCKMT CACNB2 PTGER3 DPP6 CACNA1G POMC AZIN1 CXCL16 AKAP9 SYT7 MBNL3 GCK CCDC65 AZIN2 FGF12 TAX1BP3 KCTD7 PGF TRIM6 ARFGAP1 FAM110C PRKX PLXNA1 MPC2 NDRG4 KITLG SCN1B SMPD3 BOK WAS PLCG2 IKBKE DOCK10 STXBP5 KCNH1 PTPN6 KIF5B PTN TRIB3 PDPK1 HTR1B GPNMB FN1 NEDD4L DNAI3 SCN5A FOXC2 SGIP1 CSF1R LATS1 RASGRF2 …
2.32438e-25	1765	4417	1.21141	GO:0048518 positive regulation of biological process	HNF4G EPHA5 SEMA6C RET TRIP6 ERBIN C5AR1 LPIN2 SLC39A10 FAM168A TPPP3 EPHB6 DEPDC1B TLR7 NCOA2 FAF1 CCL28 HIPK2 LOC100057176 WASF2 RAB27A LOC100067561 METRN RUFY4 BTNL2 BICD1 ZNF296 BTNL9 CD86 BIRC3 NSMF DAPK3 ATPSCKMT MALT1 SOX5 PLAC8A TNFRSF11A TGFB3 CADM1 NLRP3 CACNA1G STAP1 BAX AZIN1 PIK3R6 KLRK1 LY96 CRKL CXCL16 NR2F1 LTBP2 PDE2A TENT5C AKAP9 EDAR DIABLO NEK10 PARM1 DNAJB2 BTC MEF2B LOC10006…
7.4985e-25	828	1859	1.35028	GO:0051239 regulation of multicellular organismal process	SEMA6C GFI1 TLR7 THBS1 BTNL2 BTNL9 SOX5 WWC1 PTGER3 TNFRSF11A POMC TMEM176A SLAMF8 MOG LOC102149205 HES6 PGF TIAM1 PRKX ACVR2A KITLG SCN1B SMPD3 DCT PLCG2 FGL2 LRP2 HOXA5 PTPN6 PTCH2 NIN PTN PDPK1 GPNMB FN1 TP73 SCN5A NPPC FOXC2 CSF1R TMEM119 PTGES SUCO RET TNF CCR3 TERT FKBPL GPR171 CCR1 NKX3-1 TSPAN12 PTGDR2 MYD88 HEG1 TLR6 FLRT3 HOXB3 KIFAP3 F2RL1 LRRN1 ATP2B4 ADIPOQ LAG3 GHR CD9 S1PR3 KCNA5 K…
1.36878e-24	802	1794	1.35527	GO:0035556 intracellular signal transduction	BCL2A1 PLEKHG7 RAPGEF5 RASGRF2 LOC106781824 TRIP6 NUAK1 ERBIN RHNO1 RGL3 PRKCA MAPK8IP1 TLR7 SPRED1 HIPK2 ARHGAP25 CDC6 CAP2 ARHGAP19 SRC DAPK3 ARHGAP28 SPRY1 WWC1 CLNK NLRP3 BAX RAPGEFL1 PIK3R6 CRKL PDE2A RCAN3 EDAR DIABLO RASGEF1B PLCB2 NEK10 MBNL3 TICRR LAMTOR1 CCL4 USP28 TAX1BP3 ARHGDIG TMEM117 CDC42EP5 TIAM1 TRIM6 LOC100063059 ARFGAP1 NDRG4 CNKSR2 KITLG SMPD3 BOK WAS RTKN2 PLCG2 MRE11 RICTOR…
1.47687e-23	1498	3699	1.22772	GO:0048519 negative regulation of biological process	SEMA6C RHNO1 INSIG2 LDLRAD4 BCL11A SERPINB10 SPRED1 THBS1 ARHGAP25 TMSB4X LOC100057176 CDC6 SRGAP3 RHPN2 OPHN1 SRC CCDC13 CD86 RCOR1 BIRC3 PLCD4 ARHGAP28 SPRY1 WWC1 PTGER3 SPI2 RBPMS2 NLRP3 RFFL N4BP2L2 MLIP PARPBP PEG3 AZIN1 PMEPA1 NR2F1 CDKN2B LTBP2 PDE2A TENT5C CYB5R4 LOC100052045 MBNL3 TICRR SFMBT2 TMEM176A LAMTOR1 PKIB AZIN2 SCMH1 USP28 SPHK1 SERPINB5 TAX1BP3 NTF3 ZCCHC17 DNMT3A UBASH3A LOC1…
1.17248e-22	860	1970	1.32344	GO:0070887 cellular response to chemical stimulus	SHCBP1 LOC106781824 ERBIN GNAL LPIN2 INSIG2 IL15RA LDLRAD4 NCOA2 CCL28 DNAJC10 SYT6 ITGA7 SRC CD86 LOC100069576 OLFML1 SPRY1 IFNGR2 TNFRSF11A LOC100056988 TGFB3 HIF1A KLHL15 LY96 PMEPA1 TWSG1 CXCL16 CPNE2 DIABLO SYT7 ATF6 CCL4 SPHK1 SLAMF8 NTF3 PGF PIK3R3 LOC100630858 LOC100063059 HNF4G MPC2 GOT1 ACVR2A SMPD3 IL18RAP MTSS2 ETV5 BOK WAS PLCG2 DENND4C PMM1 BACH1 IKBKE PALS1 JAML KCNH1 LRP2 HOXA2 GN…
1.84355e-22	1204	2903	1.25734	GO:0048731 system development	EPHA5 SEMA6C GFI1 CEND1 EPHB6 MYL2 BCL11A THBS1 DAB1 UNC5D SRC NSMF RBFOX1 ROBO3 SOX5 GCM1 CD3E TNFRSF11A NRCAM LGALS8 IRX2 PAFAH2 SDK1 EFHC2 ROBO1 OSR2 SIX2 TACC2 COL13A1 TENM3 NRAP TMEM176A LCK SLAMF8 PDLIM4 TENM2 LDB3 NTF3 HES6 PGF CEBPA TIAM1 EPOP BVES PRKX PLXNA1 CIAPIN1 NDRG4 ACVR2A KITLG SCN1B SMPD3 RTKN2 DCT PLCG2 SLC2A1 CNTN5 PALS1 FGL2 SDHA LRP2 HOXA2 HOXA5 PTPN6 DDX6 HOXA6 NIN TRAF3IP2…
3.81279e-22	192	314	1.85372	GO:0006091 generation of precursor metabolites and energy	OGDHL METRN ATPSCKMT ENO3 GYS1 GCK UQCR10 COX5A IDH3B DLST SDHA NDUFS7 HMGCS2 DLD CAVIN3 GPD1 ATP5MF ETFA NHLRC1 ALDOA IRS2 SIRT3 GAPDHS DDIT4 WDR93 UQCRFS1 EPM2AIP1 PGAM2 GYG2 TKT PHKG1 NR1D1 PHLDA2 IDH2 PPP1R3F IL10RB IRS1 PKM COX5B COQ9 AKT2 CYP1A2 FDX2 POR SLC25A12 ATP5PO NDUFS2 PPARGC1A PINK1 ENOX2 DHTKD1 EP300 TYRP1 ATP5PD CDK1 DNAJC30 UQCRB PFKFB2 NDUFV2 NDUFB8 IGF1 NDUFS8 IFNAR1 HK1 AGL T…
6.784e-22	837	1919	1.32228	GO:0007166 cell surface receptor signaling pathway	BCL2A1 SHCBP1 EPHA5 PTCH2 SEMA6C NPR1 RET FZD10 ITGA6 DEDD2 C5AR1 SLC39A10 LOC100051526 IL15RA EPHB6 DEPDC1B SORBS2 ADAM10 LDLRAD4 TCF7 HIPK2 ANKS1B BTNL2 GUCY2D STYK1 ITGA7 BTNL9 SRC CD86 LOC100069576 MALT1 SPRY1 CD3E IFNGR2 TNFRSF11A CLNK TGFB3 SHC4 RFFL STAP1 BAX LY96 FRRS1L PMEPA1 TWSG1 LEF1 BTC LOC100062789 CD28 CCL4 ITGB2 LCK MOG NTF3 LOC102149205 TRDC PGF UBASH3A TMIGD3 PIK3R3 LOC100063059…
7.72348e-22	900	2088	1.30673	GO:0006793 phosphorus metabolic process	EPHA5 PIGN NPR1 RET NUAK1 PGAP4 RRM2B PRKCA EPHB6 PPM1J LDLRAD4 PAPSS2 UHMK1 HIPK2 GFPT2 PFKFB2 CDK19 PIGA AK7 METRN HDHD5 GUCY2D ATP5F1D AK5 ATPSCKMT SGPP1 SPRY1 THTPA TGFB3 PPP6R1 CISH PIK3R6 PMEPA1 AK4 CDKN2B PDE2A CCNF ENG AKAP9 ENO3 PEMT NEK10 GCK PKIB BTC MLYCD ENTPD8 SPHK1 NTF3 PGF PIK3R3 PRKX PFKFB1 MPC2 DUSP13 GDA SGMS1 ACVR2A KITLG SPEG SMPD3 WDFY2 DGKH DLST PLCG2 MRE11 RICTOR IKBKE TOP…
1.19527e-21	892	2070	1.30637	GO:0006796 phosphate-containing compound metabolic process	EPHA5 PIGN NPR1 RET NUAK1 PGAP4 RRM2B PRKCA EPHB6 PPM1J LDLRAD4 PAPSS2 HIPK2 GFPT2 PFKFB2 CDK19 PIGA AK7 METRN HDHD5 GUCY2D ATP5F1D AK5 ATPSCKMT SGPP1 SPRY1 THTPA TGFB3 PPP6R1 CISH PIK3R6 PMEPA1 AK4 CDKN2B PDE2A CCNF ENG AKAP9 ENO3 PEMT NEK10 GCK PKIB BTC MLYCD ENTPD8 SPHK1 NTF3 PGF PIK3R3 PRKX PFKFB1 MPC2 DUSP13 GDA SGMS1 ACVR2A KITLG SPEG SMPD3 WDFY2 DGKH DLST PLCG2 MRE11 RICTOR IKBKE TOP1 MTMR…
1.19527e-21	145	218	2.01643	GO:0015980 energy derivation by oxidation of organic compounds	OGDHL METRN ATPSCKMT GYS1 UQCR10 COX5A IDH3B DLST SDHA NDUFS7 DLD CAVIN3 GPD1 ATP5MF ETFA NHLRC1 IRS2 SIRT3 UQCRFS1 EPM2AIP1 GYG2 PHKG1 NR1D1 PHLDA2 IDH2 PPP1R3F IL10RB IRS1 COX5B COQ9 AKT2 CYP1A2 SLC25A12 ATP5PO NDUFS2 PPARGC1A PINK1 DHTKD1 ATP5PD CDK1 DNAJC30 UQCRB NDUFV2 NDUFB8 IGF1 NDUFS8 IFNAR1 AGL TAFAZZIN PPP1R3B SUCLA2 COX7A1 COX4I1 TRPV4 SDHB PASK ATP5F1D COX7A2 PRKAG2 ENPP1 PPP1R3C LEPR…
1.19527e-21	1923	4937	1.18083	GO:0032501 multicellular organismal process	EPHA5 SEMA6C GNAL SPACA3 EDN3 GFI1 CEND1 EPHB6 MYL2 TLR7 BCL11A THBS1 TPM3 DAB1 BTNL2 BTNL9 UNC5D SRC NSMF RBFOX1 ACTC1 HOXB7 ROBO3 SOX5 TPM2 WWC1 GCM1 PTGER3 CD3E TNFRSF11A NRCAM TPM1 LGALS8 CACNA1G TNNT1 IRX2 PAFAH2 POMC SDK1 EFHC2 MYOM2 ROBO1 OSR2 SIX2 TACC2 COL13A1 KRT80 CYB5R4 KRT7 FOLR1 TENM3 M1AP MSX1 NRAP TMEM176A BMP1 LNPEP TNNT2 LCK SLAMF8 PDLIM4 TENM2 MOG LDB3 NTF3 LOC102149205 HES6 PG…
1.19527e-21	1142	2747	1.26032	GO:0048583 regulation of response to stimulus	SEMA6C TRIP6 ERBIN SHISA9 C5AR1 SLC39A10 FAM168A LOC100051526 INSIG2 MAPK8IP1 DEPDC1B UNC93B1 TLR7 LDLRAD4 SPRED1 ARHGAP25 LOC100057176 BTNL2 ITGA7 BTNL9 ARHGAP19 SRC MRAP ARHGAP28 MALT1 SPRY1 WWC1 TGFB3 CADM1 NLRP3 RFFL STAP1 PARPBP PIK3R6 KLRK1 LY96 CRKL FRRS1L PMEPA1 TLR2 TWSG1 PDE2A EDAR NEK10 LAMTOR1 PARG BTC LOC100062789 CD28 CCL4 LCK MOG LOC102149205 TRDC PGF UBASH3A TRIM6 LOC100063059 CD1…
2.7847e-21	1589	3996	1.20551	GO:0048522 positive regulation of cellular process	HNF4G EPHA5 SEMA6C RET TRIP6 ERBIN LPIN2 SLC39A10 FAM168A TPPP3 EPHB6 DEPDC1B NCOA2 FAF1 CCL28 HIPK2 WASF2 RAB27A LOC100067561 METRN RUFY4 BICD1 ZNF296 CD86 BIRC3 NSMF DAPK3 ATPSCKMT SOX5 PLAC8A TGFB3 CADM1 NLRP3 CACNA1G STAP1 BAX AZIN1 PIK3R6 KLRK1 LY96 CRKL CXCL16 NR2F1 AKAP9 EDAR DIABLO NEK10 PARM1 DNAJB2 BTC MEF2B LOC100062789 MLYCD CD28 CCL4 AZIN2 SLAIN1 CRTC3 NTF3 CRHR2 TRDC CDC42EP5 PGF BC…
4.46809e-21	449	926	1.46997	GO:0007155 cell adhesion	LOC100065833 ITGA6 CCL28 PARD3B LOC100067561 ITGA7 SRC CD86 ROBO3 NINJ1 NRCAM SDK1 ROBO1 COL13A1 LOC102148257 CDH24 FOLR1 TENM3 CDH15 CD28 ITGB2 LOC100066419 DLG4 TENM2 LOC100066276 LOC100062855 LOC100066363 PRKX KITLG FGL2 ICAM2 JAML PTPN6 GPNMB FN1 NLGN4X LPXN EMB FOXC2 RET TNF FAT3 NUAK1 CD80 FLRT3 KIFAP3 L1CAM ADIPOQ LAG3 CD9 AMIGO1 VIT DNAJA3 CXCR4 DMP1 CX3CR1 CCR7 RASA1 HOXA7 CARD11 NEDD9 M…
4.61777e-21	1328	3270	1.23118	GO:0007275 multicellular organism development	EPHA5 SEMA6C GFI1 CEND1 EPHB6 MYL2 BCL11A THBS1 DAB1 UNC5D SRC NSMF RBFOX1 HOXB7 ROBO3 SOX5 GCM1 CD3E TNFRSF11A NRCAM LGALS8 IRX2 PAFAH2 SDK1 EFHC2 ROBO1 OSR2 SIX2 TACC2 COL13A1 CYB5R4 TENM3 MSX1 NRAP TMEM176A BMP1 LCK SLAMF8 PDLIM4 TENM2 LDB3 NTF3 HES6 PGF CEBPA TIAM1 EPOP BVES PRKX PLXNA1 CIAPIN1 NDRG4 WRN ACVR2A KITLG SCN1B SMPD3 RTKN2 DCT PLCG2 SLC2A1 RICTOR CNTN5 PALS1 TOP1 FGL2 SDHA LRP2 HO…
4.89259e-21	367	725	1.53462	GO:0051270 regulation of cellular component movement	SEMA6C TMSB4X SRGAP3 NSMF CXCL16 MBNL3 CCDC65 PGF FAM110C PRKX PLXNA1 NDRG4 KITLG SMPD3 WAS DOCK10 PTN PDPK1 GPNMB FN1 DNAI3 SCN5A FOXC2 CSF1R RET TNF CCR2 FAM83H CCR1 ITGA6 MYD88 TRIP6 F2RL1 ATP2B4 ADIPOQ CD9 C3AR1 IRS2 F2R MMP28 TGFBR1 DNAH11 CCR7 CCR6 ARF6 MITF HOXA7 GJA1 NEDD9 PLEKHG3 C5AR1 MCU C5AR2 RNF41 ADAM9 CLDN4 PIN1 CCL20 PRKCA RYR2 PIK3CD BIN1 PHLDA2 PTPRC PLAU SHTN1 CLDN3 GAS2L2 DSC2…
5.55195e-21	496	1045	1.43892	GO:0016477 cell migration	SEMA6C LOC106781824 ITGA6 CEND1 CCL28 TMSB4X SRGAP3 DAB1 ITGA7 NSMF WWC1 TNS1 LGALS8 CRKL CXCL16 MBNL3 CCL4 ITGB2 SLAMF8 PGF LOC100063059 FAM110C PRKX PLXNA1 NDRG4 KITLG SMPD3 DOCK10 JAML HOXA5 PTN PDPK1 GPNMB FN1 DNAI3 FOXC2 CSF1R RET ASTN2 TNF CCR2 FAM83H NDN CCR1 GPR15 MYD88 FAT3 TRIP6 FLRT3 L1CAM F2RL1 ATP2B4 ADIPOQ CD9 C3AR1 POMGNT2 IRS2 NANOS1 F2R MMP28 HRH1 TGFBR1 CCR7 CCR6 ARF6 MITF HOXA7…
2.03631e-20	111	155	2.17102	GO:0045333 cellular respiration	OGDHL METRN ATPSCKMT UQCR10 COX5A IDH3B DLST SDHA NDUFS7 DLD GPD1 ATP5MF ETFA SIRT3 UQCRFS1 IDH2 IL10RB COX5B COQ9 CYP1A2 SLC25A12 ATP5PO NDUFS2 PPARGC1A PINK1 DHTKD1 ATP5PD CDK1 DNAJC30 UQCRB NDUFV2 NDUFB8 NDUFS8 IFNAR1 TAFAZZIN SUCLA2 COX7A1 COX4I1 TRPV4 SDHB ATP5F1D COX7A2 SDHC COX4I2 NUPR1 NDUFA7 IMMP2L OPN3 PIK3CA ETFB IDH3A HIF1A CCNB1 NDUFA12 NDUFS1 TEFM NDUFS4 PARK7 UQCC3 BNIP3 STOML2 ARL…
2.09226e-20	1360	3371	1.22307	GO:0048523 negative regulation of cellular process	SEMA6C RHNO1 INSIG2 LDLRAD4 BCL11A SERPINB10 SPRED1 ARHGAP25 TMSB4X CDC6 SRGAP3 RHPN2 OPHN1 SRC CCDC13 CD86 RCOR1 BIRC3 PLCD4 ARHGAP28 SPRY1 SPI2 RBPMS2 NLRP3 RFFL N4BP2L2 MLIP PARPBP PEG3 PMEPA1 NR2F1 CDKN2B LTBP2 PDE2A TENT5C CYB5R4 LOC100052045 MBNL3 TICRR SFMBT2 TMEM176A LAMTOR1 PKIB SCMH1 USP28 SPHK1 SERPINB5 TAX1BP3 NTF3 ZCCHC17 DNMT3A UBASH3A LOC100057505 HINT2 CIAPIN1 NDRG4 BCL2A1 KITLG E…
2.09226e-20	1116	2696	1.25492	GO:0048869 cellular developmental process	HNF4G SYNE4 EPHA5 SEMA6C MITF CEND1 EPHB6 MYL2 BCL11A DAB1 STYK1 UNC5D SRC NSMF PECR ROBO3 SOX5 GCM1 CD3E TNFRSF11A NRCAM RBPMS2 TNNT1 IRX2 PAFAH2 EFHC2 KRT15 ROBO1 NR2F1 KRT80 ETV3 KRT7 DEUP1 TENM3 KIAA1522 NRAP TMEM176A TNNT2 MEF2B LCK ELF5 SIPA1L3 SLAMF8 TENM2 NTF3 CEBPB HES6 CEBPA TIAM1 EPOP BVES KRT85 PRKX PLXNA1 ACVR2A KITLG SCN1B SMPD3 SOHLH2 ACTA1 WDFY2 DCT PLCG2 PALS1 FGL2 LRP2 HOXA2 HOX…
3.52688e-20	965	2288	1.27863	GO:0010646 regulation of cell communication	TRIP6 ERBIN SHISA9 SLC39A10 INSIG2 MAPK8IP1 DEPDC1B LDLRAD4 SPRED1 ARHGAP25 MCTP1 OPHN1 ITGA7 ARHGAP19 SRC MRAP ARHGAP28 SPRY1 WWC1 TGFB3 NLRP3 RFFL STAP1 POMC PIK3R6 LY96 CRKL FRRS1L PMEPA1 TWSG1 PDE2A EDAR NEK10 LAMTOR1 GCK BTC CCL4 NTF3 CRHR2 UBASH3A TRIM6 LOC100063059 ARFGAP1 MPC2 NDRG4 ACVR2A CNKSR2 KITLG BOK RTKN2 AMER2 PLCG2 RICTOR DGKB IKBKE PALS1 RGS18 STXBP5 LRP2 PTPN6 EPS8L1 KIF5B TRAF…
4.88683e-20	969	2301	1.27667	GO:0023051 regulation of signaling	TRIP6 ERBIN SHISA9 SLC39A10 INSIG2 MAPK8IP1 DEPDC1B LDLRAD4 SPRED1 ARHGAP25 MCTP1 OPHN1 ITGA7 ARHGAP19 SRC MRAP ARHGAP28 SPRY1 WWC1 TGFB3 NLRP3 RFFL STAP1 POMC PIK3R6 LY96 CRKL FRRS1L PMEPA1 TWSG1 PDE2A EDAR NEK10 LAMTOR1 GCK BTC CCL4 NTF3 CRHR2 UBASH3A TRIM6 LOC100063059 ARFGAP1 MPC2 NDRG4 ACVR2A CNKSR2 KITLG BOK RTKN2 AMER2 PLCG2 RICTOR DGKB IKBKE PALS1 RGS18 STXBP5 LRP2 PTPN6 EPS8L1 KIF5B TRAF…
4.97606e-20	1106	2675	1.25344	GO:0030154 cell differentiation	HNF4G SYNE4 EPHA5 SEMA6C MITF CEND1 EPHB6 MYL2 BCL11A DAB1 STYK1 UNC5D SRC NSMF PECR ROBO3 SOX5 GCM1 CD3E TNFRSF11A NRCAM RBPMS2 TNNT1 IRX2 PAFAH2 EFHC2 KRT15 ROBO1 NR2F1 KRT80 ETV3 KRT7 DEUP1 TENM3 KIAA1522 NRAP TMEM176A TNNT2 MEF2B LCK ELF5 SIPA1L3 SLAMF8 TENM2 NTF3 CEBPB HES6 CEBPA TIAM1 EPOP BVES KRT85 PRKX PLXNA1 ACVR2A KITLG SCN1B SMPD3 SOHLH2 ACTA1 WDFY2 DCT PLCG2 PALS1 FGL2 LRP2 HOXA2 HOX…
5.84125e-20	490	1040	1.42835	GO:0002682 regulation of immune system process	LOC100065387 C5AR1 SLC39A10 GFI1 LOC100051526 UNC93B1 TLR7 LOC100057176 LOC100067561 BTNL2 BTNL9 CD86 MALT1 CADM1 STAP1 KLRK1 LY96 TLR2 TMEM176A LOC100062789 CD28 LCK SLAMF8 MOG LOC102149205 TRDC PGF UBASH3A CD1A4 CD1A1 GGT1 ACVR2A KITLG SMPD3 IL18RAP WAS PLCG2 IKBKE FGL2 HOXA5 PTPN6 PTN PDPK1 SMPDL3B GPNMB FN1 LPXN CD8B CSF1R THEMIS GPR17 TNF CCR2 GPR171 CCR1 MYD88 TLR6 LOC102148267 CD80 TASL EP…
2.36177e-19	1340	3334	1.21846	GO:0051234 establishment of localization	SGIP1 TMEM79 TIMM50 SLC19A1 SHISA9 BICDL1 BACE2 TTC21A RAB11FIP4 SLC39A10 SLC35F3 SLC28A1 UNC93B1 MIPEP LAMP3 GRIP1 SLC39A14 TANGO2 PARD3B LOC100630401 GPR107 ARL5C IFT140 BIN2 ARHGAP25 COG5 FLVCR2 MCTP1 RAB27A SYT6 CCDC186 TRAM2 LOC100067561 METRN SYTL5 IFT57 FAM91A1 OPHN1 BICD1 SYTL3 OLFML1 PAM16 SLCO1B3 PECR ATPSCKMT ARRDC1 ANO4 GDAP1 CACNB2 SLC38A9 SIGLEC1 PTGER3 LOC100072302 DPP6 ZDHHC2 HEAT…
3.76718e-19	90	119	2.29281	GO:0009060 aerobic respiration	OGDHL METRN ATPSCKMT UQCR10 COX5A IDH3B DLST SDHA NDUFS7 DLD ATP5MF SIRT3 IDH2 COX5B COQ9 ATP5PO NDUFS2 PINK1 DHTKD1 ATP5PD CDK1 DNAJC30 UQCRB NDUFV2 NDUFB8 NDUFS8 TAFAZZIN SUCLA2 COX7A1 COX4I1 TRPV4 SDHB ATP5F1D COX7A2 SDHC COX4I2 NUPR1 NDUFA7 IDH3A HIF1A CCNB1 NDUFA12 NDUFS1 TEFM PARK7 UQCC3 BNIP3 STOML2 ARL2 NDUFB9 IDH3G ATP5PB LOC100051878 SDHAF2 UQCRC1 CHCHD2 FH NDUFA10 NDUFV1 ATP5F1A LOC100…
5.13769e-19	1103	2683	1.24631	GO:0006996 organelle organization	TIMM50 WIPI1 RILPL1 TTC21A PTCD2 AUNIP MIPEP SAXO2 EFHC1 ATL1 TANGO2 RAD54L PARD3B IFT140 BIN2 ARHGAP25 TMSB4X WASF2 RHPN2 PHIP TRAM2 TPM3 RUFY4 IFT57 OPHN1 BICD1 UQCC1 PDS5A CCDC13 PAM16 ACTC1 FIS1 ARHGAP28 GDAP1 DNAI2 TPM2 EPB41L3 ZDHHC2 TEKT4 TPM1 PHACTR1 REEP4 FGD4 OXA1L TNNT1 PAFAH2 PTPN4 EFHC2 BAX MTIF3 NCKAP5 KRT15 TACC2 TMEM216 USP43 PDE2A EPB41L4B KRT80 PLEK2 FRMD5 LOC100052045 AKAP9 KRT…
5.37694e-19	1291	3204	1.22154	GO:0006810 transport	SGIP1 TMEM79 TIMM50 SLC19A1 SHISA9 BICDL1 BACE2 TTC21A RAB11FIP4 SLC39A10 SLC35F3 SLC28A1 UNC93B1 MIPEP GRIP1 SLC39A14 TANGO2 LOC100630401 GPR107 ARL5C IFT140 BIN2 ARHGAP25 COG5 FLVCR2 MCTP1 RAB27A SYT6 CCDC186 LOC100067561 METRN SYTL5 IFT57 FAM91A1 OPHN1 BICD1 SYTL3 OLFML1 PAM16 SLCO1B3 PECR ATPSCKMT ARRDC1 ANO4 GDAP1 CACNB2 SLC38A9 SIGLEC1 PTGER3 LOC100072302 DPP6 ZDHHC2 HEATR5B GGH SLC6A18 SLC…
7.73879e-19	488	1046	1.41436	GO:0007010 cytoskeleton organization	AUNIP SAXO2 EFHC1 PARD3B ARHGAP25 TMSB4X WASF2 RHPN2 PHIP TPM3 OPHN1 BICD1 CCDC13 PAM16 ACTC1 ARHGAP28 DNAI2 TPM2 EPB41L3 TPM1 PHACTR1 FGD4 TNNT1 PAFAH2 PTPN4 EFHC2 NCKAP5 KRT15 TACC2 EPB41L4B KRT80 PLEK2 FRMD5 KRT7 DEUP1 NRAP TNNT2 CCDC65 SLAIN1 SPTBN2 PDLIM4 LDB3 CDC42EP5 KRT85 FGD1 MAP7D2 ACTA1 WAS RICTOR DNAH1 SYNM CFL2 NIN CEP126 RSPH9 MDM1 DNAI3 DNAAF3 CAVIN3 CSF1R LATS1 TNF TRIM54 FAM83H B…
2.3414e-18	623	1400	1.34906	GO:0016310 phosphorylation	EPHA5 RET NUAK1 PRKCA EPHB6 LDLRAD4 HIPK2 CDK19 AK7 AK5 SPRY1 TGFB3 PIK3R6 PMEPA1 AK4 CDKN2B CCNF ENG AKAP9 ENO3 NEK10 GCK PKIB BTC SPHK1 NTF3 PGF PIK3R3 PRKX ACVR2A KITLG SPEG SMPD3 WDFY2 PLCG2 MRE11 RICTOR IKBKE TOP1 DBNDD2 PTPN6 MAP3K20 STK17B TRIB3 PDPK1 GPNMB FN1 CSF1R LATS1 TMEM119 NPR1 TNF SOCS3 FZD1 BRSK1 NKX3-1 GPD1 FZD10 ITGA6 HEG1 SESN2 BARD1 FLT3 CD80 NHLRC1 ATP2B4 ADIPOQ ALDOA IRS2 G…
1.0453e-17	804	1889	1.29032	GO:0009653 anatomical structure morphogenesis	SYNE4 EPHA5 SEMA6C CEND1 EPHB6 THBS1 PHIP CAP2 UNC5D ROBO3 NRCAM LGALS8 TNNT1 SDK1 ROBO1 COL13A1 CDH24 MSX1 NRAP TNNT2 SIPA1L3 NTF3 CDC42EP5 PGF TIAM1 PRKX PLXNA1 FGD1 ACVR2A SCN1B SMPD3 ACTA1 PALS1 LRP2 HOXA2 HOXA5 PTPN6 CFL2 NIN PTN PDPK1 FN1 SLIRP DLD NEDD4L ADAMTS16 EMB HS2ST1 NPPC FOXC2 CSF1R FOXL1 LATS1 TMEM119 RET PALMD ASTN2 TNF SOCS3 CCR3 FZD1 BRSK1 FKBPL NDN NKX3-1 TSPAN12 GPR15 ITGA6 P…
1.0453e-17	68	83	2.48372	GO:0033108 mitochondrial respiratory chain complex assembly	UQCC1 OXA1L BCS1L NDUFS7 SDHAF3 NDUFB5 C28H12orf73 AIFM1 CHCHD4 TMEM186 UQCRFS1 COX20 TTC19 PET100 NDUFS2 DMAC1 NDUFB8 NDUFS8 NDUFAB1 TAFAZZIN NDUFAF5 COA1 NDUFS5 NDUFAF1 COA8 TACO1 IMMP2L NDUFB4 SAMM50 NDUFA12 NDUFS1 NUBPL TIMM21 NDUFS4 UQCC3 NDUFAF2 NDUFA13 NDUFB9 NDUFAF3 NDUFAF6 NDUFB10 NDUFB3 NDUFB11 NDUFA1 NDUFA10 NDUFC1 FOXRED1 NDUFA6 NDUFA8 LYRM7 NDUFAF4 COA3 NDUFB1 DMAC2 RANBP3 COX16 MT-N…
1.83138e-17	796	1871	1.28977	GO:0010033 response to organic substance	SHCBP1 ERBIN GNAL LPIN2 INSIG2 IL15RA LDLRAD4 NCOA2 FAF1 DNAJC10 ITGA7 SRC CD86 LOC100069576 SPRY1 IFNGR2 TNFRSF11A LOC100056988 TGFB3 KLHL15 LY96 PMEPA1 TWSG1 DNAJB2 ATF6 CCL4 SPHK1 NTF3 PGF PIK3R3 LOC100063059 HNF4G MPC2 GOT1 ACVR2A SMPD3 IL18RAP MTSS2 BOK WAS PLCG2 DENND4C PMM1 IKBKE PALS1 LRP2 HOXA2 GNAI2 KIF5B TRAF3IP2 TRIB3 PDPK1 HTR1B HTRA3 DDI2 FOXC2 CSF1R LATS1 RORC RET LOC106781824 NAIP…
4.53995e-17	338	686	1.49371	GO:2000145 regulation of cell motility	SEMA6C TMSB4X SRGAP3 NSMF CXCL16 MBNL3 PGF FAM110C PRKX PLXNA1 NDRG4 KITLG SMPD3 WAS DOCK10 PTN PDPK1 GPNMB FN1 DNAI3 FOXC2 CSF1R RET TNF CCR2 FAM83H CCR1 ITGA6 MYD88 TRIP6 F2RL1 ATP2B4 ADIPOQ CD9 C3AR1 IRS2 F2R MMP28 TGFBR1 CCR7 CCR6 ARF6 MITF HOXA7 GJA1 NEDD9 PLEKHG3 C5AR1 MCU C5AR2 RNF41 ADAM9 CLDN4 PIN1 CCL20 PRKCA PIK3CD PHLDA2 PTPRC PLAU SHTN1 CLDN3 GAS2L2 FGR SH3BP1 ATP1B2 ADAM10 AKT2 LDLR…
5.87004e-17	982	2384	1.24876	GO:0048513 animal organ development	SEMA6C GFI1 CEND1 MYL2 DAB1 SRC SPRY1 SOX5 GCM1 CD3E TNFRSF11A SDK1 SIX2 TACC2 COL13A1 KRT80 KRT7 NRAP TMEM176A LCK SLAMF8 PDLIM4 LDB3 CEBPA BVES KRT85 PRKX PLXNA1 CIAPIN1 NDRG4 ACVR2A KITLG SMPD3 ACTA1 RTKN2 DCT PLCG2 PALS1 FGL2 LRP2 HOXA2 HOXA5 PTPN6 CFL2 PTCH2 NIN TRAF3IP2 PTN PDPK1 FN1 TP73 ADAMTS16 DNAAF3 HS2ST1 NPPC FOXC2 CSF1R FOXL1 LATS1 TMEM119 THEMIS RET TNF TNFRSF19 SOCS3 FZD1 ZNF784 C…
6.86054e-17	46	49	2.84599	GO:0010257 NADH dehydrogenase complex assembly	BCS1L NDUFS7 NDUFB5 TMEM186 NDUFS2 DMAC1 NDUFB8 NDUFS8 NDUFAB1 TAFAZZIN NDUFAF5 COA1 NDUFS5 NDUFAF1 NDUFB4 NDUFA12 NDUFS1 NUBPL TIMM21 NDUFS4 NDUFAF2 NDUFA13 NDUFB9 NDUFAF3 NDUFAF6 NDUFB10 NDUFB3 NDUFB11 NDUFA1 NDUFA10 NDUFC1 FOXRED1 NDUFA6 NDUFA8 NDUFAF4 NDUFB1 DMAC2 RANBP3 MT-ND4 ND2 MT-ND1 MT-ND5 NDUFB6 NDUFAF8 NDUFA5 LOC100630892
6.86054e-17	46	49	2.84599	GO:0032981 mitochondrial respiratory chain complex I assembly	BCS1L NDUFS7 NDUFB5 TMEM186 NDUFS2 DMAC1 NDUFB8 NDUFS8 NDUFAB1 TAFAZZIN NDUFAF5 COA1 NDUFS5 NDUFAF1 NDUFB4 NDUFA12 NDUFS1 NUBPL TIMM21 NDUFS4 NDUFAF2 NDUFA13 NDUFB9 NDUFAF3 NDUFAF6 NDUFB10 NDUFB3 NDUFB11 NDUFA1 NDUFA10 NDUFC1 FOXRED1 NDUFA6 NDUFA8 NDUFAF4 NDUFB1 DMAC2 RANBP3 MT-ND4 ND2 MT-ND1 MT-ND5 NDUFB6 NDUFAF8 NDUFA5 LOC100630892
7.00327e-17	785	1850	1.28638	GO:0002376 immune system process	LOC100065387 LOC106781824 ITGA6 C5AR1 SLC39A10 GFI1 LOC100051526 UNC93B1 TLR7 LOC100057176 LOC100067561 BTNL2 STYK1 ITGA7 BTNL9 SRC CD86 LOC100069576 MALT1 TRIM4 CD3E TNFRSF11A CADM1 GNLY STAP1 KLRK1 LY96 TLR2 CXCL16 TMEM176A CTSS LOC100062789 CD28 CCL4 LCK SLAMF8 MOG LOC102149205 TRDC LOC102148710 PGF CEBPA UBASH3A TRIM6 LOC100063059 CD1A4 CD1A1 PRKX IL1B CIAPIN1 GGT1 ACVR2A KITLG SMPD3 IL18RAP …
7.70505e-17	71	90	2.3916	GO:0022900 electron transport chain	UQCR10 COX5A SDHA NDUFS7 DLD GPD1 ETFA WDR93 UQCRFS1 COX5B COQ9 FDX2 POR SLC25A12 NDUFS2 PPARGC1A PINK1 ENOX2 CDK1 UQCRB NDUFV2 NDUFB8 NDUFS8 TAFAZZIN COX7A1 COX4I1 ETFDH COX7A2 DHRS2 NDUFS3 COX4I2 NDUFA7 IMMP2L ETFB CCNB1 NDUFA12 NDUFS1 NDUFS4 PARK7 UQCC3 NDUFB9 LOC100051878 SDHAF2 UQCRC1 CHCHD2 NDUFB3 NDUFA10 NDUFV1 PUM2 LOC100147519 NDUFA8 CYTB MT-CO3 MT-ND4 ND2 MT-ND1 MT-ND4L COX2 MT-ND5 MT-N…
7.70505e-17	320	644	1.50639	GO:0030334 regulation of cell migration	SEMA6C TMSB4X SRGAP3 NSMF CXCL16 MBNL3 PGF FAM110C PRKX PLXNA1 NDRG4 KITLG SMPD3 DOCK10 PTN PDPK1 GPNMB FN1 DNAI3 FOXC2 CSF1R RET TNF CCR2 FAM83H CCR1 ITGA6 MYD88 TRIP6 F2RL1 ATP2B4 ADIPOQ CD9 C3AR1 IRS2 F2R MMP28 TGFBR1 CCR7 ARF6 MITF HOXA7 GJA1 NEDD9 PLEKHG3 C5AR1 MCU C5AR2 RNF41 ADAM9 CLDN4 CCL20 PRKCA PIK3CD PHLDA2 PTPRC PLAU SHTN1 CLDN3 FGR SH3BP1 ATP1B2 ADAM10 AKT2 LDLRAD4 BMPER FERMT3 SP10…
7.94746e-17	689	1594	1.3104	GO:0051128 regulation of cellular component organization	SEMA6C TPPP3 LDLRAD4 BCL11A TMSB4X WASF2 RHPN2 OPHN1 BICD1 ARHGAP28 PAFAH2 EFHC2 PMEPA1 PDE2A AKAP9 LAMTOR1 BTC SLAIN1 CDC42EP5 TIAM1 PALM ARFGAP1 FAM110C SCN1B SMPD3 BOK SERTAD1 WAS PLCG2 MRE11 RICTOR DGKB IKBKE STXBP5 VDAC3 CFL2 EPS8L1 PTCH2 NIN PTN ZWINT FN1 MDM1 NEDD4L DNAI3 SGIP1 CSF1R LATS1 RET TNF FZD1 TRIM54 BRSK1 VBP1 CNOT6L FZD10 MYD88 FAT3 SESN2 TCF15 FLRT3 F2RL1 LRRN1 ADIPOQ MID1IP1 T…
8.7684e-17	351	721	1.47586	GO:0001775 cell activation	LOC100067561 CD86 MALT1 CD3E CD28 LCK SLAMF8 TRDC KITLG IL18RAP WAS PLCG2 FGL2 JAML PTPN6 TRAF3IP2 PDPK1 GPNMB FN1 THEMIS TNF WDFY4 MYD88 P2RY1 CD80 F2RL1 LAG3 CD9 IRS2 MFHAS1 DNAJA3 F2RL3 F2R POU2F2 CCR7 ATP11C CARD11 NEDD9 LY9 MAD2L2 C5AR1 ICOS NR1D1 GAPT RNF41 ADAM9 MILR1 SLC39A10 HLA-DOA LGALS1 PRKCA IL15RA ADRA2B SH2B3 SOX15 PTPRC CD79A EPHB6 FZD5 IKZF3 TMEM98 MAPK8IP1 CD226 TNFAIP8L2 FGR AD…
9.40744e-17	607	1378	1.3354	GO:0009888 tissue development	SYNE4 SEMA6C SOX5 KRT15 KRT80 KRT7 DEUP1 NRAP SIPA1L3 BVES KRT85 PRKX PLXNA1 ACVR2A KITLG SMPD3 ACTA1 PALS1 LRP2 HOXA5 CFL2 PTCH2 PTN PDPK1 FN1 EHF TP73 ADAMTS16 HS2ST1 NPPC FOXC2 SULT1B1 FOXL1 LATS1 TMEM119 RET ASTN2 TNF TNFRSF19 SOCS3 FZD1 BRSK1 FKBPL CCR1 NKX3-1 ITGA6 MYD88 HEG1 TCF15 FLRT3 XIRP2 HOXB3 F2RL1 TIMELESS ADIPOQ S1PR3 MARCKS ZNF516 DMP1 GCNT3 RAP1B WNT2B TGFBR1 MYORG ADRB2 GJB5 HAN…
1.11021e-16	206	374	1.66981	GO:0007005 mitochondrion organization	TIMM50 WIPI1 PTCD2 MIPEP UQCC1 PAM16 FIS1 GDAP1 OXA1L EFHC2 BAX PDE2A TMEM70 BCS1L BOK NDUFS7 SDHAF3 NDUFB5 SLIRP CHCHD3 C28H12orf73 TERT AIFM1 SESN2 CHCHD4 MARCKS DNAJA3 TMEM186 AIFM2 MFF TIMM29 UQCRFS1 LOC100061784 BNIP3L AFG3L2 RRM2B MCU METTL4 RNF41 STPG1 COX20 TTC19 PET100 MSTO1 NDUFS2 PPARGC1A PINK1 EP300 RHOT1 ENDOG DMAC1 MAP1LC3A NDUFB8 TIMM10 PYCARD NDUFS8 TOMM40L LRRK2 BAG4 NDUFAB1 TAFA…
1.19532e-16	545	1217	1.35762	GO:0006468 protein phosphorylation	NUAK1 PRKCA LDLRAD4 HIPK2 CDK19 SPRY1 TGFB3 PIK3R6 PMEPA1 CDKN2B CCNF AKAP9 NEK10 PKIB BTC NTF3 PGF PRKX ACVR2A KITLG SPEG SMPD3 WDFY2 PLCG2 MRE11 RICTOR IKBKE TOP1 DBNDD2 PTPN6 MAP3K20 STK17B EPHA5 TRIB3 PDPK1 GPNMB FN1 CSF1R LATS1 TMEM119 NPR1 RET TNF SOCS3 FZD1 BRSK1 NKX3-1 FZD10 HEG1 SESN2 FLT3 CD80 NHLRC1 ATP2B4 ADIPOQ SOCS4 TGFBR1 ADRB2 CDKN2C BDKRB2 ABL2 NEDD9 PHKG1 MAD2L2 C5AR1 MYLK4 SIK1…
1.19532e-16	318	641	1.50398	GO:0045321 leukocyte activation	LOC100067561 CD86 MALT1 CD3E CD28 LCK SLAMF8 TRDC KITLG IL18RAP WAS PLCG2 FGL2 JAML PTPN6 TRAF3IP2 PDPK1 GPNMB FN1 THEMIS TNF WDFY4 MYD88 CD80 F2RL1 LAG3 IRS2 MFHAS1 DNAJA3 POU2F2 CCR7 ATP11C CARD11 NEDD9 LY9 MAD2L2 C5AR1 ICOS NR1D1 GAPT RNF41 ADAM9 MILR1 SLC39A10 HLA-DOA LGALS1 IL15RA PTPRC CD79A EPHB6 FZD5 IKZF3 TMEM98 MAPK8IP1 CD226 TNFAIP8L2 FGR ADAM10 UNG PJA2 TCF7 BANK1 DNASE1 CLEC4E ITGAL …
1.42608e-16	854	2042	1.26787	GO:0009966 regulation of signal transduction	TRIP6 ERBIN SHISA9 SLC39A10 INSIG2 MAPK8IP1 DEPDC1B LDLRAD4 SPRED1 ARHGAP25 ITGA7 ARHGAP19 SRC MRAP ARHGAP28 SPRY1 WWC1 TGFB3 NLRP3 RFFL STAP1 PIK3R6 LY96 CRKL FRRS1L PMEPA1 TWSG1 PDE2A EDAR NEK10 LAMTOR1 BTC CCL4 UBASH3A TRIM6 LOC100063059 ARFGAP1 NDRG4 ACVR2A CNKSR2 KITLG BOK RTKN2 AMER2 PLCG2 RICTOR IKBKE PALS1 RGS18 LRP2 PTPN6 EPS8L1 TRAF3IP2 PDPK1 SMPDL3B HTR1B FN1 LPXN HTRA3 SLC35C1 CAVIN3 …
2.68142e-16	348	718	1.46936	GO:0040012 regulation of locomotion	SEMA6C TMSB4X SRGAP3 NSMF CXCL16 MBNL3 PGF FAM110C PRKX PLXNA1 NDRG4 KITLG SMPD3 WAS DOCK10 PTN PDPK1 GPNMB FN1 DNAI3 FOXC2 CSF1R RET TNF CCR2 FAM83H CCR1 ITGA6 MYD88 TRIP6 F2RL1 ATP2B4 ADIPOQ CD9 C3AR1 IRS2 CXCR4 F2R MMP28 TGFBR1 CCR7 CCR6 ARF6 MITF HOXA7 GJA1 NEDD9 PLEKHG3 C5AR1 MCU C5AR2 RNF41 ADAM9 CLDN4 PIN1 CCL20 PRKCA PIK3CD PHLDA2 PTPRC PLAU SHTN1 CLDN3 GAS2L2 FGR SH3BP1 ATP1B2 ADAM10 AKT…
3.22352e-16	670	1552	1.30875	GO:0071310 cellular response to organic substance	SHCBP1 ERBIN GNAL LPIN2 INSIG2 IL15RA LDLRAD4 NCOA2 DNAJC10 ITGA7 SRC CD86 LOC100069576 SPRY1 IFNGR2 TNFRSF11A LOC100056988 TGFB3 KLHL15 LY96 PMEPA1 TWSG1 ATF6 CCL4 SPHK1 NTF3 PGF PIK3R3 LOC100063059 HNF4G MPC2 GOT1 ACVR2A SMPD3 IL18RAP MTSS2 BOK WAS PLCG2 DENND4C PMM1 IKBKE PALS1 LRP2 HOXA2 KIF5B TRAF3IP2 TRIB3 PDPK1 HTR1B HTRA3 FOXC2 CSF1R LATS1 RORC RET LOC106781824 NAIP TNF SOCS3 FZD1 SCNN1A …
5.05961e-16	479	1053	1.37905	GO:0051049 regulation of transport	SHISA9 MCTP1 RAB27A SYT6 LOC100067561 METRN OPHN1 BICD1 OLFML1 ATPSCKMT CACNB2 PTGER3 DPP6 CACNA1G POMC AZIN1 AKAP9 SYT7 GCK AZIN2 FGF12 KCTD7 ARFGAP1 MPC2 NDRG4 SCN1B BOK PLCG2 STXBP5 KCNH1 PTPN6 KIF5B TRIB3 PDPK1 HTR1B NEDD4L SCN5A SGIP1 RASGRF2 PTGES TNF TERT SYN1 CCR1 NKX3-1 KCNJ11 DGKI P2RY1 BARD1 F2RL1 ADIPOQ KCNA5 SLC30A1 GCC2 AMIGO1 IRS2 APBB3 CBL F2RL3 F2R MFF RAP1B ADRB2 GPR68 CORIN ARF…
6.68233e-16	653	1511	1.31015	GO:0048584 positive regulation of response to stimulus	TRIP6 ERBIN C5AR1 SLC39A10 FAM168A DEPDC1B LOC100057176 BTNL2 BTNL9 MALT1 TGFB3 CADM1 STAP1 PIK3R6 KLRK1 LY96 CRKL EDAR NEK10 BTC LOC100062789 CD28 CCL4 LCK MOG LOC102149205 TRDC PGF UBASH3A TRIM6 LOC100063059 CD1A4 CD1A1 NDRG4 ACVR2A KITLG IL18RAP BOK WAS RTKN2 PLCG2 RICTOR IKBKE LRP2 PTPN6 TRAF3IP2 PTN FN1 LPXN FOXC2 CAVIN3 CSF1R SCUBE1 THEMIS RET NAIP TNF TNFRSF19 CCR2 TERT CCR1 NKX3-1 FZD10 P…
6.78521e-16	793	1887	1.27401	GO:0065009 regulation of molecular function	RAPGEF5 EPHA5 RASGRF2 RET ERBIN SHISA9 RALGAPB RGL3 EDN3 EPHB6 SERPINB10 ARHGAP25 METRN CAP2 ATPSCKMT ARHGAP28 MALT1 SPRY1 CACNB2 ARHGAP12 SPI2 TNFRSF11A NLRP3 TBC1D9 RFFL PPP6R1 RAPGEFL1 PIK3R6 USP6NL CDKN2B CCNF LOC100052045 AKAP9 DIABLO RASGEF1B NEK10 PARM1 TBC1D1 PKIB BTC RAP1GAP CCL4 AZIN2 SIPA1L3 EVI5L SERPINB5 SIPA1L1 FGF12 TAX1BP3 KCTD7 CRTC3 TIAM1 PIK3R3 TRIM6 LOC100063059 LOC100057505 P…
7.0054e-16	850	2042	1.26193	GO:0022607 cellular component assembly	SGIP1 WIPI1 RILPL1 TPPP3 GEMIN2 LDLRAD4 ATL1 BIN2 TMSB4X RHPN2 RUFY4 IFT57 UQCC1 CCDC13 ARHGAP28 DNAI2 TEKT4 PHACTR1 FGD4 OXA1L TNNT1 ABLIM2 SDK1 PMEPA1 TMEM216 USP43 CDH24 DEUP1 NRAP TNNT2 NFS1 CCDC65 SLAIN1 RAD21L1 ABLIM1 CDC42EP5 PALM FAM110C TMEM70 FGD1 CIAPIN1 SPATA6 SMPD3 ACTA1 MTSS2 BCS1L BOK WAS PLCG2 SLC2A1 GLRX3 RICTOR CNTN5 IKBKE STXBP5 NDUFS7 SDHAF3 VDAC3 DNAH1 CFL2 EPS8L1 DDX6 NIN CE…
8.46161e-16	716	1681	1.29127	GO:0050793 regulation of developmental process	SEMA6C GFI1 BCL11A THBS1 PHIP SOX5 WWC1 RBPMS2 TMEM176A SLAMF8 NTF3 CEBPB HES6 CDC42EP5 PGF TIAM1 PRKX FGD1 ACVR2A KITLG SMPD3 WDFY2 DCT FGL2 LRP2 HOXA2 HOXA5 PTPN6 DDX6 PTCH2 NIN PTN TRIB3 PDPK1 FN1 NEDD4L DNAI3 TP73 NPPC FOXC2 CSF1R TMEM119 SUCO RET PALMD TNF SOCS3 CCR3 FZD1 BRSK1 FKBPL GPR171 CCR1 NKX3-1 TSPAN12 P2RY1 FAT3 TCF15 FLRT3 HOXB3 KIFAP3 LRRN1 ATP2B4 ADIPOQ LAG3 GHR S1PR3 C3AR1 ALDOA…
1.09962e-15	282	561	1.52391	GO:0030029 actin filament-based process	WAS ARHGAP25 TMSB4X WASF2 RHPN2 TPM3 OPHN1 PAM16 ACTC1 ARHGAP28 TPM2 EPB41L3 TPM1 PHACTR1 TNNT1 PTPN4 EPB41L4B PLEK2 FRMD5 NRAP TNNT2 WIPF3 SPTBN2 PDLIM4 LDB3 CDC42EP5 FGD1 SCN1B ACTA1 RICTOR CFL2 DNAI3 SCN5A CAVIN3 CSF1R LATS1 TNF FZD10 XIRP2 F2RL1 KCNA5 PLEKHH2 MARCKS KBTBD13 IQGAP2 XIRP1 TGFBR1 MICAL3 ARHGEF10L RASA1 ARF6 ANKRD23 NEDD9 MAD2L2 MCU RYR2 CCDC88A BIN1 ANTXR1 SEMA3E ASAP3 KCNE3 CLD…
2.25958e-15	463	1019	1.37746	GO:0030030 cell projection organization	EPHA5 SEMA6C RILPL1 TTC21A EPHB6 BCL11A IFT140 IFT57 UNC5D CCDC13 DNAI2 ROBO3 TEKT4 NRCAM FGD4 PAFAH2 ABLIM2 EFHC2 ROBO1 TMEM216 USP43 CCDC65 ABLIM1 NTF3 TTC30B CDC42EP5 TIAM1 PALM FAM110C PLXNA1 FGD1 SPATA6 SCN1B MTSS2 WAS LRP2 VDAC3 HOXA2 DNAH1 EPS8L1 NIN PTN CEP126 RSPH9 FN1 NEDD4L EMB DNAAF3 CSF1R RET BRSK1 NDN FAT3 CFAP157 FLRT3 L1CAM F2RL1 AMIGO1 BBS12 BICDL1 RTN4RL1 C26H21orf91 TGFBR1 PLPP…
2.79044e-15	60	74	2.45806	GO:0022904 respiratory electron transport chain	UQCR10 COX5A SDHA NDUFS7 DLD GPD1 ETFA UQCRFS1 COX5B COQ9 SLC25A12 NDUFS2 PPARGC1A PINK1 CDK1 UQCRB NDUFV2 NDUFB8 NDUFS8 TAFAZZIN COX7A1 COX4I1 COX7A2 COX4I2 NDUFA7 IMMP2L ETFB CCNB1 NDUFA12 NDUFS1 PARK7 UQCC3 NDUFB9 LOC100051878 SDHAF2 UQCRC1 CHCHD2 NDUFA10 NDUFV1 PUM2 LOC100147519 NDUFA8 CYTB MT-CO3 MT-ND4 ND2 MT-ND1 MT-ND4L MT-ND5 MT-ND3 NDUFB6 ETFRF1 UQCRQ LOC100630549 NDUFA5 LOC100055813 LOC…
5.8017e-15	457	1008	1.37445	GO:0120036 plasma membrane bounded cell projection organization	EPHA5 SEMA6C RILPL1 TTC21A EPHB6 BCL11A IFT140 IFT57 UNC5D CCDC13 DNAI2 ROBO3 TEKT4 NRCAM FGD4 PAFAH2 ABLIM2 EFHC2 ROBO1 TMEM216 USP43 CCDC65 ABLIM1 NTF3 TTC30B CDC42EP5 TIAM1 PALM PLXNA1 FGD1 SPATA6 SCN1B MTSS2 WAS LRP2 VDAC3 HOXA2 DNAH1 EPS8L1 NIN PTN CEP126 RSPH9 FN1 NEDD4L EMB DNAAF3 CSF1R RET BRSK1 NDN FAT3 CFAP157 FLRT3 L1CAM F2RL1 AMIGO1 BBS12 BICDL1 RTN4RL1 C26H21orf91 TGFBR1 PLPPR4 NYAP2…
7.60638e-15	311	639	1.47548	GO:0002684 positive regulation of immune system process	C5AR1 SLC39A10 LOC100057176 LOC100067561 BTNL2 BTNL9 CD86 MALT1 CADM1 STAP1 KLRK1 LOC100062789 CD28 LCK MOG LOC102149205 TRDC PGF UBASH3A CD1A4 CD1A1 KITLG IL18RAP PLCG2 IKBKE PTPN6 PTN PDPK1 LPXN CSF1R THEMIS TNF CCR2 CCR1 MYD88 CD80 TASL F2RL1 LAG3 C3AR1 IRS2 RUNX1 DNAJA3 EVI2B CCR7 GPR68 ATP11C CARD11 NEDD9 MAD2L2 MCU ICOS LGALS1 CCL20 IL15RA PIK3CD PTPRC CD79A EPHB6 FZD5 EREG CD226 FGR TLR7 A…
1.83736e-14	152	264	1.74547	GO:0050900 leukocyte migration	ITGA6 ITGA7 CXCL16 CCL4 SLAMF8 PGF LOC100063059 KITLG SMPD3 JAML PTN CSF1R TNF CCR2 CCR1 GPR15 MYD88 F2RL1 CD9 C3AR1 MMP28 HRH1 CCR7 HOXA7 CNR2 NEDD9 C5AR1 MCU C5AR2 CCL20 CYP7B1 ITGA9 ADAM10 ADTRP SELE ITGAL ECM1 CCL28 WNT5A LYVE1 SYK MPP1 RIN3 FER DUSP1 PYCARD LGMN ITGA4 SELP PDE4B MCOLN2 VAV3 SLC8B1 CRK RIPOR2 TRPV4 C1QBP DOCK8 KIT CXCL11 IL34 B4GALT1 DAPK2 ANO6 MIF LYN MSN ALOX5 MMP9 CXCL10 C…
1.84878e-14	499	1123	1.34708	GO:1902531 regulation of intracellular signal transduction	TRIP6 ERBIN MAPK8IP1 SPRED1 ARHGAP25 ARHGAP19 SRC ARHGAP28 SPRY1 WWC1 NLRP3 PIK3R6 CRKL PDE2A EDAR NEK10 LAMTOR1 CCL4 TRIM6 LOC100063059 ARFGAP1 NDRG4 KITLG BOK RTKN2 PLCG2 RICTOR IKBKE LRP2 PTPN6 EPS8L1 TRAF3IP2 PDPK1 FN1 CAVIN3 CSF1R RASGRF2 RET NAIP TNF TNFRSF19 KBTBD6 CCR1 NKX3-1 FZD10 MYD88 DGKI HEG1 SESN2 FOXO1 F2RL1 ATP2B4 ADIPOQ REL CBL MFHAS1 F2R C1H10orf71 DDIT4 RALGAPB TIFA DUSP4 RAP1B…
2.65896e-14	441	974	1.37263	GO:0051240 positive regulation of multicellular organismal process	TLR7 SOX5 PGF TIAM1 ACVR2A KITLG DCT PLCG2 LRP2 NIN PTN PDPK1 FN1 TP73 FOXC2 CSF1R TMEM119 RET TNF CCR3 TERT CCR1 NKX3-1 MYD88 HEG1 FLRT3 F2RL1 LRRN1 ADIPOQ GHR C3AR1 AMIGO1 RUNX1 G0S2 ZNF516 F2R EVI2B HRH1 KPNA6 WNT2B TGFBR1 ADRB2 POU2F2 CCR7 GPR68 ATP11C CARD11 NEDD9 LY9 MAD2L2 C5AR1 IL17B SLITRK4 PRKCA IL15RA PIK3CD ACHE BIN1 PTPRC LRP8 FZD5 EREG CD226 PKM PANX1 FGR OVOL2 TENM4 ADGRB3 BMPER CL…
2.77423e-14	362	772	1.42155	GO:0072359 circulatory system development	MYL2 THBS1 LGALS8 NRAP PDLIM4 LDB3 PGF BVES PRKX NDRG4 LRP2 HOXA5 TRAF3IP2 PDPK1 TP73 DNAAF3 FOXC2 FOXL1 TNF SOCS3 CCR3 FZD1 FKBPL NKX3-1 TSPAN12 GPR15 HEG1 FLRT3 XIRP2 HOXB3 ATP2B4 C3AR1 TGFBR1 DNAH11 RASA1 HAND1 HPGD HOXA7 GJA1 TBC1D32 TBX18 RGL3 C5AR1 PRKCA WNT16 ADRA2B PTCD2 ANTXR1 SEMA3E FZD5 ILK TRIP11 PKM PTPN14 OVOL2 ADAM10 CBY1 TENM4 ADGRB3 EPOR BMPER SP100 ADTRP CCBE1 NF1 ADAM15 DAW1 PR…
2.11487e-13	65	87	2.26499	GO:0006119 oxidative phosphorylation	METRN ATPSCKMT UQCR10 COX5A NDUFS7 DLD ATP5MF COX5B COQ9 ATP5PO NDUFS2 PINK1 ATP5PD CDK1 DNAJC30 UQCRB NDUFV2 NDUFB8 NDUFS8 TAFAZZIN COX7A1 COX4I1 ATP5F1D COX7A2 COX4I2 NUPR1 NDUFA7 CCNB1 NDUFA12 NDUFS1 TEFM PARK7 UQCC3 STOML2 NDUFB9 ATP5PB LOC100051878 SDHAF2 UQCRC1 CHCHD2 NDUFA10 NDUFV1 ATP5F1A LOC100147519 ATP5F1B NDUFA8 ATP5F1C NIPSNAP2 ATP5F1E MT-ATP6 MT-CO3 MT-ND4 ND2 MT-ND1 MT-ND4L MT-ND5 …
2.24283e-13	364	786	1.40395	GO:0035295 tube development	THBS1 PGF PRKX SMPD3 LRP2 HOXA5 PTPN6 PDPK1 TP73 ADAMTS16 HS2ST1 FOXC2 FOXL1 RET TNF CCR3 FZD1 FKBPL NKX3-1 TSPAN12 GPR15 HEG1 HOXB3 TIMELESS ATP2B4 C3AR1 MARCKS WNT2B TGFBR1 RASA1 HAND1 HPGD HOXA7 TBC1D32 RDH10 TBX18 C5AR1 ST14 SFTPD PRKCA PIK3CD ADRA2B SEMA3E FZD5 ILK PKM OVOL2 CBY1 ADGRB3 BMPER CYP1A2 SP100 ADTRP CCBE1 NF1 NPNT PRRX1 ECM1 SEMA4A SPRED1 EYA1 YAP1 WNT5A HIPK2 FOXP1 IFT140 STAT1 …
3.39703e-13	260	527	1.49567	GO:0030155 regulation of cell adhesion	CCL28 LOC100067561 CD86 CD28 PRKX KITLG FGL2 PTPN6 GPNMB FN1 LPXN FOXC2 RET TNF NUAK1 CD80 KIFAP3 ADIPOQ LAG3 CD9 VIT DNAJA3 CXCR4 DMP1 CCR7 RASA1 HOXA7 CARD11 NEDD9 MAD2L2 ICOS ADAM9 LGALS1 PRKCA SH2B3 SEMA3E PTPRC EPHB6 PLAU SPOCK1 ILK TNFAIP8L2 ADAM10 FERMT3 ADTRP FGG ADAM15 FAF1 NPNT MDGA1 VTCN1 WNT5A FBLN2 THBS1 CD4 SRF JAK2 ACVRL1 EGFL6 RASAL3 SPOCK2 CASS4 SYK EPHB3 MYB DUSP1 IGF1 RASGRP1 S…
3.46553e-13	46	54	2.58248	GO:0042773 ATP synthesis coupled electron transport	UQCR10 COX5A NDUFS7 DLD COX5B COQ9 NDUFS2 PINK1 CDK1 UQCRB NDUFV2 NDUFB8 NDUFS8 TAFAZZIN COX7A1 COX4I1 COX7A2 COX4I2 NDUFA7 CCNB1 NDUFA12 NDUFS1 PARK7 UQCC3 NDUFB9 LOC100051878 SDHAF2 UQCRC1 CHCHD2 NDUFA10 NDUFV1 LOC100147519 NDUFA8 MT-ND4 ND2 MT-ND1 MT-ND4L MT-ND5 MT-ND3 NDUFB6 UQCRQ LOC100630549 LOC100055813 LOC100630892
4.03408e-13	569	1325	1.30187	GO:0008283 cell population proliferation	BRICD5 CD86 TGFB3 TACC2 CDKN2B BTC CD28 PGF PRKX NDRG4 ACVR2A KITLG SMPD3 IL18RAP BOK RTKN2 DCT MRE11 KCNH1 LRP2 HOXA5 PTPN6 GNAI2 PBRM1 PTN PDPK1 HTR1B GPNMB FN1 EHF TP73 NPPC FOXC2 CSF1R TMEM119 PTGES TNF CCR3 TERT NDN NKX3-1 CNOT6L PTGDR2 MYD88 KIFAP3 TOB1 F2RL1 ADIPOQ CD9 IRS2 DNAJA3 F2R USP13 MAB21L1 RAP1B WNT2B TGFBR1 CDKN2C MITF GJA1 CARD11 C5AR1 CNTFR C5AR2 NR1D1 GAPT RNF41 SLC39A10 PRKCA…
4.72067e-13	578	1350	1.29798	GO:0050790 regulation of catalytic activity	RAPGEF5 EPHA5 RASGRF2 RET RALGAPB RGL3 EDN3 EPHB6 SERPINB10 ARHGAP25 METRN CAP2 ATPSCKMT SPRY1 ARHGAP12 SPI2 NLRP3 TBC1D9 RFFL PPP6R1 RAPGEFL1 PIK3R6 USP6NL CDKN2B CCNF LOC100052045 DIABLO RASGEF1B NEK10 PARM1 TBC1D1 PKIB BTC RAP1GAP CCL4 AZIN2 SIPA1L3 EVI5L SERPINB5 SIPA1L1 TAX1BP3 TIAM1 PIK3R3 LOC100063059 LOC100057505 PALM LOC102150694 FGD1 WRN ACVR2A KITLG MTSS2 BOK CST7 MRE11 DENND4C RICTOR …
6.54071e-13	210	408	1.56038	GO:0030031 cell projection assembly	RILPL1 IFT57 CCDC13 DNAI2 TEKT4 FGD4 ABLIM2 TMEM216 USP43 CCDC65 ABLIM1 CDC42EP5 PALM FAM110C FGD1 SPATA6 MTSS2 WAS VDAC3 DNAH1 EPS8L1 CEP126 RSPH9 DNAAF3 CFAP157 F2RL1 TGFBR1 ARF6 TBC1D32 RGL3 CFAP46 CCDC88A CDKL5 ALPK1 DCLK1 RP1 SH3BP1 CBY1 CEP350 EXOC5 PLK4 DNAH2 DAW1 IQCG YAP1 PARVB ACTN2 CFAP69 IFT140 SRF ACTR2 IFT88 IFT80 DAAM2 CFAP54 DNAH7 FER CFAP70 WASF2 BBS2 BAG4 RSPH1 KLF5 CSPG4 CARMIL…
6.6064e-13	55	70	2.38197	GO:0035082 axoneme assembly	DNAI2 CCDC65 DNAH1 RSPH9 DNAAF3 CFAP157 RGL3 CFAP46 DCLK1 RP1 DNAH2 DAW1 IQCG CFAP69 DNAH7 BBS2 RSPH1 DNAAF4 SPEF2 ZMYND10 RSPH4A DRC7 TTLL1 DNAAF1 CCDC40 FOXJ1 DNAH5 ODAD2 HOATZ CFAP91 CCDC103 DNAI1 TEKT2 TTC12 SPEF1 DCX DNAJB13 CFAP58 CFAP65 TTC26 CFAP206 GAS8 CFAP44 DRC1 MNS1 CFAP43 CCDC39 CPLANE2 DNAI4 SPAG17 ARMC2 PLA2G3 C9orf116 UBE2B DNAAF6
6.8429e-13	212	413	1.55617	GO:0061061 muscle structure development	MYL2 RBPMS2 TNNT1 NRAP TNNT2 PDLIM4 LDB3 BVES ACTA1 LRP2 HOXA2 CFL2 FOXC2 TMEM119 TNF FZD1 HEG1 TCF15 XIRP2 CD9 PRDM6 TGFBR1 MYORG TIFAB HAND1 ANKRD23 TBX18 AFG3L2 CNTFR LGALS1 BIN1 PTCD2 SOX15 COL19A1 EREG ATP2A2 TMOD1 CBY1 ADGRB3 PPARD MSC FOXN2 ANKRD33 NPNT CAPN2 MYLK3 WNT5A ACTN2 SRF HIF1AN EP300 CDH2 SAP30 RBM24 IFRD1 FLNC NOX4 IGF1 PPP3CA KLF5 MEOX2 EGR2 TAFAZZIN SOX6 PLPP7 MYO18B RIPOR2 TG…
7.06391e-13	518	1193	1.31632	GO:0044281 small molecule metabolic process	BCL2A1 NPR1 RRM2B LPIN2 INSIG2 PAPSS2 UHMK1 GFPT2 AK7 METRN GSTZ1 GUCY2D ATP5F1D AK5 ATPSCKMT PTGR2 SGPP1 HARS2 THTPA ELOVL1 GGH CA2 NDUFA9 AZIN1 AK4 ACBD4 PDE2A MGST2 ENG ENO3 PARG VNN1 GCK SDSL MLYCD ENTPD8 AZIN2 HACD3 SPHK1 ACOXL PFKFB1 MPC2 GOT1 GGT1 ACOT11 GDA DCT DLST FARS2 PLCG2 PMM1 HACD4 SDHA LRP2 HMGCS2 TRIB3 NPL OXSM MMAB DLD ADHFE1 NPPC SLC16A9 SULT1B1 PTGES HPDL TNF GPD1 KCNJ11 PDHA1…
8.24608e-13	117	195	1.81896	GO:0046034 ATP metabolic process	METRN ATP5F1D ATPSCKMT ENO3 PARG GCK UQCR10 COX5A NDUFS7 DLD GPD1 ATP5MF ALDOA GAPDHS DDIT4 PGAM2 PKM COX5B COQ9 ATP5MC3 ATP5PO NDUFS2 PPARGC1A PINK1 EP300 ATP5PD CDK1 DNAJC30 UQCRB PFKFB2 NDUFV2 NDUFB8 IGF1 NDUFS8 HK1 TAFAZZIN SLC49A3 COX7A1 COX4I1 ATP5IF1 COX7A2 PRKAG2 AK5 ENPP1 ALDOC FIS1 ENO4 COX4I2 NUPR1 NDUFA7 BAD PGK1 PFKM TPI1 HIF1A CCNB1 NDUFA12 NDUFS1 STAT3 HK3 TEFM PARK7 UQCC3 STOML2 A…
1.95412e-12	263	541	1.47377	GO:0046649 lymphocyte activation	LOC100067561 CD86 MALT1 CD3E CD28 LCK SLAMF8 TRDC KITLG WAS PLCG2 FGL2 JAML PTPN6 TRAF3IP2 GPNMB THEMIS WDFY4 MYD88 CD80 F2RL1 LAG3 IRS2 DNAJA3 POU2F2 CCR7 ATP11C CARD11 NEDD9 LY9 MAD2L2 ICOS GAPT RNF41 SLC39A10 HLA-DOA LGALS1 IL15RA PTPRC CD79A EPHB6 FZD5 IKZF3 TMEM98 MAPK8IP1 TNFAIP8L2 FGR UNG TCF7 BANK1 CLEC4E ITGAL THEMIS2 SEMA4A STAT6 VTCN1 SIT1 PRDM1 CD4 SRF JAK2 RASAL3 EP300 SYK ITK TNFAIP…
1.9806e-12	344	745	1.39983	GO:0001932 regulation of protein phosphorylation	LDLRAD4 SPRY1 TGFB3 PIK3R6 PMEPA1 CDKN2B CCNF AKAP9 NEK10 PKIB BTC NTF3 PGF ACVR2A KITLG SMPD3 WDFY2 PLCG2 MRE11 RICTOR DBNDD2 PTPN6 TRIB3 PDPK1 GPNMB FN1 CSF1R LATS1 TMEM119 RET TNF SOCS3 FZD1 NKX3-1 FZD10 HEG1 SESN2 CD80 NHLRC1 ATP2B4 ADIPOQ SOCS4 TGFBR1 ADRB2 CDKN2C BDKRB2 NEDD9 MAD2L2 C5AR1 ADAM9 INPP5J PIN1 SYAP1 TAOK3 CCDC88A ADRA2B SH2B3 LRP6 PTPRC LRP8 FZD5 CARD14 EREG ILK CLDN3 PRR5 PKIG…
2.08412e-12	496	1141	1.31786	GO:0010647 positive regulation of cell communication	TRIP6 ERBIN SLC39A10 DEPDC1B TGFB3 STAP1 PIK3R6 LY96 CRKL EDAR NEK10 BTC CCL4 CRHR2 TRIM6 LOC100063059 MPC2 NDRG4 ACVR2A KITLG BOK RTKN2 PLCG2 RICTOR IKBKE LRP2 PTPN6 KIF5B TRAF3IP2 PTN FN1 CAVIN3 CSF1R RASGRF2 SCUBE1 RET NAIP TNF TNFRSF19 TERT CCR1 NKX3-1 FZD10 PTGDR2 MYD88 DGKI TASL F2RL1 ADIPOQ REL IRS2 CBL MFHAS1 G0S2 DEDD2 CXCR4 F2R C1H10orf71 FGFBP3 TIFA RAP1B TGFBR1 MYORG ADRB2 CCR7 GPR68 …
2.42222e-12	116	195	1.80342	GO:0006936 muscle contraction	EDN3 MYL2 TPM3 TPM2 PTGER3 TPM1 TNNT1 MYOM2 TNNT2 SCN1B SYNM SCN5A ATP2B4 KCNA5 ALDOA KBTBD13 ADRB2 TIFAB BDKRB2 PGAM2 ARHGAP42 SCN4A RYR2 ADRA2B BIN1 KCNE3 TMOD1 DSC2 CTNNA3 ATP2B1 NPNT ACTN2 SRF P2RX1 ROCK2 BBS2 CHRM3 VEGFB TNNI3K KCNMA1 TAFAZZIN PDE4B DLG1 ADRA1B TCAP RGS2 TMEM38A ATP2A1 MYOM1 PKP2 GRIP2 DSG2 CACNB2 SPX SCN7A SCNN1B PIK3CA ACTA2 EHD3 RANGRF SCN1A CACNA1D ADRA1A SRI P2RX2 DMPK …
2.5351e-12	477	1092	1.32424	GO:0042127 regulation of cell population proliferation	BRICD5 CD86 TGFB3 CDKN2B BTC CD28 PGF NDRG4 KITLG SMPD3 BOK RTKN2 DCT KCNH1 LRP2 HOXA5 PTPN6 GNAI2 PBRM1 PTN PDPK1 HTR1B GPNMB FN1 TP73 CSF1R TMEM119 PTGES TNF CCR3 TERT NDN NKX3-1 CNOT6L PTGDR2 MYD88 KIFAP3 TOB1 ADIPOQ CD9 IRS2 DNAJA3 F2R MAB21L1 TGFBR1 CDKN2C MITF GJA1 CARD11 C5AR1 CNTFR C5AR2 NR1D1 RNF41 SLC39A10 PRKCA PIK3CD PHLDA2 CEND1 SH2B3 SOX15 PTPRC FZD5 PLAU IKZF3 IRF6 PIM2 CYP7B1 EREG…
2.62133e-12	206	403	1.54965	GO:0120031 plasma membrane bounded cell projection assembly	RILPL1 IFT57 CCDC13 DNAI2 TEKT4 FGD4 ABLIM2 TMEM216 USP43 CCDC65 ABLIM1 CDC42EP5 PALM FGD1 SPATA6 MTSS2 WAS VDAC3 DNAH1 EPS8L1 CEP126 RSPH9 DNAAF3 CFAP157 F2RL1 TGFBR1 ARF6 TBC1D32 RGL3 CFAP46 CCDC88A CDKL5 ALPK1 DCLK1 RP1 SH3BP1 CBY1 CEP350 EXOC5 PLK4 DNAH2 DAW1 IQCG YAP1 PARVB ACTN2 CFAP69 IFT140 SRF ACTR2 IFT88 IFT80 DAAM2 CFAP54 DNAH7 FER CFAP70 WASF2 BBS2 BAG4 RSPH1 KLF5 CSPG4 CARMIL2 KIF24 …
2.71419e-12	498	1148	1.3151	GO:0023056 positive regulation of signaling	TRIP6 ERBIN SLC39A10 DEPDC1B TGFB3 STAP1 PIK3R6 LY96 CRKL EDAR NEK10 BTC CCL4 CRHR2 TRIM6 LOC100063059 MPC2 NDRG4 ACVR2A KITLG BOK RTKN2 PLCG2 RICTOR IKBKE LRP2 PTPN6 KIF5B TRAF3IP2 PTN FN1 CAVIN3 CSF1R RASGRF2 SCUBE1 RET NAIP TNF TNFRSF19 TERT CCR1 NKX3-1 FZD10 PTGDR2 MYD88 DGKI TASL F2RL1 ADIPOQ REL IRS2 CBL MFHAS1 G0S2 DEDD2 CXCR4 F2R C1H10orf71 FGFBP3 TIFA RAP1B TGFBR1 MYORG ADRB2 CCR7 GPR68 …
3.71718e-12	509	1179	1.30881	GO:0042592 homeostatic process	DMXL2 LOC106781824 C5AR1 EDN3 SLC39A10 SLC39A14 SRC PTGER3 TNFRSF11A ATP6V0A4 CA2 SLC39A4 GCK TRPV6 FBXW7 ACOXL TXNRD2 LOC100630858 MPC2 GOT1 ACVR2A KITLG TMPRSS3 BOK PLCG2 GLRX3 HOXA5 PTPN6 CFL2 TRAF3IP2 PDPK1 DLD FOXC2 TMEM119 PTGES TNF CIAO3 SCNN1A NDN CCR1 SESN2 TASL F2RL1 ATP2B4 ADIPOQ XCR1 SLC30A1 C3AR1 ALDOA MFHAS1 DNAJA3 F2RL3 G0S2 GK NANOS1 ZNF516 BBS12 F2R AQP4 CMKLR2 ADRB2 CCR7 GPR68 C…
3.74896e-12	478	1097	1.32097	GO:0006811 ion transport	SLC19A1 SHISA9 SLC39A10 SLC35F3 SLC39A14 FLVCR2 SYT6 METRN OLFML1 SLCO1B3 ATPSCKMT ANO4 CACNB2 DPP6 SLC6A18 SLC13A4 CACNA1G ASIC3 AKAP9 SLC39A4 SYT7 KDM5A PANX2 TRPV6 SLC25A10 KCNK2 FGF12 SLCO2A1 SLC22A11 CHRNA6 MPC2 SLC20A2 SCN1B SLC5A1 PLCG2 SLC2A1 SLC2A2 KCNH1 LRP2 VDAC3 PTPN6 KIF5B NIPA1 PDPK1 HTR1B SLC6A1 NEDD4L SLC4A7 SCN5A SLC16A9 RASGRF2 PTGES ABCC3 KCNJ3 SCNN1A CCR1 KCNJ11 P2RY1 KCNJ16 S…
3.90617e-12	380	841	1.36981	GO:0042325 regulation of phosphorylation	EPHA5 RET EPHB6 LDLRAD4 SPRY1 TGFB3 PIK3R6 PMEPA1 CDKN2B CCNF AKAP9 NEK10 PKIB BTC NTF3 PGF PIK3R3 ACVR2A KITLG SMPD3 WDFY2 PLCG2 MRE11 RICTOR DBNDD2 PTPN6 TRIB3 PDPK1 GPNMB FN1 CSF1R LATS1 TMEM119 TNF SOCS3 FZD1 NKX3-1 GPD1 FZD10 ITGA6 HEG1 SESN2 BARD1 CD80 NHLRC1 ATP2B4 ADIPOQ IRS2 SOCS4 DDIT4 TGFBR1 ADRB2 CDKN2C BDKRB2 NEDD9 MAD2L2 C5AR1 ADAM9 INPP5J PIN1 SYAP1 TAOK3 CCDC88A ADRA2B SH2B3 LRP6 …
4.89916e-12	43	51	2.55606	GO:0042775 mitochondrial ATP synthesis coupled electron transport	UQCR10 COX5A NDUFS7 DLD COX5B COQ9 NDUFS2 PINK1 CDK1 UQCRB NDUFV2 NDUFB8 NDUFS8 TAFAZZIN COX7A1 COX4I1 COX7A2 COX4I2 CCNB1 NDUFA12 NDUFS1 PARK7 UQCC3 NDUFB9 LOC100051878 SDHAF2 UQCRC1 CHCHD2 NDUFA10 NDUFV1 LOC100147519 NDUFA8 MT-ND4 ND2 MT-ND1 MT-ND5 MT-ND3 NDUFB6 UQCRQ LOC100630549 LOC100055813 LOC100630892
5.06903e-12	185	355	1.57985	GO:0042110 T cell activation	LOC100067561 CD86 CD3E CD28 LCK KITLG WAS FGL2 JAML PTPN6 TRAF3IP2 GPNMB THEMIS WDFY4 CD80 F2RL1 LAG3 DNAJA3 CCR7 CARD11 LY9 ICOS HLA-DOA LGALS1 PTPRC EPHB6 FZD5 IKZF3 TMEM98 MAPK8IP1 TNFAIP8L2 TCF7 CLEC4E ITGAL SEMA4A STAT6 VTCN1 SIT1 PRDM1 CD4 SRF JAK2 RASAL3 SYK ITK DOCK2 MYB IGF1 RASGRP1 PPP3CA PYCARD SASH3 CD44 DUSP10 RAB27A HHLA2 CD160 ZAP70 CD6 CD40LG BTNL2 PRDX2 DLG1 TGFB1 DUSP3 DOCK8 IL1…
5.13673e-12	267	555	1.45845	GO:0098609 cell-cell adhesion	ITGA6 LOC100067561 ITGA7 CD86 ROBO3 NRCAM SDK1 ROBO1 COL13A1 CDH24 TENM3 CDH15 CD28 DLG4 TENM2 KITLG FGL2 ICAM2 JAML PTPN6 GPNMB RET TNF FAT3 CD80 FLRT3 KIFAP3 ADIPOQ LAG3 CD9 DNAJA3 CCR7 CARD11 MAD2L2 ICOS ADAM9 NECTIN3 LGALS1 PRKCA SH2B3 PTPRC EPHB6 CLDN3 TNFAIP8L2 DSC2 ATP1B2 FERMT3 ADTRP CTNNA3 FGG LAMB1 SELE ITGAL NPNT CCL28 MDGA1 VTCN1 NTNG2 CDH11 WNT5A CDHR3 CD4 SRF MPZ JAK2 RASAL3 SPARCL1…
8.35342e-12	358	788	1.3773	GO:0006812 cation transport	SHISA9 SLC39A10 SLC35F3 SLC39A14 FLVCR2 SYT6 METRN OLFML1 ATPSCKMT CACNB2 DPP6 SLC6A18 CACNA1G ASIC3 AKAP9 SLC39A4 SYT7 KDM5A PANX2 TRPV6 KCNK2 FGF12 SCN1B SLC5A1 PLCG2 KCNH1 LRP2 PTPN6 KIF5B NIPA1 PDPK1 HTR1B SLC6A1 NEDD4L SCN5A SLC16A9 RASGRF2 KCNJ3 SCNN1A CCR1 KCNJ11 KCNJ16 SLC44A1 ATP2B4 XCR1 KCNA5 SLC30A1 AMIGO1 F2RL3 KCNJ12 F2R SLC22A3 ADRB2 ATP2C2 AFG3L2 SCN4A TSPO2 MCU SLC25A29 RRAD ATP13…
8.35342e-12	483	1115	1.31324	GO:0048585 negative regulation of response to stimulus	SEMA6C INSIG2 LDLRAD4 SPRED1 ARHGAP25 LOC100057176 SRC SPRY1 NLRP3 RFFL PARPBP PMEPA1 PDE2A UBASH3A NDRG4 BOK RTKN2 AMER2 FGL2 LRP2 PTPN6 PDPK1 SMPDL3B HTR1B LPXN HTRA3 SLC35C1 CAVIN3 LATS1 GPR17 NAIP TNF SOCS3 FZD1 TERT NKX3-1 ITGA6 HEG1 SESN2 FOXO1 F2RL1 ATP2B4 ADIPOQ CD9 GREM2 ERBIN CBL MFHAS1 RASL11B SOCS4 DDIT4 MMP28 RTN4RL1 DUSP4 TGFBR1 ADRB2 RASA1 THBD BDKRB2 ARHGAP42 MAD2L2 PSCA RRM2B RNF…
8.49761e-12	220	441	1.51236	GO:0050865 regulation of cell activation	LOC100067561 CD86 CD28 SLAMF8 TRDC KITLG FGL2 PTPN6 PDPK1 GPNMB FN1 MYD88 CD80 F2RL1 LAG3 CD9 IRS2 MFHAS1 DNAJA3 CCR7 ATP11C CARD11 NEDD9 MAD2L2 ICOS NR1D1 RNF41 MILR1 SLC39A10 HLA-DOA LGALS1 PRKCA IL15RA SH2B3 SOX15 PTPRC EPHB6 IKZF3 MAPK8IP1 CD226 TNFAIP8L2 FGR PJA2 BANK1 THEMIS2 STAT6 VTCN1 WNT5A THBS1 SIT1 PRDM1 CD4 JAK2 RASAL3 SYK VAMP8 TNFAIP3 IL13 FER NFAM1 MYB IGF1 RASGRP1 PPP3CA PYCARD S…
9.3612e-12	258	535	1.46197	GO:0051050 positive regulation of transport	RAB27A LOC100067561 METRN BICD1 ATPSCKMT CACNA1G AZIN1 AKAP9 AZIN2 KCTD7 MPC2 SCN1B BOK PLCG2 STXBP5 KIF5B PDPK1 SCN5A SGIP1 PTGES TNF TERT CCR1 NKX3-1 P2RY1 F2RL1 ADIPOQ AMIGO1 IRS2 APBB3 CBL F2RL3 F2R MFF ADRB2 GPR68 ARF6 BAG3 ATP2C2 MCU ADAM9 VPS28 IL15RA RYR2 PTPRC IRS1 SLC35D3 TULP1 KMT2A FGR ATP1B2 AKT2 RASL10B FGG SELE ATP2B1 EXPH5 WNT5A ABCA1 DOC2B ACTN2 CLIP3 OCLN CFTR PINK1 NEDD4 SYK VA…
1.04752e-11	162	303	1.62086	GO:0003013 circulatory system process	EDN3 MYL2 ACTC1 TPM1 LNPEP TNNT2 SCN1B SLC5A1 SLC2A1 HTR1B SCN5A FOXC2 NPR1 HEG1 F2RL1 ATP2B4 ADIPOQ KCNA5 F2R FGFBP3 HRH1 ADRB2 CORIN UTS2R BDKRB2 TBX18 ARHGAP42 RYR2 F5 ADRA2B BIN1 KCNE3 ATP2A2 SLC5A6 DSC2 RASL10B CTNNA3 FGG ATP2B1 YAP1 MYLK3 OCLN ACVRL1 P2RX1 SH3GL2 NOX4 FGB BBS2 VEGFB P2RY2 TNNI3K TAFAZZIN SLC4A3 PDE4B THRA DLG1 KCND3 ADRA1B TRPV4 TCAP SRC RGS2 TMEM38A ACE GNAO1 PKP2 GRIP2 DS…
1.13441e-11	246	506	1.47386	GO:0030036 actin cytoskeleton organization	ARHGAP25 TMSB4X WASF2 RHPN2 TPM3 OPHN1 PAM16 ACTC1 ARHGAP28 TPM2 EPB41L3 TPM1 PHACTR1 TNNT1 PTPN4 EPB41L4B PLEK2 FRMD5 NRAP TNNT2 SPTBN2 PDLIM4 LDB3 CDC42EP5 FGD1 ACTA1 WAS RICTOR CFL2 DNAI3 CAVIN3 CSF1R LATS1 TNF FZD10 XIRP2 F2RL1 PLEKHH2 MARCKS KBTBD13 IQGAP2 XIRP1 TGFBR1 MICAL3 ARHGEF10L RASA1 ARF6 ANKRD23 NEDD9 MAD2L2 MCU CCDC88A BIN1 ANTXR1 SEMA3E ASAP3 CLDN3 TMOD1 SORBS2 GDPD2 SH3BP1 PPM1E …
1.53792e-11	136	244	1.68975	GO:0003012 muscle system process	EDN3 MYL2 TPM3 TPM2 PTGER3 TPM1 TNNT1 MYOM2 TNNT2 SCN1B SYNM SCN5A P2RY1 ATP2B4 KCNA5 ALDOA KBTBD13 ADRB2 TIFAB BDKRB2 PGAM2 ARHGAP42 SCN4A RYR2 ADRA2B BIN1 KCNE3 ATP2A2 TMOD1 DSC2 CTNNA3 ATP2B1 NPNT ACTN2 SRF HAND2 P2RX1 ROCK2 IGF1 PPP3CA BBS2 CHRM3 MYOC VEGFB TNNI3K KCNMA1 TAFAZZIN PDE4B DLG1 ADRA1B TCAP RGS2 TMEM38A ATP2A1 IGFBP5 MYOM1 PKP2 GRIP2 DSG2 CACNB2 SPX SCN7A SCNN1B PIK3CA ACTA2 EHD3 …
1.68124e-11	158	295	1.62371	GO:0007018 microtubule-based movement	BICDL1 TTC21A ZBBX IFT140 IFT57 DNAI2 TEKT4 KLC3 CCDC65 TTC30B KIF28 DNAH1 KIF5B RSPH9 SLIRP KIF3C CFAP157 ATP2B4 BBS12 DNAH11 CCR6 RGL3 KIF6 DNHD1 KIF11 CFAP46 KIF5A KIF16B GAS2L2 ENKUR DNAH2 DAW1 DNAH10 IQCG SLC22A16 CFAP69 CLIP3 ACTR2 RHOT1 CFAP54 DNAH7 RASGRP1 CFAP70 BBS2 CAMSAP3 KIF24 BICD2 KIF4A DNAAF4 RFX3 BICD1 DNAH6 ROPN1L SPEF2 ZMYND10 ROPN1 TACR3 RSPH4A DRC7 DTNBP1 TTLL1 TMEM108 ENO4 B…
1.71903e-11	1067	2724	1.18749	GO:0042221 response to chemical	SHCBP1 EPHA5 SEMA6C LOC106781824 ERBIN GNAL LPIN2 INSIG2 IL15RA EPHB6 LDLRAD4 NCOA2 FAF1 CCL28 DNAJC10 SYT6 ITGA7 UNC5D SRC CD86 LOC100069576 OLFML1 SPRY1 ROBO3 IFNGR2 TNFRSF11A LOC100056988 NRCAM TGFB3 HIF1A KLHL15 LY96 ROBO1 PMEPA1 TWSG1 CXCL16 CPNE2 DIABLO SYT7 DNAJB2 ATF6 CCL4 SPHK1 SLAMF8 NTF3 PGF PIK3R3 LOC100630858 LOC100063059 HNF4G PLXNA1 MPC2 GOT1 ACVR2A SCN1B SMPD3 IL18RAP MTSS2 ETV5 B…
1.71903e-11	1823	4888	1.13065	GO:1901564 organonitrogen compound metabolic process	BCL2A1 PIGN NPR1 MRPS5 NUAK1 PGAP4 WIPI1 LOC100059021 LOC111774802 PRKCA MIPEP PPM1J ADAM10 LDLRAD4 SPPL2A LOC100065011 PAPSS2 DAW1 SERPINB10 FAF1 HIPK2 GFPT2 UBXN11 CDK19 PIGA NMT2 RAD18 MRPS14 PARP8 METRN GSTZ1 OPHN1 GUCY2D ST3GAL3 CCDC13 RCOR1 ATP5F1D BIRC3 BSPRY PLCD4 ATPSCKMT SGPP1 SPRY1 HHAT EEF1G TRIM4 SPI2 HARS2 ZDHHC2 ART5 THTPA ELOVL1 GGH TGFB3 NLRP3 RFFL PPP6R1 KLHL15 FBXL20 MTIF3 AZIN…
2.20178e-11	292	624	1.41863	GO:0035239 tube morphogenesis	THBS1 PGF PRKX LRP2 HOXA5 PDPK1 ADAMTS16 HS2ST1 FOXC2 RET TNF CCR3 FZD1 FKBPL NKX3-1 TSPAN12 GPR15 HEG1 HOXB3 TIMELESS ATP2B4 C3AR1 WNT2B TGFBR1 RASA1 HAND1 HPGD HOXA7 RDH10 C5AR1 ST14 PRKCA PIK3CD ADRA2B SEMA3E FZD5 ILK PKM OVOL2 ADGRB3 BMPER SP100 ADTRP CCBE1 NF1 NPNT PRRX1 ECM1 SEMA4A SPRED1 EYA1 YAP1 WNT5A HIPK2 FOXP1 STAT1 PRDM1 SRF ACVRL1 SOX17 ANGPT4 WNT7A RAMP1 LHX2 SYK HAND2 CDH2 EPHB3 S…
2.24902e-11	452	1039	1.31885	GO:0009967 positive regulation of signal transduction	TRIP6 ERBIN SLC39A10 DEPDC1B TGFB3 STAP1 PIK3R6 LY96 CRKL EDAR NEK10 BTC CCL4 TRIM6 LOC100063059 NDRG4 ACVR2A KITLG BOK RTKN2 PLCG2 RICTOR IKBKE LRP2 PTPN6 TRAF3IP2 FN1 CAVIN3 CSF1R SCUBE1 RET NAIP TNF TNFRSF19 TERT CCR1 NKX3-1 FZD10 PTGDR2 MYD88 DGKI TASL F2RL1 ADIPOQ REL CBL MFHAS1 G0S2 DEDD2 CXCR4 F2R C1H10orf71 FGFBP3 TIFA RAP1B TGFBR1 MYORG ADRB2 CCR7 CARD11 RRAGB C5AR1 C5AR2 GPR55 ADAM9 USP…
3.02498e-11	89	142	1.90009	GO:0003341 cilium movement	ZBBX DNAI2 TEKT4 CCDC65 DNAH1 RSPH9 SLIRP CFAP157 ATP2B4 DNAH11 CCR6 RGL3 CFAP46 GAS2L2 ENKUR DAW1 IQCG SLC22A16 CFAP69 CFAP54 DNAH7 CFAP70 BBS2 CAMSAP3 DNAAF4 RFX3 ROPN1L SPEF2 ZMYND10 ROPN1 TACR3 RSPH4A DRC7 TTLL1 ENO4 DNAAF1 CCDC40 SLC9A3R1 TTLL6 CATSPER3 TAC4 DNAH5 ODAD2 HOATZ DNAI1 NPHP4 TACR1 LZTFL1 TEKT2 CELSR2 TTC12 SPEF1 TTLL9 ASH1L CFAP58 CFAP65 MKKS CFAP206 INPP5B CFAP298-TCP10L KATNIP…
3.36974e-11	152	283	1.62828	GO:0008015 blood circulation	EDN3 MYL2 ACTC1 TPM1 LNPEP TNNT2 SCN1B HTR1B SCN5A FOXC2 NPR1 F2RL1 ATP2B4 ADIPOQ KCNA5 F2R FGFBP3 HRH1 ADRB2 CORIN UTS2R BDKRB2 TBX18 ARHGAP42 RYR2 F5 ADRA2B BIN1 KCNE3 ATP2A2 DSC2 RASL10B CTNNA3 FGG ATP2B1 MYLK3 OCLN ACVRL1 P2RX1 SH3GL2 FGB BBS2 VEGFB P2RY2 TNNI3K TAFAZZIN SLC4A3 PDE4B THRA DLG1 KCND3 ADRA1B TRPV4 TCAP RGS2 TMEM38A ACE GNAO1 PKP2 GRIP2 DSG2 CACNB2 EPAS1 IMMP2L SLC4A5 SCNN1B PIK…
3.54546e-11	873	2188	1.20959	GO:0044085 cellular component biogenesis	SGIP1 WIPI1 RILPL1 TPPP3 GEMIN2 LDLRAD4 ATL1 BIN2 TMSB4X LOC100629745 RHPN2 RUFY4 IFT57 UQCC1 CCDC13 ARHGAP28 DNAI2 TEKT4 PHACTR1 FGD4 OXA1L TNNT1 ABLIM2 SDK1 PMEPA1 TMEM216 USP43 CDH24 DEUP1 NRAP TNNT2 NFS1 CCDC65 SLAIN1 RAD21L1 ABLIM1 CDC42EP5 PALM FAM110C TMEM70 FGD1 CIAPIN1 SPATA6 SMPD3 ACTA1 MTSS2 BCS1L BOK WAS PLCG2 SLC2A1 GLRX3 RICTOR CNTN5 IKBKE STXBP5 NDUFS7 SDHAF3 VDAC3 DNAH1 CFL2 EPS8L…
4.42212e-11	319	696	1.38948	GO:0007017 microtubule-based process	BICDL1 TTC21A AUNIP SAXO2 ZBBX EFHC1 PARD3B IFT140 IFT57 BICD1 CCDC13 DNAI2 TEKT4 PAFAH2 EFHC2 NCKAP5 TACC2 DEUP1 KLC3 CCDC65 SLAIN1 TTC30B KIF28 MAP7D2 DNAH1 KIF5B NIN CEP126 RSPH9 SLIRP MDM1 KIF3C DNAAF3 TRIM54 BRSK1 MAP7D1 CFAP157 KIFAP3 ATP2B4 MID1IP1 GCC2 BBS12 DNAH11 CCR6 GJA1 RGL3 MYBL2 KIF6 DNHD1 KIF11 CFAP46 KIF5A MAP9 TPPP3 HAUS4 DCLK1 KIF16B RP1 GAS2L2 CEP350 PLK4 ENKUR DNAH2 DAW1 DNAH…
4.66777e-11	206	413	1.51213	GO:0002694 regulation of leukocyte activation	LOC100067561 CD86 CD28 SLAMF8 TRDC KITLG FGL2 PTPN6 PDPK1 GPNMB FN1 MYD88 CD80 F2RL1 LAG3 IRS2 MFHAS1 DNAJA3 CCR7 ATP11C CARD11 NEDD9 MAD2L2 ICOS NR1D1 RNF41 MILR1 SLC39A10 HLA-DOA LGALS1 IL15RA PTPRC EPHB6 IKZF3 MAPK8IP1 CD226 TNFAIP8L2 FGR PJA2 BANK1 THEMIS2 STAT6 VTCN1 WNT5A THBS1 SIT1 PRDM1 CD4 JAK2 RASAL3 SYK VAMP8 TNFAIP3 IL13 FER NFAM1 MYB IGF1 RASGRP1 PPP3CA PYCARD SASH3 DUSP10 HHLA2 CD16…
9.74439e-11	546	1299	1.27425	GO:0008219 cell death	BCL2A1 DEDD2 FAF1 HIPK2 SRC BIRC3 DAPK3 FIS1 RFFL BAX LTBP2 DIABLO GSDME SPHK1 NTF3 TMEM117 CIAPIN1 WRN KITLG BOK RTKN2 RYBP PLCG2 MRE11 IKBKE LRP2 HOXA5 STK17B TRAF3IP2 TRIB3 PDPK1 GPNMB LAPTM5 TP73 FOXC2 CSF1R NAIP TNF TIMM50 SOCS3 FZD1 TERT AIFM1 NKX3-1 ITGA6 MYD88 PHLDA1 BARD1 FOXO1 RNF144B KIFAP3 ADIPOQ RAPSN IRS2 MARCKS CBL DNAJA3 G0S2 DDIT4 AIFM2 MFF TGFBR1 TNFAIP8L3 MDM4 CD3G RASA1 ARF6 B…
9.78416e-11	511	1205	1.2856	GO:0012501 programmed cell death	BCL2A1 DEDD2 HIPK2 SRC BIRC3 DAPK3 FIS1 RFFL BAX LTBP2 DIABLO SPHK1 NTF3 TMEM117 CIAPIN1 WRN KITLG BOK RTKN2 RYBP PLCG2 MRE11 IKBKE LRP2 HOXA5 STK17B TRAF3IP2 TRIB3 PDPK1 LAPTM5 TP73 FOXC2 CSF1R NAIP TNF TIMM50 SOCS3 TERT AIFM1 NKX3-1 ITGA6 MYD88 PHLDA1 BARD1 FOXO1 RNF144B KIFAP3 ADIPOQ RAPSN IRS2 MARCKS CBL DNAJA3 G0S2 DDIT4 AIFM2 MFF TGFBR1 TNFAIP8L3 MDM4 CD3G RASA1 ARF6 BAG3 MITF BDKRB2 CARD11…
1.10349e-10	38	45	2.56002	GO:0019646 aerobic electron transport chain	UQCR10 COX5A NDUFS7 DLD COX5B COQ9 NDUFS2 PINK1 UQCRB NDUFV2 NDUFB8 NDUFS8 COX7A1 COX4I1 COX7A2 COX4I2 NDUFS1 PARK7 UQCC3 NDUFB9 LOC100051878 SDHAF2 UQCRC1 NDUFA10 LOC100147519 NDUFA8 MT-CO3 MT-ND4 ND2 MT-ND1 MT-ND5 MT-ND3 NDUFB6 UQCRQ LOC100630549 LOC100055813 LOC100630892
1.25287e-10	479	1121	1.2954	GO:0055085 transmembrane transport	TIMM50 SLC19A1 SHISA9 SLC39A10 SLC28A1 SLC39A14 LOC100630401 METRN PAM16 ATPSCKMT ANO4 CACNB2 SLC38A9 DPP6 SLC6A18 SLC13A4 AZIN1 ASIC3 AKAP9 SLC39A4 KDM5A TRPV6 AZIN2 SLC25A10 KCNK2 FGF12 CHRNA6 MPC2 SLC20A2 SCN1B SLC5A1 PLCG2 SLC2A1 SLC2A2 KCNH1 LRP2 VDAC3 PTPN6 TRIB3 PDPK1 SLC6A1 NEDD4L SLC35C1 SCN5A SLC16A9 RASGRF2 ABCC3 SLC7A7 TNF KCNJ3 TERT AIFM1 SCNN1A KCNJ11 SESN2 SLC44A1 TRAM1L1 CHCHD4 SL…
1.4857e-10	96	160	1.81896	GO:0002685 regulation of leukocyte migration	PGF KITLG SMPD3 PTN CSF1R CCR2 CCR1 MYD88 F2RL1 CD9 C3AR1 MMP28 CCR7 HOXA7 NEDD9 C5AR1 MCU C5AR2 CCL20 ADAM10 ADTRP ECM1 CCL28 WNT5A LYVE1 MPP1 RIN3 DUSP1 PYCARD LGMN SELP SLC8B1 CRK RIPOR2 TRPV4 C1QBP DOCK8 IL34 DAPK2 ANO6 MIF LYN MSN CXCL10 CCL19 AIF1 ICAM1 SLAMF1 NCKAP1L LBP ABL1 TREM2 GCSAML WASL STAP1 STK10 IL1R1 FUT7 KLRK1 DPP4 TMEM102 TNFSF14 CRKL CSF1 ADORA1 CD99L2 MOSPD2 PTK2B CAMK1D THB…
1.67227e-10	88	143	1.8656	GO:0002274 myeloid leukocyte activation	IL18RAP PLCG2 PTPN6 TRAF3IP2 PDPK1 FN1 TNF MYD88 F2RL1 MFHAS1 C5AR1 NR1D1 ADAM9 MILR1 CD226 FGR ADAM10 PJA2 DNASE1 WNT5A THBS1 FOXP1 JAK2 SYK VAMP8 CSF2 IL13 DOCK2 FER RASGRP1 PYCARD TGFB1 KIT DHRS2 LYN VAMP2 SLAMF1 LBP CLNK SCNN1B IL18 NOTCH2 TGFBR2 TREM2 HAVCR2 CXCL8 NR1H3 ANXA1 SLC11A1 STAP1 RORA BATF STXBP2 CAMK4 IRF4 UNC13D ITGAM CD200 DCSTAMP ITGB8 RBPJ LDLR FOXF1 CD84 AGER MYO18A CTSC LCP2…
2.02211e-10	243	510	1.44447	GO:0001817 regulation of cytokine production	TLR7 BTNL2 BTNL9 MOG LOC102149205 PLCG2 PTPN6 GPNMB FN1 CSF1R TNF MYD88 HEG1 TLR6 F2RL1 ADIPOQ LAG3 S1PR3 C3AR1 ERBIN REL RUNX1 F2R KPNA6 POU2F2 CCR7 CARD11 LY9 C5AR1 C5AR2 IL17B ADCY7 PTPRC FZD5 EREG CD226 PANX1 FGR BANK1 RNF125 CLEC9A CLEC4E CCBE1 ATP2B1 NLRP1 LTB VTCN1 WNT5A MAST2 THBS1 FOXP1 RIOK3 STAT1 JAK2 TLR8 SRGN SLC7A5 SYK CDH3 ITK TNFAIP3 CSF2 IL13 NFAM1 TRAF3IP1 SERPINB1 DDX3X IRF5 IG…
2.82184e-10	492	1161	1.28471	GO:0006915 apoptotic process	BCL2A1 DEDD2 HIPK2 SRC BIRC3 DAPK3 FIS1 RFFL BAX LTBP2 DIABLO SPHK1 NTF3 TMEM117 CIAPIN1 WRN KITLG BOK RTKN2 RYBP MRE11 IKBKE LRP2 HOXA5 STK17B TRAF3IP2 TRIB3 PDPK1 TP73 FOXC2 CSF1R NAIP TNF TIMM50 SOCS3 TERT AIFM1 NKX3-1 ITGA6 MYD88 PHLDA1 BARD1 FOXO1 RNF144B KIFAP3 ADIPOQ RAPSN IRS2 MARCKS CBL DNAJA3 G0S2 DDIT4 AIFM2 MFF TGFBR1 TNFAIP8L3 MDM4 CD3G RASA1 ARF6 BAG3 MITF BDKRB2 CARD11 BNIP3L TP53B…
2.82184e-10	205	417	1.49036	GO:0042330 taxis	EPHA5 SEMA6C LOC106781824 EPHB6 CCL28 UNC5D ROBO3 NRCAM ROBO1 CXCL16 CCL4 SLAMF8 PGF LOC100063059 PLXNA1 SCN1B JAML HOXA2 PTN EMB CSF1R CCRL2 CCR2 CCR3 CCR1 PTGDR2 FLRT3 L1CAM F2RL1 XCR1 CXCR6 C3AR1 CXCR4 MMP28 CX3CR1 HRH1 CCR7 CCR6 CNR2 NEDD9 C5AR1 MCU C5AR2 CXCR2 LOC100058291 CCL20 UNC5A CYP7B1 ITGA9 ADAM10 CHN1 WNT5A THBS1 FLRT2 EP300 GFRA3 LHX2 SYK MPP1 RIN3 EPHB3 DOCK2 UNC5B FER DUSP1 LGMN M…
2.82184e-10	307	674	1.38086	GO:0051241 negative regulation of multicellular organismal process	SEMA6C THBS1 WWC1 PTGER3 TMEM176A FGL2 HOXA5 PTPN6 PTN GPNMB FN1 TP73 FOXC2 TMEM119 TNF CCR1 NKX3-1 PTGDR2 KIFAP3 F2RL1 ATP2B4 ADIPOQ LAG3 CD9 KREMEN2 ERBIN REL TGFBR1 ADRB2 CCR7 GPR68 THBD TIFAB HOXA7 GJA1 ARHGAP42 MAD2L2 C5AR2 NR1D1 GPR55 ANXA5 BIN1 SH2B3 SOX15 ADCY7 SEMA3E PTPRC PLAU HSPA9 ADAMTS7 TMEM98 ATP2A2 APCS OVOL2 ADGRB3 LDLRAD4 BANK1 RNF125 SP100 ADTRP ZNF750 FGG ATP2B1 ECM1 SEMA4A SP…
3.1627e-10	251	532	1.43032	GO:0097435 supramolecular fiber organization	ARHGAP25 TMSB4X WASF2 RHPN2 TPM3 CCDC13 PAM16 ACTC1 ARHGAP28 TPM2 TPM1 PHACTR1 TNNT1 PAFAH2 NCKAP5 KRT15 COL13A1 KRT80 KRT7 NRAP TNNT2 SLAIN1 CDC42EP5 KRT85 ACTA1 WAS RICTOR CFL2 NIN CEP126 DNAI3 FOXC2 LATS1 TRIM54 VBP1 F2RL1 MID1IP1 PLEKHH2 MARCKS KBTBD13 IQGAP2 XIRP1 TGFBR1 MICAL3 ARHGEF10L RASA1 ARF6 ANKRD23 MAD2L2 MCU CCDC88A BIN1 TPPP3 ASAP3 ADAMTS7 TMOD1 SORBS2 GDPD2 SH3BP1 PPM1E CTNNA3 COL…
3.21073e-10	245	517	1.43664	GO:0001816 cytokine production	TLR7 BTNL2 BTNL9 MOG LOC102149205 PLCG2 PTPN6 GPNMB FN1 CSF1R TNF MYD88 HEG1 TLR6 F2RL1 ADIPOQ LAG3 S1PR3 C3AR1 ERBIN REL RUNX1 F2R KPNA6 POU2F2 CCR7 CARD11 LY9 C5AR1 C5AR2 IL17B ADCY7 PTPRC FZD5 EREG CD226 PANX1 FGR BANK1 RNF125 CLEC9A CLEC4E CCBE1 ATP2B1 NLRP1 LTB VTCN1 WNT5A MAST2 THBS1 FOXP1 RIOK3 STAT1 JAK2 TLR8 SRGN SLC7A5 SYK CDH3 ITK TNFAIP3 CSF2 IL13 NFAM1 TRAF3IP1 SERPINB1 DDX3X IRF5 IG…
3.81207e-10	406	934	1.31781	GO:0019220 regulation of phosphate metabolic process	EPHA5 RET EPHB6 LDLRAD4 METRN ATPSCKMT SPRY1 TGFB3 PPP6R1 PIK3R6 PMEPA1 CDKN2B CCNF AKAP9 NEK10 PKIB BTC NTF3 PGF PIK3R3 ACVR2A KITLG SMPD3 WDFY2 PLCG2 MRE11 RICTOR DBNDD2 PTPN6 TRIB3 PDPK1 GPNMB FN1 CSF1R LATS1 TMEM119 TNF SOCS3 FZD1 NKX3-1 GPD1 FZD10 ITGA6 HEG1 SESN2 BARD1 NUAK1 CD80 NHLRC1 ATP2B4 ADIPOQ IRS2 MFHAS1 SOCS4 DDIT4 TGFBR1 ADRB2 CDKN2C BDKRB2 NEDD9 MAD2L2 C5AR1 ADAM9 SLC39A10 INPP5J…
3.81207e-10	406	934	1.31781	GO:0051174 regulation of phosphorus metabolic process	EPHA5 RET EPHB6 LDLRAD4 METRN ATPSCKMT SPRY1 TGFB3 PPP6R1 PIK3R6 PMEPA1 CDKN2B CCNF AKAP9 NEK10 PKIB BTC NTF3 PGF PIK3R3 ACVR2A KITLG SMPD3 WDFY2 PLCG2 MRE11 RICTOR DBNDD2 PTPN6 TRIB3 PDPK1 GPNMB FN1 CSF1R LATS1 TMEM119 TNF SOCS3 FZD1 NKX3-1 GPD1 FZD10 ITGA6 HEG1 SESN2 BARD1 NUAK1 CD80 NHLRC1 ATP2B4 ADIPOQ IRS2 MFHAS1 SOCS4 DDIT4 TGFBR1 ADRB2 CDKN2C BDKRB2 NEDD9 MAD2L2 C5AR1 ADAM9 SLC39A10 INPP5J…
4.3829e-10	709	1755	1.22473	GO:0009605 response to external stimulus	EPHA5 SEMA6C LOC106781824 NUAK1 EPHB6 TLR7 CCL28 STYK1 UNC5D SRC CD86 MALT1 ROBO3 TRIM4 NRCAM CADM1 GNLY KLRK1 LY96 ROBO1 CXCL16 PIEZO1 LOC100062789 CCL4 LCK SLAMF8 TRDC LOC102148710 PGF TRIM6 LOC100063059 PLXNA1 GGT1 WRN SCN1B IL18RAP WAS PLCG2 SLC2A1 RICTOR DGKB IKBKE FGL2 JAML HOXA2 PTPN6 KIF5B TRAF3IP2 PTN SMPDL3B EMB CSF1R PTGES CCRL2 GPR17 TNF CCR2 SOCS3 CCR3 MPEG1 CCR1 WDFY4 PTGDR2 MYD88 T…
4.63471e-10	203	414	1.48651	GO:0006935 chemotaxis	EPHA5 SEMA6C LOC106781824 EPHB6 CCL28 UNC5D ROBO3 NRCAM ROBO1 CXCL16 CCL4 SLAMF8 PGF LOC100063059 PLXNA1 SCN1B JAML HOXA2 PTN EMB CSF1R CCRL2 CCR2 CCR3 CCR1 PTGDR2 FLRT3 L1CAM F2RL1 XCR1 CXCR6 C3AR1 CXCR4 MMP28 CX3CR1 HRH1 CCR7 CCR6 CNR2 NEDD9 C5AR1 MCU C5AR2 CXCR2 LOC100058291 CCL20 UNC5A CYP7B1 ITGA9 ADAM10 CHN1 WNT5A THBS1 FLRT2 GFRA3 LHX2 SYK MPP1 RIN3 EPHB3 DOCK2 UNC5B FER DUSP1 LGMN MET MIP…
6.1283e-10	156	301	1.5712	GO:0044782 cilium organization	RILPL1 TTC21A IFT140 IFT57 CCDC13 DNAI2 TEKT4 TMEM216 USP43 CCDC65 ABLIM1 TTC30B SPATA6 VDAC3 DNAH1 CEP126 RSPH9 DNAAF3 CFAP157 BBS12 TBC1D32 NEDD9 RGL3 CFAP46 CCDC88A CDKL5 ALPK1 DCLK1 RP1 CBY1 CEP350 EXOC5 PLK4 DNAH2 DAW1 IQCG YAP1 CFAP69 ACTR2 IFT88 IFT80 CFAP54 DNAH7 CFAP70 BBS2 RSPH1 KIF24 DNAAF4 OCRL RFX3 TAPT1 ODF2 MAK INTU SPEF2 ZMYND10 ROPN1 DZIP1L DCDC2 RSPH4A DRC7 TTLL1 ENO4 DNAAF1 SNX…
6.47516e-10	376	858	1.32853	GO:1901700 response to oxygen-containing compound	GNAL LPIN2 INSIG2 CD86 LY96 PIK3R3 MPC2 GOT1 SMPD3 PLCG2 DENND4C HOXA2 GNAI2 TRIB3 PDPK1 HTR1B FOXC2 RORC RET TNF SOCS3 NKX3-1 GPD1 KCNJ11 MYD88 SESN2 TIMELESS ATP2B4 ADIPOQ GHR ERBIN IRS2 F2R DDIT4 RAP1B TGFBR1 NRIP1 ADRB2 EPM2AIP1 CCR7 GPR68 FIBIN OVCA2 ABL2 RRAGB C5AR1 NR1D1 ADAM9 GFI1 SYAP1 GPBAR1 PRKCA RAB31 ACHE LRP6 ADCY7 IRS1 SLC2A4 PIP4K2A P2RX6 AKT2 ITPR2 SLC39A14 NCOA2 ADAM15 ATP2B1 CO…
6.99172e-10	292	640	1.38317	GO:0032101 regulation of response to external stimulus	SEMA6C CADM1 KLRK1 LY96 LOC100062789 PGF GGT1 IL18RAP PLCG2 RICTOR IKBKE FGL2 TRAF3IP2 PTN SMPDL3B CSF1R PTGES GPR17 TNF CCR2 SOCS3 CCR1 MYD88 TASL F2RL1 ADIPOQ LAG3 CD9 C3AR1 MFHAS1 CXCR4 F2R MMP28 RTN4RL1 CCR7 THBD NEDD9 C5AR1 MCU C5AR2 NR1D1 LGALS1 PRKCA SH2B3 SOX15 LRP8 PLAU EREG CLDN3 CD226 TNFAIP8L2 FGR ADAM10 DNASE1 RNF125 ADTRP PPARD FGG NLRP1 TSPAN6 ENPP4 IL22RA2 WNT5A THBS1 FOXP1 RIOK3 …
7.34504e-10	389	893	1.3206	GO:0051094 positive regulation of developmental process	SOX5 PGF TIAM1 ACVR2A KITLG WDFY2 DCT LRP2 HOXA5 PTCH2 NIN PTN PDPK1 FN1 NEDD4L DNAI3 TP73 FOXC2 TMEM119 SUCO RET TNF SOCS3 CCR3 CCR1 TCF15 FLRT3 LRRN1 ADIPOQ GHR C3AR1 AMIGO1 RUNX1 EVI2B MFF C26H21orf91 WNT2B TGFBR1 ADRB2 GPR68 ATP11C GJA1 NEDD9 MAD2L2 C5AR1 MCU ADAM9 SLITRK4 SYAP1 PRKCA IL15RA PIK3CD ADRA2B BIN1 SOX15 PTPRC LRP8 ILK PKM GDPD2 OVOL2 TENM4 ADGRB3 BMPER BEND6 CPNE5 PPARD CCBE1 ATP…
7.47166e-10	122	222	1.66602	GO:0060326 cell chemotaxis	LOC106781824 CCL28 CXCL16 CCL4 SLAMF8 PGF LOC100063059 JAML PTN CSF1R CCR2 CCR1 F2RL1 C3AR1 MMP28 HRH1 CCR7 CCR6 CNR2 NEDD9 C5AR1 MCU C5AR2 CCL20 CYP7B1 ITGA9 ADAM10 WNT5A THBS1 SYK MPP1 RIN3 DUSP1 LGMN MET MIP-2alpha PDE4B VAV3 HGF SLC8B1 CRK RIPOR2 TRPV4 C1QBP KIT CXCL11 IL34 DAPK2 ANO6 MIF LYN ALOX5 CXCL10 CCL19 SLC12A2 AIF1 EPHB1 SMOC2 SLAMF1 NCKAP1L LBP PREX1 LOX FGF2 CORO1B VAV1 CXCL8 ARHGE…
8.14738e-10	361	820	1.33464	GO:0033043 regulation of organelle organization	TMSB4X WASF2 RHPN2 BICD1 ARHGAP28 PAFAH2 PDE2A AKAP9 LAMTOR1 BTC SLAIN1 CDC42EP5 SMPD3 BOK WAS MRE11 RICTOR VDAC3 CFL2 ZWINT MDM1 DNAI3 CSF1R LATS1 TNF TRIM54 CNOT6L FZD10 F2RL1 MID1IP1 TECPR1 PLEKHH2 WIPI1 IQGAP2 MFF TGFBR1 ADRB2 SYNJ1 ARHGEF10L RASA1 ARF6 DCP2 ANKRD23 BNIP3L CPLX3 NEDD9 RGL3 MCU RNF41 WDR45 MAP9 CCDC88A BIN1 FEZ1 CDKL5 SEMA3E ASAP3 NCAPG EREG RP1 GAS2L2 PIP4K2A TMOD1 SH3BP1 G3B…
9.58311e-10	275	598	1.39413	GO:0008284 positive regulation of cell population proliferation	CD86 BTC CD28 PGF KITLG SMPD3 RTKN2 DCT LRP2 PTPN6 GNAI2 PTN PDPK1 HTR1B FN1 CSF1R TMEM119 TNF CCR3 TERT NKX3-1 CNOT6L MYD88 IRS2 DNAJA3 MAB21L1 TGFBR1 GJA1 CARD11 C5AR1 CNTFR C5AR2 SLC39A10 PRKCA PIK3CD SOX15 PTPRC CYP7B1 EREG ILK ADAM10 AKT2 PPARD PRRX1 ECM1 EYA1 YAP1 VTCN1 WNT5A PTH1R THBS1 HIPK2 FOXP1 JAK2 ACVRL1 WNT7A RASAL3 LHX2 SYK CDH3 TNFAIP3 SINHCAF CSF2 FER EGFR IGF1 PPP3CA PYCARD LGMN…
9.99744e-10	420	977	1.30325	GO:0043067 regulation of programmed cell death	SRC BIRC3 DAPK3 RFFL BAX LTBP2 SPHK1 NTF3 CIAPIN1 BCL2A1 WRN KITLG BOK RTKN2 RYBP PLCG2 MRE11 LRP2 HOXA5 STK17B PDPK1 LAPTM5 FOXC2 CSF1R NAIP TNF SOCS3 TERT NKX3-1 ITGA6 PHLDA1 BARD1 FOXO1 RNF144B KIFAP3 ADIPOQ RAPSN IRS2 CBL DNAJA3 G0S2 DEDD2 AIFM2 TGFBR1 TNFAIP8L3 MDM4 CD3G RASA1 BAG3 MITF BDKRB2 CARD11 BNIP3L TP53BP2 RRM2B CNTFR SIK1 SLC39A10 FANK1 STPG1 LGALS1 PRKCA CRADD PIK3CD STK17A BIN1 P…
1.05376e-09	451	1060	1.28986	GO:0010941 regulation of cell death	FAF1 SRC BIRC3 DAPK3 RFFL BAX LTBP2 SPHK1 NTF3 CIAPIN1 BCL2A1 WRN KITLG BOK RTKN2 RYBP PLCG2 MRE11 LRP2 HOXA5 STK17B PDPK1 GPNMB LAPTM5 FOXC2 CSF1R NAIP TNF SOCS3 FZD1 TERT AIFM1 NKX3-1 ITGA6 PHLDA1 BARD1 FOXO1 RNF144B KIFAP3 ADIPOQ RAPSN IRS2 CBL DNAJA3 G0S2 DEDD2 AIFM2 TGFBR1 TNFAIP8L3 MDM4 CD3G RASA1 BAG3 MITF BDKRB2 CARD11 BNIP3L TP53BP2 RRM2B CNTFR RILPL1 SIK1 SLC39A10 FANK1 STPG1 LGALS1 PRK…
1.14449e-09	408	946	1.3075	GO:0023057 negative regulation of signaling	INSIG2 LDLRAD4 SPRED1 ARHGAP25 SRC SPRY1 NLRP3 RFFL PMEPA1 PDE2A UBASH3A NDRG4 BOK RTKN2 AMER2 LRP2 PTPN6 PDPK1 SMPDL3B HTR1B LPXN HTRA3 SLC35C1 CAVIN3 LATS1 NAIP TNF SOCS3 FZD1 TERT NKX3-1 KCNJ11 ITGA6 DGKI HEG1 SESN2 FOXO1 F2RL1 ATP2B4 ADIPOQ GREM2 ERBIN CBL MFHAS1 RASL11B SOCS4 DDIT4 DUSP4 RAP1B TGFBR1 ADRB2 RASA1 BDKRB2 GJA1 ARHGAP42 MAD2L2 PSCA RRM2B RNF152 NR1D1 PIN1 TAOK3 SH2B3 PTPRC IRS1 …
1.2224e-09	294	648	1.37545	GO:1902533 positive regulation of intracellular signal transduction	TRIP6 ERBIN PIK3R6 CRKL EDAR NEK10 CCL4 TRIM6 LOC100063059 NDRG4 KITLG BOK RTKN2 PLCG2 RICTOR IKBKE LRP2 PTPN6 TRAF3IP2 FN1 CAVIN3 CSF1R RET NAIP TNF TNFRSF19 CCR1 NKX3-1 FZD10 MYD88 DGKI F2RL1 ADIPOQ REL CBL MFHAS1 F2R C1H10orf71 TIFA RAP1B TGFBR1 MYORG ADRB2 CARD11 RRAGB C5AR1 C5AR2 GPR55 ADAM9 PIK3CD TAOK3 WNT16 ADRA2B SEMA3E PTPRC ALPK1 FZD5 DSTYK ILK MAPK8IP1 IL20RA PRR5 FGR TLR7 BMPER PJA2 …
1.25379e-09	387	891	1.31676	GO:0009968 negative regulation of signal transduction	INSIG2 LDLRAD4 SPRED1 ARHGAP25 SRC SPRY1 NLRP3 RFFL PMEPA1 PDE2A UBASH3A NDRG4 BOK RTKN2 AMER2 LRP2 PTPN6 PDPK1 SMPDL3B HTR1B LPXN HTRA3 SLC35C1 CAVIN3 LATS1 NAIP TNF SOCS3 FZD1 TERT NKX3-1 ITGA6 HEG1 SESN2 FOXO1 F2RL1 ATP2B4 ADIPOQ GREM2 ERBIN CBL MFHAS1 RASL11B SOCS4 DDIT4 DUSP4 TGFBR1 ADRB2 RASA1 BDKRB2 ARHGAP42 MAD2L2 PSCA RRM2B RNF152 NR1D1 PIN1 TAOK3 SH2B3 PTPRC CYP7B1 MAPK8IP1 PIP4K2A TRIM…
1.29286e-09	324	726	1.35295	GO:0048878 chemical homeostasis	DMXL2 LOC106781824 C5AR1 EDN3 SLC39A10 SLC39A14 PTGER3 ATP6V0A4 CA2 SLC39A4 GCK TRPV6 ACOXL LOC100630858 MPC2 GOT1 TMPRSS3 BOK PLCG2 GLRX3 PTPN6 PDPK1 CIAO3 SCNN1A CCR1 SESN2 TASL F2RL1 ATP2B4 ADIPOQ XCR1 SLC30A1 C3AR1 F2RL3 GK F2R AQP4 CMKLR2 GPR68 CORIN BACE2 ABL2 PACS2 AFG3L2 MCU NR1D1 CLDN4 STEAP3 LRRC8D HRH4 SFTPD RYR2 PTPRC KCNE3 SV2A GRIN2C TRPM1 ATP2A2 SLC2A4 ATP1B2 SOAT1 CLIC2 ATP2B1 CCL…
1.32538e-09	312	695	1.36095	GO:0034220 ion transmembrane transport	SLC19A1 SHISA9 SLC39A10 SLC39A14 METRN ATPSCKMT ANO4 CACNB2 DPP6 SLC6A18 SLC13A4 ASIC3 AKAP9 SLC39A4 KDM5A TRPV6 SLC25A10 KCNK2 FGF12 CHRNA6 MPC2 SCN1B SLC5A1 PLCG2 KCNH1 LRP2 VDAC3 PTPN6 PDPK1 SLC6A1 NEDD4L SCN5A SLC16A9 RASGRF2 KCNJ3 SCNN1A KCNJ11 SLC25A21 ATP2B4 XCR1 KCNA5 SLC30A1 AMIGO1 F2RL3 F2R ADRB2 TTYH3 GJA1 ATP2C2 AFG3L2 SCN4A TSPO2 MCU SLC25A29 ANKH LRRC8D RRAD RYR2 KCNAB1 BIN1 PTPRC C…
1.4289e-09	70	109	1.9469	GO:0006941 striated muscle contraction	MYL2 TPM1 TNNT1 TNNT2 SCN1B SYNM SCN5A KCNA5 ALDOA KBTBD13 PGAM2 SCN4A RYR2 BIN1 KCNE3 DSC2 CTNNA3 VEGFB TNNI3K TAFAZZIN PDE4B DLG1 ADRA1B TCAP RGS2 TMEM38A ATP2A1 PKP2 DSG2 CACNB2 PIK3CA EHD3 RANGRF SCN1A CACNA1D ADRA1A SRI DMPK TNNI3 MYL3 SCN10A GPD1L SMAD5 HCN4 GSN CACNA1C CHRNA1 CASQ1 MYH7 AKAP9 TNNC1 SMAD7 CAV3 MYL4 CASQ2 GJA5 SLC8A3 SCN2B NKX2-5 KCNH2 TNNT3 ANK2 ATP1A2 PPP1R13L RNF207 KCNQ1…
1.83477e-09	405	941	1.30478	GO:0010648 negative regulation of cell communication	INSIG2 LDLRAD4 SPRED1 ARHGAP25 SRC SPRY1 NLRP3 RFFL PMEPA1 PDE2A UBASH3A NDRG4 BOK RTKN2 AMER2 LRP2 PTPN6 PDPK1 SMPDL3B HTR1B LPXN HTRA3 SLC35C1 CAVIN3 LATS1 NAIP TNF SOCS3 FZD1 TERT NKX3-1 KCNJ11 ITGA6 DGKI HEG1 SESN2 FOXO1 F2RL1 ATP2B4 ADIPOQ GREM2 ERBIN CBL MFHAS1 RASL11B SOCS4 DDIT4 DUSP4 RAP1B TGFBR1 ADRB2 RASA1 BDKRB2 GJA1 ARHGAP42 MAD2L2 PSCA RRM2B RNF152 NR1D1 PIN1 TAOK3 SH2B3 PTPRC IRS1 …
1.83748e-09	62	93	2.02107	GO:0001578 microtubule bundle formation	DNAI2 NCKAP5 CCDC65 DNAH1 RSPH9 DNAAF3 CFAP157 RGL3 CFAP46 TPPP3 DCLK1 RP1 GAS2L2 DNAH2 DAW1 IQCG CFAP69 DNAH7 BBS2 RSPH1 CAPN6 DNAAF4 SPEF2 ZMYND10 RSPH4A DRC7 TTLL1 DNAAF1 CCDC40 FOXJ1 TTLL6 DNAH5 ODAD2 HOATZ CFAP91 KIF20A CCDC103 DNAI1 TEKT2 PRC1 TTC12 SPEF1 DCX DNAJB13 CFAP58 CFAP65 TTC26 CFAP206 GAS8 CFAP44 DRC1 MNS1 CFAP43 CCDC39 CPLANE2 DNAI4 SPAG17 ARMC2 PLA2G3 C9orf116 UBE2B DNAAF6
1.86306e-09	249	535	1.41097	GO:0098655 cation transmembrane transport	SHISA9 SLC39A10 SLC39A14 METRN ATPSCKMT CACNB2 DPP6 SLC6A18 ASIC3 AKAP9 SLC39A4 KDM5A TRPV6 KCNK2 FGF12 SCN1B SLC5A1 PLCG2 KCNH1 PTPN6 PDPK1 SLC6A1 NEDD4L SCN5A SLC16A9 RASGRF2 KCNJ3 SCNN1A KCNJ11 ATP2B4 XCR1 KCNA5 SLC30A1 AMIGO1 F2RL3 F2R ADRB2 ATP2C2 AFG3L2 SCN4A TSPO2 MCU SLC25A29 RRAD RYR2 KCNAB1 BIN1 PTPRC KCNE3 GRIN2C TRPM1 ATP2A2 ATP1B2 P2RX6 CLIC2 ITPR2 KCNRG PM20D1 ATP2B1 ATP5MC3 ACTN2 K…
1.91683e-09	138	262	1.5968	GO:0007159 leukocyte cell-cell adhesion	LOC100067561 CD86 CD28 KITLG FGL2 PTPN6 GPNMB TNF CD80 LAG3 DNAJA3 CCR7 CARD11 ICOS LGALS1 PTPRC EPHB6 TNFAIP8L2 FERMT3 ADTRP SELE ITGAL CCL28 VTCN1 CD4 JAK2 RASAL3 SYK MYB IGF1 RASGRP1 SEMA4D PPP3CA PYCARD SASH3 NFAT5 CD44 DUSP10 ITGA4 SKAP1 HHLA2 CD160 ETS1 SELP ZAP70 CD6 CD40LG BTNL2 PRDX2 DLG1 TGFB1 DUSP3 DOCK8 NR4A3 IL1RL2 CD5 IL12B PAG1 MSN ALOX5 ITGB7 MALT1 AIF1 ICAM1 CBLB PRKCZ SLAMF1 FOX…
1.98532e-09	325	731	1.34784	GO:0002520 immune system development	GFI1 SRC CD3E TNFRSF11A TMEM176A LCK SLAMF8 CEBPA PRKX CIAPIN1 ACVR2A KITLG SMPD3 RTKN2 PLCG2 FGL2 HOXA5 PTPN6 TRAF3IP2 PTN CSF1R FOXL1 THEMIS RET TNF ZNF784 CIAO3 GPR171 CCR1 FLT3 TCF15 HOXB3 F2RL1 ADIPOQ LAG3 RUNX1 MFHAS1 DNAJA3 EVI2B RBM47 WNT2B TGFBR1 TET2 POU2F2 CCR7 GPR68 MITF ATP11C HOXA7 CARD11 NEDD9 LY9 MAD2L2 TSPO2 GPR55 RNF41 HLA-DOA LGALS1 IL15RA SH2B3 PTPRC CD79A FZD5 IKZF3 HSPA9 TME…
2.31774e-09	86	144	1.81054	GO:0097529 myeloid leukocyte migration	CCL4 PGF LOC100063059 KITLG JAML CSF1R CCR2 CCR1 MYD88 CD9 C3AR1 MMP28 HRH1 CCR7 C5AR1 MCU C5AR2 ITGA9 SYK MPP1 RIN3 DUSP1 LGMN PDE4B MCOLN2 VAV3 RIPOR2 TRPV4 C1QBP KIT IL34 B4GALT1 DAPK2 ANO6 MIF LYN CXCL10 CCL19 AIF1 SLAMF1 TRIM55 NCKAP1L LBP PREX1 IRAK4 VAV1 TREM2 CXCL8 PTPRO ANXA1 STAP1 IL1R1 FUT7 DPP4 CSF1 PDGFB CD99L2 MOSPD2 PTK2B CAMK1D THBS4 SERPINE1 CYP19A1 AGER PLCB1 MSTN PIKFYVE ARHGEF…
2.35454e-09	91	155	1.77984	GO:0030595 leukocyte chemotaxis	CXCL16 CCL4 SLAMF8 PGF LOC100063059 JAML PTN CSF1R CCR2 CCR1 F2RL1 C3AR1 MMP28 HRH1 CCR7 CNR2 NEDD9 C5AR1 MCU C5AR2 CYP7B1 ITGA9 ADAM10 WNT5A SYK MPP1 RIN3 DUSP1 LGMN PDE4B VAV3 SLC8B1 RIPOR2 TRPV4 C1QBP KIT CXCL11 IL34 DAPK2 ANO6 MIF LYN ALOX5 CXCL10 CCL19 SLC12A2 AIF1 SLAMF1 NCKAP1L LBP PREX1 VAV1 CXCL8 PTPRO ANXA1 STAP1 KLRK1 DPP4 TMEM102 TNFSF14 CSF1 PDGFB MOSPD2 PTK2B CAMK1D THBS4 SERPINE1 C…
3.42724e-09	307	687	1.35473	GO:0007167 enzyme linked receptor protein signaling pathway	SHCBP1 EPHA5 NPR1 RET EPHB6 LDLRAD4 ANKS1B GUCY2D STYK1 ITGA7 SRC SPRY1 CLNK TGFB3 SHC4 STAP1 PMEPA1 TWSG1 BTC LCK NTF3 PGF PIK3R3 NDRG4 ACVR2A SMPD3 PALS1 LRP2 PDPK1 HTRA3 NPPC FOXC2 CSF1R LATS1 SOCS3 FZD1 NDN NKX3-1 FLT3 FLRT3 ADIPOQ GHR GREM2 IRS2 CBL RASL11B SOCS4 FGFBP3 TGFBR1 MYORG HPGD EFNA4 ADAM9 PIN1 PIK3CD CCDC88A SH2B3 IRS1 DSTYK PLAT EREG ILK PIP4K2A OVOL2 AKT2 BMPER SLC39A14 CCBE1 NP…
3.61393e-09	397	924	1.30254	GO:2000026 regulation of multicellular organismal development	SEMA6C GFI1 THBS1 SOX5 TMEM176A SLAMF8 HES6 PGF TIAM1 PRKX ACVR2A KITLG SMPD3 DCT FGL2 LRP2 HOXA5 PTPN6 PTCH2 NIN PTN PDPK1 FN1 TP73 FOXC2 TMEM119 TNF CCR3 FKBPL GPR171 CCR1 TSPAN12 FLRT3 HOXB3 KIFAP3 LRRN1 ATP2B4 ADIPOQ LAG3 S1PR3 C3AR1 AMIGO1 RUNX1 DMP1 EVI2B WNT2B TGFBR1 ADRB2 GPR68 MITF ATP11C HOXA7 CARD11 NEDD9 C5AR1 NR1D1 GPR55 RNF41 SLITRK4 HLA-DOA PRKCA IL15RA PIK3CD BIN1 PHLDA2 SOX15 SEM…
3.98401e-09	579	1416	1.23962	GO:0048468 cell development	EPHA5 SEMA6C EPHB6 BCL11A UNC5D SRC ROBO3 NRCAM TNNT1 IRX2 PAFAH2 EFHC2 ROBO1 TENM3 NRAP TNNT2 SIPA1L3 TENM2 NTF3 HES6 TIAM1 PLXNA1 KITLG SCN1B SMPD3 SOHLH2 ACTA1 DCT PALS1 LRP2 HOXA2 HOXA5 PTPN6 DNAH1 CFL2 NIN PTN PDPK1 FN1 SLIRP DLD NEDD4L EMB NPPC FOXC2 CSF1R LATS1 RET TNF BRSK1 NDN MYD88 HEG1 DPY19L2 FAT3 CFAP157 FLRT3 HOXB3 KIFAP3 L1CAM F2RL1 ADIPOQ S1PR3 AMIGO1 NANOS1 BICDL1 RTN4RL1 C26H21o…
4.30184e-09	225	478	1.42701	GO:0048729 tissue morphogenesis	SYNE4 PRKX PLXNA1 PALS1 LRP2 HOXA5 ADAMTS16 HS2ST1 FOXC2 FOXL1 RET ASTN2 TNF SOCS3 FZD1 BRSK1 FKBPL NKX3-1 HEG1 TCF15 FLRT3 XIRP2 TIMELESS GCNT3 WNT2B TGFBR1 HAND1 GCNT4 GJA1 RDH10 ST14 PIK3CD PTCD2 SEMA3E FZD5 CYP7B1 ILK SH3BP1 MYL2 OVOL2 EXOC5 RIPK4 NPNT EYA1 YAP1 WNT5A FOXP1 SRF ACVRL1 SOX17 WNT7A LHX2 HAND2 TRAF3IP1 EGFR GPC3 CD44 MET CAMSAP3 CELSR1 CARMIL2 ITGA2 EGF PTK7 HGF SALL1 IFT57 OPHN…
4.36185e-09	142	274	1.57112	GO:0060271 cilium assembly	RILPL1 IFT57 CCDC13 DNAI2 TEKT4 TMEM216 USP43 CCDC65 ABLIM1 SPATA6 VDAC3 DNAH1 CEP126 RSPH9 DNAAF3 CFAP157 TBC1D32 RGL3 CFAP46 CCDC88A CDKL5 ALPK1 DCLK1 RP1 CBY1 CEP350 EXOC5 PLK4 DNAH2 DAW1 IQCG YAP1 CFAP69 IFT140 ACTR2 IFT88 IFT80 CFAP54 DNAH7 CFAP70 BBS2 RSPH1 KIF24 DNAAF4 OCRL RFX3 TAPT1 MAK INTU SPEF2 ZMYND10 DZIP1L DCDC2 RSPH4A DRC7 TTLL1 DNAAF1 SNX10 CCDC40 TMEM107 FOXJ1 ARL13B KIF3B DNAH5…
4.57431e-09	306	686	1.35229	GO:0048534 hematopoietic or lymphoid organ development	GFI1 SRC CD3E TNFRSF11A TMEM176A LCK SLAMF8 CEBPA PRKX CIAPIN1 ACVR2A KITLG SMPD3 RTKN2 PLCG2 FGL2 HOXA5 PTPN6 TRAF3IP2 PTN CSF1R FOXL1 THEMIS RET TNF ZNF784 CIAO3 GPR171 CCR1 FLT3 TCF15 HOXB3 F2RL1 ADIPOQ LAG3 RUNX1 MFHAS1 DNAJA3 EVI2B RBM47 WNT2B TGFBR1 TET2 POU2F2 CCR7 GPR68 MITF ATP11C HOXA7 CARD11 NEDD9 LY9 TSPO2 GPR55 RNF41 HLA-DOA LGALS1 IL15RA SH2B3 PTPRC CD79A FZD5 IKZF3 HSPA9 TMEM98 PIP…
5.52781e-09	193	399	1.46641	GO:0040017 positive regulation of locomotion	SEMA6C NSMF CXCL16 PGF FAM110C KITLG PTN PDPK1 GPNMB FN1 FOXC2 CSF1R RET CCR2 FAM83H CCR1 ITGA6 TRIP6 F2RL1 C3AR1 IRS2 F2R TGFBR1 CCR7 CCR6 ARF6 NEDD9 C5AR1 MCU ADAM9 CLDN4 CCL20 PRKCA PIK3CD PTPRC PLAU SHTN1 CLDN3 FGR ADAM10 AKT2 FERMT3 CCBE1 LAMB1 WNT5A LYVE1 THBS1 FOXP1 CFAP69 DOCK7 ARHGEF39 ANGPT4 WNT7A CASS4 FER ROCK2 EGFR VIL1 IGF1 SEMA4D PPP3CA PYCARD LGMN MET BAG4 MYOC CARMIL2 EGF ETS1 SE…
5.80927e-09	406	951	1.29425	GO:0042981 regulation of apoptotic process	SRC BIRC3 DAPK3 RFFL BAX LTBP2 SPHK1 NTF3 CIAPIN1 BCL2A1 WRN KITLG BOK RTKN2 RYBP MRE11 LRP2 HOXA5 STK17B PDPK1 FOXC2 CSF1R NAIP TNF SOCS3 TERT NKX3-1 ITGA6 PHLDA1 BARD1 FOXO1 RNF144B KIFAP3 ADIPOQ RAPSN IRS2 CBL G0S2 DEDD2 AIFM2 TGFBR1 TNFAIP8L3 MDM4 CD3G RASA1 BAG3 MITF BDKRB2 CARD11 BNIP3L TP53BP2 RRM2B CNTFR SIK1 SLC39A10 FANK1 STPG1 LGALS1 PRKCA CRADD PIK3CD STK17A BIN1 PHLDA2 LRP6 SEMA3E PT…
6.18311e-09	358	824	1.31713	GO:0048646 anatomical structure formation involved in morphogenesis	CEND1 THBS1 TNNT1 SDK1 NRAP TNNT2 PGF PRKX PLXNA1 SMPD3 ACTA1 LRP2 HOXA5 PTPN6 CFL2 PDPK1 FN1 HS2ST1 FOXC2 LATS1 RET TNF CCR3 FZD1 FKBPL NKX3-1 TSPAN12 GPR15 FAT3 TCF15 HOXB3 ATP2B4 CD9 C3AR1 DMP1 WNT2B TGFBR1 TIFAB HAND1 HOXA7 GJA1 ANKRD23 RDH10 C5AR1 ST14 ADAM9 FJX1 PRKCA PIK3CD ADRA2B LRP6 SEMA3E LRP8 FZD5 PKM PTPN14 TMOD1 OVOL2 TENM4 ADGRB3 BMPER SP100 ADTRP LAMB3 CCBE1 LAMB1 NF1 COL5A2 ECM1 …
6.4239e-09	122	228	1.62217	GO:0018108 peptidyl-tyrosine phosphorylation	BTC KITLG PLCG2 RICTOR PTPN6 EPHA5 CSF1R RET SOCS3 CD80 SOCS4 ABL2 NEDD9 SH2B3 PTPRC LRP8 EPHB6 FGR BANK1 CSF3 IL22RA2 HIPK2 CD4 JAK2 ANGPT4 CASS4 SYK CSF2 FER EGFR NOX4 IGF1 SEMA4D CD44 MLST8 EFEMP1 LTK CSPG4 CLEC6A EGF TGFA ZAP70 HGF UNC119 EPHB2 STYK1 NTRK2 KIT EFNA5 SRC IL34 PARP9 MIF IL12B LYN CHMP6 ACE ARHGEF2 CADM4 FGFR2 SRCIN1 PRKCZ FGF10 ABL1 NCF1 CD36 IL18 TREM2 HCLS1 AGT VTN ADRA1A PTP…
6.4595e-09	329	748	1.33342	GO:0009887 animal organ morphogenesis	SDK1 PRKX PLXNA1 ACVR2A SMPD3 LRP2 HOXA2 HOXA5 PTN ADAMTS16 HS2ST1 NPPC FOXC2 TMEM119 TNF FZD1 NKX3-1 TSPAN12 ITGA6 HEG1 FAT3 TCF15 XIRP2 HOXB3 DMP1 GCNT3 WNT2B TGFBR1 DNAH11 TIFAB HAND1 GCNT4 HOXA7 RDH10 FJX1 NECTIN3 INSIG2 WNT16 PHLDA2 PTCD2 FGL1 FZD5 TULP1 CYP7B1 ILK TRIP11 RP1 FGR MYL2 OVOL2 LAMB1 ADAM15 COL5A2 AQP5 NPNT PRRX1 LHX9 EYA1 YAP1 STAT6 RFLNB WNT5A HIPK2 FLRT2 IFT140 PRDM1 SRF ACVR…
7.12493e-09	84	142	1.79334	GO:0003015 heart process	MYL2 ACTC1 TPM1 TNNT2 SCN1B SCN5A ATP2B4 KCNA5 TBX18 RYR2 BIN1 KCNE3 ATP2A2 DSC2 CTNNA3 YAP1 NOX4 VEGFB TNNI3K TAFAZZIN SLC4A3 PDE4B THRA DLG1 KCND3 ADRA1B TCAP SRC RGS2 TMEM38A ACE GNAO1 PKP2 DSG2 CACNB2 EPAS1 PIK3CA EHD3 RANGRF SCN1A CACNA1G RNLS SHOX2 AGT CACNA1D ADRA1A SRI DMPK TNNI3 MYL3 SCN10A GPD1L SMAD5 HCN4 GSN CACNA1C EDNRA MYH7 HRC AKAP9 TNNC1 SMAD7 CAV3 RAP1GDS1 MYL4 CASQ2 GJA5 S100A1…
7.23481e-09	56	83	2.04542	GO:0060048 cardiac muscle contraction	MYL2 TPM1 TNNT2 SCN1B SCN5A KCNA5 RYR2 BIN1 KCNE3 DSC2 CTNNA3 VEGFB TNNI3K TAFAZZIN PDE4B DLG1 ADRA1B TCAP RGS2 TMEM38A PKP2 DSG2 CACNB2 PIK3CA EHD3 RANGRF SCN1A CACNA1D ADRA1A SRI TNNI3 MYL3 SCN10A GPD1L SMAD5 HCN4 GSN CACNA1C MYH7 AKAP9 TNNC1 SMAD7 CAV3 MYL4 CASQ2 GJA5 SCN2B NKX2-5 KCNH2 ANK2 PPP1R13L RNF207 KCNQ1 KCNJ5 PLN
7.38671e-09	155	307	1.53061	GO:0007015 actin filament organization	ARHGAP25 TMSB4X WASF2 RHPN2 TPM3 PAM16 ACTC1 ARHGAP28 TPM2 TPM1 PHACTR1 NRAP CDC42EP5 ACTA1 WAS RICTOR CFL2 DNAI3 LATS1 F2RL1 PLEKHH2 MARCKS KBTBD13 IQGAP2 XIRP1 TGFBR1 MICAL3 ARHGEF10L RASA1 ARF6 MAD2L2 MCU CCDC88A BIN1 ASAP3 TMOD1 SORBS2 GDPD2 SH3BP1 PPM1E CTNNA3 CSF3 RFLNB ACTN2 SRF ACTR2 DAAM2 SSH3 ARPC5L FER ROCK2 VIL1 PYCARD MLST8 MET BAG4 MYOC CARMIL2 PPP1R9B CGNL1 DLG1 SPTB DIAPH2 TCAP CY…
7.76418e-09	190	393	1.46566	GO:0051272 positive regulation of cellular component movement	SEMA6C NSMF CXCL16 PGF FAM110C KITLG PTN PDPK1 GPNMB FN1 FOXC2 CSF1R RET CCR2 FAM83H CCR1 ITGA6 TRIP6 F2RL1 C3AR1 IRS2 F2R TGFBR1 CCR7 CCR6 ARF6 NEDD9 C5AR1 MCU ADAM9 CLDN4 CCL20 PRKCA PIK3CD PTPRC PLAU SHTN1 CLDN3 FGR ADAM10 AKT2 FERMT3 CCBE1 LAMB1 WNT5A LYVE1 THBS1 FOXP1 CFAP69 DOCK7 ARHGEF39 ANGPT4 WNT7A CASS4 FER ROCK2 EGFR VIL1 IGF1 SEMA4D PPP3CA PYCARD LGMN MET BAG4 MYOC CARMIL2 EGF ETS1 SE…
8.6987e-09	163	327	1.51117	GO:0001819 positive regulation of cytokine production	TLR7 PLCG2 CSF1R TNF MYD88 HEG1 F2RL1 ADIPOQ C3AR1 RUNX1 F2R KPNA6 POU2F2 CCR7 CARD11 LY9 C5AR1 IL17B PTPRC FZD5 EREG CD226 PANX1 FGR CLEC9A CLEC4E CCBE1 NLRP1 LTB VTCN1 WNT5A THBS1 RIOK3 STAT1 JAK2 TLR8 SLC7A5 SYK ITK CSF2 IL13 NFAM1 DDX3X IRF5 RASGRP1 LPL PYCARD SASH3 RIPK1 HK1 CLEC6A DDX21 HHLA2 CD160 MBP CYBA PDE4B MCOLN2 CD6 HGF POU2AF1 CD40LG BTNL2 EPHB2 TGFB1 TRPV4 IL1RL2 KIT ALOX15B GDF2 …
9.26762e-09	167	337	1.50231	GO:0043269 regulation of ion transport	SHISA9 SYT6 METRN OLFML1 ATPSCKMT CACNB2 DPP6 AKAP9 SYT7 FGF12 SCN1B PLCG2 KCNH1 PTPN6 KIF5B PDPK1 HTR1B NEDD4L SCN5A RASGRF2 PTGES CCR1 P2RY1 KCNA5 SLC30A1 AMIGO1 F2RL3 F2R ADRB2 ATP2C2 RRAD RYR2 KCNAB1 BIN1 KCNE3 BEST1 ATP1B2 CLIC2 KCNRG PM20D1 ATP2B1 ACTN2 CD4 CFTR PINK1 NEDD4 SYK VAMP8 NETO2 P2RX1 KCNIP2 LRRC38 CHRM3 RIPK1 TSPAN13 EGF CYBA PDE4B PRRT1 CNTN1 PDZK1 SLC8B1 DLG1 KCND3 EPHB2 TGFB1…
9.36235e-09	180	369	1.47883	GO:0030335 positive regulation of cell migration	SEMA6C NSMF CXCL16 PGF FAM110C KITLG PTN PDPK1 GPNMB FN1 FOXC2 CSF1R RET CCR2 FAM83H CCR1 ITGA6 TRIP6 F2RL1 C3AR1 IRS2 F2R TGFBR1 CCR7 ARF6 NEDD9 C5AR1 MCU ADAM9 CLDN4 CCL20 PRKCA PIK3CD PTPRC PLAU SHTN1 CLDN3 FGR ADAM10 AKT2 FERMT3 CCBE1 LAMB1 WNT5A LYVE1 THBS1 FOXP1 DOCK7 ARHGEF39 ANGPT4 WNT7A CASS4 FER ROCK2 EGFR VIL1 IGF1 SEMA4D PPP3CA PYCARD LGMN MET BAG4 MYOC CARMIL2 EGF ETS1 SELP HGF RIPOR…
9.7676e-09	188	389	1.46515	GO:2000147 positive regulation of cell motility	SEMA6C NSMF CXCL16 PGF FAM110C KITLG PTN PDPK1 GPNMB FN1 FOXC2 CSF1R RET CCR2 FAM83H CCR1 ITGA6 TRIP6 F2RL1 C3AR1 IRS2 F2R TGFBR1 CCR7 CCR6 ARF6 NEDD9 C5AR1 MCU ADAM9 CLDN4 CCL20 PRKCA PIK3CD PTPRC PLAU SHTN1 CLDN3 FGR ADAM10 AKT2 FERMT3 CCBE1 LAMB1 WNT5A LYVE1 THBS1 FOXP1 CFAP69 DOCK7 ARHGEF39 ANGPT4 WNT7A CASS4 FER ROCK2 EGFR VIL1 IGF1 SEMA4D PPP3CA PYCARD LGMN MET BAG4 MYOC CARMIL2 EGF ETS1 SE…
9.7676e-09	155	308	1.52564	GO:0022407 regulation of cell-cell adhesion	LOC100067561 CD86 CD28 KITLG FGL2 PTPN6 GPNMB TNF CD80 KIFAP3 ADIPOQ LAG3 CD9 DNAJA3 CCR7 CARD11 MAD2L2 ICOS LGALS1 PRKCA SH2B3 PTPRC EPHB6 TNFAIP8L2 FERMT3 ADTRP FGG CCL28 MDGA1 VTCN1 WNT5A CD4 JAK2 RASAL3 SYK EPHB3 MYB IGF1 RASGRP1 PPP3CA PYCARD FGB SASH3 NFAT5 CD44 DUSP10 SKAP1 HHLA2 CD160 ETS1 SELP MBP ZAP70 CD6 CD40LG BTNL2 PRDX2 DLG1 TGFB1 TRPV4 DUSP3 DOCK8 NR4A3 IL1RL2 EFNA5 SRC PTPRU CD5 …
9.86302e-09	80	134	1.80991	GO:0060047 heart contraction	MYL2 ACTC1 TPM1 TNNT2 SCN1B SCN5A ATP2B4 KCNA5 TBX18 RYR2 BIN1 KCNE3 ATP2A2 DSC2 CTNNA3 VEGFB TNNI3K TAFAZZIN SLC4A3 PDE4B THRA DLG1 KCND3 ADRA1B TCAP RGS2 TMEM38A ACE GNAO1 PKP2 DSG2 CACNB2 EPAS1 PIK3CA EHD3 RANGRF SCN1A CACNA1G RNLS SHOX2 AGT CACNA1D ADRA1A SRI DMPK TNNI3 MYL3 SCN10A GPD1L SMAD5 HCN4 GSN CACNA1C EDNRA MYH7 HRC AKAP9 TNNC1 SMAD7 CAV3 MYL4 CASQ2 GJA5 S100A1 SCN2B NKX2-5 KCNH2 ANK…
1.00514e-08	157	313	1.52064	GO:0045785 positive regulation of cell adhesion	CCL28 LOC100067561 CD86 CD28 KITLG PTPN6 FN1 FOXC2 RET TNF CD80 KIFAP3 VIT DNAJA3 DMP1 CCR7 CARD11 NEDD9 ICOS ADAM9 LGALS1 PRKCA PTPRC EPHB6 ILK FGG NPNT VTCN1 WNT5A FBLN2 CD4 JAK2 EGFL6 RASAL3 SPOCK2 CASS4 SYK MYB IGF1 RASGRP1 PPP3CA PYCARD FGB SASH3 NFAT5 CD44 DUSP10 BAG4 MYOC HSD17B12 SKAP1 HHLA2 CD160 ETS1 SELP ZAP70 VAV3 CHRD CD6 CD40LG BTNL2 NDNF CRK TGFB1 C1QBP DOCK8 NR4A3 IL1RL2 FMN1 PTPR…
1.24304e-08	122	230	1.60807	GO:0018212 peptidyl-tyrosine modification	BTC KITLG PLCG2 RICTOR PTPN6 EPHA5 CSF1R RET SOCS3 CD80 SOCS4 ABL2 NEDD9 SH2B3 PTPRC LRP8 EPHB6 FGR BANK1 CSF3 IL22RA2 HIPK2 CD4 JAK2 ANGPT4 CASS4 SYK CSF2 FER EGFR NOX4 IGF1 SEMA4D CD44 MLST8 EFEMP1 LTK CSPG4 CLEC6A EGF TGFA ZAP70 HGF UNC119 EPHB2 STYK1 NTRK2 KIT EFNA5 SRC IL34 PARP9 MIF IL12B LYN CHMP6 ACE ARHGEF2 CADM4 FGFR2 SRCIN1 PRKCZ FGF10 ABL1 NCF1 CD36 IL18 TREM2 HCLS1 AGT VTN ADRA1A PTP…
1.25866e-08	290	650	1.35256	GO:0030097 hemopoiesis	GFI1 SRC CD3E TNFRSF11A TMEM176A LCK SLAMF8 CEBPA PRKX CIAPIN1 ACVR2A KITLG SMPD3 RTKN2 PLCG2 FGL2 HOXA5 PTPN6 TRAF3IP2 PTN CSF1R THEMIS TNF ZNF784 CIAO3 GPR171 CCR1 FLT3 TCF15 HOXB3 F2RL1 ADIPOQ LAG3 RUNX1 MFHAS1 DNAJA3 EVI2B RBM47 WNT2B TET2 POU2F2 CCR7 GPR68 MITF ATP11C HOXA7 CARD11 NEDD9 LY9 TSPO2 GPR55 RNF41 HLA-DOA LGALS1 IL15RA SH2B3 PTPRC CD79A FZD5 IKZF3 HSPA9 TMEM98 PIP4K2A KMT2A APCS T…
1.32732e-08	430	1021	1.27678	GO:0044093 positive regulation of molecular function	RAPGEF5 EPHA5 RASGRF2 RET RALGAPB RGL3 EDN3 EPHB6 ARHGAP25 METRN ATPSCKMT MALT1 TNFRSF11A NLRP3 TBC1D9 RAPGEFL1 PIK3R6 USP6NL AKAP9 DIABLO RASGEF1B NEK10 PARM1 TBC1D1 BTC RAP1GAP CCL4 AZIN2 SIPA1L3 EVI5L SIPA1L1 TAX1BP3 KCTD7 CRTC3 TIAM1 TRIM6 LOC100063059 WRN KITLG MTSS2 BOK RTKN2 PLCG2 MRE11 IKBKE TRIB3 PDPK1 LAPTM5 CSF1R TNF FZD1 TERT AIFM1 NKX3-1 FZD10 ITGA6 MYD88 F2RL1 ATP2B4 ADIPOQ MID1IP1 …
1.41399e-08	201	423	1.44055	GO:0007169 transmembrane receptor protein tyrosine kinase signaling pathway	SHCBP1 EPHA5 RET EPHB6 ANKS1B STYK1 ITGA7 SRC SPRY1 CLNK SHC4 STAP1 BTC LCK NTF3 PGF PIK3R3 NDRG4 SMPD3 PDPK1 FOXC2 CSF1R SOCS3 NDN NKX3-1 FLT3 FLRT3 ADIPOQ GHR IRS2 CBL SOCS4 FGFBP3 MYORG EFNA4 PIK3CD CCDC88A SH2B3 IRS1 DSTYK PLAT EREG PIP4K2A AKT2 SLC39A14 CCBE1 WNT5A THBS1 FLRT2 JAK2 SH3TC2 SYK CDH3 EPHB3 FER EGFR VIL1 MUC20 IGF1 RPE65 LGMN MET EFEMP1 MYOC LTK PHIP CSPG4 FGF21 EGF ANGPTL1 TGFA…
1.41399e-08	201	423	1.44055	GO:0048514 blood vessel morphogenesis	THBS1 PGF PRKX LRP2 HOXA5 PDPK1 FOXC2 TNF CCR3 FKBPL TSPAN12 GPR15 HEG1 HOXB3 ATP2B4 C3AR1 TGFBR1 RASA1 HAND1 HPGD HOXA7 C5AR1 PRKCA ADRA2B SEMA3E FZD5 PKM OVOL2 ADGRB3 BMPER SP100 ADTRP CCBE1 NF1 PRRX1 ECM1 SEMA4A SPRED1 EYA1 YAP1 WNT5A HIPK2 STAT1 PRDM1 SRF ACVRL1 SOX17 ANGPT4 WNT7A RAMP1 SYK HAND2 CDH2 EPHB3 STAB1 ROCK2 WASF2 KLF5 PLXDC1 EGF MEOX2 CD160 ETS1 TGFA MYO18B NDNF EPHB2 TNN TGFB1 NT…
1.49311e-08	436	1038	1.27339	GO:0045595 regulation of cell differentiation	SEMA6C SOX5 RBPMS2 TMEM176A SLAMF8 NTF3 CEBPB HES6 TIAM1 PRKX ACVR2A KITLG WDFY2 DCT FGL2 LRP2 HOXA2 HOXA5 PTPN6 DDX6 PTCH2 NIN PTN TRIB3 FN1 DNAI3 TP73 NPPC TMEM119 SUCO TNF SOCS3 GPR171 CCR1 TCF15 HOXB3 KIFAP3 ADIPOQ LAG3 S1PR3 RUNX1 BBS12 EVI2B PRDM6 TGFBR1 GPR68 MITF ATP11C HOXA7 GJA1 CARD11 NEDD9 MAD2L2 NR1D1 GPR55 RNF41 HLA-DOA SYAP1 IL15RA ADRA2B BIN1 PTPRC LRP8 IKZF3 HSPA9 ADAMTS7 EREG IL…
1.54457e-08	278	620	1.35933	GO:0051336 regulation of hydrolase activity	RAPGEF5 RASGRF2 RALGAPB RGL3 SERPINB10 ARHGAP25 ARHGAP12 SPI2 NLRP3 TBC1D9 RFFL PPP6R1 RAPGEFL1 USP6NL LOC100052045 DIABLO RASGEF1B TBC1D1 RAP1GAP CCL4 SIPA1L3 EVI5L SERPINB5 SIPA1L1 TAX1BP3 TIAM1 LOC100063059 LOC100057505 LOC102150694 FGD1 WRN MTSS2 BOK CST7 RICTOR PDPK1 LAPTM5 NAIP TNF AIFM1 NKX3-1 FZD10 ITGA6 DGKI NUAK1 F2RL1 F2R IQGAP2 RGS1 RASA1 ABL2 NEDD9 ARHGAP42 ARHGAP27 GPR55 CLDN4 SLC39…
1.65459e-08	66	105	1.90558	GO:0070665 positive regulation of leukocyte proliferation	CD86 CD28 KITLG CSF1R MYD88 IRS2 DNAJA3 CARD11 SLC39A10 PTPRC VTCN1 JAK2 RASAL3 SYK CSF2 IGF1 PPP3CA PYCARD SASH3 OCSTAMP HHLA2 ZAP70 VAV3 CD6 CD40LG BTNL2 EPHB2 KIT IL34 MIF IL12B LYN CD320 AIF1 FGF10 SLAMF1 NCKAP1L CD3E GPAM IL18 TGFBR2 HAVCR2 SLC7A1 ANXA1 IL6 CD55 CSF1 CCDC88B IL2RA ATAD5 NFATC2 TNFSF13B TYK2 IL7 AGER CDKN1A PELI1 IL12RB1 IL23A RAC2 SHH PRKCQ GPR183 PTPN22 CORO1A WNT3A
1.68901e-08	79	133	1.80073	GO:1903522 regulation of blood circulation	SCN1B SCN5A ATP2B4 KCNA5 F2R HRH1 TBX18 ARHGAP42 EDN3 RYR2 ADRA2B BIN1 KCNE3 ATP2A2 DSC2 CTNNA3 FGG ATP2B1 P2RX1 FGB TNNI3K SLC4A3 PDE4B THRA DLG1 KCND3 ADRA1B RGS2 TMEM38A GNAO1 PKP2 DSG2 CACNB2 EPAS1 EHD3 RANGRF CACNA1G RNLS SHOX2 AGT CACNA1D ADRA1A SRI HRH2 DMPK DOCK4 TNNI3 MYL3 SCN10A GPD1L HCN4 CACNA1C EDNRA MYH7 HRC AKAP9 SMAD7 CAV3 AGER MYL4 CASQ2 TNNT2 GJA5 S100A1 SCN2B NKX2-5 KCNH2 ANK2 …
1.68901e-08	213	454	1.42232	GO:0043408 regulation of MAPK cascade	MAPK8IP1 SPRED1 SPRY1 PIK3R6 CRKL EDAR NEK10 CCL4 LOC100063059 NDRG4 KITLG PLCG2 PTPN6 FN1 CAVIN3 CSF1R RET NAIP TNF CCR1 FZD10 MYD88 FOXO1 F2RL1 ADIPOQ MFHAS1 F2R DUSP4 RAP1B TGFBR1 ADRB2 PSCA C5AR1 C5AR2 GPR55 RNF41 ADAM9 HRH4 PIN1 TAOK3 WNT16 ADRA2B SH2B3 PTPRC FZD5 DSTYK BMPER PJA2 BANK1 FKTN FGG NF1 NPNT GPR37 WNT5A THBS1 HIPK2 HCRTR1 CD4 MAP3K13 SYK HAND2 CDH2 SHC2 EGFR DUSP1 NOX4 IGF1 RASG…
1.68901e-08	79	133	1.80073	GO:0071674 mononuclear cell migration	CXCL16 CCL4 LOC100063059 JAML CSF1R CCR2 CCR1 GPR15 C3AR1 CCR7 NEDD9 C5AR1 CCL20 CYP7B1 ADAM10 ADTRP ITGAL ECM1 WNT5A DUSP1 PYCARD LGMN SLC8B1 CRK TRPV4 C1QBP DOCK8 CXCL11 IL34 ANO6 LYN MSN ALOX5 CXCL10 CCL19 SLC12A2 ITGB7 AIF1 SLAMF1 EPS8 ABL1 GCSAML WASL PTPRO ANXA1 STK10 FUT7 KLRK1 TMEM102 TNFSF14 CRKL NLRP12 CSF1 MYO1G TBX21 PDGFB CD99L2 MOSPD2 PTK2B SERPINE1 AGER PLCB1 MSTN ARHGEF5 FLT1 PADI…
1.82742e-08	273	608	1.36123	GO:0006082 organic acid metabolic process	LPIN2 PAPSS2 GSTZ1 PTGR2 HARS2 ELOVL1 AZIN1 ACBD4 MGST2 ENO3 VNN1 GCK SDSL MLYCD AZIN2 HACD3 ACOXL MPC2 GOT1 GGT1 ACOT11 DCT DLST FARS2 HACD4 SDHA TRIB3 NPL OXSM DLD ADHFE1 SLC16A9 SULT1B1 PTGES HPDL GPD1 PDHA1 SESN2 GLDC ETFA ATP2B4 ADIPOQ MID1IP1 LOC100060483 ALDOA IRS2 GATB ST6GAL1 GK GAPDHS DDIT4 MARS2 PDHB NAAA HPGD HAGH PGAM2 SERGEF ANKRD23 RDH10 NR1D1 SLC17A3 HAGHL ACSM3 INSIG2 IDH2 LOC100…
2.02795e-08	139	272	1.54924	GO:0032970 regulation of actin filament-based process	TMSB4X WASF2 RHPN2 ARHGAP28 CDC42EP5 WAS RICTOR CFL2 DNAI3 SCN5A CSF1R LATS1 FZD10 F2RL1 PLEKHH2 IQGAP2 TGFBR1 ARHGEF10L RASA1 ARF6 ANKRD23 NEDD9 RYR2 CCDC88A BIN1 SEMA3E ASAP3 TMOD1 DSC2 SH3BP1 PPM1E CTNNA3 CSF3 ACTN2 DAAM2 SSH3 ARPC5L FER ROCK2 VIL1 PYCARD MLST8 MET BAG4 MYOC CELSR1 CARMIL2 PDE4B CGNL1 CRK DLG1 TGFB1 SPTB CYFIP2 EFNA5 FMN1 EVL DAPK3 ARPC4 SPTBN5 TMOD2 MAGEL2 PKP2 DSG2 ARHGAP6 C…
2.3718e-08	122	232	1.59421	GO:1903037 regulation of leukocyte cell-cell adhesion	LOC100067561 CD86 CD28 KITLG FGL2 PTPN6 GPNMB TNF CD80 LAG3 DNAJA3 CCR7 CARD11 ICOS LGALS1 PTPRC EPHB6 TNFAIP8L2 ADTRP CCL28 VTCN1 CD4 JAK2 RASAL3 SYK MYB IGF1 RASGRP1 PPP3CA PYCARD SASH3 NFAT5 CD44 DUSP10 SKAP1 HHLA2 CD160 ETS1 SELP ZAP70 CD6 CD40LG BTNL2 PRDX2 DLG1 TGFB1 DUSP3 DOCK8 NR4A3 IL1RL2 CD5 IL12B PAG1 ALOX5 MALT1 AIF1 CBLB PRKCZ SLAMF1 FOXJ1 NCKAP1L CD3E GPAM FCHO1 ILDR2 CBFB BAD ABL1 …
2.46436e-08	267	594	1.36269	GO:0043436 oxoacid metabolic process	LPIN2 PAPSS2 GSTZ1 PTGR2 HARS2 ELOVL1 AZIN1 ACBD4 MGST2 ENO3 VNN1 GCK SDSL MLYCD AZIN2 HACD3 ACOXL MPC2 GOT1 GGT1 ACOT11 DCT DLST FARS2 HACD4 SDHA TRIB3 NPL OXSM DLD ADHFE1 SULT1B1 PTGES HPDL GPD1 PDHA1 SESN2 GLDC ETFA ATP2B4 ADIPOQ MID1IP1 LOC100060483 ALDOA IRS2 GATB ST6GAL1 GK GAPDHS DDIT4 MARS2 PDHB NAAA HPGD HAGH PGAM2 SERGEF ANKRD23 RDH10 NR1D1 HAGHL ACSM3 INSIG2 IDH2 LOC100057768 DDO IRS1 …
2.56832e-08	367	857	1.29825	GO:0060429 epithelium development	SYNE4 KRT15 KRT80 KRT7 DEUP1 SIPA1L3 KRT85 PRKX PLXNA1 PALS1 LRP2 HOXA5 PTCH2 PDPK1 EHF TP73 ADAMTS16 HS2ST1 FOXC2 SULT1B1 LATS1 RET ASTN2 TNF TNFRSF19 SOCS3 FZD1 BRSK1 FKBPL NKX3-1 MYD88 HEG1 TCF15 FLRT3 F2RL1 TIMELESS ADIPOQ S1PR3 MARCKS RAP1B WNT2B HAND1 HOXA7 GJA1 TBC1D32 RDH10 ATP2C2 RILPL2 RILPL1 ST14 ADAM9 CLCN2 PIK3CD WNT16 SEMA3E FZD5 IRF6 CYP7B1 ILK CLDN3 TMOD1 SH3BP1 OVOL2 CBY1 BMPER E…
2.66858e-08	1024	2679	1.15878	GO:0009893 positive regulation of metabolic process	HNF4G EPHA5 RET LPIN2 FAM168A EPHB6 TLR7 NCOA2 HIPK2 RUFY4 ZNF296 BIRC3 PLAC8A TGFB3 NLRP3 PIK3R6 NR2F1 LTBP2 PDE2A TENT5C AKAP9 DIABLO NEK10 PARM1 DNAJB2 BTC MEF2B MLYCD CRTC3 NTF3 PGF BCL11B TRIM6 SPAG8 PAOX WRN ACVR2A KITLG ETV5 WDFY2 BOK SERTAD1 WAS RYBP PLCG2 MRE11 BACH1 RICTOR IKBKE DCAF6 HOXA2 HOXA5 TRAF3IP2 TRIB3 PDPK1 GPNMB LAPTM5 FN1 EHF TP73 FOXC2 CSF1R LATS1 TMEM119 SUCO TNF FZD1 TERT…
2.66858e-08	171	351	1.47693	GO:0051249 regulation of lymphocyte activation	LOC100067561 CD86 CD28 SLAMF8 TRDC KITLG FGL2 PTPN6 GPNMB MYD88 CD80 LAG3 IRS2 DNAJA3 CCR7 ATP11C CARD11 NEDD9 MAD2L2 ICOS RNF41 SLC39A10 HLA-DOA LGALS1 IL15RA PTPRC EPHB6 IKZF3 MAPK8IP1 TNFAIP8L2 FGR BANK1 THEMIS2 STAT6 VTCN1 SIT1 PRDM1 CD4 JAK2 RASAL3 SYK TNFAIP3 NFAM1 MYB IGF1 RASGRP1 PPP3CA PYCARD SASH3 DUSP10 HHLA2 CD160 ZAP70 VAV3 CD6 CD40LG BTNL2 PRDX2 DLG1 EPHB2 TGFB1 DUSP3 DOCK8 IL1RL2 T…
3.02249e-08	128	247	1.57103	GO:0009150 purine ribonucleotide metabolic process	NPR1 PAPSS2 METRN GUCY2D ATP5F1D ATPSCKMT AK4 PDE2A ENO3 GCK MLYCD MPC2 GDA DLST HMGCS2 OXSM DLD NPPC SULT1B1 GPD1 PDHA1 ATP5MF ALDOA GAPDHS DDIT4 PDHB PGAM2 MCEE ADCY7 PKM PANK1 ATP5MC3 PDHX HMGCS1 SULT1C4 ATP5PO PPARGC1A EP300 NUDT7 ATP5PD ACLY DNAJC30 PFKFB2 ADCY5 PDK3 GNAI3 IGF1 LRRK2 HK1 NUDT18 ADSS2 PDE4B NPR2 SLC49A3 NME7 PRKAG2 NME6 ADCY4 ENPP1 ALDOC ENO4 PDE4D NPPB GPAM NUPR1 DGAT1 BAD P…
3.19512e-08	64	102	1.90218	GO:0006839 mitochondrial transport	TIMM50 MIPEP PAM16 GDAP1 OXA1L BOK AIFM1 CHCHD4 MFF TIMM29 BNIP3L STPG1 SLC25A24 PINK1 RHOT1 TIMM10 TOMM40L LRRK2 BAG4 TIMM44 MTERF4 ATP5IF1 HEBP2 FIS1 BLOC1S2 TOMM40 PMPCB IMMP2L BAD VDAC2 MUL1 SAMM50 TIMM23 MFN2 BAX TIMM21 UCP3 TIMM9 SLC25A30 TMEM102 BNIP3 SLC35F6 FLVCR1 NDUFA13 SPG7 UCP2 MPV17L ACAA2 PDCD5 SLC25A4 EYA2 TOMM7 TIMM17A HK2 PMPCA PARL MTX2 FBXW7 PRKAA1 SLC25A10 ALKBH7 TIMM22 PMAIP…
3.96819e-08	291	659	1.33869	GO:1901701 cellular response to oxygen-containing compound	GNAL LPIN2 INSIG2 CD86 LY96 PIK3R3 MPC2 GOT1 SMPD3 PLCG2 DENND4C HOXA2 GNAI2 TRIB3 PDPK1 HTR1B FOXC2 RORC RET TNF SOCS3 GPD1 MYD88 SESN2 TIMELESS ATP2B4 ADIPOQ GHR IRS2 DDIT4 RAP1B NRIP1 ADRB2 GPR68 ABL2 RRAGB NR1D1 ADAM9 GFI1 SYAP1 GPBAR1 PRKCA RAB31 ACHE LRP6 ADCY7 IRS1 SLC2A4 PIP4K2A AKT2 ITPR2 SLC39A14 ADAM15 ATP2B1 COL5A2 GPR37 YAP1 CPEB2 CAPN2 WNT5A ABCA1 ACTN2 JAK2 CFTR PINK1 ACOD1 AQP8 SH…
4.37695e-08	267	597	1.35584	GO:0030001 metal ion transport	SLC39A10 SLC39A14 FLVCR2 CACNB2 DPP6 SLC6A18 CACNA1G ASIC3 AKAP9 SLC39A4 KDM5A TRPV6 KCNK2 FGF12 SCN1B SLC5A1 PLCG2 KCNH1 LRP2 PTPN6 KIF5B NIPA1 PDPK1 SLC6A1 NEDD4L SCN5A KCNJ3 SCNN1A CCR1 KCNJ11 KCNJ16 ATP2B4 XCR1 KCNA5 SLC30A1 AMIGO1 F2RL3 KCNJ12 F2R ADRB2 ATP2C2 AFG3L2 SCN4A MCU RRAD RYR2 KCNAB1 BIN1 PTPRC KCNE3 GRIN2C TRPM1 ATP2A2 BEST1 PANX1 ATP1B2 CLIC2 ITPR2 KCNRG ATP2B1 KCNJ15 SLC39A5 ACT…
4.42103e-08	147	294	1.5158	GO:0034762 regulation of transmembrane transport	SHISA9 METRN ATPSCKMT CACNB2 DPP6 AZIN1 AKAP9 AZIN2 FGF12 SCN1B PLCG2 KCNH1 PTPN6 TRIB3 PDPK1 NEDD4L SCN5A RASGRF2 TNF TERT ADIPOQ SLC30A1 AMIGO1 IRS2 F2RL3 F2R ADRB2 RRAD RYR2 KCNAB1 BIN1 KCNE3 IRS1 ATP1B2 AKT2 CLIC2 KCNRG PM20D1 THBS1 ACTN2 CLIP3 OCLN CFTR NEDD4 NETO2 GPC3 KCNIP2 IGF1 LRRC38 CHRM3 RIPK1 TSPAN13 FGF21 CTTNBP2NL CYBA PDE4B PRRT1 PDZK1 DLG1 KCND3 EPHB2 SESTD1 KCNAB2 NR4A3 AHCYL1 C…
4.52857e-08	122	234	1.58058	GO:0050863 regulation of T cell activation	LOC100067561 CD86 CD28 KITLG FGL2 PTPN6 GPNMB CD80 LAG3 DNAJA3 CCR7 CARD11 ICOS HLA-DOA LGALS1 PTPRC EPHB6 MAPK8IP1 TNFAIP8L2 VTCN1 SIT1 PRDM1 CD4 JAK2 RASAL3 SYK MYB IGF1 RASGRP1 PPP3CA PYCARD SASH3 DUSP10 HHLA2 CD160 ZAP70 CD6 CD40LG BTNL2 PRDX2 DLG1 TGFB1 DUSP3 DOCK8 IL1RL2 CD5 IL12B PAG1 MALT1 AIF1 CBLB PRKCZ SLAMF1 FOXJ1 NCKAP1L CD3E GPAM FCHO1 ILDR2 CBFB BAD IL27 ABL1 IL18 TGFBR2 HAVCR2 SLC…
5.12403e-08	86	151	1.72661	GO:0014706 striated muscle tissue development	NRAP LRP2 TP73 FOXC2 HEG1 XIRP2 TGFBR1 HAND1 TBX18 PTCD2 SOX15 MYL2 CBY1 TENM4 EYA1 YAP1 WNT5A ACTN2 DIPK2A SRF NDUFV2 IFRD1 NOX4 IGF1 TAFAZZIN SOX6 MYO18B TGFB1 TCAP ALPK2 ACTC1 PKP2 DSG2 CREB1 ALDH1A2 LOX FGF2 SHOX2 ADRA1A JPH2 RARB ANKRD1 TNNI3 MYL3 DKK1 PDGFRA TBX20 ARRB2 ASB2 FGF9 PROX1 RBPJ EDNRA MYH7 LEF1 ZFPM2 SMAD3 TNNC1 BMPR1A SMAD7 CAV3 ACADM FHOD3 COL11A1 NRG1 EYA2 TNNT2 FHL2 SHH SIRT…
6.95936e-08	286	649	1.33596	GO:0070925 organelle assembly	WIPI1 RILPL1 BIN2 RUFY4 IFT57 CCDC13 DNAI2 TEKT4 TNNT1 TMEM216 USP43 DEUP1 NRAP TNNT2 CCDC65 ABLIM1 SPATA6 ACTA1 VDAC3 DNAH1 CFL2 DDX6 CEP126 RSPH9 MDM1 DNAAF3 CENPN TNF CNOT6L CFAP157 TBC1D32 ANKRD23 PACS2 RGL3 MYBL2 DDX28 KIF11 CFAP46 WDR45 MAP9 CCDC88A FEZ1 CDKL5 HAUS4 ALPK1 DCLK1 ATP2A2 RP1 PIP4K2A TMOD1 ATG9A G3BP2 CBY1 CEP350 EXOC5 PLK4 DNAH2 DAW1 IQCG YAP1 MYLK3 NTNG2 ACTN2 CFAP69 IFT140 S…
8.07729e-08	260	582	1.35432	GO:0019752 carboxylic acid metabolic process	LPIN2 GSTZ1 PTGR2 HARS2 ELOVL1 AZIN1 ACBD4 MGST2 ENO3 VNN1 GCK SDSL MLYCD AZIN2 HACD3 ACOXL MPC2 GOT1 GGT1 ACOT11 DCT DLST FARS2 HACD4 SDHA TRIB3 NPL OXSM DLD ADHFE1 PTGES HPDL GPD1 PDHA1 SESN2 GLDC ETFA ATP2B4 ADIPOQ MID1IP1 LOC100060483 ALDOA IRS2 GATB ST6GAL1 GK GAPDHS DDIT4 MARS2 PDHB NAAA HPGD HAGH PGAM2 SERGEF ANKRD23 RDH10 NR1D1 HAGHL ACSM3 INSIG2 IDH2 LOC100057768 DDO IRS1 MDH1B CYP7B1 PK…
8.55457e-08	342	798	1.29926	GO:0010628 positive regulation of gene expression	TLR7 PDE2A TENT5C PLCG2 IKBKE HOXA5 TRAF3IP2 FN1 CSF1R TMEM119 RET TNF NKX3-1 TRMT10C MYD88 HEG1 F2RL1 ADIPOQ C3AR1 RUNX1 F2R KPNA6 TGFBR1 POU2F2 CCR7 MITF GJA1 CARD11 LY9 MAD2L2 C5AR1 IL17B PIK3CD WNT16 NR0B2 PTPRC FZD5 EREG CLDN3 CD226 PKM RHBDD1 PANX1 FGR OVOL2 ADTRP PPARD CLEC9A CLEC4E CCBE1 NLRP1 LTB YAP1 STAT6 NR1I2 HABP4 VTCN1 CELF4 WNT5A SLC39A5 THBS1 RIOK3 STAT1 PRDM1 OCLN JAK2 PPARGC1A …
9.13112e-08	235	518	1.37534	GO:0071345 cellular response to cytokine stimulus	ERBIN IL15RA LOC100069576 IFNGR2 TNFRSF11A LOC100056988 CCL4 LOC100063059 SMPD3 IL18RAP WAS PMM1 IKBKE KIF5B TRAF3IP2 CSF1R LOC106781824 NAIP TNF SOCS3 CCR1 NKX3-1 GPD1 MYD88 F2RL1 ADIPOQ GREM2 CXCR4 AQP4 SSTR1 CCR7 MYBL2 CNTFR NR1D1 GFI1 SH2B3 PTPRC CARD14 ADAMTS7 EREG ILK IL20RA SLC2A4 RNF125 GALT MSC NPNT ECM1 YAP1 CSF3 STAT6 MYLK3 WNT5A STAT1 CD4 JAK2 SOX17 ACTR2 SPOCK2 GFPT2 SYK CSF2 IL13 FE…
9.27435e-08	193	411	1.4236	GO:0002521 leukocyte differentiation	SRC CD3E TNFRSF11A TMEM176A LCK SLAMF8 KITLG PLCG2 FGL2 PTPN6 TRAF3IP2 CSF1R THEMIS TNF CCR1 F2RL1 ADIPOQ LAG3 RUNX1 DNAJA3 EVI2B TET2 POU2F2 CCR7 GPR68 MITF ATP11C HOXA7 CARD11 NEDD9 LY9 GPR55 RNF41 HLA-DOA LGALS1 IL15RA PTPRC CD79A FZD5 IKZF3 TMEM98 APCS TCF7 CLEC4E SEMA4A STAT6 FOXP1 PRDM1 CD4 SRF EP300 SYK ITK CSF2 DOCK2 NFAM1 MYB GPC3 RASGRP1 PPP3CA SASH3 OCSTAMP LRRC17 RIPK1 DUSP10 GPS2 TSP…
9.58012e-08	238	526	1.37171	GO:0140352 export from cell	TMEM79 BACE2 TANGO2 MCTP1 RAB27A SYT6 SYTL5 SYTL3 OLFML1 CACNA1G POMC SYT7 GCK MPC2 SMPD3 STXBP5 PDPK1 HTR1B PTGES TNF SYN1 CCR1 NKX3-1 KCNJ11 PCSK6 DGKI OTOF F2RL1 KCNA5 IRS2 APBB3 F2R RAP1B GPR68 MICAL3 ARF6 GJA1 SERGEF CPLX3 MCU NR1D1 SLC17A3 ADAM9 STEAP3 MILR1 RAB31 KCNE3 IRS1 SV2A DNAJC1 ATP2A2 FGR ATP1B2 RASL10B EXOC5 ADTRP FGG ATP2B1 EXPH5 OSCP1 ABCA1 DOC2B CFTR PINK1 WNT7A CPE SYK VAMP8 S…
1.07237e-07	166	344	1.46292	GO:0001525 angiogenesis	THBS1 PGF PRKX HOXA5 PDPK1 FOXC2 TNF CCR3 FKBPL TSPAN12 GPR15 HOXB3 ATP2B4 C3AR1 TGFBR1 HAND1 HOXA7 C5AR1 PRKCA ADRA2B SEMA3E FZD5 PKM OVOL2 ADGRB3 BMPER SP100 ADTRP CCBE1 NF1 ECM1 SEMA4A SPRED1 WNT5A HIPK2 STAT1 SRF ACVRL1 SOX17 ANGPT4 WNT7A RAMP1 EPHB3 STAB1 ROCK2 WASF2 KLF5 PLXDC1 EGF MEOX2 CD160 ETS1 TGFA NDNF EPHB2 TNN B4GALT1 CELA1 GDF2 ANXA2 IL12B ALOX5 CALCRL C1GALT1 CXCL10 CCN6 EPN2 EPHB…
1.07546e-07	46	67	2.0814	GO:0071621 granulocyte chemotaxis	CCL4 LOC100063059 JAML CSF1R C3AR1 HRH1 CCR7 C5AR1 MCU C5AR2 ITGA9 SYK MPP1 PDE4B VAV3 RIPOR2 TRPV4 C1QBP IL34 DAPK2 CCL19 SLAMF1 NCKAP1L LBP PREX1 VAV1 CXCL8 ANXA1 DPP4 CSF1 MOSPD2 CAMK1D THBS4 MSTN PIKFYVE IL23A SLIT2 RAC2 CXADR BST1 CCL24 TNFSF18 CD300H
1.07679e-07	151	307	1.49111	GO:0002764 immune response-regulating signaling pathway	C5AR1 SLC39A10 UNC93B1 TLR7 BTNL2 BTNL9 MALT1 STAP1 LY96 TLR2 LOC100062789 CD28 LCK MOG LOC102149205 TRDC UBASH3A PLCG2 PTPN6 PDPK1 SMPDL3B LPXN THEMIS MYD88 TLR6 LOC102148267 TASL EPG5 F2RL1 C3AR1 ERBIN MFHAS1 TIFA CCR7 LOC100069988 CARD11 NR1D1 GFI1 LOC100072493 PTPRC CD79A ALPK1 CD226 PJA2 RNF125 CLEC4E THEMIS2 TSPAN6 FOXP1 RIOK3 TLR8 SYK ITK TNFAIP3 FER NFAM1 DDX3X SKAP1 GPS2 CLEC6A CD160 CYB…
1.17464e-07	86	153	1.70404	GO:0030324 lung development	SMPD3 HOXA5 TP73 TNF HEG1 TIMELESS WNT2B RDH10 SFTPD CYP1A2 CCBE1 YAP1 WNT5A SRF EP300 GPC3 NKIRAS1 RCN3 CELSR1 LIPA PTK7 THRA PGR TGFB1 ADAMTSL2 ABCA3 IGFBP5 RXFP1 DNAAF1 CREB1 GRHL2 SPRY1 CCDC40 FGF10 FOXJ1 EPAS1 ALDH1A2 LOX FGF2 TGFBR2 ITGA3 CCN2 SIM2 ERRFI1 ESRP2 PDGFRA FGF9 TCF21 PROX1 HSD11B1 RBPJ KRAS ACVR2B MAN1A2 FOXF1 ZFPM2 BMPR1A FGF1 SLC23A1 CCDC39 SPDEF YWHAZ ITGB6 RC3H2 FBXW7 SLC7A1…
1.17464e-07	273	618	1.3392	GO:0051093 negative regulation of developmental process	SEMA6C BCL11A THBS1 WWC1 RBPMS2 TMEM176A FGL2 HOXA2 HOXA5 DDX6 PTN TRIB3 TP73 NPPC FOXC2 TMEM119 TNF GPR171 CCR1 NKX3-1 FAT3 TCF15 KIFAP3 ATP2B4 ADIPOQ LAG3 S1PR3 BBS12 RTN4RL1 PRDM6 TGFBR1 ADRB2 GPR68 HOXA7 MAD2L2 NR1D1 GPR55 SOX15 SEMA3E HSPA9 ADAMTS7 EREG TMEM98 APCS OVOL2 ADGRB3 LDLRAD4 ZNF750 PPARD COL5A2 ECM1 SEMA4A SPRED1 YAP1 RFLNB WNT5A STAT1 ACVRL1 PINK1 SOX17 SRGN ANGPT4 WNT7A LHX2 DAA…
1.19088e-07	253	566	1.35512	GO:0034097 response to cytokine	ERBIN IL15RA LOC100069576 IFNGR2 TNFRSF11A LOC100056988 CCL4 LOC100063059 SMPD3 IL18RAP WAS PMM1 IKBKE KIF5B TRAF3IP2 CSF1R LOC106781824 NAIP TNF SOCS3 CCR1 NKX3-1 GPD1 MYD88 ITIH4 F2RL1 ADIPOQ XCR1 GREM2 CXCR4 AQP4 SSTR1 CCR7 MYBL2 CNTFR AFF3 NR1D1 ADAM9 GFI1 PRKCA SH2B3 PTPRC CARD14 ADAMTS7 EREG ILK IL20RA SLC2A4 ADAM10 RNF125 GALT SP100 MSC SELE NPNT ECM1 YAP1 CSF3 STAT6 MYLK3 WNT5A STAT1 CD4 …
1.21268e-07	134	266	1.5272	GO:0019693 ribose phosphate metabolic process	NPR1 PAPSS2 METRN GUCY2D ATP5F1D ATPSCKMT AK4 PDE2A ENO3 GCK MLYCD MPC2 GDA DLST HMGCS2 OXSM DLD NPPC SULT1B1 GPD1 PDHA1 ATP5MF ALDOA GAPDHS DDIT4 PDHB PGAM2 MCEE ADCY7 PKM PANK1 UPP1 ATP5MC3 PDHX HMGCS1 SULT1C4 ATP5PO PPARGC1A EP300 NUDT7 ATP5PD ACLY DNAJC30 PFKFB2 ADCY5 PDK3 GNAI3 IGF1 LRRK2 HK1 NUDT18 ADSS2 DPYD PDE4B NPR2 SLC49A3 NME7 PRKAG2 NME6 ADCY4 ENPP1 ALDOC ENO4 PDE4D CDA NPPB GPAM NUP…
1.31943e-07	203	438	1.40506	GO:0034330 cell junction organization	CACNB2 SDK1 CDH24 DLG4 DGKB CNTN5 SLC6A1 FN1 NLGN4X CSF1R TNF FZD1 HEG1 FLRT3 XIRP2 L1CAM F2RL1 LRRN1 CD9 AMIGO1 DNAJA3 F2R RAP1B TGFBR1 ARF6 NEDD9 AFG3L2 C5AR1 SLITRK4 GPBAR1 PRKCA CDKL5 SEMA3E LRP8 FZD5 CLDN3 SH3BP1 COL17A1 ADAM10 ADGRB3 SEMA4A MDGA1 NTNG2 WNT5A CNTNAP2 LRRTM1 ACTN2 FLRT2 SRF OCLN ACVRL1 SRGN WNT7A SPARCL1 PARD6B IL1RAPL2 CDH2 EPHB3 PTPRD ROCK2 SEMA4D CRB3 SLK LGMN ZNF365 WASF2…
1.34607e-07	66	109	1.83565	GO:0008016 regulation of heart contraction	SCN1B SCN5A ATP2B4 KCNA5 TBX18 RYR2 BIN1 KCNE3 ATP2A2 DSC2 CTNNA3 TNNI3K SLC4A3 PDE4B THRA DLG1 KCND3 ADRA1B RGS2 TMEM38A GNAO1 PKP2 DSG2 CACNB2 EPAS1 EHD3 RANGRF CACNA1G RNLS SHOX2 AGT CACNA1D ADRA1A SRI DMPK TNNI3 MYL3 SCN10A GPD1L HCN4 CACNA1C EDNRA MYH7 HRC AKAP9 SMAD7 CAV3 MYL4 CASQ2 TNNT2 GJA5 S100A1 SCN2B NKX2-5 KCNH2 ANK2 ATP1A2 EDNRB KCNQ1 KCNJ5 HOPX ADRB1 PLN HEY2 BVES
1.35028e-07	976	2561	1.15535	GO:0006950 response to stress	BCL2A1 LOC106781824 NUAK1 ZGRF1 RHNO1 C5AR1 FAM168A INSIG2 MAPK8IP1 TLR7 NABP2 FAF1 RAD54L HIPK2 DNAJC10 RAD18 STYK1 PDS5A SRC MALT1 PTGER3 FAAP20 POLDIP2 TRIM4 CADM1 HIF1A GNLY KLHL15 BAX PARPBP KLRK1 TLR2 EDAR DIABLO TICRR DNAJB2 PARG ATF6 LOC100062789 CCL4 LCK USP28 RAD21L1 SLAMF8 TMEM117 TRDC LOC102148710 PGF LOC100630858 TRIM6 LOC100063059 IL1B GGT1 WRN SMPD3 IL18RAP ETV5 BOK WAS F13B PLCG2 …
1.36467e-07	386	919	1.27334	GO:0007267 cell-cell signaling	FZD10 SHISA9 BACE2 DEPDC1B TCF7 MCTP1 SYT6 OPHN1 OLFML1 CACNB2 POMC LEF1 SYT7 PANX2 GCK HTR7 DLG4 NTF3 CRHR2 MPC2 SCN1B SMPD3 AMER2 DGKB STXBP5 HOXA5 GNAI2 KIF5B PTN HTR1B GPNMB SCN5A FOXL1 LATS1 RASGRF2 PTGES TNF FZD1 TERT SYN1 BRSK1 CCR1 NKX3-1 INSYN1 KCNJ11 DGKI OTOF F2RL1 ADIPOQ KCNA5 KREMEN2 RAPSN IRS2 F2R HRH1 RAP1B WNT2B ADRB2 PLPPR4 GPR68 GJB4 MITF GJA1 CPLX3 TBX18 MAD2L2 MCU NR1D1 USP8 P…
1.37669e-07	58	92	1.91123	GO:0014065 phosphatidylinositol 3-kinase signaling	PTPN6 FN1 NKX3-1 F2RL1 CBL F2R NYAP2 PIK3CD WNT16 SEMA3E IRS1 PRR5 FGR PPARD CSF3 DIPK2A JAK2 NEDD4 UNC5B EGFR IGF1 RASGRP1 SEMA4D MYOC LTK EGF CD160 SELP HGF C1QBP NYAP1 PIK3AP1 SLC9A3R1 FGF2 PLEKHA1 PIK3CA NCF1 IL18 HCLS1 PTPN13 AGT ANGPT1 HCST CEP55 PDGFB PREX2 PIK3CG PRR5L DCN FLT1 CD28 SIRT2 PIK3CB ERBB3 GATA3 FBXL2 HAX1 TWIST1
1.37869e-07	311	719	1.31131	GO:1901135 carbohydrate derivative metabolic process	PIGN NPR1 PGAP4 RRM2B LOC100065011 PAPSS2 UHMK1 GFPT2 PFKFB2 PIGA METRN GUCY2D ST3GAL3 ATP5F1D ATPSCKMT AK4 PDE2A ENO3 POMGNT1 PARG GCK MLYCD PFKFB1 MPC2 GDA SMPD3 DLST PMM1 HMGCS2 NPL OXSM DLD HS2ST1 NPPC SULT1B1 FOXL1 GPD1 PCSK6 PDHA1 ATP5MF ITIH4 B3GALT1 ALDOA ITIH5 POMGNT2 ST6GAL1 GK GAPDHS DDIT4 TET2 B3GALNT1 CCR7 PDHB PGAM2 TKT MCEE FUCA2 XYLT1 MACROD1 ADCY7 DPM3 RRM2 ADAMTS7 TRIP11 PKM SLC…
1.38009e-07	20	21	2.88724	GO:0006120 mitochondrial electron transport NADH to ubiquinone	NDUFS7 DLD COQ9 NDUFS2 PINK1 NDUFV2 NDUFB8 NDUFS8 NDUFS1 PARK7 NDUFB9 NDUFA10 NDUFA8 MT-ND4 ND2 MT-ND1 MT-ND5 MT-ND3 NDUFB6 LOC100630892
1.50684e-07	94	172	1.65681	GO:0060541 respiratory system development	SMPD3 HOXA5 TP73 TNF HEG1 TIMELESS WNT2B RDH10 SFTPD CYP1A2 CCBE1 MSC YAP1 WNT5A SRF EP300 GPC3 NKIRAS1 RCN3 CELSR1 LIPA PTK7 THRA PGR TGFB1 ADAMTSL2 ABCA3 IGFBP5 RXFP1 DNAAF1 CREB1 GRHL2 SPRY1 CCDC40 FGF10 FOXJ1 DISP1 EPAS1 ALDH1A2 LOX FGF2 TGFBR2 ITGA3 CCN2 SIM2 ERRFI1 ESRP2 PDGFRA FGF9 TCF21 PROX1 HSD11B1 RBPJ KRAS ACVR2B MAN1A2 WDPCP LEF1 FOXF1 ZFPM2 BMPR1A FGF1 SLC23A1 CCDC39 SPDEF YWHAZ ITG…
1.52362e-07	87	156	1.6907	GO:0030323 respiratory tube development	SMPD3 HOXA5 TP73 TNF HEG1 TIMELESS WNT2B RDH10 SFTPD CYP1A2 CCBE1 YAP1 WNT5A SRF EP300 GPC3 NKIRAS1 RCN3 CELSR1 LIPA PTK7 THRA PGR TRAF4 TGFB1 ADAMTSL2 ABCA3 IGFBP5 RXFP1 DNAAF1 CREB1 GRHL2 SPRY1 CCDC40 FGF10 FOXJ1 EPAS1 ALDH1A2 LOX FGF2 TGFBR2 ITGA3 CCN2 SIM2 ERRFI1 ESRP2 PDGFRA FGF9 TCF21 PROX1 HSD11B1 RBPJ KRAS ACVR2B MAN1A2 FOXF1 ZFPM2 BMPR1A FGF1 SLC23A1 CCDC39 SPDEF YWHAZ ITGB6 RC3H2 FBXW7 …
1.66786e-07	69	116	1.80328	GO:0048015 phosphatidylinositol-mediated signaling	PLCB2 KCNH1 PTPN6 FN1 CSF1R NKX3-1 F2RL1 CBL F2R NYAP2 PIK3CD WNT16 SEMA3E IRS1 PRR5 FGR PPARD CSF3 DIPK2A JAK2 NEDD4 UNC5B EGFR IGF1 RASGRP1 SEMA4D MYOC LTK GPR143 EGF CD160 SELP HGF C1QBP NYAP1 PIK3AP1 SLC9A3R1 FGF2 PLEKHA1 PIK3C2A PIK3CA NCF1 IL18 HCLS1 PTPN13 AGT PLCH1 ANGPT1 HCST CA8 PDGFRA EZR CEP55 PDGFB PREX2 PIK3CG PRR5L DCN FLT1 CD28 PIK3C2G SIRT2 PIK3CB ERBB3 GATA3 FBXL2 HAX1 PLCH2 TWI…
1.69577e-07	108	205	1.59714	GO:0032943 mononuclear cell proliferation	CD86 CD28 KITLG PTPN6 GPNMB MYD88 IRS2 DNAJA3 CARD11 GAPT SLC39A10 PTPRC CD79A EPHB6 IKZF3 MAPK8IP1 VTCN1 JAK2 RASAL3 SYK DOCK2 IGF1 RASGRP1 PPP3CA PYCARD SASH3 HHLA2 ZAP70 VAV3 CD6 CD40LG BTNL2 PRDX2 DLG1 EPHB2 TGFB1 DOCK8 MIF IL12B LYN MSN AHR CD320 MALT1 AIF1 CBLB FGF10 SLAMF1 FOXJ1 NCKAP1L CD3E GPAM IL27 ABL1 IL18 TGFBR2 HAVCR2 SLC7A1 ANXA1 SLC11A1 ITCH IL6 BAX CD55 CD180 CSF1 CCDC88B TMEM131…
1.71803e-07	96	177	1.64426	GO:0002366 leukocyte activation involved in immune response	PLCG2 FGL2 PTPN6 PDPK1 MYD88 F2RL1 LY9 MAD2L2 GAPT MILR1 LGALS1 PTPRC TMEM98 FGR UNG DNASE1 CLEC4E ITGAL SEMA4A STAT6 SYK VAMP8 IL13 DOCK2 FER MYB RASGRP1 PYCARD RAB27A POU2AF1 CD40LG KIT RIF1 IL12B LYN MALT1 ICAM1 VAMP2 PRKCZ SLAMF1 NCKAP1L LBP CLNK IL27 ABL1 SCNN1B IL18 NOTCH2 HAVCR2 IRF8 ANXA1 SLC11A1 RORA BATF STXBP2 STAT3 IL6 IRF4 UNC13D CD180 ITGAM TBX21 EXO1 ATAD5 PARP3 PTK2B LEF1 SANBR FO…
1.7191e-07	290	665	1.32205	GO:0019637 organophosphate metabolic process	PIGN NPR1 PGAP4 RRM2B PAPSS2 GFPT2 PFKFB2 PIGA AK7 METRN HDHD5 GUCY2D ATP5F1D AK5 ATPSCKMT THTPA CISH AK4 PDE2A ENG ENO3 PEMT GCK MLYCD ENTPD8 PIK3R3 PFKFB1 MPC2 GDA SGMS1 SMPD3 DGKH DLST PLCG2 MTMR6 HMGCS2 SMPDL3B OXSM DLD NPPC CSF1R SULT1B1 GPD1 PDHA1 ATP5MF ALDOA PCYT2 GK GAPDHS DDIT4 SYNJ1 PLPPR4 PDHB NAAA PGAM2 SAMD8 TKT MCEE AK8 INPP5J PIK3CD PLPPR3 ADCY7 DPM3 RRM2 PKM PIP4K2A IPMK PANK1 UP…
1.72971e-07	53	82	1.95945	GO:0097530 granulocyte migration	CCL4 LOC100063059 JAML CSF1R MYD88 C3AR1 HRH1 CCR7 C5AR1 MCU C5AR2 ITGA9 SYK MPP1 PDE4B MCOLN2 VAV3 RIPOR2 TRPV4 C1QBP IL34 DAPK2 CCL19 SLAMF1 NCKAP1L LBP PREX1 IRAK4 VAV1 CXCL8 ANXA1 IL1R1 FUT7 DPP4 CSF1 CD99L2 MOSPD2 CAMK1D THBS4 MSTN PIKFYVE IL23A SLIT2 RAC2 CXADR BST1 FUT4 CCL24 TNFSF18 CD300H
1.77868e-07	244	545	1.35727	GO:0019725 cellular homeostasis	DMXL2 LOC106781824 C5AR1 EDN3 SLC39A10 SLC39A14 PTGER3 ATP6V0A4 CA2 SLC39A4 GCK TRPV6 FBXW7 TXNRD2 LOC100630858 MPC2 TMPRSS3 BOK PLCG2 GLRX3 PTPN6 CFL2 PDPK1 DLD SCNN1A CCR1 TASL F2RL1 ATP2B4 XCR1 SLC30A1 C3AR1 ALDOA F2RL3 F2R GPR68 BAG3 ABL2 PACS2 AFG3L2 MCU NR1D1 LRRC8D HRH4 RYR2 PTPRC KCNE3 SV2A GRIN2C TRPM1 ATP2A2 ATP1B2 CLIC2 ATP2B1 CCL28 WNT5A PTH1R HCRTR1 SRF CFTR MCUR1 RHOT1 SLC12A7 ADCY5…
1.86e-07	41	58	2.14303	GO:0072655 establishment of protein localization to mitochondrion	TIMM50 MIPEP PAM16 GDAP1 OXA1L AIFM1 CHCHD4 MFF TIMM29 BNIP3L PINK1 TIMM10 TOMM40L LRRK2 BAG4 HK1 TIMM44 MTERF4 ATP5IF1 FIS1 TOMM40 PMPCB IMMP2L SAMM50 TIMM23 MFN2 BAX TIMM21 RALA TIMM9 NDUFA13 PDCD5 TOMM7 TIMM17A HK2 PMPCA PARL FBXW7 PRKAA1 TIMM22 TOMM22
1.87565e-07	107	203	1.59794	GO:0006790 sulfur compound metabolic process	PAPSS2 SULT1C4 LOC100050557 GSTZ1 AHCYL2 THTPA NFS1 MLYCD LOC102148009 MPC2 CIAPIN1 GGT1 DLST GLRX3 TSTD1 HMGCS2 LOC100053468 OXSM DLD HS2ST1 SULT1B1 CIAO3 PDHA1 PDHB HAGH MCEE HSPA9 CLIC2 PDHX HMGCS1 SPOCK2 NUDT7 CLIC1 ACLY NOX4 PDK3 CLIC3 CHSY1 NDNF GSTO1 NFU1 ENPP1 B4GALT4 GDAP1 EGFLAM EEF1G GPAM TUT7 DGAT1 G6PD CTH BAAT BHMT SLC1A2 MMACHC LIAS ACOT6 NUBPL ANGPT1 PTGES2 PARK7 NDST1 MAT1A CSGAL…
1.87837e-07	228	504	1.37144	GO:0000165 MAPK cascade	MAPK8IP1 SPRED1 SPRY1 PIK3R6 CRKL EDAR NEK10 CCL4 LOC100063059 NDRG4 KITLG PLCG2 PTPN6 FN1 CAVIN3 CSF1R RET NAIP TNF CCR1 FZD10 MYD88 FOXO1 F2RL1 ADIPOQ MFHAS1 F2R DUSP4 RAP1B TGFBR1 ADRB2 PSCA C5AR1 C5AR2 GPR55 RNF41 ADAM9 HRH4 PIN1 TAOK3 WNT16 ADRA2B SH2B3 PTPRC FZD5 DSTYK TLR7 BMPER PJA2 BANK1 FKTN FGG NF1 NPNT GPR37 WNT5A THBS1 HIPK2 HCRTR1 CD4 MAP3K13 SYK HAND2 CDH2 SHC2 EGFR DUSP1 NOX4 IGF1…
1.87837e-07	95	175	1.64573	GO:0070663 regulation of leukocyte proliferation	CD86 CD28 KITLG PTPN6 GPNMB CSF1R MYD88 IRS2 DNAJA3 CARD11 SLC39A10 PTPRC IKZF3 MAPK8IP1 STAT6 VTCN1 JAK2 RASAL3 SYK CSF2 IGF1 PPP3CA PYCARD SASH3 OCSTAMP HHLA2 ZAP70 VAV3 CD6 CD40LG BTNL2 DLG1 EPHB2 TGFB1 KIT IL34 MIF IL12B LYN AHR CD320 AIF1 CBLB FGF10 SLAMF1 FOXJ1 NCKAP1L CD3E GPAM IL27 IL18 TGFBR2 HAVCR2 SLC7A1 ANXA1 ITCH IL6 CD55 CSF1 CCDC88B TMEM131L IL2RA TWSG1 ATAD5 NFATC2 RASSF5 INPP5D T…
1.87837e-07	137	275	1.51029	GO:0072521 purine-containing compound metabolic process	NPR1 PAPSS2 METRN GUCY2D ATP5F1D ATPSCKMT AK4 PDE2A ENO3 GCK MLYCD MPC2 GDA DLST HMGCS2 OXSM DLD NPPC SULT1B1 GPD1 PDHA1 ATP5MF ALDOA GAPDHS DDIT4 PDHB PGAM2 MCEE MACROD1 ADCY7 PKM PANK1 ATP5MC3 PDHX HMGCS1 ENPP4 SULT1C4 ATP5PO PPARGC1A EP300 NUDT7 ATP5PD ACLY DNAJC30 PFKFB2 ADCY5 PDK3 GNAI3 IGF1 LRRK2 HK1 NUDT18 ADSS2 DPYD PDE4B NPR2 SLC49A3 HDHD5 NME7 PRKAG2 NME6 ADCY4 ENPP1 ALDOC ENO4 PDE4D NP…
1.94647e-07	132	263	1.52157	GO:0009259 ribonucleotide metabolic process	NPR1 PAPSS2 METRN GUCY2D ATP5F1D ATPSCKMT AK4 PDE2A ENO3 GCK MLYCD MPC2 GDA DLST HMGCS2 OXSM DLD NPPC SULT1B1 GPD1 PDHA1 ATP5MF ALDOA GAPDHS DDIT4 PDHB PGAM2 MCEE ADCY7 PKM PANK1 UPP1 ATP5MC3 PDHX HMGCS1 SULT1C4 ATP5PO PPARGC1A EP300 NUDT7 ATP5PD ACLY DNAJC30 PFKFB2 ADCY5 PDK3 GNAI3 IGF1 LRRK2 HK1 NUDT18 ADSS2 DPYD PDE4B NPR2 SLC49A3 NME7 PRKAG2 NME6 ADCY4 ENPP1 ALDOC ENO4 PDE4D CDA NPPB GPAM NUP…
1.98767e-07	47	70	2.03551	GO:0030048 actin filament-based movement	WAS ACTC1 WIPF3 SCN1B SCN5A KCNA5 RYR2 BIN1 KCNE3 DSC2 CTNNA3 VIL1 WASF2 MYO9B PDE4B DLG1 PKP2 DSG2 CACNB2 PIK3CA RANGRF SCN1A CACNA1D SRI GPD1L EPDR1 HCN4 GSN CACNA1C MYH7 AKAP9 TNNC1 CAV3 MYH9 MYO5A TNNT2 GJA5 SCN2B MYO19 KCNH2 MYO7A ANK2 RNF207 KCNQ1 KCNJ5 PLN
2.02943e-07	310	719	1.30709	GO:0043085 positive regulation of catalytic activity	RAPGEF5 EPHA5 RASGRF2 RET RALGAPB RGL3 EDN3 EPHB6 ARHGAP25 METRN ATPSCKMT NLRP3 TBC1D9 RAPGEFL1 PIK3R6 USP6NL DIABLO RASGEF1B NEK10 PARM1 TBC1D1 BTC RAP1GAP CCL4 AZIN2 SIPA1L3 EVI5L SIPA1L1 TAX1BP3 TIAM1 LOC100063059 WRN KITLG MTSS2 BOK MRE11 TRIB3 PDPK1 LAPTM5 CSF1R TNF TERT AIFM1 NKX3-1 FZD10 ITGA6 F2RL1 ATP2B4 ADIPOQ MID1IP1 SIRT3 F2R ADRB2 EPM2AIP1 RGS1 RASA1 ABL2 NEDD9 ARHGAP42 GPR55 ADAM9 C…
2.12984e-07	59	95	1.88279	GO:0032946 positive regulation of mononuclear cell proliferation	CD86 CD28 KITLG MYD88 IRS2 DNAJA3 CARD11 SLC39A10 PTPRC VTCN1 JAK2 RASAL3 SYK IGF1 PPP3CA PYCARD SASH3 HHLA2 ZAP70 VAV3 CD6 CD40LG BTNL2 EPHB2 MIF IL12B CD320 AIF1 FGF10 SLAMF1 NCKAP1L CD3E GPAM IL18 TGFBR2 HAVCR2 SLC7A1 ANXA1 IL6 CD55 CSF1 CCDC88B IL2RA ATAD5 NFATC2 TNFSF13B TYK2 IL7 AGER CDKN1A PELI1 IL12RB1 IL23A SHH PRKCQ GPR183 PTPN22 CORO1A WNT3A
2.14775e-07	237	528	1.36078	GO:0042327 positive regulation of phosphorylation	EPHA5 RET EPHB6 TGFB3 PIK3R6 AKAP9 NEK10 BTC NTF3 PGF ACVR2A KITLG WDFY2 PLCG2 MRE11 RICTOR PDPK1 GPNMB CSF1R LATS1 TMEM119 TNF FZD1 NKX3-1 GPD1 FZD10 ITGA6 CD80 ATP2B4 ADIPOQ TGFBR1 ADRB2 NEDD9 MAD2L2 ADAM9 PIN1 SYAP1 TAOK3 CCDC88A ADRA2B PTPRC LRP8 FZD5 DSTYK CARD14 EREG ILK CLDN3 PRR5 FGR AKT2 BANK1 ADTRP CSF3 WNT5A THBS1 HIPK2 CD4 DIPK2A DOCK7 CLIP3 JAK2 ACVRL1 PINK1 MAP3K13 ANGPT4 CLSPN CASS…
2.14965e-07	388	928	1.26752	GO:0006629 lipid metabolic process	PIGN PGAP4 LPIN2 INSIG2 AGMO PIGA AKR1D1 HDHD5 PTGR2 SGPP1 ELOVL1 CISH ACBD4 PEMT LOC100070509 HMGCR MLYCD HACD3 SPHK1 ACOXL PIK3R3 LOC100050992 HINT2 ACOT11 SGMS1 SMPD3 DGKH BCO1 PLCG2 HACD4 MTMR6 LRP2 HMGCS2 TRIB3 SMPDL3B OXSM SLC35C1 CSF1R PTGES TNF HCAR1 SESN2 ETFA B3GALT1 ADIPOQ MID1IP1 IRS2 PCYT2 GK SYNJ1 PLPPR4 NAAA HPGD ANKRD23 RDH10 SAMD8 MOGAT1 NR1D1 GFI1 INPP5J ACSM3 CLCN2 PIK3CD PLPPR…
2.23151e-07	214	469	1.38329	GO:0000226 microtubule cytoskeleton organization	AUNIP SAXO2 EFHC1 PARD3B BICD1 CCDC13 DNAI2 PAFAH2 EFHC2 NCKAP5 TACC2 DEUP1 CCDC65 SLAIN1 MAP7D2 DNAH1 NIN CEP126 RSPH9 MDM1 DNAAF3 TRIM54 BRSK1 MAP7D1 CFAP157 MID1IP1 GCC2 GJA1 RGL3 MYBL2 KIF11 CFAP46 MAP9 TPPP3 HAUS4 DCLK1 RP1 GAS2L2 CEP350 PLK4 DNAH2 DAW1 IQCG NDC80 CFAP69 DOCK7 CLIP3 OBSL1 SEPTIN1 RASSF7 STMND1 TASOR DNAH7 FER ROCK2 TRAF3IP1 CHD3 KATNA1 SLK BBS2 MET RSPH1 CAMSAP3 SPATA7 KIF24…
2.23151e-07	58	93	1.89068	GO:0002688 regulation of leukocyte chemotaxis	PGF PTN CSF1R CCR2 CCR1 F2RL1 C3AR1 MMP28 CCR7 NEDD9 C5AR1 MCU C5AR2 ADAM10 WNT5A MPP1 RIN3 DUSP1 LGMN SLC8B1 RIPOR2 TRPV4 C1QBP IL34 DAPK2 ANO6 MIF LYN CXCL10 CCL19 AIF1 SLAMF1 NCKAP1L LBP STAP1 KLRK1 DPP4 TMEM102 TNFSF14 CSF1 MOSPD2 PTK2B CAMK1D THBS4 SERPINE1 CYP19A1 MSTN PADI2 IL23A SLIT2 RAC2 BST1 GPR18 SPI1 CCL5 GPSM3 TNFSF18
2.23151e-07	58	93	1.89068	GO:0050671 positive regulation of lymphocyte proliferation	CD86 CD28 KITLG MYD88 IRS2 DNAJA3 CARD11 SLC39A10 PTPRC VTCN1 JAK2 RASAL3 SYK IGF1 PPP3CA PYCARD SASH3 HHLA2 ZAP70 VAV3 CD6 CD40LG BTNL2 EPHB2 MIF IL12B CD320 AIF1 FGF10 SLAMF1 NCKAP1L CD3E GPAM IL18 TGFBR2 HAVCR2 SLC7A1 ANXA1 IL6 CD55 CCDC88B IL2RA ATAD5 NFATC2 TNFSF13B TYK2 IL7 AGER CDKN1A PELI1 IL12RB1 IL23A SHH PRKCQ GPR183 PTPN22 CORO1A WNT3A
2.23151e-07	75	130	1.749	GO:0050731 positive regulation of peptidyl-tyrosine phosphorylation	BTC KITLG PLCG2 RICTOR CSF1R CD80 NEDD9 PTPRC LRP8 BANK1 CSF3 CD4 JAK2 ANGPT4 CASS4 SYK CSF2 NOX4 IGF1 SEMA4D CD44 MLST8 CSPG4 CLEC6A EGF TGFA HGF UNC119 KIT EFNA5 SRC IL34 PARP9 MIF IL12B LYN ACE ARHGEF2 SRCIN1 FGF10 ABL1 NCF1 CD36 IL18 TREM2 HCLS1 AGT VTN ADRA1A HPX IL6 IL5 ANGPT1 DOK7 PDGFB PTK2B FGFR3 THBS4 BMP6 PAK2 NRG1 IL23A AREG FBXW7 CRLF1 IL6R LRRK1 ERBB3 NTF3 ITGA5 HAX1 WNT3A PRNP ALKA…
2.2843e-07	70	119	1.7833	GO:0048017 inositol lipid-mediated signaling	PLCB2 KCNH1 PTPN6 FN1 CSF1R NKX3-1 F2RL1 CBL F2R NYAP2 PIK3CD WNT16 SEMA3E IRS1 PRR5 FGR PPARD CSF3 DIPK2A JAK2 NEDD4 UNC5B EGFR IGF1 RASGRP1 SEMA4D MYOC LTK GPR143 EGF CD160 SELP HGF C1QBP NYAP1 PIK3AP1 SLC9A3R1 FGF2 PLEKHA1 PIK3C2A PIK3CA NCF1 IL18 ADAP2 HCLS1 PTPN13 AGT PLCH1 ANGPT1 HCST CA8 PDGFRA EZR CEP55 PDGFB PREX2 PIK3CG PRR5L DCN FLT1 CD28 PIK3C2G SIRT2 PIK3CB ERBB3 GATA3 FBXL2 HAX1 PLC…
2.44187e-07	197	426	1.40194	GO:0006954 inflammatory response	LOC106781824 C5AR1 PTGER3 TLR2 CCL4 SLAMF8 LOC100063059 IL1B GGT1 PLCG2 RICTOR TRAF3IP2 PTN SMPDL3B PTGES GPR17 TNF CCR2 SOCS3 CCR3 CCR1 MYD88 TLR6 ITIH4 ADIPOQ S1PR3 CXCR6 MFHAS1 F2R KPNA6 CCR7 C5AR2 NR1D1 IL17B HRH4 LGALS1 ADCY7 EPHB6 TNFAIP8L2 TLR7 PJA2 DNASE1 NLRP1 ECM1 LOC100059239 MYLK3 IL22RA2 WNT5A THBS1 FOXP1 DUOXA1 JAK2 TLR8 SYK VAMP8 TNFAIP3 IL13 P2RX1 IGF1 RASGRP1 LPL PYCARD RIPK1 DUS…
2.44936e-07	139	281	1.49962	GO:0032103 positive regulation of response to external stimulus	CADM1 KLRK1 LY96 LOC100062789 PGF IL18RAP PLCG2 IKBKE PTN CSF1R TNF CCR2 CCR1 TASL F2RL1 LAG3 C3AR1 CCR7 NEDD9 C5AR1 MCU LGALS1 PRKCA EREG CD226 ADAM10 NLRP1 WNT5A THBS1 RIOK3 TLR8 ACOD1 SYK VAMP8 RASGRP1 LPL PYCARD LGMN RIPK1 MET CLEC6A CD160 ETS1 CYBA RIPOR2 TRPV4 C1QBP NAPEPLD NCR3 IL34 PARP9 DAPK2 ANO6 IL12B CXCL10 CCL19 AIF1 SMOC2 FGF10 SLAMF1 NCKAP1L AIM2 LBP TNFRSF11A LOC100056988 CLNK FGF…
2.562e-07	265	602	1.33451	GO:0050776 regulation of immune response	C5AR1 SLC39A10 LOC100051526 UNC93B1 TLR7 LOC100057176 BTNL2 BTNL9 MALT1 CADM1 STAP1 KLRK1 LY96 TLR2 LOC100062789 CD28 LCK MOG LOC102149205 TRDC UBASH3A CD1A4 CD1A1 IL18RAP WAS PLCG2 IKBKE FGL2 PTPN6 PDPK1 SMPDL3B LPXN CD8B THEMIS GPR17 TNF MYD88 TLR6 LOC102148267 TASL EPG5 F2RL1 LAG3 C3AR1 ERBIN MFHAS1 TIFA CCR7 LOC100069988 CARD11 MAD2L2 NR1D1 GFI1 LOC100072493 ADCY7 PTPRC CD79A LRP8 ALPK1 FZD5 …
2.76701e-07	138	279	1.4995	GO:0060537 muscle tissue development	NRAP BVES ACTA1 LRP2 CFL2 TP73 FOXC2 HEG1 XIRP2 TGFBR1 MYORG HAND1 TBX18 PTCD2 SOX15 COL19A1 MYL2 CBY1 TENM4 MSC FOXN2 ANKRD33 EYA1 YAP1 WNT5A ACTN2 DIPK2A SRF PPARGC1A EP300 SAP30 RBM24 NDUFV2 IFRD1 NOX4 IGF1 PPP3CA KLF5 MEOX2 EGR2 TAFAZZIN SOX6 MYO18B RIPOR2 DLG1 TNN TGFB1 TCAP DNER RBFOX1 ALPK2 ACTC1 IGFBP5 PKP2 DSG2 CREB1 YBX3 EPHB1 TLL2 FOS EGR1 GPC1 ALDH1A2 LOX FGF2 NUPR1 SHOX2 KLHL41 ADRA1…
2.85584e-07	264	600	1.33391	GO:0022603 regulation of anatomical structure morphogenesis	SEMA6C THBS1 PHIP CDC42EP5 PGF TIAM1 FGD1 HOXA5 NIN PDPK1 FN1 NEDD4L FOXC2 CSF1R RET PALMD TNF CCR3 FZD1 BRSK1 FKBPL TSPAN12 P2RY1 ATP2B4 C3AR1 ALDOA MFF WNT2B GJA1 NEDD9 C5AR1 MCU CLDN4 PRKCA PIK3CD SEMA3E BRWD3 LRP8 ILK CLDN3 PKM FGR TENM4 ADGRB3 BMPER CPNE5 SP100 CHN1 CCBE1 NF1 ECM1 SEMA4A SPRED1 NTNG2 WNT5A PARVB HIPK2 FOXP1 STAT1 SRF ACVRL1 PINK1 MAP3K13 ANGPT4 WNT7A OBSL1 CASS4 TNFAIP3 EPHB…
2.99908e-07	116	226	1.55604	GO:0070661 leukocyte proliferation	CD86 CD28 KITLG PTPN6 GPNMB CSF1R MYD88 F2RL1 IRS2 DNAJA3 CARD11 GAPT SLC39A10 PTPRC CD79A EPHB6 IKZF3 MAPK8IP1 STAT6 VTCN1 JAK2 RASAL3 SYK CSF2 DOCK2 IGF1 RASGRP1 PPP3CA PYCARD SASH3 OCSTAMP HHLA2 ZAP70 VAV3 CD6 CD40LG BTNL2 PRDX2 DLG1 EPHB2 TGFB1 DOCK8 KIT IL34 MIF IL12B LYN MSN AHR CD320 MALT1 AIF1 CBLB FGF10 SLAMF1 FOXJ1 NCKAP1L CD3E GPAM IL27 ABL1 IL18 TGFBR2 HAVCR2 SLC7A1 ANXA1 SLC11A1 ITCH…
3.03064e-07	232	517	1.36041	GO:0001944 vasculature development	THBS1 LGALS8 PGF PRKX LRP2 HOXA5 PDPK1 FOXC2 TNF SOCS3 CCR3 FKBPL NKX3-1 TSPAN12 GPR15 HEG1 HOXB3 ATP2B4 C3AR1 TGFBR1 RASA1 HAND1 HPGD HOXA7 C5AR1 PRKCA ADRA2B ANTXR1 SEMA3E FZD5 PKM PTPN14 OVOL2 ADAM10 ADGRB3 BMPER SP100 ADTRP CCBE1 NF1 PRRX1 ECM1 SEMA4A SPRED1 EYA1 YAP1 WNT5A HIPK2 STAT1 PRDM1 SRF ACVRL1 SOX17 ANGPT4 WNT7A RAMP1 SYK HAND2 CDH2 EPHB3 STAB1 ROCK2 GPC3 WASF2 VEGFB KLF5 PLXDC1 EGF …
3.0992e-07	150	309	1.47165	GO:0044057 regulation of system process	PTGER3 POMC SCN1B SCN5A GPR171 NKX3-1 F2RL1 ATP2B4 ADIPOQ KCNA5 KBTBD13 SHISA9 F2R HRH1 ADRB2 CORIN TIFAB GJA1 TBX18 ARHGAP42 SCN4A EDN3 RYR2 ADRA2B BIN1 KCNE3 TMEM98 ATP2A2 DSC2 TENM4 CTNNA3 FGG ATP2B1 NPNT CELF4 SRF WNT7A HAND2 P2RX1 IGF1 PPP3CA FGB CHRM3 LRRK2 GLS TNNI3K EGR2 ABCG5 SLC4A3 PDE4B THRA DLG1 KCND3 ADRA1B RGS2 TMEM38A ATP2A1 TMEM108 GNAO1 IGFBP5 PKP2 DSG2 CACNB2 FGF10 SLC9A3R1 EPAS…
3.0992e-07	211	463	1.38157	GO:0098662 inorganic cation transmembrane transport	SLC39A10 SLC39A14 METRN ATPSCKMT CACNB2 DPP6 SLC6A18 ASIC3 AKAP9 SLC39A4 KDM5A TRPV6 KCNK2 FGF12 SCN1B SLC5A1 PLCG2 KCNH1 PTPN6 PDPK1 SLC6A1 NEDD4L SCN5A KCNJ3 SCNN1A KCNJ11 ATP2B4 XCR1 KCNA5 SLC30A1 AMIGO1 F2RL3 F2R ATP2C2 AFG3L2 SCN4A MCU RRAD RYR2 KCNAB1 BIN1 PTPRC KCNE3 GRIN2C TRPM1 ATP2A2 ATP1B2 CLIC2 ITPR2 KCNRG PM20D1 ATP2B1 ATP5MC3 ACTN2 KCNN1 MCUR1 KCNK1 NEDD4 NETO2 SLC12A7 KCNIP2 LRRC38…
3.15031e-07	130	260	1.5158	GO:0006163 purine nucleotide metabolic process	NPR1 PAPSS2 METRN GUCY2D ATP5F1D ATPSCKMT AK4 PDE2A ENO3 GCK MLYCD MPC2 GDA DLST HMGCS2 OXSM DLD NPPC SULT1B1 GPD1 PDHA1 ATP5MF ALDOA GAPDHS DDIT4 PDHB PGAM2 MCEE ADCY7 PKM PANK1 ATP5MC3 PDHX HMGCS1 SULT1C4 ATP5PO PPARGC1A EP300 NUDT7 ATP5PD ACLY DNAJC30 PFKFB2 ADCY5 PDK3 GNAI3 IGF1 LRRK2 HK1 NUDT18 ADSS2 PDE4B NPR2 SLC49A3 NME7 PRKAG2 NME6 ADCY4 ENPP1 ALDOC ENO4 PDE4D NPPB GPAM NUPR1 DGAT1 BAD P…
3.23348e-07	299	693	1.30801	GO:0044087 regulation of cellular component biogenesis	TPPP3 LDLRAD4 TMSB4X RHPN2 ARHGAP28 PMEPA1 SLAIN1 CDC42EP5 PALM FAM110C WAS PLCG2 RICTOR IKBKE STXBP5 VDAC3 EPS8L1 MDM1 LATS1 TNF FZD1 CNOT6L MYD88 FLRT3 F2RL1 LRRN1 AMIGO1 WIPI1 RAP1B TGFBR1 ARHGEF10L RASA1 ARF6 SAMD8 RGL3 SLITRK4 GPBAR1 WDR45 CCDC88A BIN1 FEZ1 CDKL5 ANTXR1 ASAP3 FZD5 CLDN3 RP1 PIP4K2A TMOD1 G3BP2 ATF7IP ADGRB3 PLK4 PPM1E FAF1 SEMA4A YAP1 CSF3 MDGA1 NTNG2 WNT5A CNTNAP2 ABCA1 LRR…
3.24669e-07	96	179	1.62589	GO:0002263 cell activation involved in immune response	PLCG2 FGL2 PTPN6 PDPK1 MYD88 F2RL1 LY9 MAD2L2 GAPT MILR1 LGALS1 PTPRC TMEM98 FGR UNG DNASE1 CLEC4E ITGAL SEMA4A STAT6 SYK VAMP8 IL13 DOCK2 FER MYB RASGRP1 PYCARD RAB27A POU2AF1 CD40LG KIT RIF1 IL12B LYN MALT1 ICAM1 VAMP2 PRKCZ SLAMF1 NCKAP1L LBP CLNK IL27 ABL1 SCNN1B IL18 NOTCH2 HAVCR2 IRF8 ANXA1 SLC11A1 RORA BATF STXBP2 STAT3 IL6 IRF4 UNC13D CD180 ITGAM TBX21 EXO1 ATAD5 PARP3 PTK2B LEF1 SANBR FO…
3.33821e-07	231	515	1.35981	GO:0098660 inorganic ion transmembrane transport	SLC39A10 SLC39A14 METRN ATPSCKMT ANO4 CACNB2 DPP6 SLC6A18 ASIC3 AKAP9 SLC39A4 KDM5A TRPV6 SLC25A10 KCNK2 FGF12 SCN1B SLC5A1 PLCG2 KCNH1 PTPN6 PDPK1 SLC6A1 NEDD4L SCN5A KCNJ3 SCNN1A KCNJ11 ATP2B4 XCR1 KCNA5 SLC30A1 AMIGO1 F2RL3 F2R TTYH3 ATP2C2 AFG3L2 SCN4A MCU ANKH RRAD RYR2 KCNAB1 BIN1 PTPRC KCNE3 GRIN2C TRPM1 ATP2A2 BEST1 SLC5A6 ATP1B2 CLIC2 ITPR2 KCNRG PM20D1 ATP2B1 ATP5MC3 ACTN2 KCNN1 CFTR MC…
3.41682e-07	39	55	2.14968	GO:0070252 actin-mediated cell contraction	ACTC1 SCN1B SCN5A KCNA5 RYR2 BIN1 KCNE3 DSC2 CTNNA3 VIL1 PDE4B DLG1 PKP2 DSG2 CACNB2 PIK3CA RANGRF SCN1A CACNA1D SRI GPD1L EPDR1 HCN4 GSN CACNA1C MYH7 AKAP9 TNNC1 CAV3 TNNT2 GJA5 SCN2B KCNH2 ANK2 RNF207 KCNQ1 KCNJ5 PLN
3.61621e-07	186	400	1.4097	GO:0007507 heart development	MYL2 NRAP PDLIM4 LDB3 BVES NDRG4 LRP2 TRAF3IP2 TP73 DNAAF3 FOXC2 FOXL1 FZD1 NKX3-1 HEG1 FLRT3 XIRP2 TGFBR1 DNAH11 HAND1 GJA1 TBC1D32 TBX18 RGL3 WNT16 PTCD2 ILK TRIP11 OVOL2 CBY1 TENM4 EPOR ADAM15 DAW1 SPRED1 EYA1 YAP1 WNT5A ACTN2 FLRT2 IFT140 PRDM1 DIPK2A SRF ACVRL1 SOX17 CPE EP300 NEK8 HAND2 RBM24 NDUFV2 EGFR GPC3 NOX4 IGF1 VEGFB TAFAZZIN SOX6 DNAAF4 PTK7 SALL1 IFT57 MYO18B MTERF4 TGFB1 TCAP ALP…
3.61621e-07	220	487	1.36951	GO:0001934 positive regulation of protein phosphorylation	TGFB3 PIK3R6 AKAP9 NEK10 BTC NTF3 PGF ACVR2A KITLG WDFY2 PLCG2 MRE11 RICTOR PDPK1 GPNMB CSF1R LATS1 TMEM119 RET TNF FZD1 NKX3-1 FZD10 CD80 ATP2B4 ADIPOQ TGFBR1 ADRB2 NEDD9 MAD2L2 ADAM9 PIN1 SYAP1 TAOK3 CCDC88A ADRA2B PTPRC LRP8 FZD5 CARD14 EREG ILK CLDN3 PRR5 AKT2 BANK1 ADTRP CSF3 WNT5A THBS1 HIPK2 CD4 DIPK2A DOCK7 CLIP3 JAK2 ACVRL1 PINK1 MAP3K13 ANGPT4 CLSPN CASS4 SYK CSF2 ROCK2 DDX3X EGFR NOX4 …
3.77771e-07	85	154	1.67329	GO:0050920 regulation of chemotaxis	SEMA6C PGF PTN CSF1R CCR2 CCR1 F2RL1 C3AR1 CXCR4 MMP28 CCR7 NEDD9 C5AR1 MCU C5AR2 ADAM10 WNT5A THBS1 MPP1 RIN3 DUSP1 LGMN MET SLC8B1 RIPOR2 MYCBP2 TRPV4 C1QBP DUSP3 IL34 DAPK2 ANO6 MIF LYN CXCL10 CCL19 AIF1 SMOC2 FGF10 SLAMF1 NCKAP1L LBP FGF2 CORO1B CXCL8 STAP1 KLRK1 DPP4 TMEM102 TNFSF14 ROBO1 CSF1 PDGFRA PDGFB MOSPD2 PTK2B CAMK1D THBS4 SERPINE1 HSPB1 CYP19A1 FGF1 AGER CDH13 MSTN WNT3 PADI2 IL23A…
3.77928e-07	106	203	1.583	GO:0046651 lymphocyte proliferation	CD86 CD28 KITLG PTPN6 GPNMB MYD88 IRS2 DNAJA3 CARD11 GAPT SLC39A10 PTPRC CD79A EPHB6 IKZF3 MAPK8IP1 VTCN1 JAK2 RASAL3 SYK DOCK2 IGF1 RASGRP1 PPP3CA PYCARD SASH3 HHLA2 ZAP70 VAV3 CD6 CD40LG BTNL2 PRDX2 DLG1 EPHB2 TGFB1 DOCK8 MIF IL12B LYN MSN AHR CD320 MALT1 AIF1 CBLB FGF10 SLAMF1 FOXJ1 NCKAP1L CD3E GPAM IL27 ABL1 IL18 TGFBR2 HAVCR2 SLC7A1 ANXA1 SLC11A1 ITCH IL6 BAX CD55 CD180 CCDC88B TMEM131L IL2…
3.91156e-07	88	161	1.65703	GO:1903039 positive regulation of leukocyte cell-cell adhesion	LOC100067561 CD86 CD28 KITLG TNF CD80 DNAJA3 CCR7 CARD11 ICOS LGALS1 PTPRC EPHB6 VTCN1 CD4 JAK2 RASAL3 SYK MYB IGF1 RASGRP1 PPP3CA PYCARD SASH3 NFAT5 CD44 DUSP10 SKAP1 HHLA2 CD160 ETS1 SELP ZAP70 CD6 CD40LG BTNL2 TGFB1 DOCK8 NR4A3 IL1RL2 CD5 IL12B ALOX5 MALT1 AIF1 PRKCZ SLAMF1 NCKAP1L CD3E GPAM FCHO1 CBFB BAD ABL1 IL18 TGFBR2 HAVCR2 SLC7A1 ANXA1 IL6 IL2RG CD55 FUT7 PIK3R6 DPP4 TNFSF14 CCDC88B IL2…
3.95469e-07	154	320	1.45896	GO:0090066 regulation of anatomical structure size	SEMA6C EDN3 TMSB4X ARHGAP28 CDC42EP5 WAS RICTOR CFL2 HTR1B FN1 FOXC2 LATS1 RET F2RL1 KCNA5 PLEKHH2 F2R HRH1 ADRB2 RASA1 ARF6 UTS2R BDKRB2 ARHGAP42 ADRA2B BIN1 TMOD1 SH3BP1 FGG ATP2B1 CSF3 WNT5A ACTN2 SRF MAP3K13 WNT7A DAAM2 SSH3 RIN3 P2RX1 ARPC5L FER SLC12A7 IFRD1 VIL1 SEMA4D PYCARD FGB BBS2 LRRK2 MLST8 BAG4 P2RY2 KCNMA1 CARMIL2 VAV3 DLG1 WNT9B ADRA1B SPTB CYFIP2 EFNA5 RGS2 FMN1 ANO6 ARPC4 MSN RA…
4.13209e-07	217	480	1.37054	GO:0055082 cellular chemical homeostasis	DMXL2 LOC106781824 C5AR1 EDN3 SLC39A10 SLC39A14 PTGER3 ATP6V0A4 CA2 SLC39A4 GCK TRPV6 LOC100630858 MPC2 TMPRSS3 BOK PLCG2 PTPN6 PDPK1 SCNN1A CCR1 TASL F2RL1 ATP2B4 XCR1 SLC30A1 C3AR1 F2RL3 F2R GPR68 ABL2 PACS2 AFG3L2 MCU NR1D1 LRRC8D HRH4 RYR2 PTPRC KCNE3 SV2A GRIN2C TRPM1 ATP2A2 ATP1B2 CLIC2 ATP2B1 CCL28 WNT5A PTH1R HCRTR1 CFTR MCUR1 SLC12A7 ADCY5 NOX4 LRRK2 CLN5 HK1 CCDC186 KCNMA1 OPRL1 RMDN3 C…
4.54285e-07	93	173	1.62971	GO:0050730 regulation of peptidyl-tyrosine phosphorylation	BTC KITLG PLCG2 RICTOR PTPN6 CSF1R SOCS3 CD80 SOCS4 NEDD9 SH2B3 PTPRC LRP8 BANK1 CSF3 IL22RA2 CD4 JAK2 ANGPT4 CASS4 SYK CSF2 EGFR NOX4 IGF1 SEMA4D CD44 MLST8 CSPG4 CLEC6A EGF TGFA HGF UNC119 KIT EFNA5 SRC IL34 PARP9 MIF IL12B LYN CHMP6 ACE ARHGEF2 CADM4 SRCIN1 PRKCZ FGF10 ABL1 NCF1 CD36 IL18 TREM2 HCLS1 AGT VTN ADRA1A HPX IL6 IL5 ANGPT1 SFRP2 ERRFI1 TMEM102 DOK7 PDGFB PTK2B PDGFC FGFR3 THBS4 BMP6…
4.72238e-07	33	44	2.2737	GO:0086003 cardiac muscle cell contraction	SCN1B SCN5A KCNA5 RYR2 BIN1 KCNE3 DSC2 CTNNA3 PDE4B DLG1 PKP2 DSG2 CACNB2 PIK3CA RANGRF SCN1A CACNA1D SRI GPD1L HCN4 GSN CACNA1C AKAP9 CAV3 GJA5 SCN2B KCNH2 ANK2 RNF207 KCNQ1 KCNJ5 PLN
5.43268e-07	70	121	1.75382	GO:0001539 cilium or flagellum-dependent cell motility	EFHC1 TEKT4 EFHC2 CCDC65 DNAH1 SLIRP CFAP157 ATP2B4 DNAH11 CCR6 RGL3 CFAP46 GAS2L2 ENKUR DNAH2 IQCG SLC22A16 CFAP69 CFAP54 BBS2 RFX3 DNAH6 ROPN1L SPEF2 ROPN1 TACR3 RSPH4A DRC7 TTLL1 ENO4 CCDC40 TTLL6 CATSPER3 TAC4 DNAH5 HOATZ DNAI1 NPHP4 TACR1 LZTFL1 TEKT2 TTC12 TTLL9 ASH1L CFAP58 CFAP65 MKKS CFAP206 INPP5B GAS8 CFAP44 DRC1 CATSPER2 MNS1 CFAP43 CCDC39 KLC3 TCTE1 TMF1 AKAP4 ARMC2 ATP1A4 TEKT1 PLA2…
5.43268e-07	70	121	1.75382	GO:0060285 cilium-dependent cell motility	EFHC1 TEKT4 EFHC2 CCDC65 DNAH1 SLIRP CFAP157 ATP2B4 DNAH11 CCR6 RGL3 CFAP46 GAS2L2 ENKUR DNAH2 IQCG SLC22A16 CFAP69 CFAP54 BBS2 RFX3 DNAH6 ROPN1L SPEF2 ROPN1 TACR3 RSPH4A DRC7 TTLL1 ENO4 CCDC40 TTLL6 CATSPER3 TAC4 DNAH5 HOATZ DNAI1 NPHP4 TACR1 LZTFL1 TEKT2 TTC12 TTLL9 ASH1L CFAP58 CFAP65 MKKS CFAP206 INPP5B GAS8 CFAP44 DRC1 CATSPER2 MNS1 CFAP43 CCDC39 KLC3 TCTE1 TMF1 AKAP4 ARMC2 ATP1A4 TEKT1 PLA2…
5.52445e-07	286	662	1.30973	GO:0044092 negative regulation of molecular function	ERBIN SERPINB10 ARHGAP28 SPRY1 SPI2 RFFL LOC100052045 PKIB SERPINB5 LOC100057505 PALM CST7 DBNDD2 PTPN6 TRIB3 PDPK1 NEDD4L LATS1 NAIP TNF NDN FZD10 P2RY13 HEG1 ATP2B4 ADIPOQ IRS2 SOCS4 XIRP1 ADRB2 CDKN2C HAND1 MAD2L2 GFI1 RRAD PIN1 KCNAB1 BIN1 SH2B3 LRP6 NR0B2 PTPRC KCNE3 SPOCK1 GEMIN2 PPP1R1A ATP2A2 PHACTR3 PIP4K2A PKIG BTAF1 APCS CLIC2 SP100 PPM1E KCNRG SLC39A14 ADAM15 FAF1 ECM1 SPRED1 POT1 HAB…
5.6334e-07	88	162	1.6468	GO:0032944 regulation of mononuclear cell proliferation	CD86 CD28 KITLG PTPN6 GPNMB MYD88 IRS2 DNAJA3 CARD11 SLC39A10 PTPRC IKZF3 MAPK8IP1 VTCN1 JAK2 RASAL3 SYK IGF1 PPP3CA PYCARD SASH3 HHLA2 ZAP70 VAV3 CD6 CD40LG BTNL2 DLG1 EPHB2 TGFB1 MIF IL12B LYN AHR CD320 AIF1 CBLB FGF10 SLAMF1 FOXJ1 NCKAP1L CD3E GPAM IL27 IL18 TGFBR2 HAVCR2 SLC7A1 ANXA1 ITCH IL6 CD55 CSF1 CCDC88B TMEM131L IL2RA TWSG1 ATAD5 NFATC2 RASSF5 INPP5D TNFSF13B TYK2 IL7 AGER BTK ATM RC3H…
5.64928e-07	151	314	1.45787	GO:1903131 mononuclear cell differentiation	CD3E TMEM176A LCK SLAMF8 PLCG2 FGL2 PTPN6 TRAF3IP2 THEMIS F2RL1 LAG3 DNAJA3 POU2F2 CCR7 GPR68 ATP11C HOXA7 CARD11 LY9 RNF41 HLA-DOA LGALS1 IL15RA PTPRC CD79A FZD5 IKZF3 TMEM98 APCS TCF7 CLEC4E SEMA4A STAT6 FOXP1 PRDM1 CD4 SRF EP300 SYK ITK CSF2 DOCK2 NFAM1 MYB RASGRP1 SASH3 DUSP10 GPS2 ZAP70 POU2AF1 CD40LG PRDX2 TGFB1 IL1RL2 KIT IL34 DHRS2 IL12B LYN MALT1 LEPR PRKCZ EGR1 SLAMF1 FOXJ1 NCKAP1L PREX…
6.27192e-07	36	50	2.18275	GO:0006626 protein targeting to mitochondrion	TIMM50 MIPEP PAM16 GDAP1 AIFM1 CHCHD4 MFF TIMM29 BNIP3L PINK1 TIMM10 TOMM40L LRRK2 BAG4 TIMM44 MTERF4 ATP5IF1 FIS1 TOMM40 PMPCB IMMP2L SAMM50 TIMM23 MFN2 TIMM21 TIMM9 NDUFA13 PDCD5 TOMM7 TIMM17A PMPCA PARL FBXW7 PRKAA1 TIMM22 TOMM22
6.51845e-07	80	144	1.68422	GO:0072593 reactive oxygen species metabolic process	PLCG2 TNF SESN2 F2RL1 DDIT4 RNF41 STK17A CYP1A2 THBS1 GLS2 DUOXA1 PINK1 SYK PON3 NOX4 PDK3 PRDX4 LRRK2 RIPK1 RAB27A CYBA PRDX2 SOD2 ATP5IF1 VDAC1 ROMO1 ALOX5 CCN6 CYP1A1 CLCN3 PREX1 VAV1 IMMP2L NCF1 CD36 TGFBR2 TUSC2 HIF1A NDUFS1 NNT CCN2 BRCA1 PRDX3 NDUFS4 PARK7 ITGAM BNIP3 NOXO1 DUOX2 CYBB NDUFA13 PDGFB FOXM1 TIGAR MPV17L PXDN CYB5R4 NOX1 BCO2 NQO1 PIKFYVE CDKN1A HK2 PARL ACOX1 PRKCD SIRT2 MMP1…
6.55866e-07	68	117	1.76196	GO:0046631 alpha-beta T cell activation	WDFY4 CARD11 LY9 PTPRC TMEM98 MAPK8IP1 SEMA4A STAT6 PRDM1 JAK2 RASAL3 SYK ITK DOCK2 MYB SASH3 CD160 ZAP70 IL12B MALT1 CBLB PRKCZ NCKAP1L CBFB IL27 TNFSF8 ABL1 IL18 TGFBR2 ANXA1 ITCH RORA BATF STAT3 IL6 IL2RG CD55 IRF4 FUT7 STOML2 IL2RA TBX21 TWSG1 LEF1 ENTPD7 TYK2 SMAD7 AGER EOMES RC3H1 RC3H2 IL23A TOX CD28 SHH PRKCQ RARA GPR18 GPR183 IL6R PTPN22 GATA3 ELF4 BCL11B ADORA2A TNFSF18 PLA2G2D
7.22604e-07	92	172	1.62156	GO:0051146 striated muscle cell differentiation	TNNT1 NRAP TNNT2 BVES ACTA1 CFL2 TMEM119 CD9 MYORG ANKRD23 TBX18 TMOD1 CBY1 ADGRB3 CAPN2 MYLK3 ACTN2 SRF CDH2 RBM24 FLNC NOX4 IGF1 PPP3CA KLF5 SOX6 PLPP7 MYO18B RIPOR2 TCAP DNER BHLHA15 ALPK2 ACTC1 CXCL10 IGFBP5 CD53 ATP11A SDC1 NEK5 MYPN SHOX2 KLHL41 ADAMTS15 SORT1 ADRA1A P2RX2 SMYD1 DMPK RARB MYOZ2 TNFSF14 MYOM2 DKK1 PDGFRA TANC1 ARRB2 MYOF KLHL40 ASB2 NFATC2 PROX1 RBPJ KRAS CASQ1 MYH7 PIEZO1 M…
7.23469e-07	382	921	1.25741	GO:0009719 response to endogenous stimulus	SHCBP1 GNAL LPIN2 INSIG2 LDLRAD4 NCOA2 SRC SPRY1 TGFB3 PMEPA1 TWSG1 NTF3 PIK3R3 HNF4G GOT1 ACVR2A SMPD3 MTSS2 DENND4C PALS1 LRP2 TRIB3 PDPK1 HTR1B HTRA3 FOXC2 LATS1 TNF SOCS3 FZD1 SCNN1A NKX3-1 GPD1 MYD88 P2RY1 SESN2 FLRT3 TIMELESS ATP2B4 ADIPOQ GHR CD9 GREM2 IRS2 RASL11B DDIT4 FGFBP3 RAP1B LOC100050675 TGFBR1 ADRB2 EPM2AIP1 FIBIN HPGD RRAGB TRH CLEC3B NR1D1 ADAM9 PIN1 SYAP1 RYR2 RAB31 CTSL IRS1 …
7.35684e-07	41	60	2.0716	GO:0002027 regulation of heart rate	SCN1B SCN5A KCNA5 RYR2 BIN1 KCNE3 DSC2 CTNNA3 TNNI3K KCND3 PKP2 DSG2 CACNB2 EPAS1 CACNA1G RNLS SHOX2 CACNA1D ADRA1A SRI SCN10A GPD1L HCN4 CACNA1C EDNRA MYH7 HRC AKAP9 CAV3 CASQ2 SCN2B KCNH2 ANK2 EDNRB KCNQ1 KCNJ5 ADRB1 PLN HEY2 BVES
7.78108e-07	120	239	1.52214	GO:0042692 muscle cell differentiation	MYL2 RBPMS2 TNNT1 NRAP TNNT2 BVES ACTA1 CFL2 TMEM119 CD9 PRDM6 MYORG ANKRD23 TBX18 AFG3L2 BIN1 PTCD2 EREG ATP2A2 TMOD1 CBY1 ADGRB3 NPNT CAPN2 MYLK3 ACTN2 SRF CDH2 RBM24 IFRD1 FLNC NOX4 IGF1 PPP3CA KLF5 SOX6 PLPP7 MYO18B RIPOR2 TCAP DNER KIT BHLHA15 ALPK2 ACTC1 CXCL10 IGFBP5 CD53 FBXO40 NFATC3 ATP11A FGF10 SDC1 LOX NEK5 CTH MYPN SHOX2 KLHL41 ADAMTS15 SORT1 ADRA1A RORA P2RX2 SMYD1 DMPK RARB SYNE1 M…
1.02018e-06	76	136	1.69413	GO:0008154 actin polymerization or depolymerization	TMSB4X ARHGAP28 CDC42EP5 WAS RICTOR CFL2 LATS1 F2RL1 PLEKHH2 MICAL3 RASA1 ARF6 BIN1 TMOD1 SH3BP1 CSF3 ACTN2 DAAM2 SSH3 ARPC5L FER VIL1 PYCARD MLST8 BAG4 CARMIL2 DLG1 SPTB CYFIP2 FMN1 EVL ARPC4 PAM16 SPTBN5 TMOD2 AIF1 CRACD TWF2 NCKAP1L EPS8 CYRIA PIK3CA CAPG LMOD2 HCLS1 WASL CATIP WIPF1 KANK1 CAPZA1 GSN PTK2B PLEK ARPC5 MICAL1 MKKS CFL1 PLEKHG2 ARPC3 FHOD3 TMOD3 LMOD1 SLIT2 SCIN PRKCD MICAL2 SPTB…
1.02527e-06	86	159	1.63974	GO:0050670 regulation of lymphocyte proliferation	CD86 CD28 KITLG PTPN6 GPNMB MYD88 IRS2 DNAJA3 CARD11 SLC39A10 PTPRC IKZF3 MAPK8IP1 VTCN1 JAK2 RASAL3 SYK IGF1 PPP3CA PYCARD SASH3 HHLA2 ZAP70 VAV3 CD6 CD40LG BTNL2 DLG1 EPHB2 TGFB1 MIF IL12B LYN AHR CD320 AIF1 CBLB FGF10 SLAMF1 FOXJ1 NCKAP1L CD3E GPAM IL27 IL18 TGFBR2 HAVCR2 SLC7A1 ANXA1 ITCH IL6 CD55 CCDC88B TMEM131L IL2RA TWSG1 ATAD5 NFATC2 RASSF5 INPP5D TNFSF13B TYK2 IL7 AGER BTK ATM RC3H1 CDK…
1.05707e-06	443	1090	1.23211	GO:0006955 immune response	LOC106781824 C5AR1 SLC39A10 LOC100051526 UNC93B1 TLR7 LOC100057176 BTNL2 STYK1 BTNL9 SRC CD86 LOC100069576 MALT1 TRIM4 CADM1 GNLY STAP1 KLRK1 LY96 TLR2 CTSS LOC100062789 CD28 CCL4 LCK MOG LOC102149205 TRDC LOC102148710 UBASH3A TRIM6 LOC100063059 CD1A4 CD1A1 IL1B IL18RAP WAS CST7 PLCG2 IKBKE FGL2 PTPN6 KIF5B TRAF3IP2 PDPK1 SMPDL3B LPXN CD8B THEMIS GPR17 TNF CCR2 CCR1 MYD88 TLR6 LOC102148267 TASL E…
1.11419e-06	167	357	1.41814	GO:0051046 regulation of secretion	MCTP1 RAB27A SYT6 OLFML1 PTGER3 CACNA1G POMC SYT7 GCK MPC2 STXBP5 PDPK1 HTR1B PTGES TNF NKX3-1 KCNJ11 DGKI F2RL1 IRS2 APBB3 F2R RAP1B GPR68 CORIN ARF6 TIFAB GJA1 SERGEF CPLX3 MCU NR1D1 ADAM9 IRS1 DNAJC1 ATP2A2 FGR RASL10B ADTRP FGG EXPH5 DOC2B CFTR PINK1 WNT7A SYK VAMP8 IL13 ADCY5 IGF1 PPP3CA FGB LRRK2 P2RY2 EGF PPID CYBA RFX3 SLC8B1 PASK WLS EFNA5 KLF7 DTNBP1 IL12B SYT1 LYN ALOX5 RAB27B SNCG MYO…
1.20875e-06	99	190	1.57962	GO:0022409 positive regulation of cell-cell adhesion	LOC100067561 CD86 CD28 KITLG TNF CD80 KIFAP3 DNAJA3 CCR7 CARD11 ICOS LGALS1 PTPRC EPHB6 FGG VTCN1 WNT5A CD4 JAK2 RASAL3 SYK MYB IGF1 RASGRP1 PPP3CA PYCARD FGB SASH3 NFAT5 CD44 DUSP10 SKAP1 HHLA2 CD160 ETS1 SELP ZAP70 CD6 CD40LG BTNL2 TGFB1 DOCK8 NR4A3 IL1RL2 PTPRU CD5 IL12B ALOX5 MALT1 AIF1 PRKCZ SLAMF1 NCKAP1L CD3E GPAM FCHO1 CBFB BAD ABL1 IL18 TGFBR2 HAVCR2 SLC7A1 ANXA1 MAGI1 IL6 IL2RG CD55 FUT…
1.31684e-06	305	718	1.2878	GO:0051130 positive regulation of cellular component organization	TPPP3 WASF2 BICD1 BTC SLAIN1 CDC42EP5 TIAM1 PALM SCN1B SMPD3 BOK WAS PLCG2 MRE11 RICTOR CFL2 EPS8L1 NIN PTN FN1 SGIP1 RET TNF CNOT6L MYD88 FLRT3 F2RL1 LRRN1 AMIGO1 CBL WIPI1 MFF RAP1B TGFBR1 ADRB2 SYNJ1 ARHGEF10L ARF6 ABL2 NEDD9 MCU ADAM9 VPS28 SLITRK4 WDR45 CCDC88A BIN1 LRP8 NCAPG EREG CLDN3 RP1 PIP4K2A G3BP2 ATP1B2 AKT2 ATF7IP ADGRB3 NABP2 PLK4 PPM1E HMBOX1 SELE FAF1 SEMA4A POT1 CSF3 WNT5A CNTN…
1.3734e-06	285	665	1.29926	GO:0060548 negative regulation of cell death	SRC BIRC3 RFFL LTBP2 SPHK1 NTF3 CIAPIN1 BCL2A1 KITLG BOK RTKN2 PLCG2 MRE11 LRP2 PDPK1 GPNMB LAPTM5 FOXC2 CSF1R NAIP TNF SOCS3 FZD1 TERT ITGA6 BARD1 FOXO1 RNF144B KIFAP3 IRS2 CBL DNAJA3 AIFM2 TGFBR1 MDM4 RASA1 BAG3 MITF BDKRB2 BNIP3L RRM2B CNTFR SLC39A10 FANK1 PRKCA WNT16 LRP6 SEMA3E DSTYK CARD14 PIM2 MAPK8IP1 RHBDD1 AKT2 FGG PM20D1 SERPINB10 GPR37 EYA1 YAP1 VTCN1 WNT5A THBS1 HIPK2 FOXP1 HYPK DIPK…
1.38029e-06	937	2479	1.14587	GO:0010604 positive regulation of macromolecule metabolic process	HNF4G LPIN2 FAM168A TLR7 NCOA2 HIPK2 ZNF296 BIRC3 PLAC8A TGFB3 NLRP3 PIK3R6 NR2F1 LTBP2 PDE2A TENT5C AKAP9 DIABLO NEK10 PARM1 DNAJB2 BTC MEF2B CRTC3 NTF3 PGF BCL11B SPAG8 WRN ACVR2A KITLG ETV5 WDFY2 BOK SERTAD1 WAS RYBP PLCG2 MRE11 BACH1 RICTOR IKBKE DCAF6 HOXA2 HOXA5 TRAF3IP2 TRIB3 PDPK1 GPNMB LAPTM5 FN1 EHF TP73 FOXC2 CSF1R LATS1 TMEM119 RET TNF FZD1 TERT AIFM1 NDN NKX3-1 TRMT10C CNOT6L FZD10 I…
1.3909e-06	131	268	1.48187	GO:0050867 positive regulation of cell activation	LOC100067561 CD86 CD28 TRDC KITLG MYD88 CD80 F2RL1 IRS2 DNAJA3 CCR7 ATP11C CARD11 MAD2L2 ICOS SLC39A10 LGALS1 IL15RA SOX15 PTPRC EPHB6 CD226 FGR STAT6 VTCN1 WNT5A THBS1 CD4 JAK2 RASAL3 SYK VAMP8 IL13 MYB IGF1 RASGRP1 PPP3CA PYCARD SASH3 DUSP10 HHLA2 CD160 SELP ZAP70 VAV3 CD6 CD40LG BTNL2 EPHB2 TGFB1 DOCK8 IL1RL2 CD5 RIF1 MIF IL12B CD320 MALT1 AIF1 PRKCZ FGF10 SLAMF1 NCKAP1L LBP CD3E GPAM FCHO1 CB…
1.44798e-06	42	63	2.02107	GO:1990266 neutrophil migration	CCL4 LOC100063059 JAML MYD88 C3AR1 CCR7 C5AR1 MCU C5AR2 ITGA9 SYK MPP1 PDE4B MCOLN2 VAV3 RIPOR2 C1QBP DAPK2 CCL19 NCKAP1L LBP PREX1 IRAK4 VAV1 CXCL8 IL1R1 FUT7 DPP4 CD99L2 MOSPD2 CAMK1D THBS4 PIKFYVE IL23A SLIT2 RAC2 CXADR BST1 FUT4 CD300H
1.49314e-06	117	234	1.5158	GO:0034765 regulation of ion transmembrane transport	SHISA9 METRN ATPSCKMT CACNB2 DPP6 AKAP9 FGF12 SCN1B PLCG2 KCNH1 PTPN6 PDPK1 NEDD4L SCN5A RASGRF2 SLC30A1 AMIGO1 F2RL3 F2R ADRB2 RRAD RYR2 KCNAB1 BIN1 KCNE3 ATP1B2 CLIC2 KCNRG PM20D1 ACTN2 CFTR NEDD4 NETO2 KCNIP2 LRRC38 CHRM3 RIPK1 TSPAN13 CYBA PDE4B PRRT1 PDZK1 DLG1 KCND3 EPHB2 SESTD1 KCNAB2 AHCYL1 CXCL11 TMEM38A VDAC1 ANO6 LYN STOM MMP9 CXCL10 COA8 RASGRF1 CACNA2D3 GPR35 SLC9A3R1 TACO1 FXYD1 ABL…
1.49314e-06	197	435	1.37293	GO:0097190 apoptotic signaling pathway	BCL2A1 DEDD2 HIPK2 SRC RFFL BAX DIABLO TMEM117 KITLG BOK RTKN2 IKBKE TRIB3 PDPK1 TP73 TNF TIMM50 TERT AIFM1 NKX3-1 ITGA6 G0S2 DDIT4 MFF TGFBR1 BAG3 BDKRB2 TP53BP2 RRM2B RNF41 CASP8AP2 CRADD PTPRC MAPK8IP1 IL20RA SP100 PPARD FGG PLAGL2 FAF1 EYA1 YAP1 GSKIP THBS1 JAK2 PINK1 EP300 FIGNL1 RHOT1 TNFAIP3 CSF2 UNC5B DDX3X DNAJC10 TMC8 IGF1 PYCARD FGB CD44 LRRK2 RIPK1 NGF TPD52L1 SKIL PHIP HGF ERN1 DELE1…
1.51591e-06	59	99	1.80671	GO:0002687 positive regulation of leukocyte migration	PGF KITLG PTN CSF1R CCR2 CCR1 F2RL1 C3AR1 CCR7 NEDD9 C5AR1 MCU CCL20 ADAM10 WNT5A LYVE1 PYCARD LGMN SELP RIPOR2 TRPV4 C1QBP DOCK8 IL34 DAPK2 ANO6 CXCL10 CCL19 AIF1 ICAM1 SLAMF1 NCKAP1L LBP ABL1 TREM2 IL1R1 FUT7 TMEM102 TNFSF14 CSF1 CD99L2 MOSPD2 PTK2B CAMK1D THBS4 SERPINE1 AGER MSTN IL23A PLVAP RAC2 FUT4 SPI1 CORO1A CCL5 GPSM3 CCL24 TNFSF18
1.57463e-06	262	605	1.31286	GO:0043069 negative regulation of programmed cell death	SRC BIRC3 RFFL LTBP2 SPHK1 NTF3 CIAPIN1 BCL2A1 KITLG BOK RTKN2 PLCG2 MRE11 LRP2 PDPK1 LAPTM5 FOXC2 CSF1R NAIP TNF SOCS3 TERT ITGA6 BARD1 FOXO1 RNF144B KIFAP3 IRS2 CBL DNAJA3 AIFM2 TGFBR1 MDM4 RASA1 BAG3 MITF BDKRB2 BNIP3L RRM2B CNTFR SLC39A10 FANK1 PRKCA LRP6 SEMA3E DSTYK CARD14 PIM2 MAPK8IP1 RHBDD1 AKT2 FGG SERPINB10 EYA1 YAP1 VTCN1 WNT5A THBS1 HIPK2 FOXP1 HYPK DIPK2A JAK2 PPARGC1A PINK1 ANGPT4 …
1.60317e-06	1024	2730	1.13713	GO:0036211 protein modification process	PIGN NUAK1 PGAP4 WIPI1 PRKCA PPM1J LDLRAD4 LOC100065011 DAW1 HIPK2 GFPT2 CDK19 PIGA NMT2 RAD18 PARP8 METRN ST3GAL3 CCDC13 RCOR1 BIRC3 BSPRY ATPSCKMT SPRY1 HHAT TRIM4 ZDHHC2 ART5 TGFB3 RFFL PPP6R1 PIK3R6 PMEPA1 CDKN2B LTBP2 TRIM44 CCNF AKAP9 TRIM2 NEK10 PELI1 PTAR1 POMGNT1 PARG PKIB BTC USP28 NTF3 PGF CDC34 TRIM6 PRKX HINT2 ELOC DUSP13 ACVR2A KITLG SPEG SMPD3 WDFY2 RYBP DLST F13B PLCG2 MRE11 RICTO…
1.64915e-06	109	215	1.53695	GO:0007517 muscle organ development	BVES ACTA1 LRP2 CFL2 FOXC2 FZD1 HEG1 TCF15 XIRP2 TGFBR1 MYORG TIFAB HAND1 CNTFR PTCD2 SOX15 COL19A1 MYL2 MSC FOXN2 ANKRD33 WNT5A EP300 SAP30 RBM24 PPP3CA KLF5 MEOX2 EGR2 TAFAZZIN RIPOR2 TGFB1 TCAP DNER CRYAB RBFOX1 ACTC1 PKP2 CREB1 YBX3 EPHB1 TLL2 FOS EGR1 GPC1 DISP1 LOX NUPR1 SHOX2 KLHL41 SOX8 P2RX2 NR4A1 SMYD1 JPH2 HLF ANKRD1 BTG2 TNNI3 MYL3 MYOZ2 FZD2 TBX20 HIVEP3 KLHL40 ASB2 TCF21 PROX1 RBPJ …
1.64915e-06	423	1039	1.23423	GO:0065003 protein-containing complex assembly	SGIP1 TPPP3 GEMIN2 LDLRAD4 ATL1 BIN2 TMSB4X UQCC1 ARHGAP28 DNAI2 OXA1L PMEPA1 CCDC65 SLAIN1 CDC42EP5 TMEM70 BCS1L BOK WAS PLCG2 SLC2A1 RICTOR IKBKE STXBP5 NDUFS7 SDHAF3 DNAH1 NIN NDUFB5 RSPH9 FN1 TP73 LUC7L DNAAF3 LATS1 CENPN TNF C28H12orf73 AIFM1 NAP1L5 MYD88 KCTD12 CHCHD4 H1-1 MID1IP1 KCNA5 BBS12 TMEM186 AQP4 TIFA RAP1B UQCRFS1 MDM4 KCTD4 TMEM35A RASA1 ARF6 MITF CARD11 RGL3 KCTD14 MCU DDX28 LRR…
1.64972e-06	75	135	1.68422	GO:0098657 import into cell	SLC39A10 SLC39A14 SLC39A4 TRPV6 SLC5A1 SLC2A1 LRP2 SLC6A1 KCNJ3 SCNN1A SLC19A1 SLC30A1 IRS2 SLC6A11 SLC22A3 PLPPR4 TSPO2 VPS28 TRPM1 SLC5A6 ATP1B2 AKT2 THBS1 SLC7A5 SLC15A1 SLC3A2 SLC12A7 SLC29A2 SLC6A2 DLG1 LRRC8B SLC6A6 SLC12A2 SLC7A8 SCNN1B IL10RA CD36 SLC7A1 SLC1A2 RAB3B ACTB SLC27A1 SLC6A4 PARK7 SLC15A2 LRSAM1 SLC43A2 MS4A1 HCN4 ARL6IP1 SLC1A3 ATP1B3 SLC11A2 FOLR1 SLC7A3 SLC22A2 SLC6A20 SCNN…
1.82704e-06	15	15	3.0316	GO:0046641 positive regulation of alpha-beta T cell proliferation	CARD11 PTPRC JAK2 RASAL3 SYK ZAP70 IL12B IL18 TGFBR2 CD55 TYK2 IL23A CD28 PRKCQ PTPN22
1.89959e-06	66	115	1.73988	GO:0008064 regulation of actin polymerization or depolymerization	TMSB4X ARHGAP28 CDC42EP5 WAS RICTOR CFL2 LATS1 F2RL1 PLEKHH2 RASA1 ARF6 BIN1 TMOD1 SH3BP1 CSF3 ACTN2 DAAM2 SSH3 ARPC5L FER VIL1 PYCARD MLST8 BAG4 CARMIL2 DLG1 SPTB CYFIP2 FMN1 ARPC4 SPTBN5 TMOD2 CRACD TWF2 NCKAP1L EPS8 CYRIA PIK3CA CAPG LMOD2 HCLS1 KANK1 CAPZA1 GSN PTK2B PLEK ARPC5 MKKS PLEKHG2 ARPC3 FHOD3 TMOD3 LMOD1 SLIT2 SCIN PRKCD SPTBN2 CYRIB TWF1 MTPN CARMIL1 ADD2 CORO1A ARPC1B HAX1 CCL24
1.89959e-06	66	115	1.73988	GO:0030832 regulation of actin filament length	TMSB4X ARHGAP28 CDC42EP5 WAS RICTOR CFL2 LATS1 F2RL1 PLEKHH2 RASA1 ARF6 BIN1 TMOD1 SH3BP1 CSF3 ACTN2 DAAM2 SSH3 ARPC5L FER VIL1 PYCARD MLST8 BAG4 CARMIL2 DLG1 SPTB CYFIP2 FMN1 ARPC4 SPTBN5 TMOD2 CRACD TWF2 NCKAP1L EPS8 CYRIA PIK3CA CAPG LMOD2 HCLS1 KANK1 CAPZA1 GSN PTK2B PLEK ARPC5 MKKS PLEKHG2 ARPC3 FHOD3 TMOD3 LMOD1 SLIT2 SCIN PRKCD SPTBN2 CYRIB TWF1 MTPN CARMIL1 ADD2 CORO1A ARPC1B HAX1 CCL24
1.96001e-06	1022	2727	1.13616	GO:0006464 cellular protein modification process	PIGN NUAK1 PGAP4 WIPI1 PRKCA PPM1J LDLRAD4 LOC100065011 DAW1 HIPK2 GFPT2 CDK19 PIGA NMT2 RAD18 PARP8 METRN ST3GAL3 CCDC13 RCOR1 BIRC3 BSPRY ATPSCKMT SPRY1 HHAT TRIM4 ZDHHC2 ART5 TGFB3 RFFL PPP6R1 PIK3R6 PMEPA1 CDKN2B LTBP2 TRIM44 CCNF AKAP9 TRIM2 NEK10 PELI1 PTAR1 POMGNT1 PARG PKIB BTC USP28 NTF3 PGF CDC34 TRIM6 PRKX HINT2 ELOC DUSP13 ACVR2A KITLG SPEG SMPD3 WDFY2 RYBP DLST F13B PLCG2 MRE11 RICTO…
1.99384e-06	218	491	1.34601	GO:0001568 blood vessel development	THBS1 PGF PRKX LRP2 HOXA5 PDPK1 FOXC2 TNF SOCS3 CCR3 FKBPL NKX3-1 TSPAN12 GPR15 HEG1 HOXB3 ATP2B4 C3AR1 TGFBR1 RASA1 HAND1 HPGD HOXA7 C5AR1 PRKCA ADRA2B ANTXR1 SEMA3E FZD5 PKM OVOL2 ADGRB3 BMPER SP100 ADTRP CCBE1 NF1 PRRX1 ECM1 SEMA4A SPRED1 EYA1 YAP1 WNT5A HIPK2 STAT1 PRDM1 SRF ACVRL1 SOX17 ANGPT4 WNT7A RAMP1 SYK HAND2 CDH2 EPHB3 STAB1 ROCK2 GPC3 WASF2 VEGFB KLF5 PLXDC1 EGF MEOX2 EGR2 CD160 ETS1…
2.12871e-06	439	1085	1.22661	GO:0031399 regulation of protein modification process	LDLRAD4 CCDC13 BIRC3 SPRY1 TGFB3 PPP6R1 PIK3R6 PMEPA1 CDKN2B CCNF AKAP9 NEK10 PARG PKIB BTC NTF3 PGF HINT2 ACVR2A KITLG SMPD3 WDFY2 PLCG2 MRE11 RICTOR DBNDD2 PTPN6 TRIB3 PDPK1 GPNMB FN1 CSF1R LATS1 TMEM119 RET TNF SOCS3 FZD1 NDN NKX3-1 FZD10 HEG1 SESN2 NUAK1 CD80 NHLRC1 ATP2B4 ADIPOQ FANCI MFHAS1 SOCS4 TGFBR1 ADRB2 CDKN2C BDKRB2 DCUN1D2 DCUN1D5 NEDD9 MAD2L2 C5AR1 ADAM9 VPS28 SLC39A10 GFI1 INPP5J …
2.21385e-06	127	260	1.48082	GO:0002696 positive regulation of leukocyte activation	LOC100067561 CD86 CD28 TRDC KITLG MYD88 CD80 F2RL1 IRS2 DNAJA3 CCR7 ATP11C CARD11 MAD2L2 ICOS SLC39A10 LGALS1 IL15RA PTPRC EPHB6 CD226 FGR STAT6 VTCN1 WNT5A THBS1 CD4 JAK2 RASAL3 SYK VAMP8 IL13 MYB IGF1 RASGRP1 PPP3CA PYCARD SASH3 DUSP10 HHLA2 CD160 ZAP70 VAV3 CD6 CD40LG BTNL2 EPHB2 TGFB1 DOCK8 IL1RL2 CD5 RIF1 MIF IL12B CD320 MALT1 AIF1 PRKCZ FGF10 SLAMF1 NCKAP1L LBP CD3E GPAM FCHO1 CBFB BAD ABL1…
2.22789e-06	181	396	1.38566	GO:0002009 morphogenesis of an epithelium	SYNE4 PRKX PLXNA1 PALS1 LRP2 HOXA5 ADAMTS16 HS2ST1 FOXC2 RET ASTN2 TNF SOCS3 FZD1 BRSK1 FKBPL NKX3-1 TCF15 FLRT3 TIMELESS WNT2B HAND1 GJA1 RDH10 ST14 PIK3CD SEMA3E FZD5 CYP7B1 ILK SH3BP1 OVOL2 EXOC5 RIPK4 NPNT EYA1 YAP1 WNT5A FOXP1 SRF ACVRL1 SOX17 WNT7A LHX2 HAND2 TRAF3IP1 EGFR GPC3 CD44 MET CAMSAP3 CELSR1 CARMIL2 EGF PTK7 HGF SALL1 IFT57 OPHN1 PGR DLG1 WNT9B TGFB1 ZNRF3 INTU TCAP LGR5 SRC SOSTD…
2.22789e-06	477	1190	1.21519	GO:0043933 protein-containing complex organization	SGIP1 TPPP3 GEMIN2 LDLRAD4 ATL1 BIN2 TMSB4X UQCC1 ARHGAP28 DNAI2 OXA1L PAFAH2 NCKAP5 PMEPA1 CCDC65 SLAIN1 CDC42EP5 TMEM70 BCS1L BOK WAS PLCG2 SLC2A1 RICTOR IKBKE STXBP5 NDUFS7 SDHAF3 DNAH1 CFL2 KIF5B NIN NDUFB5 RSPH9 FN1 TP73 LUC7L DNAAF3 LATS1 CENPN MTRFR TNF C28H12orf73 AIFM1 TRIM54 NAP1L5 MYD88 KCTD12 EPG5 CHCHD4 F2RL1 H1-1 MID1IP1 KCNA5 TECPR1 PLEKHH2 BBS12 DDIT4 TMEM186 AQP4 TIFA RAP1B ADRB2…
2.38613e-06	17	18	2.86318	GO:0006099 tricarboxylic acid cycle	OGDHL IDH3B DLST SDHA IDH2 DHTKD1 SUCLA2 SDHB SDHC IDH3A IDH3G FH MDH2 SUCLG2 ACO2 OGDH SDHD
2.40646e-06	75	136	1.67184	GO:0043270 positive regulation of ion transport	METRN ATPSCKMT AKAP9 SCN1B PLCG2 KIF5B PDPK1 SCN5A PTGES CCR1 P2RY1 AMIGO1 F2RL3 F2R ADRB2 ATP2C2 RYR2 ATP1B2 ATP2B1 ACTN2 CFTR PINK1 VAMP8 P2RX1 KCNIP2 LRRC38 CNTN1 PDZK1 DLG1 EPHB2 AHCYL1 CXCL11 ANO6 WFS1 CXCL10 COA8 CACNB2 TNFRSF11A FXYD1 ABL1 EHD3 RAB3B CACNA1D SRI BAX JPH2 GPD1L PDGFB MS4A1 LRRC26 CEMIP ARL6IP1 EDNRA CASQ1 ATP1B3 AKAP6 STAC CTSS STIM1 P2RY12 TRPC3 TRPC6 KCNH2 PLA2R1 FGF12 RN…
2.43469e-06	189	417	1.37404	GO:0002252 immune effector process	LOC100057176 LOC100069576 CADM1 KLRK1 LOC100062789 TRDC CD1A4 CD1A1 IL18RAP WAS PLCG2 FGL2 PTPN6 KIF5B TRAF3IP2 PDPK1 TNF MYD88 F2RL1 LAG3 LY9 MAD2L2 GAPT MILR1 LGALS1 LYST PTPRC EPHB6 FZD5 TMEM98 CD226 FGR TLR7 UNG DNASE1 MASP1 CLEC4E ITGAL LOC100059239 SEMA4A STAT6 WNT5A SYK VAMP8 IL13 DOCK2 FER MYB EVPL RASGRP1 PYCARD SASH3 DUSP10 RAB27A HK1 DDX21 CD160 POU2AF1 CD40LG PRDX2 EPHB2 C1QBP NCR3 KI…
2.43469e-06	22	26	2.5652	GO:0070286 axonemal dynein complex assembly	DNAI2 CCDC65 DNAH1 DNAAF3 RGL3 DNAH2 DAW1 DNAH7 DNAAF4 ZMYND10 DNAAF1 CCDC40 DNAH5 ODAD2 CCDC103 DNAI1 TEKT2 TTC12 DRC1 CCDC39 DNAI4 DNAAF6
2.74781e-06	123	251	1.48561	GO:0031589 cell-substrate adhesion	ITGA6 CCL28 ITGA7 COL13A1 ITGB2 PRKX FN1 L1CAM VIT DMP1 RASA1 HOXA7 NEDD9 ADAM9 ANTXR1 SEMA3E PLAU SPOCK1 ILK ATP1B2 FERMT3 PPARD FGG LAMB1 ADAM15 ITGAL NPNT ITGA10 FBLN2 THBS1 ACTN2 SRF JAK2 ACVRL1 EGFL6 SPOCK2 CASS4 EPHB3 FER SLK FGB MYOC ITGA4 CAMSAP3 HSD17B12 SKAP1 ITGA2 NDNF CRK TNN C1QBP DUSP3 EFNA5 SRC FMN1 DAPK3 ITGA8 ITGB7 ARHGAP6 SMAD6 EPHB1 RAC3 EGFLAM SRCIN1 PREX1 ABL1 CD36 NID2 ATXN3…
2.79148e-06	77	141	1.65556	GO:0048738 cardiac muscle tissue development	NRAP LRP2 TP73 FOXC2 HEG1 XIRP2 TGFBR1 HAND1 TBX18 PTCD2 MYL2 CBY1 TENM4 YAP1 WNT5A ACTN2 DIPK2A SRF NDUFV2 NOX4 IGF1 TAFAZZIN SOX6 MYO18B TGFB1 TCAP ALPK2 ACTC1 PKP2 DSG2 CREB1 ALDH1A2 FGF2 SHOX2 ADRA1A JPH2 RARB ANKRD1 TNNI3 MYL3 DKK1 PDGFRA TBX20 ARRB2 ASB2 FGF9 PROX1 RBPJ EDNRA MYH7 ZFPM2 TNNC1 BMPR1A SMAD7 CAV3 ACADM FHOD3 COL11A1 NRG1 TNNT2 FHL2 RARA NKX2-5 MYBPC3 FZD7 ERBB3 TBX2 PPP1R13L P…
2.83437e-06	764	1996	1.16039	GO:0051641 cellular localization	TIMM50 WIPI1 BICDL1 PACS2 TTC21A RAB11FIP4 INSIG2 UNC93B1 MIPEP LAMP3 GRIP1 PARD3B ARL5C IFT140 TMSB4X MCTP1 RAB27A CCDC186 TRAM2 IFT57 FAM91A1 OPHN1 BICD1 MRAP PAM16 PECR GDAP1 ZDHHC2 HEATR5B OXA1L STARD4 TRAPPC2L LOC100052045 AKAP9 ZFAND2A TRPV6 KLC3 DLG4 TAX1BP3 LOC100064692 TTC30B MPC2 NDRG4 WRN BOK WAS PLCG2 DENND4C PALS1 STXBP5 CLBA1 PTPN6 GABARAPL2 KIF5B TRAF3IP2 PTN SNX27 PDPK1 ZWINT NEDD…
2.83437e-06	39	58	2.03849	GO:0003208 cardiac ventricle morphogenesis	LRP2 FOXC2 HEG1 TGFBR1 HAND1 PTCD2 MYL2 CPE HAND2 TGFB1 PKP2 GRHL2 TGFBR2 HIF1A NPY5R SFRP2 TNNI3 MYL3 SMARCD3 TBX20 PROX1 RBPJ EDNRA MYH7 FOXF1 ZFPM2 TNNC1 BMPR1A SMAD7 COL11A1 NRG1 TNNT2 NKX2-5 MYBPC3 GATA3 PPP1R13L FOXC1 TNNI1 HEY2
2.84711e-06	116	234	1.50285	GO:0001933 negative regulation of protein phosphorylation	LDLRAD4 SPRY1 PMEPA1 PKIB DBNDD2 PTPN6 TRIB3 PDPK1 LATS1 SOCS3 HEG1 ADIPOQ SOCS4 CDKN2C BDKRB2 INPP5J SH2B3 LRP6 PTPRC PKIG PPM1E SPRED1 GSKIP OCLN DNAJC3 PTPRH TNFAIP3 TRAF3IP1 SH3GL2 DUSP1 DNAJC10 SEMA4D PYCARD LRRK2 DUSP10 HGF KLHL31 EPHB2 RGS2 DTNBP1 RTRAF PRKAG2 LYN CHMP6 ENPP1 PBK CEP85 SMAD6 PPP4R3B CADM4 SRCIN1 PRKCZ ABL1 PTPN13 PTPRO AGT SMCR8 DUSP16 BAX ANGPT1 SFRP2 ERRFI1 PARK7 CRKL NL…
2.94545e-06	137	286	1.4522	GO:0002683 negative regulation of immune system process	LOC100057176 CD86 TMEM176A UBASH3A KITLG FGL2 PTPN6 GPNMB LPXN GPR17 TNF ADIPOQ LAG3 MMP28 GPR68 HOXA7 C5AR2 NR1D1 GPR55 MILR1 HLA-DOA PTPRC HSPA9 TNFAIP8L2 FGR APCS BANK1 ADTRP CCL28 STAT6 VTCN1 THBS1 TNFAIP3 RIN3 FER DUSP1 LRRC17 DUSP10 GPS2 CD160 YTHDF3 BTNL2 PRDX2 DLG1 TGFB1 DUSP3 TBC1D10C SERPINB9 MIF IL12B PAG1 LYN AHR TMEM178A SLA2 CBLB SLAMF1 FOXJ1 NCKAP1L GPAM CLNK ILDR2 CBFB TGFB3 HAVCR…
3.09182e-06	158	339	1.41296	GO:0006897 endocytosis	SGIP1 GPR107 BIN2 ARHGAP25 OPHN1 BICD1 SIGLEC1 HEATR5B TRDC ARFGAP1 PLCG2 LRP2 HTR1B F2RL1 ADIPOQ CD9 CBL ADRB2 SYNJ1 CORIN VPS28 RAB31 ACHE BIN1 SNAP91 LRP6 CTSL LRP8 EEA1 SNX2 TULP1 SH3BP1 CLEC9A SELE WNT5A ABCA1 THBS1 LRRTM1 CLIP3 RAMP1 NEDD4 SYK RIN3 DOCK2 GPC3 PPP3CA PYCARD WASF2 LRRK2 RUBCN MRC1 EGF CLCN5 CD6 MSR1 STON2 ANKRD13B SRC MARCO CD5 ANXA2 TMEM108 FNBP1 RAB22A CALCRL PACSIN1 SNX10 …
3.11201e-06	69	123	1.70066	GO:0007599 hemostasis	F13B PTPN6 P2RY1 F2RL1 CD9 F2RL3 F2R THBD PRKCA F5 ADRA2B SH2B3 PLAU FERMT3 ADTRP FGG PAPSS2 ENPP4 THBS1 SRF JAK2 SYK P2RX1 KLKB1 FGB RAB27A F2RL2 F12 SELP CD40LG PRDX2 EPHB2 DTNBP1 TREML1 ANXA2 ANO6 LYN SERPIND1 CD36 F10 IL6 PROC CPB2 GNA13 FBLN1 PDGFRA PDGFB SERPINE1 F9 TFPI APOH MPIG6B SLC7A11 SHH PRKCQ P2RY12 PRKCD C1QTNF1 HPSE MERTK TEC ZNF385A CD34 RAP2B WNT3A FOXA2 PDPN GP1BB
3.30459e-06	250	578	1.31125	GO:0046903 secretion	TMEM79 BACE2 TANGO2 MCTP1 RAB27A SYT6 SYTL5 SYTL3 OLFML1 PTGER3 CACNA1G POMC SYT7 GCK MPC2 SMPD3 STXBP5 TRAF3IP2 PDPK1 HTR1B PTGES TNF SYN1 CCR1 NKX3-1 KCNJ11 PCSK6 DGKI OTOF F2RL1 IRS2 APBB3 F2R RAP1B GPR68 MICAL3 CORIN ARF6 TIFAB BDKRB2 GJA1 SERGEF CPLX3 MCU NR1D1 ADAM9 STEAP3 MILR1 RAB31 IRS1 SV2A DNAJC1 ATP2A2 FGR RASL10B EXOC5 ADTRP FGG AQP5 EXPH5 ABCA1 SLC22A16 DOC2B CFTR PINK1 WNT7A CPE SY…
3.33487e-06	172	375	1.3905	GO:0051493 regulation of cytoskeleton organization	TMSB4X WASF2 RHPN2 BICD1 ARHGAP28 PAFAH2 SLAIN1 CDC42EP5 WAS RICTOR CFL2 MDM1 DNAI3 CSF1R LATS1 TRIM54 FZD10 F2RL1 MID1IP1 PLEKHH2 IQGAP2 TGFBR1 ARHGEF10L RASA1 ARF6 ANKRD23 NEDD9 MAP9 CCDC88A BIN1 SEMA3E ASAP3 GAS2L2 TMOD1 SH3BP1 PLK4 PPM1E CSF3 CAPN2 ACTN2 CLIP3 RASSF7 DAAM2 STMND1 SSH3 ARPC5L FER ROCK2 TRAF3IP1 VIL1 PYCARD MLST8 MET BAG4 MYOC CAMSAP3 CELSR1 CARMIL2 BICD2 CAPN6 STIL CGNL1 TACC3…
3.39695e-06	203	455	1.35256	GO:0050801 ion homeostasis	DMXL2 LOC106781824 C5AR1 EDN3 SLC39A10 SLC39A14 PTGER3 ATP6V0A4 CA2 SLC39A4 TRPV6 LOC100630858 TMPRSS3 BOK PLCG2 GLRX3 PTPN6 PDPK1 SCNN1A CCR1 TASL F2RL1 ATP2B4 XCR1 SLC30A1 C3AR1 F2RL3 F2R CORIN ABL2 PACS2 AFG3L2 MCU STEAP3 HRH4 RYR2 PTPRC KCNE3 SV2A GRIN2C TRPM1 ATP2A2 ATP1B2 CLIC2 ATP2B1 CCL28 WNT5A PTH1R HCRTR1 CFTR MCUR1 ADCY5 TMC8 LRRK2 CLN5 CNNM4 GLS KCNMA1 OPRL1 RMDN3 CYBA SLC4A3 SLC8B1 A…
3.46627e-06	48	77	1.88983	GO:0051261 protein depolymerization	PAFAH2 NCKAP5 CFL2 TRIM54 F2RL1 MID1IP1 PLEKHH2 MICAL3 TMOD1 SH3BP1 ACTN2 VIL1 CARMIL2 KIF24 SPTB SPTBN5 TMOD2 ARHGEF2 CRACD EPS8 PIK3CA CAPG LMOD2 KIF18A CAPZA1 CKAP2 SPEF1 TPX2 GSN PLEK KIF2C MICAL1 CFL1 KIF19 HDGFL3 TMOD3 LMOD1 MAP6D1 KIF18B SCIN MICAL2 SPTBN2 TWF1 TTBK2 MTPN CARMIL1 ADD2 ATXN7
3.61964e-06	28	37	2.29419	GO:0071622 regulation of granulocyte chemotaxis	CSF1R C3AR1 CCR7 C5AR1 MCU C5AR2 MPP1 RIPOR2 TRPV4 C1QBP IL34 DAPK2 CCL19 SLAMF1 NCKAP1L LBP DPP4 CSF1 MOSPD2 CAMK1D THBS4 MSTN IL23A SLIT2 RAC2 BST1 TNFSF18
3.69928e-06	59	101	1.77094	GO:0050921 positive regulation of chemotaxis	PGF PTN CSF1R CCR2 CCR1 F2RL1 C3AR1 CCR7 NEDD9 C5AR1 MCU ADAM10 WNT5A THBS1 LGMN MET RIPOR2 TRPV4 C1QBP IL34 DAPK2 ANO6 CXCL10 CCL19 AIF1 SMOC2 FGF10 SLAMF1 NCKAP1L LBP FGF2 CXCL8 TMEM102 TNFSF14 CSF1 PDGFB MOSPD2 PTK2B CAMK1D THBS4 SERPINE1 HSPB1 AGER CDH13 MSTN IL23A SLIT2 RAC2 SUCNR1 SPI1 NTF3 CCL5 BMPR2 GPSM3 ARTN FGF16 TNFSF18 TGFB1
4.00477e-06	99	194	1.54706	GO:1904062 regulation of cation transmembrane transport	SHISA9 METRN ATPSCKMT CACNB2 DPP6 AKAP9 FGF12 SCN1B PLCG2 PTPN6 PDPK1 NEDD4L SCN5A RASGRF2 SLC30A1 AMIGO1 F2RL3 F2R ADRB2 RRAD RYR2 KCNAB1 BIN1 KCNE3 ATP1B2 CLIC2 KCNRG PM20D1 ACTN2 NEDD4 NETO2 KCNIP2 LRRC38 TSPAN13 CYBA PDE4B PRRT1 PDZK1 DLG1 EPHB2 SESTD1 KCNAB2 CXCL11 TMEM38A VDAC1 LYN STOM MMP9 CXCL10 COA8 RASGRF1 GPR35 SLC9A3R1 TACO1 FXYD1 ABL1 EHD3 RANGRF SRI BAX JPH2 PARK7 MAPK8IP2 GPD1L SL…
4.05918e-06	580	1482	1.18646	GO:0007399 nervous system development	EPHA5 SEMA6C CEND1 EPHB6 BCL11A DAB1 UNC5D NSMF RBFOX1 ROBO3 GCM1 NRCAM IRX2 PAFAH2 SDK1 EFHC2 ROBO1 TACC2 TENM3 TENM2 NTF3 HES6 TIAM1 EPOP PLXNA1 SCN1B DCT SLC2A1 CNTN5 PALS1 SDHA LRP2 HOXA2 DDX6 NIN PTN VXN FN1 NEDD4L EMB CSF1R RET ASTN2 TNF FZD1 BRSK1 NDN FAT3 FLRT3 HOXB3 KIFAP3 L1CAM LRRN1 CD9 AMIGO1 POMGNT2 IRS2 VIT MARCKS NANOS1 BICDL1 RTN4RL1 C26H21orf91 PRDM6 WNT2B TGFBR1 DNAH11 PLPPR4 NY…
4.10277e-06	106	211	1.52299	GO:0010959 regulation of metal ion transport	CACNB2 DPP6 AKAP9 FGF12 SCN1B PLCG2 PTPN6 KIF5B PDPK1 NEDD4L SCN5A CCR1 KCNA5 SLC30A1 AMIGO1 F2RL3 F2R ADRB2 ATP2C2 RRAD RYR2 KCNAB1 BIN1 KCNE3 BEST1 ATP1B2 CLIC2 KCNRG ATP2B1 ACTN2 CD4 NEDD4 NETO2 P2RX1 KCNIP2 LRRC38 TSPAN13 EGF CYBA PDE4B CNTN1 SLC8B1 DLG1 TGFB1 SESTD1 KCNAB2 AHCYL1 JPH4 CXCL11 TMEM38A VDAC1 CRACR2B LYN STOM WFS1 CXCL10 GPR35 SLC9A3R1 FXYD1 GRAMD2A ABL1 EHD3 RANGRF CACNA1D SRI …
4.10277e-06	70	126	1.68422	GO:0050817 coagulation	F13B PTPN6 P2RY1 F2RL1 CD9 F2RL3 F2R THBD ANXA5 PRKCA F5 ADRA2B SH2B3 PLAU FERMT3 ADTRP FGG PAPSS2 ENPP4 THBS1 SRF JAK2 SYK P2RX1 KLKB1 FGB RAB27A F2RL2 F12 SELP CD40LG PRDX2 EPHB2 DTNBP1 TREML1 ANXA2 ANO6 LYN SERPIND1 CD36 F10 IL6 PROC CPB2 GNA13 HS3ST5 FBLN1 PDGFRA PDGFB SERPINE1 F9 TFPI APOH MPIG6B SLC7A11 SHH PRKCQ P2RY12 PRKCD C1QTNF1 HPSE MERTK TEC CD34 RAP2B WNT3A FOXA2 PDPN GP1BB
4.21676e-06	96	187	1.55633	GO:0002768 immune response-regulating cell surface receptor signaling pathway	C5AR1 SLC39A10 BTNL2 BTNL9 MALT1 STAP1 LOC100062789 CD28 LCK MOG LOC102149205 TRDC UBASH3A PLCG2 PTPN6 LPXN THEMIS C3AR1 CCR7 CARD11 PTPRC CD79A CD226 CLEC4E THEMIS2 FOXP1 SYK ITK FER NFAM1 SKAP1 GPS2 CLEC6A CD160 PDE4B ZAP70 VAV3 DUSP3 NCR3 KIT LYN CD8A PDE4D RFTN1 SLA2 CBLB NCKAP1L FCHO1 STK11 PLEKHA1 ABL1 GCSAML EIF2B3 KCNN4 BLNK PIGR MS4A2 BTLA KLHL6 BAX KLRK1 PRKCB APPL1 CRKL STOML2 MYO1G BL…
4.46568e-06	82	154	1.61423	GO:0051056 regulation of small GTPase mediated signal transduction	ERBIN ARHGAP25 ARHGAP19 ARHGAP28 SPRY1 ARFGAP1 KITLG EPS8L1 RASGRF2 KBTBD6 DGKI HEG1 F2RL1 CBL F2R RALGAPB RASA1 ARF6 ARHGAP42 GPR55 SH3BP1 SIPA1L2 CHN1 ABCA1 RASAL3 AKAP13 IGF1 RASGRP1 MET MYOC RASA2 MYO9B CGNL1 EPS8L2 OPHN1 RIPOR2 EPHB2 SRC TNFAIP1 CHN2 MAPRE2 ARHGDIB CADM4 RASGRF1 ARHGAP12 FGF10 RASA3 ABL1 NOTCH2 ITGA3 AMOT ABRA KANK1 MFN2 ARHGEF25 PSD3 ROBO1 CSF1 CD2AP FOXM1 KRAS PIK3CG RALGA…
4.59281e-06	43	67	1.94566	GO:0014066 regulation of phosphatidylinositol 3-kinase signaling	PTPN6 FN1 NKX3-1 F2RL1 CBL F2R WNT16 SEMA3E PRR5 FGR PPARD CSF3 DIPK2A JAK2 NEDD4 UNC5B EGFR IGF1 RASGRP1 SEMA4D MYOC EGF SELP HGF PIK3AP1 SLC9A3R1 FGF2 NCF1 IL18 HCLS1 PTPN13 AGT ANGPT1 HCST CEP55 PDGFB PRR5L DCN FLT1 CD28 FBXL2 HAX1 TWIST1
4.80208e-06	42	65	1.95888	GO:0002286 T cell activation involved in immune response	FGL2 F2RL1 LY9 TMEM98 CLEC4E ITGAL SEMA4A STAT6 MYB RAB27A IL12B MALT1 ICAM1 PRKCZ NCKAP1L IL27 IL18 HAVCR2 ANXA1 SLC11A1 RORA BATF STAT3 IL6 IRF4 TBX21 LEF1 ENTPD7 SMAD7 EOMES RC3H1 RC3H2 IL23A APBB1IP LCP1 RARA GPR183 IL6R GATA3 TNFSF18
4.80208e-06	72	131	1.66622	GO:0090257 regulation of muscle system process	SCN5A ATP2B4 KBTBD13 ADRB2 TIFAB ARHGAP42 SCN4A RYR2 ADRA2B BIN1 ATP2A2 DSC2 CTNNA3 ATP2B1 NPNT SRF HAND2 P2RX1 IGF1 PPP3CA CHRM3 TNNI3K PDE4B DLG1 ADRA1B RGS2 TMEM38A ATP2A1 IGFBP5 PKP2 DSG2 SPX EHD3 RANGRF TNNT1 ADRA1A FBXO32 SRI DMPK DOCK4 TACR1 TNNI3 MYL3 SCN10A HCN4 CACNA1C CASQ1 HRC AKAP9 TNNC1 SMAD7 CAV3 CASQ2 TNNT2 GJA5 ANXA6 SLC8A3 TRPC3 SPHK1 TNNT3 TWF1 SRL MTPN ANK2 FOXO3 ATP1A2 PI16 K…
4.82175e-06	31	43	2.18557	GO:0030042 actin filament depolymerization	CFL2 F2RL1 PLEKHH2 MICAL3 TMOD1 SH3BP1 ACTN2 VIL1 CARMIL2 SPTB SPTBN5 TMOD2 CRACD EPS8 PIK3CA CAPG LMOD2 CAPZA1 GSN PLEK MICAL1 CFL1 TMOD3 LMOD1 SCIN MICAL2 SPTBN2 TWF1 MTPN CARMIL1 ADD2
4.89482e-06	216	491	1.33366	GO:0032940 secretion by cell	TMEM79 BACE2 TANGO2 MCTP1 RAB27A SYT6 SYTL5 SYTL3 OLFML1 CACNA1G POMC SYT7 GCK MPC2 SMPD3 STXBP5 PDPK1 HTR1B PTGES TNF SYN1 CCR1 NKX3-1 KCNJ11 PCSK6 DGKI OTOF F2RL1 IRS2 APBB3 F2R RAP1B GPR68 MICAL3 ARF6 GJA1 SERGEF CPLX3 MCU NR1D1 ADAM9 STEAP3 MILR1 RAB31 IRS1 SV2A DNAJC1 ATP2A2 FGR RASL10B EXOC5 ADTRP FGG EXPH5 ABCA1 DOC2B CFTR PINK1 WNT7A CPE SYK VAMP8 SLC44A4 IL13 P2RX1 ADCY5 IGF1 RASGRP1 FGB…
4.97603e-06	78	145	1.63079	GO:0050870 positive regulation of T cell activation	LOC100067561 CD86 CD28 KITLG CD80 DNAJA3 CCR7 CARD11 ICOS LGALS1 PTPRC EPHB6 VTCN1 CD4 JAK2 RASAL3 SYK MYB IGF1 RASGRP1 PPP3CA PYCARD SASH3 DUSP10 HHLA2 CD160 ZAP70 CD6 CD40LG BTNL2 TGFB1 DOCK8 IL1RL2 CD5 IL12B MALT1 AIF1 PRKCZ SLAMF1 NCKAP1L CD3E GPAM FCHO1 CBFB BAD ABL1 IL18 TGFBR2 HAVCR2 SLC7A1 ANXA1 IL6 IL2RG CD55 PIK3R6 DPP4 TNFSF14 CCDC88B IL2RA CD47 TNFSF13B LEF1 TYK2 IL7 AGER IL12RB1 IL23…
4.97603e-06	372	909	1.24066	GO:0080134 regulation of response to stress	FAM168A INSIG2 MAPK8IP1 CADM1 PARPBP KLRK1 EDAR PARG LOC100062789 GGT1 IL18RAP BOK WAS PLCG2 RICTOR IKBKE FGL2 TRAF3IP2 SMPDL3B FOXC2 PTGES GPR17 NAIP TNF SOCS3 FZD1 NKX3-1 MYD88 SESN2 FOXO1 TASL F2RL1 TIMELESS ATP2B4 ADIPOQ LAG3 CD9 MFHAS1 F2R USP13 AIFM2 RTN4RL1 CCR7 THBD BDKRB2 MAD2L2 NR1D1 CLDN4 LGALS1 TAOK3 WNT16 SH2B3 EP400 LRP8 PLAU AUNIP EREG CLDN3 CD226 TNFAIP8L2 FGR PJA2 DNASE1 RNF125 F…
5.00462e-06	148	316	1.41986	GO:0007264 small GTPase mediated signal transduction	PLEKHG7 RAPGEF5 RASGRF2 ERBIN RGL3 ARHGAP25 ARHGAP19 ARHGAP28 SPRY1 RAPGEFL1 RASGEF1B MBNL3 TAX1BP3 ARHGDIG CDC42EP5 TIAM1 ARFGAP1 KITLG WAS DOCK10 EPS8L1 KBTBD6 DGKI HEG1 F2RL1 CBL DNAJA3 F2R RALGAPB RAP1B RASA1 ARF6 ARHGAP42 GPR55 CCDC88A SH3BP1 PPM1J SIPA1L2 CHN1 ABCA1 DOCK7 RASAL3 AKAP13 DOCK2 ROCK2 IGF1 RASGRP1 WASF2 NKIRAS1 MET MYOC CELSR1 RASA2 MYO9B VAV3 CGNL1 EPS8L2 OPHN1 RIPOR2 EPHB2 DO…
5.00462e-06	122	251	1.47353	GO:0042391 regulation of membrane potential	CACNA1G AKAP9 PIEZO1 KCNK2 KCTD7 BVES SCN1B BOK KIF5B DLD NEDD4L SCN5A INSYN1 KCNJ11 DGKI KCNA5 ADRB2 TBX18 SCN4A RYR2 BIN1 KCNE3 GRIN2C DSC2 ATP1B2 AKT2 CTNNA3 CELF4 ACTN2 CFTR PINK1 WNT7A KCNK1 NEDD4 KCNIP2 PPP3CA GRIK3 LRRK2 MYOC KCNMA1 PPA2 DLG1 RGS7BP KCND3 NTRK2 ATP5IF1 PID1 SRC HEBP2 TMEM108 CCN6 PKP2 DSG2 NPAS4 KCNMB4 CACNB2 KCNMB3 FXYD1 NRCAM BAD EHD3 RANGRF CD36 SCN1A KCNN4 MUL1 TUSC2 C…
5.01279e-06	68	122	1.68975	GO:0007596 blood coagulation	F13B PTPN6 P2RY1 F2RL1 CD9 F2RL3 F2R THBD PRKCA F5 ADRA2B SH2B3 PLAU FERMT3 ADTRP FGG PAPSS2 ENPP4 THBS1 SRF JAK2 SYK P2RX1 KLKB1 FGB RAB27A F2RL2 F12 SELP CD40LG PRDX2 EPHB2 DTNBP1 TREML1 ANXA2 ANO6 LYN SERPIND1 CD36 F10 IL6 PROC CPB2 GNA13 FBLN1 PDGFRA PDGFB SERPINE1 F9 TFPI APOH MPIG6B SLC7A11 SHH PRKCQ P2RY12 PRKCD C1QTNF1 HPSE MERTK TEC CD34 RAP2B WNT3A FOXA2 PDPN GP1BB
5.47099e-06	35	51	2.08051	GO:0030593 neutrophil chemotaxis	CCL4 LOC100063059 JAML C3AR1 CCR7 C5AR1 MCU C5AR2 ITGA9 SYK MPP1 PDE4B VAV3 RIPOR2 C1QBP DAPK2 CCL19 NCKAP1L LBP PREX1 VAV1 CXCL8 DPP4 MOSPD2 CAMK1D THBS4 PIKFYVE IL23A SLIT2 RAC2 CXADR BST1 CD300H
5.50546e-06	190	424	1.3585	GO:0045859 regulation of protein kinase activity	SPRY1 PIK3R6 CDKN2B CCNF NEK10 PKIB BTC KITLG DBNDD2 PTPN6 TRIB3 PDPK1 CSF1R LATS1 TNF FZD10 HEG1 SESN2 NHLRC1 ATP2B4 ADIPOQ SOCS4 ADRB2 CDKN2C NEDD9 C5AR1 ADAM9 SYAP1 TAOK3 CCDC88A ADRA2B SH2B3 LRP6 PTPRC LRP8 FZD5 EREG PKIG FGR PPM1E SPRED1 CCNB3 GSKIP WNT5A THBS1 CD4 DIPK2A JAK2 MAP3K13 PTPRH CLSPN CASS4 SYK TNFAIP3 DDX3X TRPT1 EGFR DUSP1 NOX4 IGF1 RASGRP1 PYCARD LRRK2 DUSP10 CCNY TPD52L1 EGF …
5.68552e-06	774	2033	1.15419	GO:0009892 negative regulation of metabolic process	LDLRAD4 SERPINB10 OPHN1 CCDC13 RCOR1 PLCD4 SPRY1 SPI2 RFFL N4BP2L2 MLIP PARPBP PEG3 AZIN1 PMEPA1 NR2F1 TENT5C CYB5R4 LOC100052045 SFMBT2 PKIB AZIN2 SCMH1 SERPINB5 ZCCHC17 DNMT3A LOC100057505 HINT2 SMPD3 ETV5 RYBP CST7 BACH1 IKBKE DBNDD2 HOXA2 PTPN6 GABARAPL2 DDX6 TRAF3IP2 TRIB3 PDPK1 GPNMB FN1 SLIRP FOXC2 CAVIN3 LATS1 RORC NAIP TNF CBX4 SOCS3 FZD1 TERT LSM7 VBP1 NDN CCR1 NKX3-1 HCAR1 CNOT6L MYD88…
5.68552e-06	63	111	1.72064	GO:0030041 actin filament polymerization	TMSB4X ARHGAP28 CDC42EP5 WAS RICTOR LATS1 RASA1 ARF6 BIN1 TMOD1 CSF3 DAAM2 SSH3 ARPC5L FER VIL1 PYCARD MLST8 BAG4 CARMIL2 DLG1 SPTB CYFIP2 FMN1 ARPC4 PAM16 SPTBN5 TMOD2 AIF1 CRACD TWF2 NCKAP1L EPS8 CYRIA CAPG LMOD2 HCLS1 WASL CATIP KANK1 CAPZA1 GSN PTK2B ARPC5 MKKS PLEKHG2 ARPC3 FHOD3 TMOD3 LMOD1 SLIT2 SCIN PRKCD SPTBN2 CYRIB TWF1 MTPN CARMIL1 ADD2 CORO1A ARPC1B HAX1 CCL24
5.68552e-06	63	111	1.72064	GO:0060294 cilium movement involved in cell motility	TEKT4 DNAH1 SLIRP CFAP157 ATP2B4 DNAH11 CCR6 RGL3 CFAP46 GAS2L2 ENKUR IQCG SLC22A16 CFAP69 CFAP54 BBS2 ROPN1L SPEF2 ROPN1 TACR3 RSPH4A DRC7 TTLL1 ENO4 CCDC40 TTLL6 CATSPER3 TAC4 DNAH5 HOATZ DNAI1 NPHP4 TACR1 LZTFL1 TEKT2 TTC12 TTLL9 ASH1L CFAP58 CFAP65 MKKS CFAP206 INPP5B GAS8 CFAP44 CATSPER2 MNS1 CFAP43 CCDC39 KLC3 TCTE1 TMF1 AKAP4 ARMC2 ATP1A4 TEKT1 PLA2G3 TEKT3 UBE2B DEFB1 CFAP221 DNAAF6
5.68552e-06	208	471	1.3388	GO:0070848 response to growth factor	SHCBP1 LDLRAD4 ITGA7 SPRY1 TGFB3 PMEPA1 TWSG1 SPHK1 NTF3 PGF ACVR2A SMPD3 MTSS2 PALS1 LRP2 PDPK1 HTRA3 LATS1 FZD1 NDN FLRT3 ATP2B4 GREM2 RASL11B FGFBP3 TGFBR1 HPGD CLEC3B ADAM9 PIN1 SYAP1 PIK3CD DSTYK ADAMTS7 ILK OVOL2 BMPER CCBE1 NPNT SPRED1 WNT5A SLC39A5 THBS1 HIPK2 FLRT2 ACVRL1 WNT7A EP300 FER EGFR VIL1 GPC3 LGMN CD44 RIPK1 BAG4 VEPH1 SOX2 SKIL FGF21 HIVEP1 SOX6 CHRD HGF ERN1 NDNF TGFB1 NTRK2 …
5.69149e-06	48	78	1.8656	GO:0035710 CD4-positive alpha-beta T cell activation	CARD11 LY9 TMEM98 SEMA4A STAT6 MYB SASH3 CD160 IL12B MALT1 CBLB PRKCZ NCKAP1L CBFB IL27 IL18 TGFBR2 ANXA1 ITCH RORA BATF STAT3 IL6 IL2RG CD55 IRF4 FUT7 STOML2 IL2RA TBX21 TWSG1 LEF1 ENTPD7 SMAD7 AGER RC3H1 RC3H2 IL23A TOX CD28 PRKCQ RARA GPR183 IL6R GATA3 TNFSF18 PLA2G2D
5.78016e-06	135	284	1.44108	GO:0043254 regulation of protein-containing complex assembly	TPPP3 LDLRAD4 TMSB4X ARHGAP28 PMEPA1 SLAIN1 CDC42EP5 PLCG2 RICTOR IKBKE STXBP5 LATS1 TNF MYD88 RAP1B RASA1 ARF6 BIN1 TMOD1 ATF7IP FAF1 CSF3 ABCA1 RIOK3 CLIP3 PINK1 EP300 SYK DAAM2 SSH3 CSF2 ARPC5L FER TRAF3IP1 DDX3X VIL1 HJURP TMC8 PYCARD FNIP2 MLST8 MET BAG4 CAMSAP3 SKAP1 CARMIL2 ZDHHC1 SELP SLF2 DLG1 SPTB CYFIP2 SRC FMN1 MPP7 CRYAB CAMSAP2 ARPC4 MSN SPTBN5 ABCA3 TMOD2 SMAD6 LCMT1 CRACD TWF2 PRK…
5.81661e-06	165	360	1.38948	GO:0032787 monocarboxylic acid metabolic process	LPIN2 PTGR2 ELOVL1 ACBD4 ENO3 VNN1 GCK MLYCD HACD3 ACOXL MPC2 ACOT11 HACD4 TRIB3 OXSM DLD PTGES GPD1 PDHA1 SESN2 ETFA ADIPOQ MID1IP1 ALDOA IRS2 GK GAPDHS DDIT4 PDHB NAAA HPGD HAGH PGAM2 ANKRD23 RDH10 NR1D1 HAGHL ACSM3 INSIG2 IDH2 IRS1 CYP7B1 PKM ME3 AKT2 CYP1A2 ADTRP PPARD PDHX ACSBG1 HOGA1 GRHPR CYP2S1 AOAH PTGDS SLC45A3 EP300 NUDT7 TYRP1 GAMT PFKFB2 PDK3 IGF1 ACSL6 LPL CRAT HAO1 LDHD HK1 ELOVL6…
5.96311e-06	349	848	1.24768	GO:0071495 cellular response to endogenous stimulus	SHCBP1 GNAL LPIN2 INSIG2 LDLRAD4 NCOA2 SRC SPRY1 TGFB3 PMEPA1 TWSG1 NTF3 PIK3R3 HNF4G GOT1 ACVR2A SMPD3 MTSS2 DENND4C PALS1 LRP2 TRIB3 PDPK1 HTR1B HTRA3 FOXC2 LATS1 TNF SOCS3 FZD1 SCNN1A NKX3-1 GPD1 P2RY1 SESN2 FLRT3 TIMELESS ATP2B4 ADIPOQ GHR GREM2 IRS2 RASL11B DDIT4 FGFBP3 RAP1B TGFBR1 ADRB2 HPGD RRAGB TRH CLEC3B ADAM9 PIN1 SYAP1 RYR2 RAB31 CTSL IRS1 DSTYK ADAMTS7 CYP7B1 ILK SLC2A4 PIP4K2A OVOL…
6.35202e-06	251	585	1.30074	GO:0043066 negative regulation of apoptotic process	SRC BIRC3 RFFL LTBP2 SPHK1 NTF3 CIAPIN1 BCL2A1 KITLG BOK RTKN2 MRE11 LRP2 PDPK1 FOXC2 CSF1R NAIP TNF SOCS3 TERT ITGA6 BARD1 FOXO1 RNF144B KIFAP3 IRS2 CBL TGFBR1 MDM4 RASA1 BAG3 MITF BDKRB2 BNIP3L RRM2B CNTFR SLC39A10 FANK1 PRKCA LRP6 SEMA3E DSTYK CARD14 PIM2 MAPK8IP1 RHBDD1 AKT2 FGG SERPINB10 EYA1 YAP1 VTCN1 WNT5A THBS1 HIPK2 FOXP1 HYPK DIPK2A JAK2 PPARGC1A PINK1 ANGPT4 WNT7A DNAJC3 FIGNL1 TNFAIP…
6.42662e-06	102	203	1.52327	GO:1902105 regulation of leukocyte differentiation	TMEM176A SLAMF8 KITLG FGL2 PTPN6 TNF CCR1 ADIPOQ LAG3 RUNX1 EVI2B GPR68 MITF ATP11C HOXA7 CARD11 NEDD9 GPR55 RNF41 HLA-DOA IL15RA PTPRC IKZF3 APCS FOXP1 PRDM1 CD4 SYK NFAM1 MYB RASGRP1 PPP3CA SASH3 OCSTAMP LRRC17 RIPK1 DUSP10 ZAP70 PRDX2 TGFB1 IL1RL2 IL34 IL12B LYN CREB1 MALT1 TMEM178A FOS PRKCZ FOXJ1 NCKAP1L CBFB BAD IL27 ABL1 IL18 NOTCH2 TGFBR2 HCLS1 ANXA1 CDK6 IL2RG CD101 PIK3R6 TCTA CSF1 TMEM…
6.44292e-06	155	335	1.40268	GO:0050673 epithelial cell proliferation	PGF PRKX ACVR2A HOXA5 PTN PDPK1 EHF TNF CCR3 NKX3-1 IRS2 TGFBR1 C5AR1 C5AR2 NR1D1 PRKCA PIK3CD WNT16 FGL1 IRF6 CYP7B1 EREG OVOL2 BMPER PPARD NF1 ECM1 EYA1 YAP1 STAT6 WNT5A THBS1 STAT1 ACVRL1 WNT7A IFT80 CDH3 TNFAIP3 SERPINB1 EGFR GPC3 IGF1 DUSP10 ITGA4 WDR13 SOX2 EGF LIPA TGFA HGF ERN1 IFT57 PGR DLG1 TGFB1 FAP ATP5IF1 INTU LGR5 B4GALT1 GDF2 IL12B ALOX5 LGR4 UHRF1 IGFBP5 SPARC NRAS FGFR2 RASGRF1 F…
6.71588e-06	72	132	1.6536	GO:0043491 protein kinase B signaling	SMPD3 RICTOR LRP2 CAVIN3 RET TNF NKX3-1 SESN2 MFHAS1 TGFBR1 MYORG RNF41 PIK3CD SH2B3 ILK BANK1 ADTRP CSF3 THBS1 CASS4 EGFR NOX4 IGF1 BAG4 MYOC RCN3 EGF DLG1 C1QBP NTRK2 SETX SRC CCL19 IGFBP5 SLC9A3R1 LOX STK11 FGF2 PLEKHA1 PIK3CA IL18 F10 HCLS1 MUL1 OSBPL8 C1QTNF12 ANGPT1 MEIS3 PHLPP1 SESN3 ARRB2 TMEM100 PIK3CG CAV3 NRG1 MSTN STOX1 PKHD1 CD28 SIRT2 C1QTNF1 HPSE PIK3CB MERTK TCF7L2 GATA3 SFRP5 HAX…
6.71588e-06	203	459	1.34077	GO:0071363 cellular response to growth factor stimulus	SHCBP1 LDLRAD4 ITGA7 SPRY1 TGFB3 PMEPA1 TWSG1 SPHK1 NTF3 PGF ACVR2A SMPD3 MTSS2 PALS1 LRP2 PDPK1 HTRA3 LATS1 FZD1 NDN FLRT3 ATP2B4 GREM2 RASL11B FGFBP3 TGFBR1 HPGD CLEC3B ADAM9 PIN1 SYAP1 PIK3CD DSTYK ADAMTS7 ILK OVOL2 BMPER CCBE1 NPNT SPRED1 WNT5A SLC39A5 THBS1 HIPK2 FLRT2 ACVRL1 WNT7A EP300 EGFR VIL1 GPC3 LGMN CD44 RIPK1 BAG4 VEPH1 SKIL FGF21 HIVEP1 SOX6 CHRD HGF ERN1 NDNF TGFB1 NTRK2 ADAMTSL2 …
6.71588e-06	52	87	1.81199	GO:0071675 regulation of mononuclear cell migration	CSF1R CCR2 CCR1 C3AR1 CCR7 NEDD9 C5AR1 CCL20 ADAM10 ADTRP ECM1 WNT5A DUSP1 PYCARD LGMN SLC8B1 CRK TRPV4 C1QBP DOCK8 IL34 ANO6 LYN MSN CXCL10 AIF1 SLAMF1 ABL1 GCSAML WASL STK10 KLRK1 TMEM102 TNFSF14 CRKL CSF1 CD99L2 MOSPD2 PTK2B SERPINE1 AGER PLCB1 MSTN PADI2 APOD SLIT2 SPI1 CORO1A CCL5 TNFSF18
6.91049e-06	247	575	1.30227	GO:0010562 positive regulation of phosphorus metabolic process	EPHA5 RET EPHB6 TGFB3 PIK3R6 AKAP9 NEK10 BTC NTF3 PGF ACVR2A KITLG WDFY2 PLCG2 MRE11 RICTOR PDPK1 GPNMB CSF1R LATS1 TMEM119 TNF FZD1 NKX3-1 GPD1 FZD10 ITGA6 CD80 ATP2B4 ADIPOQ TGFBR1 ADRB2 NEDD9 MAD2L2 ADAM9 SLC39A10 PIN1 SYAP1 TAOK3 CCDC88A ADRA2B PTPRC LRP8 FZD5 DSTYK CARD14 EREG ILK CLDN3 PRR5 FGR AKT2 BANK1 ADTRP NPNT CSF3 WNT5A THBS1 HIPK2 CD4 DIPK2A DOCK7 CLIP3 JAK2 ACVRL1 PPARGC1A PINK1 MA…
6.91049e-06	247	575	1.30227	GO:0045937 positive regulation of phosphate metabolic process	EPHA5 RET EPHB6 TGFB3 PIK3R6 AKAP9 NEK10 BTC NTF3 PGF ACVR2A KITLG WDFY2 PLCG2 MRE11 RICTOR PDPK1 GPNMB CSF1R LATS1 TMEM119 TNF FZD1 NKX3-1 GPD1 FZD10 ITGA6 CD80 ATP2B4 ADIPOQ TGFBR1 ADRB2 NEDD9 MAD2L2 ADAM9 SLC39A10 PIN1 SYAP1 TAOK3 CCDC88A ADRA2B PTPRC LRP8 FZD5 DSTYK CARD14 EREG ILK CLDN3 PRR5 FGR AKT2 BANK1 ADTRP NPNT CSF3 WNT5A THBS1 HIPK2 CD4 DIPK2A DOCK7 CLIP3 JAK2 ACVRL1 PPARGC1A PINK1 MA…
7.04244e-06	121	250	1.4673	GO:0032956 regulation of actin cytoskeleton organization	TMSB4X WASF2 RHPN2 ARHGAP28 CDC42EP5 WAS RICTOR CFL2 DNAI3 CSF1R LATS1 FZD10 F2RL1 PLEKHH2 IQGAP2 TGFBR1 ARHGEF10L RASA1 ARF6 ANKRD23 NEDD9 CCDC88A BIN1 SEMA3E ASAP3 TMOD1 SH3BP1 PPM1E CSF3 ACTN2 DAAM2 SSH3 ARPC5L FER ROCK2 VIL1 PYCARD MLST8 MET BAG4 MYOC CELSR1 CARMIL2 CGNL1 CRK DLG1 TGFB1 SPTB CYFIP2 EFNA5 FMN1 EVL DAPK3 ARPC4 SPTBN5 TMOD2 MAGEL2 ARHGAP6 CRACD ARHGDIB TWF2 NCKAP1L CORO1B EPS8 C…
7.04244e-06	121	250	1.4673	GO:0042060 wound healing	F13B PTPN6 FN1 FOXC2 TNF P2RY1 F2RL1 CD9 F2RL3 F2R THBD CLDN4 PRKCA F5 ADRA2B SH2B3 PLAU CLDN3 FERMT3 ADTRP PPARD FGG PAPSS2 YAP1 ENPP4 WNT5A THBS1 SRF JAK2 ACVRL1 WNT7A SYK P2RX1 KLKB1 VIL1 IGF1 FGB CD44 RAB27A F2RL2 CELSR1 F12 CARMIL2 SELP PTK7 CD40LG NDNF PRDX2 CRK EPHB2 B4GALT1 DTNBP1 TREML1 ANXA2 ANO6 LYN CHMP6 ALOX5 FKBP10 SERPIND1 CADM4 SMOC2 FGF10 SDC1 FGF2 CORO1B CD36 NOTCH2 F10 HIF1A AN…
7.19618e-06	133	280	1.44001	GO:0001503 ossification	TNFRSF11A ACVR2A SMPD3 HOXA2 PTN DNAI3 FOXC2 TMEM119 SUCO TNF FZD1 CCR1 KREMEN2 DMP1 ADRB2 CLEC3B ACHE ADAMTS7 ILK GDPD2 FGR ATP2B1 NPNT ECM1 YAP1 RFLNB WNT5A PTH1R SRGN FIGNL1 IFT80 HAND2 GPC3 IGF1 SEMA4D PPP3CA MYOC SOX2 MGP EGR2 CHSY1 THRA CHRD TP53INP2 PHEX ALPL TNN TGFB1 INTU THBS3 FBN2 GDF2 ANO6 ALOX5 ENPP1 MMP9 LGR4 IGFBP5 SMAD6 SNX10 TENT5A BMP3 LOX FGF2 CBFB TGFB3 SHOX2 HIF1A BMP2K ATP6V…
7.20364e-06	212	483	1.33064	GO:0043549 regulation of kinase activity	EPHA5 RET EPHB6 SPRY1 PIK3R6 CDKN2B CCNF NEK10 PKIB BTC PIK3R3 KITLG MRE11 DBNDD2 PTPN6 TRIB3 PDPK1 CSF1R LATS1 TNF FZD10 HEG1 SESN2 NHLRC1 ATP2B4 ADIPOQ IRS2 SOCS4 ADRB2 CDKN2C NEDD9 C5AR1 ADAM9 SYAP1 TAOK3 CCDC88A ADRA2B SH2B3 LRP6 PTPRC LRP8 FZD5 DSTYK EREG PIP4K2A PKIG FGR PPM1E SPRED1 CCNB3 GSKIP WNT5A THBS1 CD4 DIPK2A JAK2 MAP3K13 PTPRH CLSPN CASS4 SYK TNFAIP3 DDX3X TRPT1 EGFR DUSP1 NOX4 IG…
7.50985e-06	285	677	1.27623	GO:0000902 cell morphogenesis	EPHA5 SEMA6C EPHB6 PHIP CAP2 UNC5D ROBO3 NRCAM ROBO1 CDH24 SIPA1L3 NTF3 CDC42EP5 TIAM1 PLXNA1 FGD1 SCN1B LRP2 HOXA2 PTPN6 NIN PTN FN1 NEDD4L EMB CSF1R LATS1 RET PALMD BRSK1 NDN P2RY1 HEG1 FAT3 FLRT3 L1CAM ALDOA PLPPR4 NYAP2 NEDD9 AFG3L2 RILPL2 RILPL1 ST14 CLDN4 SLITRK4 ANTXR1 SEMA3E BRWD3 LRP8 DCLK1 SHTN1 UNC5A SNX2 ILK CLDN3 FGR LRATD1 ADGRB3 FERMT3 CPNE5 CHN1 LAMB1 SEMA4A YAP1 NTNG2 CDH11 WNT5A…
7.50985e-06	159	346	1.39314	GO:0048871 multicellular organismal homeostasis	SRC TNFRSF11A FOXC2 TMEM119 PTGES TNF SCNN1A NDN ADIPOQ G0S2 NANOS1 ZNF516 BBS12 F2R AQP4 ADRB2 NR1D1 GPR55 CLDN4 SFTPD ACHE SLC35D3 TULP1 IL20RA RP1 KMT2A ATP1B2 PM20D1 YAP1 STAT6 PTH1R SRF OCLN JAK2 CFTR PPARGC1A SYK CDH3 IL13 SH3GL2 NOX4 RPE65 SASH3 BBS2 NKIRAS1 MET RCN3 SPATA7 FGF21 ELOVL6 LIPA MBP THRA TP53INP2 MAK ALPL TGFB1 TRPV4 PASK NAPEPLD LGR4 WFS1 ABCA3 ABCA4 FMO4 SNX10 LEPR AQP7 RAC3…
7.71774e-06	43	68	1.91704	GO:0042102 positive regulation of T cell proliferation	CD86 CD28 KITLG DNAJA3 CARD11 PTPRC VTCN1 JAK2 RASAL3 SYK IGF1 PPP3CA PYCARD SASH3 HHLA2 ZAP70 CD6 CD40LG BTNL2 IL12B AIF1 SLAMF1 NCKAP1L CD3E GPAM IL18 TGFBR2 HAVCR2 SLC7A1 ANXA1 IL6 CD55 CCDC88B IL2RA TNFSF13B TYK2 AGER IL12RB1 IL23A SHH PRKCQ PTPN22 CORO1A
8.00816e-06	85	163	1.5809	GO:0046777 protein autophosphorylation	PRKX MRE11 GPNMB CSF1R ADIPOQ SIK1 TAOK3 CDKL5 PTPRC FGR JAK2 PINK1 MAP3K13 SYK EPHB3 FER DDX3X EGFR SLK LRRK2 RIPK1 LTK ZAP70 ERN1 MAK PASK KIT SRC DAPK3 LYN ACE ENPP1 EPHB1 SMG1 FGFR2 TOM1L1 STK11 ABL1 BMX STK10 OBSCN ATP13A2 PRKACA CAMK2B MAP4K1 ERRFI1 NLRP12 HCK PDGFRA PDGFB DDR1 SIK2 PTK2B FGFR3 LMTK2 CAMK2A DAPK1 VRK1 IMPACT PAK2 STK33 FGFR4 NEK2 ATM PIKFYVE CDK12 FLT1 HIPK4 STK4 TRIM24 PEA…
8.11381e-06	151	326	1.40421	GO:1903530 regulation of secretion by cell	MCTP1 RAB27A SYT6 OLFML1 CACNA1G POMC SYT7 GCK MPC2 STXBP5 PDPK1 HTR1B PTGES TNF NKX3-1 KCNJ11 DGKI F2RL1 IRS2 APBB3 F2R RAP1B GPR68 ARF6 GJA1 SERGEF CPLX3 MCU NR1D1 ADAM9 IRS1 DNAJC1 ATP2A2 FGR RASL10B ADTRP FGG EXPH5 DOC2B CFTR PINK1 WNT7A SYK VAMP8 IL13 ADCY5 IGF1 FGB LRRK2 PPID RFX3 SLC8B1 PASK WLS EFNA5 KLF7 DTNBP1 IL12B SYT1 LYN ALOX5 RAB27B SNCG MYOM1 CREB1 ILDR1 NCKAP1L TNFRSF11A SDC1 BAD…
8.59315e-06	41	64	1.94212	GO:0070585 protein localization to mitochondrion	TIMM50 MIPEP PAM16 GDAP1 OXA1L AIFM1 CHCHD4 MFF TIMM29 BNIP3L PINK1 TIMM10 TOMM40L LRRK2 BAG4 HK1 TIMM44 MTERF4 ATP5IF1 FIS1 TOMM40 PMPCB IMMP2L SAMM50 TIMM23 MFN2 BAX TIMM21 RALA TIMM9 NDUFA13 PDCD5 TOMM7 TIMM17A HK2 PMPCA PARL FBXW7 PRKAA1 TIMM22 TOMM22
9.01491e-06	40	62	1.95587	GO:0048644 muscle organ morphogenesis	LRP2 FOXC2 FZD1 HEG1 TCF15 XIRP2 TGFBR1 HAND1 PTCD2 MYL2 WNT5A TGFB1 TCAP ACTC1 PKP2 SHOX2 ANKRD1 TNNI3 MYL3 FZD2 TBX20 PROX1 RBPJ ARID5B EDNRA MYH7 ADARB1 ZFPM2 TNNC1 BMPR1A SMAD7 COL11A1 NRG1 TNNT2 NKX2-5 MYBPC3 FOXC1 SERP1 TNNI1 HEY2
9.27184e-06	58	101	1.74092	GO:0030833 regulation of actin filament polymerization	TMSB4X ARHGAP28 CDC42EP5 RICTOR LATS1 RASA1 ARF6 BIN1 TMOD1 CSF3 DAAM2 SSH3 ARPC5L FER VIL1 PYCARD MLST8 BAG4 CARMIL2 DLG1 SPTB CYFIP2 FMN1 ARPC4 SPTBN5 TMOD2 CRACD TWF2 NCKAP1L EPS8 CYRIA CAPG LMOD2 HCLS1 KANK1 CAPZA1 GSN PTK2B ARPC5 MKKS PLEKHG2 ARPC3 FHOD3 TMOD3 LMOD1 SLIT2 SCIN PRKCD SPTBN2 CYRIB TWF1 MTPN CARMIL1 ADD2 CORO1A ARPC1B HAX1 CCL24
9.5408e-06	198	448	1.33986	GO:0098771 inorganic ion homeostasis	DMXL2 LOC106781824 C5AR1 EDN3 SLC39A10 SLC39A14 PTGER3 ATP6V0A4 CA2 SLC39A4 TRPV6 LOC100630858 TMPRSS3 BOK PLCG2 GLRX3 PTPN6 PDPK1 SCNN1A CCR1 TASL F2RL1 ATP2B4 XCR1 SLC30A1 C3AR1 F2RL3 F2R CORIN ABL2 PACS2 AFG3L2 MCU STEAP3 HRH4 RYR2 PTPRC KCNE3 SV2A GRIN2C TRPM1 ATP2A2 ATP1B2 CLIC2 ATP2B1 CCL28 WNT5A PTH1R HCRTR1 CFTR MCUR1 ADCY5 TMC8 LRRK2 CLN5 CNNM4 KCNMA1 OPRL1 RMDN3 CYBA SLC4A3 SLC8B1 ALPL …
9.7286e-06	38	58	1.98622	GO:0006942 regulation of striated muscle contraction	SCN5A KBTBD13 SCN4A RYR2 BIN1 DSC2 CTNNA3 TNNI3K PDE4B DLG1 ADRA1B RGS2 TMEM38A ATP2A1 PKP2 DSG2 EHD3 RANGRF ADRA1A SRI DMPK TNNI3 MYL3 SCN10A HCN4 CACNA1C CASQ1 AKAP9 SMAD7 CAV3 CASQ2 GJA5 SLC8A3 TNNT3 ANK2 ATP1A2 KCNQ1 PLN
1.00217e-05	37	56	2.00302	GO:0060415 muscle tissue morphogenesis	LRP2 FOXC2 FZD1 HEG1 XIRP2 TGFBR1 HAND1 PTCD2 MYL2 WNT5A TGFB1 TCAP ACTC1 PKP2 SHOX2 ANKRD1 TNNI3 MYL3 FZD2 TBX20 PROX1 RBPJ EDNRA MYH7 ADARB1 ZFPM2 TNNC1 BMPR1A SMAD7 COL11A1 NRG1 TNNT2 NKX2-5 MYBPC3 FOXC1 TNNI1 HEY2
1.0415e-05	35	52	2.0405	GO:0014068 positive regulation of phosphatidylinositol 3-kinase signaling	PTPN6 FN1 NKX3-1 F2RL1 CBL F2R WNT16 SEMA3E PRR5 FGR PPARD CSF3 JAK2 NEDD4 UNC5B IGF1 SEMA4D MYOC EGF SELP HGF PIK3AP1 FGF2 NCF1 IL18 HCLS1 AGT ANGPT1 HCST PDGFB PRR5L DCN FLT1 CD28 HAX1
1.15423e-05	193	436	1.34197	GO:0055080 cation homeostasis	DMXL2 LOC106781824 C5AR1 EDN3 SLC39A10 SLC39A14 PTGER3 ATP6V0A4 CA2 SLC39A4 TRPV6 LOC100630858 TMPRSS3 BOK PLCG2 GLRX3 PTPN6 PDPK1 SCNN1A CCR1 TASL F2RL1 ATP2B4 XCR1 SLC30A1 C3AR1 F2RL3 F2R CORIN ABL2 PACS2 AFG3L2 MCU STEAP3 HRH4 RYR2 PTPRC SV2A GRIN2C TRPM1 ATP2A2 ATP1B2 CLIC2 ATP2B1 CCL28 WNT5A PTH1R HCRTR1 CFTR MCUR1 ADCY5 TMC8 LRRK2 CLN5 CNNM4 KCNMA1 OPRL1 RMDN3 CYBA SLC4A3 SLC8B1 ALPL CYB561…
1.15511e-05	127	267	1.442	GO:0042326 negative regulation of phosphorylation	LDLRAD4 SPRY1 PMEPA1 PKIB DBNDD2 PTPN6 TRIB3 PDPK1 LATS1 SOCS3 HEG1 ADIPOQ IRS2 SOCS4 DDIT4 CDKN2C BDKRB2 INPP5J SH2B3 LRP6 PTPRC PIP4K2A PKIG PPM1E SPRED1 GSKIP OCLN DNAJC3 PTPRH TNFAIP3 TRAF3IP1 SH3GL2 DUSP1 DNAJC10 SEMA4D PYCARD LRRK2 DUSP10 RUBCN HGF KLHL31 EPHB2 RGS2 DTNBP1 RTRAF PRKAG2 LYN CHMP6 ENPP1 PBK CEP85 SMAD6 PPP4R3B CADM4 SRCIN1 PRKCZ NUPR1 ABL1 COX11 PTPN13 PTPRO AGT STAP1 SMCR8 D…
1.27172e-05	724	1901	1.15459	GO:0033036 macromolecule localization	TIMM50 WDFY4 WIPI1 BACE2 PACS2 TTC21A INSIG2 UNC93B1 MIPEP LAMP3 GRIP1 TANGO2 PARD3B LOC100630401 ARL5C TMSB4X TRAM2 FAM91A1 BICD1 MRAP PAM16 SLCO1B3 ARRDC1 GDAP1 LOC100072302 ZDHHC2 HEATR5B OXA1L STARD4 POMC ZFAND2A GCK ABCA9 AKAP4 DLG4 TAX1BP3 SIDT1 SLCO2A1 LOC100064692 TRIM6 MPC2 WRN SMPD3 DENND4C SLC2A1 IKBKE PALS1 LRP2 GABARAPL2 KIF5B NIN TRAF3IP2 PTN SNX27 PDPK1 NEDD4L LATS1 PTGES ASTN2 TNF…
1.32401e-05	145	313	1.40442	GO:0009611 response to wounding	F13B PLCG2 PTPN6 FN1 FOXC2 TNF P2RY1 F2RL1 CD9 F2RL3 F2R RTN4RL1 THBD CLDN4 PRKCA F5 ADRA2B SH2B3 PLAU GRIN2C CLDN3 FERMT3 ADTRP PPARD FGG PAPSS2 YAP1 ENPP4 WNT5A THBS1 SRF JAK2 ACVRL1 WNT7A SYK P2RX1 KLKB1 VIL1 IGF1 FGB CD44 RAB27A F2RL2 CELSR1 F12 SOX2 CARMIL2 SELP PTK7 CD40LG NDNF ABHD2 PRDX2 CRK EPHB2 B4GALT1 DTNBP1 TREML1 PTPRF ANXA2 ANO6 LYN CHMP6 ALOX5 FKBP10 SERPIND1 CADM4 SMOC2 FGF10 SDC…
1.33572e-05	78	148	1.59774	GO:0042098 T cell proliferation	CD86 CD28 KITLG PTPN6 GPNMB DNAJA3 CARD11 PTPRC EPHB6 MAPK8IP1 VTCN1 JAK2 RASAL3 SYK DOCK2 IGF1 RASGRP1 PPP3CA PYCARD SASH3 HHLA2 ZAP70 CD6 CD40LG BTNL2 PRDX2 DLG1 TGFB1 DOCK8 IL12B MSN MALT1 AIF1 CBLB SLAMF1 FOXJ1 NCKAP1L CD3E GPAM IL27 ABL1 IL18 TGFBR2 HAVCR2 SLC7A1 ANXA1 SLC11A1 ITCH IL6 BAX CD55 CCDC88B TMEM131L IL2RA TWSG1 TNFSF13B TYK2 AGER RC3H1 PELI1 IL12RB1 RC3H2 CASP3 IL23A RAC2 SHH PRK…
1.38873e-05	178	398	1.35584	GO:0006873 cellular ion homeostasis	DMXL2 LOC106781824 C5AR1 EDN3 SLC39A10 SLC39A14 PTGER3 ATP6V0A4 CA2 SLC39A4 TRPV6 LOC100630858 TMPRSS3 BOK PLCG2 PTPN6 PDPK1 SCNN1A CCR1 TASL F2RL1 ATP2B4 XCR1 SLC30A1 C3AR1 F2RL3 F2R ABL2 PACS2 AFG3L2 MCU HRH4 RYR2 PTPRC KCNE3 SV2A GRIN2C TRPM1 ATP2A2 ATP1B2 CLIC2 ATP2B1 CCL28 WNT5A PTH1R HCRTR1 CFTR MCUR1 ADCY5 LRRK2 CLN5 KCNMA1 OPRL1 RMDN3 CYBA SLC4A3 SLC8B1 CYB561 HEXB SLC30A3 TGFB1 TRPV4 ATP…
1.40076e-05	567	1459	1.17815	GO:0071702 organic substance transport	TIMM50 SLC19A1 BACE2 SLC35F3 SLC28A1 UNC93B1 MIPEP GRIP1 TANGO2 LOC100630401 ARL5C FLVCR2 SYT6 FAM91A1 OLFML1 PAM16 SLCO1B3 ARRDC1 GDAP1 SLC38A9 LOC100072302 ZDHHC2 OXA1L STARD4 CA2 POMC AZIN1 SYT7 ZFAND2A SLC22A5 GCK ABCA9 AZIN2 SLC25A10 SIDT1 SLCO2A1 LOC100064692 SLC22A11 MPC2 SMPD3 SLC5A1 SLC2A1 SLC2A2 LRP2 TRAF3IP2 TRIB3 SNX27 HTR1B SLC6A1 SLC35C1 SLC16A9 PTGES ABCC3 TNF TERT AIFM1 NKX3-1 STX…
1.42576e-05	25	33	2.29667	GO:1902622 regulation of neutrophil migration	MYD88 C3AR1 CCR7 C5AR1 MCU C5AR2 MPP1 RIPOR2 C1QBP DAPK2 CCL19 NCKAP1L LBP IL1R1 FUT7 DPP4 CD99L2 MOSPD2 CAMK1D THBS4 IL23A SLIT2 RAC2 BST1 FUT4
1.49693e-05	184	414	1.34738	GO:0001501 skeletal system development	SRC SOX5 COL13A1 ACVR2A SMPD3 HOXA2 HOXA5 PTPN6 HOXA6 NPPC FOXC2 TMEM119 TCF15 HOXB3 WNT2B TGFBR1 GPR68 TIFAB HAND1 HOXA7 RDH10 INSIG2 SH2B3 PTPRC ADAMTS7 CREB3L2 TRIP11 PIP4K2A FGR SLC39A14 PAPSS2 COL5A2 PRRX1 ECM1 EYA1 RFLNB WNT5A PTH1R FOXP1 IFT140 SRF WNT7A EP300 IFT80 HAND2 DSCAML1 IGF1 SEMA4D TRIM45 CD44 WASF2 BBS2 LRRC17 EFEMP1 MYOC SOX6 CHSY1 THRA NPR2 TAPT1 HEXA ALPL DLG1 WNT9B HEXB TNN …
1.56606e-05	248	583	1.2896	GO:0045597 positive regulation of cell differentiation	SOX5 TIAM1 ACVR2A KITLG WDFY2 DCT LRP2 HOXA5 PTCH2 NIN PTN FN1 DNAI3 TP73 TMEM119 SUCO TNF SOCS3 CCR1 TCF15 ADIPOQ RUNX1 EVI2B TGFBR1 GPR68 ATP11C GJA1 NEDD9 SYAP1 IL15RA ADRA2B BIN1 PTPRC LRP8 ILK GDPD2 OVOL2 TENM4 BEND6 NPNT ALX1 YAP1 CSF3 DUOXA1 STAT1 CD4 SRF ACVRL1 SOX17 HIF1AN MAP3K13 OBSL1 CASS4 SYK CSF2 RBM24 PTPRD MYB IGF1 RASGRP1 SEMA4D PPP3CA LPL ZNF365 SASH3 OCSTAMP RIPK1 DUSP10 MYOC K…
1.58916e-05	203	464	1.32633	GO:0051129 negative regulation of cellular component organization	SEMA6C LDLRAD4 BCL11A TMSB4X RHPN2 ARHGAP28 PMEPA1 LAMTOR1 BOK WAS ZWINT MDM1 DNAI3 TNF TRIM54 VBP1 FAT3 ADIPOQ MID1IP1 PLEKHH2 RTN4RL1 DCP2 RNF41 GFI1 INPP5J FEZ1 ANTXR1 SPOCK1 TMOD1 ADTRP HASPIN POT1 YAP1 NDC80 WNT5A LRRTM1 RIOK3 CLIP3 ACVRL1 PINK1 EP300 SSH3 RIN3 ROCK2 TRAF3IP1 DDX3X IFRD1 VIL1 TMC8 USP44 PPP3CA FEZ2 ZNF365 WASF2 LRRK2 MET RUBCN MYOC ERCC4 CARMIL2 KIF24 HGF CGNL1 ANKRD13B MAK …
1.69822e-05	67	123	1.65136	GO:0034764 positive regulation of transmembrane transport	METRN ATPSCKMT AZIN1 AKAP9 AZIN2 PLCG2 PDPK1 TERT ADIPOQ AMIGO1 IRS2 F2RL3 F2R ADRB2 RYR2 IRS1 ATP1B2 AKT2 ACTN2 CLIP3 OCLN CFTR GPC3 KCNIP2 IGF1 LRRC38 FGF21 PDZK1 EPHB2 NR4A3 CXCL11 ANO6 CXCL10 COA8 PRKCI FXYD1 OPN3 ABL1 RNASEL EHD3 OSBPL8 SLC1A2 SRI C1QTNF12 BAX JPH2 APPL1 MS4A1 LRRC26 CEMIP ARL6IP1 EDNRA CASQ1 ATP1B3 AKAP6 STAC CTSS STIM1 TRPC6 KCNH2 RNF207 KCNQ1 WNK3 HSPA2 CRACR2A COX17
1.72309e-05	60	107	1.69996	GO:0051896 regulation of protein kinase B signaling	RICTOR LRP2 CAVIN3 RET TNF MFHAS1 TGFBR1 MYORG RNF41 PIK3CD SH2B3 BANK1 CSF3 THBS1 CASS4 EGFR NOX4 BAG4 MYOC RCN3 EGF DLG1 C1QBP NTRK2 SRC CCL19 IGFBP5 SLC9A3R1 STK11 FGF2 PLEKHA1 PIK3CA IL18 F10 HCLS1 MUL1 OSBPL8 C1QTNF12 ANGPT1 MEIS3 PHLPP1 SESN3 ARRB2 PIK3CG CAV3 NRG1 MSTN STOX1 PKHD1 CD28 C1QTNF1 HPSE PIK3CB TCF7L2 GATA3 SFRP5 HAX1 CHI3L1 FAM110C TGFB1
1.79117e-05	109	224	1.4752	GO:0050878 regulation of body fluid levels	F13B PTPN6 TRAF3IP2 SCNN1A P2RY1 HEG1 F2RL1 CD9 F2RL3 F2R AQP4 THBD TIFAB CLDN4 PRKCA F5 ADRA2B SH2B3 PLAU FERMT3 ADTRP FGG PAPSS2 AQP5 ENPP4 THBS1 SRF JAK2 CFTR SYK VAMP8 P2RX1 KLKB1 PPP3CA FGB CHRM3 MET RAB27A F2RL2 P2RY2 F12 SELP CYBA CD40LG PRDX2 EPHB2 TRPV4 DTNBP1 TREML1 ANXA2 ANO6 LYN WFS1 CREB1 SERPIND1 AQP7 FGF10 ELOVL1 SLC4A5 SCNN1B CD36 IL18 F10 KCNN4 HIF1A PTPRO NR1H3 VDR GRHL1 IL6 PRO…
1.79362e-05	146	317	1.39626	GO:0001667 ameboidal-type cell migration	SEMA6C TNS1 LGALS8 PRKX KITLG PDPK1 FN1 FOXC2 RET TNF ATP2B4 IRS2 NANOS1 TGFBR1 ARF6 GJA1 ADAM9 PRKCA PIK3CD ILK SH3BP1 OVOL2 BMPER SP100 ADTRP PPARD CCBE1 NF1 ALX1 SEMA4A SPRED1 WNT5A THBS1 FOXP1 SRF ACVRL1 SOX17 ANGPT4 WNT7A DAAM2 HAND2 CDH2 FER ROCK2 VIL1 LGMN WASF2 DUSP10 MET BAG4 ITGA4 EGF MEOX2 ETS1 YTHDF3 TGFB1 C1QBP FAP SMURF2 KIT SRC EVL GDF2 MAPRE2 MMP9 ITGB7 ARHGDIB SPARC SMOC2 FGF10 S…
1.83971e-05	127	269	1.43128	GO:0001655 urogenital system development	OSR2 SIX2 PRKX LRP2 TRAF3IP2 ADAMTS16 HS2ST1 FOXC2 RET NKX3-1 ADIPOQ GCNT3 WNT2B TGFBR1 GCNT4 TBC1D32 RDH10 TBX18 RRM2B PTCD2 CYP7B1 ILK BMPER NPNT EYA1 YAP1 WNT5A STAT1 PRDM1 SOX17 EPHB3 TRAF3IP1 GPC3 PPP3CA LRRK2 PLAG1 PTK7 COL4A4 SALL1 DLG1 WNT9B EPHB2 TGFB1 LGR5 FMN1 SMAD9 ITGA8 ACE C1GALT1 MMP9 LGR4 WFS1 LZTS2 DACT2 HOXB7 SMAD6 SPRY1 FGF10 FOXJ1 ALDH1A2 STK11 FGF2 EAF2 ACTA2 NOTCH2 IRX1 PTPR…
1.84358e-05	100	202	1.50079	GO:0051271 negative regulation of cellular component movement	SRGAP3 MBNL3 NDRG4 WAS DNAI3 TNF ATP2B4 ADIPOQ MMP28 MITF HOXA7 GJA1 NEDD9 C5AR2 RNF41 PIN1 BIN1 CLDN3 ATP1B2 LDLRAD4 SP100 ADTRP NF1 ADAM15 SPRED1 CCL28 THBS1 ACVRL1 ANGPT4 SINHCAF RIN3 DUSP1 DUSP10 MEOX2 CHRD ABHD2 CRK DUSP3 EVL PTPRU GDF2 MIF AIF1 ARHGDIB SLC9A3R1 FGF2 CORO1B OSBPL8 WASL PODN STAP1 KANK1 STAT3 SEMA6D SULF1 SFRP2 KLRK1 DPP4 TP53INP1 ROBO1 NGFR MMRN2 ADORA1 FBLN1 IGFBP3 SVBP TRI…
1.85423e-05	37	57	1.96788	GO:1901879 regulation of protein depolymerization	CFL2 TRIM54 F2RL1 MID1IP1 PLEKHH2 TMOD1 SH3BP1 ACTN2 VIL1 CARMIL2 SPTB SPTBN5 TMOD2 ARHGEF2 CRACD EPS8 PIK3CA CAPG LMOD2 CAPZA1 CKAP2 SPEF1 TPX2 GSN PLEK HDGFL3 TMOD3 LMOD1 MAP6D1 SCIN SPTBN2 TWF1 TTBK2 MTPN CARMIL1 ADD2 ATXN7
1.9042e-05	170	379	1.35982	GO:1902532 negative regulation of intracellular signal transduction	SPRED1 ARHGAP25 SRC SPRY1 NLRP3 PDE2A RTKN2 PTPN6 CAVIN3 HEG1 SESN2 FOXO1 F2RL1 ATP2B4 ADIPOQ ERBIN DDIT4 DUSP4 RASA1 BDKRB2 ARHGAP42 PSCA RRM2B RNF152 NR1D1 PIN1 TAOK3 SH2B3 PTPRC MAPK8IP1 TRIM59 SH3BP1 BANK1 RNF125 FKTN NF1 TSPAN6 THBS1 RIOK3 STAT1 PINK1 RASAL3 SH3BP4 FIGNL1 TNFAIP3 ENDOG DDX3X DUSP1 CIT PYCARD CD44 LRRK2 RIPK1 DUSP10 MET MYOC GPS2 RASA2 MGRN1 CGNL1 KLHL31 RIPOR2 DLG1 EPHB2 C1Q…
1.91758e-05	55	96	1.73686	GO:0006937 regulation of muscle contraction	SCN5A KBTBD13 ADRB2 ARHGAP42 SCN4A RYR2 ADRA2B BIN1 DSC2 CTNNA3 ATP2B1 NPNT SRF P2RX1 CHRM3 TNNI3K PDE4B DLG1 ADRA1B RGS2 TMEM38A ATP2A1 PKP2 DSG2 SPX EHD3 RANGRF TNNT1 ADRA1A SRI DMPK DOCK4 TACR1 TNNI3 MYL3 SCN10A HCN4 CACNA1C CASQ1 AKAP9 TNNC1 SMAD7 CAV3 CASQ2 TNNT2 GJA5 ANXA6 SLC8A3 SPHK1 TNNT3 ANK2 ATP1A2 KCNQ1 MYOCD PLN
2.01034e-05	97	195	1.50803	GO:0110053 regulation of actin filament organization	TMSB4X WASF2 RHPN2 ARHGAP28 CDC42EP5 WAS RICTOR CFL2 DNAI3 LATS1 F2RL1 PLEKHH2 TGFBR1 ARHGEF10L RASA1 ARF6 CCDC88A BIN1 ASAP3 TMOD1 SH3BP1 PPM1E CSF3 ACTN2 DAAM2 SSH3 ARPC5L FER ROCK2 VIL1 PYCARD MLST8 MET BAG4 MYOC CARMIL2 CGNL1 DLG1 SPTB CYFIP2 FMN1 EVL ARPC4 SPTBN5 TMOD2 MAGEL2 ARHGAP6 CRACD TWF2 NCKAP1L CORO1B EPS8 CYRIA ABL1 PIK3CA TGFB3 CAPG LMOD2 HCLS1 WASL KANK1 CCN2 CAPZA1 SYNPO GSN PTK2…
2.05815e-05	33	49	2.04169	GO:0044458 motile cilium assembly	SPATA6 DNAH1 DNAAF3 CFAP157 IQCG CFAP69 CFAP54 BBS2 IFT57 INTU SPEF2 ZMYND10 DRC7 TTLL1 DNAAF1 CCDC40 FOXJ1 MCIDAS TTC12 CFAP58 CFAP65 CFAP206 CFAP44 MNS1 CFAP43 CCDC39 KLC3 AKAP4 SPAG17 ARMC2 PLA2G3 UBE2B CFAP221
2.05815e-05	33	49	2.04169	GO:0055008 cardiac muscle tissue morphogenesis	LRP2 FOXC2 HEG1 XIRP2 TGFBR1 HAND1 PTCD2 MYL2 WNT5A TGFB1 TCAP ACTC1 PKP2 ANKRD1 TNNI3 MYL3 TBX20 PROX1 RBPJ EDNRA MYH7 ZFPM2 TNNC1 BMPR1A SMAD7 COL11A1 NRG1 TNNT2 NKX2-5 MYBPC3 FOXC1 TNNI1 HEY2
2.11915e-05	54	94	1.74156	GO:0031333 negative regulation of protein-containing complex assembly	LDLRAD4 TMSB4X PMEPA1 TMOD1 RIOK3 CLIP3 EP300 SSH3 TRAF3IP1 DDX3X VIL1 TMC8 CARMIL2 SPTB SRC CRYAB SPTBN5 TMOD2 SMAD6 LCMT1 CRACD TWF2 PRKCZ EPS8 CAPG LMOD2 TREM2 VDAC2 NLRC3 KANK1 CAPZA1 DKK1 TBX20 GSN SORL1 MKKS IMPACT FHOD3 TMOD3 LMOD1 SLIT2 SCIN PRKCD SIRT2 CPTP SPTBN2 TWF1 MTPN CARMIL1 PRRT2 ADD2 KIF14 GSK3B TUBB4A
2.13554e-05	148	323	1.38909	GO:0043410 positive regulation of MAPK cascade	PIK3R6 CRKL EDAR NEK10 CCL4 LOC100063059 NDRG4 KITLG PLCG2 CAVIN3 CSF1R RET NAIP TNF CCR1 FZD10 MYD88 F2RL1 MFHAS1 F2R RAP1B TGFBR1 ADRB2 C5AR1 C5AR2 GPR55 ADAM9 TAOK3 WNT16 ADRA2B PTPRC FZD5 DSTYK MAPK8IP1 BMPER PJA2 BANK1 FGG NPNT GPR37 WNT5A THBS1 HIPK2 HCRTR1 CD4 MAP3K13 SYK HAND2 CDH2 SHC2 EGFR NOX4 IGF1 RASGRP1 PYCARD FGB CD44 LRRK2 RIPK1 TPD52L1 SOX2 CSPG4 FGF21 EGF TGFA HGF ERN1 PRDX2 TRA…
2.2203e-05	160	354	1.37022	GO:0051345 positive regulation of hydrolase activity	RAPGEF5 RASGRF2 RALGAPB RGL3 ARHGAP25 NLRP3 TBC1D9 RAPGEFL1 USP6NL DIABLO RASGEF1B TBC1D1 RAP1GAP CCL4 SIPA1L3 EVI5L SIPA1L1 TAX1BP3 TIAM1 LOC100063059 WRN MTSS2 BOK PDPK1 LAPTM5 TNF AIFM1 NKX3-1 FZD10 ITGA6 F2RL1 F2R RGS1 RASA1 ABL2 NEDD9 ARHGAP42 GPR55 CLDN4 SLC39A10 PIN1 CRADD ANTXR1 ASAP3 PTPRC CLDN3 PSENEN SH3BP1 AKT2 CHN1 NF1 SELE NPNT NLRP1 WNT5A DOCK7 JAK2 PINK1 SYK ITK P2RX1 ROCK2 DDX3X …
2.23636e-05	22	28	2.38197	GO:0014910 regulation of smooth muscle cell migration	PLXNA1 NDRG4 ADIPOQ PLAU DOCK7 IGF1 ABHD2 NR4A3 AIF1 CORO1B VTN SEMA6D DOCK4 IGFBP3 PDGFB S100A11 SORL1 TRIB1 SERPINE1 BMPR1A SLIT2 MYOCD
2.2644e-05	142	308	1.39769	GO:0010563 negative regulation of phosphorus metabolic process	LDLRAD4 SPRY1 PMEPA1 PKIB DBNDD2 PTPN6 TRIB3 PDPK1 LATS1 TNF SOCS3 HEG1 ADIPOQ IRS2 MFHAS1 SOCS4 DDIT4 CDKN2C BDKRB2 INPP5J SH2B3 LRP6 PTPRC PIP4K2A PKIG PPM1E SPRED1 GSKIP OCLN DNAJC3 PTPRH TNFAIP3 ROCK2 TRAF3IP1 SH3GL2 DUSP1 DNAJC10 SEMA4D PYCARD LRRK2 DUSP10 BAG4 RUBCN PPP1R14D HGF KLHL31 EPHB2 RGS2 DTNBP1 RTRAF MASTL PRKAG2 LYN CHMP6 ENPP1 PBK CEP85 SMAD6 PPP4R3B CADM4 CDA SRCIN1 PRKCZ NCKAP1…
2.2644e-05	84	164	1.55277	GO:0002237 response to molecule of bacterial origin	CD86 LY96 PLCG2 TNF MYD88 TLR6 ERBIN F2R CCR7 C5AR1 NR1D1 ADAM9 GFI1 PRKCA FZD5 WNT5A ABCA1 FOXP1 JAK2 ACOD1 TNFAIP3 FER IRF5 PYCARD DUSP10 MRC1 PDE4B CD6 RPS6KA3 PRDX2 IL12B TICAM2 LYN CXCL10 MALT1 SMAD6 NUGGC LBP TNFRSF11A ABL1 CD36 IL18 HAVCR2 CXCL8 CDC73 IRF8 PLSCR3 NR1H3 LIAS SLC11A1 STAP1 IL6 CD55 LY86 ANKRD1 PRDX3 KLRK1 CD180 TLR2 TRIB1 SERPINE1 BMP6 TNFSF4 LTF PELI1 MAPKAPK2 SASH1 NOCT SI…
2.2644e-05	142	308	1.39769	GO:0045936 negative regulation of phosphate metabolic process	LDLRAD4 SPRY1 PMEPA1 PKIB DBNDD2 PTPN6 TRIB3 PDPK1 LATS1 TNF SOCS3 HEG1 ADIPOQ IRS2 MFHAS1 SOCS4 DDIT4 CDKN2C BDKRB2 INPP5J SH2B3 LRP6 PTPRC PIP4K2A PKIG PPM1E SPRED1 GSKIP OCLN DNAJC3 PTPRH TNFAIP3 ROCK2 TRAF3IP1 SH3GL2 DUSP1 DNAJC10 SEMA4D PYCARD LRRK2 DUSP10 BAG4 RUBCN PPP1R14D HGF KLHL31 EPHB2 RGS2 DTNBP1 RTRAF MASTL PRKAG2 LYN CHMP6 ENPP1 PBK CEP85 SMAD6 PPP4R3B CADM4 CDA SRCIN1 PRKCZ NCKAP1…
2.29898e-05	115	240	1.45264	GO:0002697 regulation of immune effector process	LOC100057176 CADM1 KLRK1 LOC100062789 CD1A4 CD1A1 IL18RAP WAS PLCG2 FGL2 PTPN6 PDPK1 TNF MYD88 F2RL1 LAG3 MAD2L2 PTPRC FZD5 CD226 FGR TLR7 DNASE1 STAT6 WNT5A SYK VAMP8 IL13 FER MYB EVPL RASGRP1 PYCARD SASH3 DUSP10 HK1 DDX21 CD160 CD40LG EPHB2 C1QBP NCR3 KIT UBE2J1 SERPINB9 RIF1 IL12B LYN AHR MALT1 PRKCZ SLAMF1 FOXJ1 NCKAP1L LBP CLNK FCN3 VAV1 IL27 TGFB3 CD36 IL18 HAVCR2 ANXA1 STAP1 IL1R1 HPX IL6 …
2.29898e-05	123	260	1.43418	GO:0050808 synapse organization	CACNB2 SDK1 DLG4 DGKB CNTN5 SLC6A1 NLGN4X TNF FZD1 FLRT3 L1CAM LRRN1 AMIGO1 DNAJA3 NEDD9 AFG3L2 C5AR1 SLITRK4 CDKL5 SEMA3E LRP8 ADAM10 ADGRB3 SEMA4A MDGA1 NTNG2 WNT5A LRRTM1 FLRT2 SRGN WNT7A SPARCL1 IL1RAPL2 CDH2 EPHB3 PTPRD SEMA4D LGMN ZNF365 WASF2 LRRK2 NECTIN1 CTNND2 PRRT1 ADGRF1 EPHB2 NTRK2 NFASC EFNA5 CHRDL1 LINGO4 ZDHHC12 PTPRF TMEM108 SNCG SLITRK6 NPAS4 EPHB1 SRGAP2 SRCIN1 NRCAM ABL1 TREM2…
2.29898e-05	115	240	1.45264	GO:0072001 renal system development	SIX2 PRKX LRP2 TRAF3IP2 ADAMTS16 HS2ST1 FOXC2 RET NKX3-1 ADIPOQ GCNT3 WNT2B TGFBR1 GCNT4 TBC1D32 RDH10 TBX18 RRM2B PTCD2 ILK BMPER NPNT EYA1 YAP1 WNT5A STAT1 PRDM1 SOX17 TRAF3IP1 GPC3 PPP3CA LRRK2 PTK7 COL4A4 SALL1 DLG1 WNT9B TGFB1 LGR5 FMN1 SMAD9 ITGA8 ACE C1GALT1 MMP9 LGR4 WFS1 LZTS2 DACT2 HOXB7 SMAD6 SPRY1 FGF10 FOXJ1 ALDH1A2 FGF2 ACTA2 NOTCH2 IRX1 PTPRO AGT IRX2 ITGA3 HNF1B ANKS6 SOX8 BAX ANG…
2.31383e-05	57	101	1.7109	GO:0098739 import across plasma membrane	SLC39A10 SLC39A14 SLC39A4 TRPV6 SLC5A1 SLC2A1 LRP2 SLC6A1 KCNJ3 SCNN1A SLC19A1 SLC30A1 IRS2 TSPO2 TRPM1 SLC5A6 ATP1B2 AKT2 THBS1 SLC7A5 SLC15A1 SLC3A2 SLC12A7 DLG1 LRRC8B SLC6A6 SLC12A2 SLC7A8 SCNN1B CD36 SLC7A1 SLC1A2 SLC27A1 SLC15A2 SLC43A2 MS4A1 HCN4 ARL6IP1 SLC1A3 ATP1B3 FOLR1 SLC7A3 SLC22A2 SLC6A20 SCNN1G SLC22A5 SLC2A5 SLC7A11 SLC9A3 KCNH2 ATP1A2 KCNQ1 KCNJ5 SLC39A8 SLC12A6 PRNP HCN2
2.34042e-05	178	401	1.3457	GO:0033993 response to lipid	INSIG2 SRC CD86 LY96 HNF4G GOT1 PLCG2 HOXA2 LATS1 RORC RET TNF NKX3-1 MYD88 ERBIN F2R DDIT4 TGFBR1 NRIP1 CCR7 FIBIN OVCA2 ABL2 NR1D1 ADAM9 GFI1 GPBAR1 PRKCA LRP6 CYP7B1 ADTRP TRIM68 NCOA2 ADAM15 YAP1 ACSBG1 WNT5A ABCA1 FOXP1 JAK2 CFTR EP300 ACOD1 NEDD4 SYK TNFAIP3 FER ROCK2 ADCY5 EGFR PDK3 LPL PYCARD DUSP10 LTK MRC1 DNAAF4 PDE4B PTK7 ESRRB CD6 RPS6KA3 ALPL PGR ABHD2 PRDX2 SETX EFNA5 HSD17B2 IL12B…
2.40848e-05	202	464	1.31979	GO:0030855 epithelial cell differentiation	SYNE4 KRT15 KRT80 KRT7 DEUP1 SIPA1L3 KRT85 PRKX HOXA5 PTCH2 PDPK1 EHF TP73 FOXC2 SULT1B1 LATS1 TNF FZD1 MYD88 HEG1 TCF15 F2RL1 ADIPOQ S1PR3 RAP1B HOXA7 RILPL2 RILPL1 ST14 ADAM9 CLCN2 WNT16 FZD5 IRF6 CLDN3 TMOD1 SH3BP1 OVOL2 PLK4 SPRED1 EXPH5 YAP1 MYCL WNT5A PRDM1 ACVRL1 SOX17 CDH3 CDH2 CDK1 ROCK2 VIL1 TAGLN2 PPP3CA MET MARVELD2 CAMSAP3 KLF5 SKIL RFX3 PTK7 THRA SALL1 OPHN1 PGR RIPOR2 WNT9B TGFB1 I…
2.45301e-05	104	213	1.48022	GO:0040013 negative regulation of locomotion	SEMA6C SRGAP3 MBNL3 NDRG4 WAS DNAI3 TNF ATP2B4 ADIPOQ MMP28 MITF HOXA7 GJA1 NEDD9 C5AR2 RNF41 PIN1 CLDN3 ATP1B2 LDLRAD4 SP100 ADTRP NF1 ADAM15 SPRED1 CCL28 WNT5A THBS1 ACVRL1 ANGPT4 SINHCAF RIN3 DUSP1 DUSP10 MEOX2 CHRD ABHD2 CRK DUSP3 EVL PTPRU GDF2 MIF AIF1 ARHGDIB SLC9A3R1 FGF2 CORO1B OSBPL8 WASL PODN STAP1 KANK1 STAT3 SEMA6D SULF1 SFRP2 KLRK1 DPP4 TP53INP1 ROBO1 NGFR MMRN2 ADORA1 FBLN1 IGFBP3 …
2.48742e-05	184	417	1.33769	GO:0043086 negative regulation of catalytic activity	SERPINB10 SPRY1 SPI2 RFFL LOC100052045 PKIB SERPINB5 LOC100057505 PALM CST7 DBNDD2 PTPN6 TRIB3 PDPK1 LATS1 NAIP TNF FZD10 P2RY13 HEG1 ATP2B4 ADIPOQ IRS2 SOCS4 CDKN2C MAD2L2 GFI1 BIN1 SH2B3 LRP6 PTPRC SPOCK1 PPP1R1A PHACTR3 PIP4K2A PKIG APCS PPM1E SLC39A14 ECM1 SPRED1 POT1 GSKIP THBS1 SH3BP4 PTPRH TNFAIP3 ROCK2 SERPINB1 DDX3X DUSP1 USP44 SEMA4D PYCARD CD44 LRRK2 DUSP10 BAG4 RUBCN NOSIP PPP1R14D HG…
2.4896e-05	660	1728	1.1579	GO:0051246 regulation of protein metabolic process	LDLRAD4 SERPINB10 OPHN1 CCDC13 BIRC3 PLCD4 SPRY1 SPI2 TGFB3 NLRP3 RFFL PPP6R1 AZIN1 PIK3R6 PMEPA1 CDKN2B LTBP2 CCNF LOC100052045 AKAP9 DIABLO NEK10 DNAJB2 PARG PKIB BTC AZIN2 SERPINB5 NTF3 PGF LOC100057505 HINT2 ACVR2A KITLG SMPD3 WDFY2 BOK RYBP CST7 PLCG2 MRE11 RICTOR DBNDD2 PTPN6 GABARAPL2 DDX6 TRIB3 PDPK1 GPNMB LAPTM5 FN1 CSF1R LATS1 TMEM119 RET NAIP TNF SOCS3 FZD1 AIFM1 VBP1 NDN NKX3-1 TRMT10…
2.49603e-05	150	329	1.38219	GO:0009117 nucleotide metabolic process	NPR1 RRM2B PAPSS2 AK7 METRN GUCY2D ATP5F1D AK5 ATPSCKMT AK4 PDE2A ENG ENO3 GCK MLYCD MPC2 GDA DLST HMGCS2 OXSM DLD NPPC SULT1B1 GPD1 PDHA1 ATP5MF ALDOA GAPDHS DDIT4 PDHB PGAM2 MCEE AK8 ADCY7 RRM2 PKM PANK1 UPP1 ATP5MC3 PDHX HMGCS1 SULT1C4 ATP5PO PPARGC1A EP300 NUDT7 ATP5PD ACLY DNAJC30 PFKFB2 ADCY5 PDK3 GNAI3 IGF1 LRRK2 HK1 NUDT18 ADSS2 DPYD PDE4B NPR2 SLC49A3 NME7 PRKAG2 NME6 ADCY4 ENPP1 ALDOC E…
2.52618e-05	52	90	1.75159	GO:2000027 regulation of animal organ morphogenesis	TNF FZD1 WNT2B WNT5A WNT7A GPC3 CELSR1 PTK7 HGF WNT9B TGFB1 ZNRF3 BTBD7 LGR4 HOXB7 SPRY1 FGF10 FGF2 ABL1 AGT NKD1 SOX8 SULF1 SFRP2 FZD2 CSF1 SIX2 NGFR DKK1 FZD3 CTHRC1 BMPR1A MSX1 CAV3 FGF1 RUNX2 ANKRD6 SFRP1 STOX1 PKHD1 SIX1 SHH SIX4 PAX9 GATA3 PLEKHA4 RSPO2 CD34 WNT3A SAPCD2 GATA5 GDNF
2.63763e-05	99	201	1.49318	GO:2000146 negative regulation of cell motility	SRGAP3 MBNL3 NDRG4 WAS DNAI3 TNF ATP2B4 ADIPOQ MMP28 MITF HOXA7 GJA1 NEDD9 C5AR2 RNF41 PIN1 CLDN3 ATP1B2 LDLRAD4 SP100 ADTRP NF1 ADAM15 SPRED1 CCL28 THBS1 ACVRL1 ANGPT4 SINHCAF RIN3 DUSP1 DUSP10 MEOX2 CHRD ABHD2 CRK DUSP3 EVL PTPRU GDF2 MIF AIF1 ARHGDIB SLC9A3R1 FGF2 CORO1B OSBPL8 WASL PODN STAP1 KANK1 STAT3 SEMA6D SULF1 SFRP2 KLRK1 DPP4 TP53INP1 ROBO1 NGFR MMRN2 ADORA1 FBLN1 IGFBP3 SVBP TRIB1 FR…
2.64237e-05	153	337	1.37637	GO:0006753 nucleoside phosphate metabolic process	NPR1 RRM2B PAPSS2 AK7 METRN GUCY2D ATP5F1D AK5 ATPSCKMT AK4 PDE2A ENG ENO3 GCK MLYCD ENTPD8 MPC2 GDA DLST HMGCS2 OXSM DLD NPPC SULT1B1 GPD1 PDHA1 ATP5MF ALDOA GAPDHS DDIT4 PDHB PGAM2 MCEE AK8 ADCY7 RRM2 PKM PANK1 UPP1 ATP5MC3 PDHX HMGCS1 SULT1C4 ATP5PO PPARGC1A EP300 NUDT7 ATP5PD ACLY DNAJC30 PFKFB2 ADCY5 PDK3 GNAI3 IGF1 LRRK2 HK1 NUDT18 ADSS2 DPYD PDE4B NPR2 SLC49A3 NME7 PRKAG2 NME6 ADCY4 ENPP1 …
2.85589e-05	123	261	1.42869	GO:1903706 regulation of hemopoiesis	GFI1 TMEM176A SLAMF8 ACVR2A KITLG FGL2 HOXA5 PTPN6 PTN TNF GPR171 CCR1 ADIPOQ LAG3 RUNX1 EVI2B GPR68 MITF ATP11C HOXA7 CARD11 NEDD9 GPR55 RNF41 HLA-DOA IL15RA PTPRC IKZF3 HSPA9 APCS CSF3 FOXP1 STAT1 PRDM1 CD4 SYK NFAM1 MYB RASGRP1 PPP3CA SASH3 OCSTAMP LRRC17 RIPK1 DUSP10 ETS1 ZAP70 PRDX2 TGFB1 IL1RL2 RCOR1 IL34 IL12B LYN CREB1 MALT1 TMEM178A FOS PRKCZ FOXJ1 NCKAP1L LOX CBFB BAD IL27 ABL1 IL18 NOT…
2.87383e-05	39	62	1.90698	GO:0033865 nucleoside bisphosphate metabolic process	PAPSS2 MLYCD MPC2 DLST HMGCS2 OXSM DLD SULT1B1 PDHA1 PDHB MCEE PANK1 PDHX HMGCS1 SULT1C4 NUDT7 ACLY PDK3 ENPP1 GPAM DGAT1 BAAT ACOT6 FAR2 ACAT1 PIPOX SULT1C3 THEM5 PANK3 HMGCR DLAT PDK2 SUCLG2 FITM2 ACSS1 OGDH DGAT2 LOC102148009 PANK4
2.87383e-05	39	62	1.90698	GO:0033875 ribonucleoside bisphosphate metabolic process	PAPSS2 MLYCD MPC2 DLST HMGCS2 OXSM DLD SULT1B1 PDHA1 PDHB MCEE PANK1 PDHX HMGCS1 SULT1C4 NUDT7 ACLY PDK3 ENPP1 GPAM DGAT1 BAAT ACOT6 FAR2 ACAT1 PIPOX SULT1C3 THEM5 PANK3 HMGCR DLAT PDK2 SUCLG2 FITM2 ACSS1 OGDH DGAT2 LOC102148009 PANK4
2.87383e-05	39	62	1.90698	GO:0034032 purine nucleoside bisphosphate metabolic process	PAPSS2 MLYCD MPC2 DLST HMGCS2 OXSM DLD SULT1B1 PDHA1 PDHB MCEE PANK1 PDHX HMGCS1 SULT1C4 NUDT7 ACLY PDK3 ENPP1 GPAM DGAT1 BAAT ACOT6 FAR2 ACAT1 PIPOX SULT1C3 THEM5 PANK3 HMGCR DLAT PDK2 SUCLG2 FITM2 ACSS1 OGDH DGAT2 LOC102148009 PANK4
3.00237e-05	19	23	2.50437	GO:1902624 positive regulation of neutrophil migration	C3AR1 CCR7 C5AR1 MCU RIPOR2 C1QBP DAPK2 CCL19 NCKAP1L LBP IL1R1 FUT7 CD99L2 MOSPD2 CAMK1D THBS4 IL23A RAC2 FUT4
3.00237e-05	19	23	2.50437	GO:1903115 regulation of actin filament-based movement	SCN5A RYR2 BIN1 DSC2 CTNNA3 PDE4B DLG1 PKP2 DSG2 RANGRF SRI HCN4 CACNA1C AKAP9 TNNC1 CAV3 GJA5 ANK2 PLN
3.18565e-05	81	158	1.55418	GO:0032409 regulation of transporter activity	SHISA9 METRN ATPSCKMT CACNB2 AKAP9 FGF12 KCTD7 SCN1B PLCG2 NEDD4L RASGRF2 ADIPOQ ADRB2 RRAD RYR2 KCNAB1 KCNE3 KMT2A ATP1B2 CLIC2 KCNRG PM20D1 ACTN2 CFTR NEDD4 NETO2 LRRC38 CHRM3 RIPK1 CTTNBP2NL PDE4B PRRT1 PDZK1 DLG1 EPHB2 AHCYL1 STOM MMP9 COA8 RASGRF1 GPR35 SLC9A3R1 TACO1 FXYD1 EHD3 RANGRF ACTB SRI JPH2 PARK7 MAPK8IP2 GPD1L GEM LRRC26 EDNRA CASQ1 DAPK1 ATP1B3 AKAP6 HRC CAV3 KLHL24 STAC CASQ2 ANO…
3.2255e-05	110	229	1.45623	GO:0051251 positive regulation of lymphocyte activation	LOC100067561 CD86 CD28 TRDC KITLG MYD88 CD80 IRS2 DNAJA3 CCR7 ATP11C CARD11 MAD2L2 ICOS SLC39A10 LGALS1 IL15RA PTPRC EPHB6 STAT6 VTCN1 CD4 JAK2 RASAL3 SYK MYB IGF1 RASGRP1 PPP3CA PYCARD SASH3 DUSP10 HHLA2 CD160 ZAP70 VAV3 CD6 CD40LG BTNL2 EPHB2 TGFB1 DOCK8 IL1RL2 CD5 RIF1 MIF IL12B CD320 MALT1 AIF1 PRKCZ FGF10 SLAMF1 NCKAP1L CD3E GPAM FCHO1 CBFB BAD ABL1 IL18 TGFBR2 HAVCR2 SLC7A1 ANXA1 IL6 IL2RG …
3.23413e-05	116	244	1.44125	GO:0043087 regulation of GTPase activity	RAPGEF5 RASGRF2 RALGAPB RGL3 ARHGAP25 ARHGAP12 TBC1D9 RAPGEFL1 USP6NL RASGEF1B TBC1D1 RAP1GAP CCL4 SIPA1L3 EVI5L SIPA1L1 TAX1BP3 TIAM1 LOC100063059 FGD1 MTSS2 RICTOR FZD10 ITGA6 DGKI F2RL1 F2R IQGAP2 RGS1 RASA1 NEDD9 ARHGAP42 ARHGAP27 PIN1 ASAP3 SH3BP1 AKT2 CHN1 NF1 WNT5A DOCK7 RASAL3 SH3BP4 EPHB3 RASGRP1 SEMA4D PYCARD LRRK2 MLST8 RP2 MET RASA2 ELMOD1 OCRL VAV3 CRK RIPOR2 GMIP RGS6 NTRK2 DOCK8 EF…
3.30369e-05	25	34	2.22912	GO:0017004 cytochrome complex assembly	UQCC1 OXA1L BCS1L C28H12orf73 UQCRFS1 COA6 COX20 TTC19 PET100 HCCS CYBA COA1 COA8 TACO1 TIMM21 UQCC3 LYRM7 COA3 COX10 COX16 MT-CO3 UQCC2 COX17 SURF1 COX14
3.38097e-05	36	56	1.94889	GO:0043367 CD4-positive alpha-beta T cell differentiation	LY9 TMEM98 SEMA4A STAT6 MYB SASH3 IL12B MALT1 PRKCZ NCKAP1L CBFB IL27 IL18 ANXA1 RORA BATF STAT3 IL6 IL2RG IRF4 FUT7 TBX21 LEF1 ENTPD7 SMAD7 RC3H1 RC3H2 IL23A TOX RARA GPR183 IL6R GATA3 TNFSF18 PLA2G2D
3.55082e-05	85	168	1.53385	GO:0097191 extrinsic apoptotic signaling pathway	BCL2A1 DEDD2 SRC RFFL BAX KITLG PDPK1 TNF TERT ITGA6 G0S2 TGFBR1 BAG3 RNF41 PTPRC SP100 FGG FAF1 EYA1 YAP1 THBS1 JAK2 TNFAIP3 CSF2 UNC5B DDX3X TMC8 IGF1 PYCARD FGB RIPK1 NGF SKIL PHIP HGF DELE1 PRDX2 PPP2R1B BLOC1S2 SGPP1 ICAM1 FGF10 PELI3 BAD HIPK1 AGT SORT1 FASLG BRCA1 SFRP2 PARK7 ZC3HC1 NDUFA13 STRADB TIMP3 MCL1 FGFR3 BIRC6 SERPINE1 DAPK1 PAK5 SMAD3 PAK2 IL7 SH3RF1 CFLAR SFRP1 DEPTOR ITM2C EYA…
3.57772e-05	80	156	1.55467	GO:0050851 antigen receptor-mediated signaling pathway	SLC39A10 BTNL2 BTNL9 MALT1 STAP1 CD28 LCK MOG LOC102149205 TRDC UBASH3A PLCG2 PTPN6 LPXN THEMIS CCR7 CARD11 PTPRC CD79A CD226 THEMIS2 FOXP1 SYK ITK NFAM1 SKAP1 GPS2 CD160 PDE4B ZAP70 VAV3 DUSP3 LYN CD8A PDE4D RFTN1 SLA2 CBLB NCKAP1L FCHO1 STK11 PLEKHA1 ABL1 GCSAML EIF2B3 KCNN4 BLNK KLHL6 BAX PRKCB CRKL STOML2 BLK EZR MS4A1 NFATC2 PVRIG DENND1B BTK RC3H1 TRAT1 LAT2 CD22 LCP2 RC3H2 PTPN22 TEC GATA3…
3.67852e-05	34	52	1.9822	GO:1905330 regulation of morphogenesis of an epithelium	TNF FKBPL WNT2B GJA1 PIK3CD WNT5A FOXP1 EGF HGF TGFB1 BTBD7 LGR4 CXCL10 HOXB7 FGF10 FGF2 ABL1 AGT NKD1 SOX8 SULF1 SIX2 MMRN2 CAV3 FGF1 SFRP1 STOX1 SIX1 SHH SIX4 ITGAX TBX2 GATA3 GDNF
3.75393e-05	27	38	2.15403	GO:0055010 ventricular cardiac muscle tissue morphogenesis	LRP2 FOXC2 HEG1 TGFBR1 HAND1 PTCD2 MYL2 TGFB1 PKP2 TNNI3 MYL3 PROX1 RBPJ EDNRA MYH7 ZFPM2 TNNC1 BMPR1A SMAD7 COL11A1 NRG1 TNNT2 NKX2-5 MYBPC3 FOXC1 TNNI1 HEY2
3.77119e-05	56	100	1.6977	GO:0030317 flagellated sperm motility	DNAH1 SLIRP CFAP157 ATP2B4 DNAH11 CCR6 RGL3 ENKUR IQCG SLC22A16 CFAP69 CFAP54 BBS2 ROPN1L SPEF2 ROPN1 TACR3 DRC7 TTLL1 ENO4 CCDC40 TEKT4 CATSPER3 TAC4 DNAH5 HOATZ DNAI1 NPHP4 TACR1 LZTFL1 TEKT2 TTC12 TTLL9 ASH1L CFAP58 CFAP65 CFAP206 INPP5B CFAP44 CATSPER2 MNS1 CFAP43 CCDC39 KLC3 TCTE1 TMF1 AKAP4 ARMC2 ATP1A4 PLA2G3 TEKT3 UBE2B DEFB1 CFAP221 DNAAF6
3.77119e-05	56	100	1.6977	GO:0097722 sperm motility	DNAH1 SLIRP CFAP157 ATP2B4 DNAH11 CCR6 RGL3 ENKUR IQCG SLC22A16 CFAP69 CFAP54 BBS2 ROPN1L SPEF2 ROPN1 TACR3 DRC7 TTLL1 ENO4 CCDC40 TEKT4 CATSPER3 TAC4 DNAH5 HOATZ DNAI1 NPHP4 TACR1 LZTFL1 TEKT2 TTC12 TTLL9 ASH1L CFAP58 CFAP65 CFAP206 INPP5B CFAP44 CATSPER2 MNS1 CFAP43 CCDC39 KLC3 TCTE1 TMF1 AKAP4 ARMC2 ATP1A4 PLA2G3 TEKT3 UBE2B DEFB1 CFAP221 DNAAF6
3.77508e-05	33	50	2.00086	GO:0002292 T cell differentiation involved in immune response	FGL2 LY9 TMEM98 CLEC4E SEMA4A STAT6 MYB IL12B MALT1 PRKCZ IL27 IL18 ANXA1 RORA BATF STAT3 IL6 IRF4 TBX21 LEF1 ENTPD7 SMAD7 EOMES RC3H1 RC3H2 IL23A RARA GPR183 IL6R GATA3 TNFSF18
3.82824e-05	89	178	1.5158	GO:0002429 immune response-activating cell surface receptor signaling pathway	C5AR1 SLC39A10 BTNL2 BTNL9 MALT1 STAP1 LOC100062789 CD28 LCK MOG LOC102149205 TRDC UBASH3A PLCG2 PTPN6 LPXN THEMIS C3AR1 CCR7 CARD11 PTPRC CD79A CD226 THEMIS2 FOXP1 SYK ITK NFAM1 SKAP1 GPS2 CLEC6A CD160 PDE4B ZAP70 VAV3 DUSP3 NCR3 LYN CD8A PDE4D RFTN1 SLA2 CBLB NCKAP1L FCHO1 STK11 PLEKHA1 ABL1 GCSAML EIF2B3 KCNN4 BLNK KLHL6 BAX KLRK1 PRKCB APPL1 CRKL STOML2 MYO1G BLK EZR MS4A1 NFATC2 PVRIG DENND1…
3.82824e-05	89	178	1.5158	GO:0002757 immune response-activating signal transduction	C5AR1 SLC39A10 BTNL2 BTNL9 MALT1 STAP1 LOC100062789 CD28 LCK MOG LOC102149205 TRDC UBASH3A PLCG2 PTPN6 LPXN THEMIS C3AR1 CCR7 CARD11 PTPRC CD79A CD226 THEMIS2 FOXP1 SYK ITK NFAM1 SKAP1 GPS2 CLEC6A CD160 PDE4B ZAP70 VAV3 DUSP3 NCR3 LYN CD8A PDE4D RFTN1 SLA2 CBLB NCKAP1L FCHO1 STK11 PLEKHA1 ABL1 GCSAML EIF2B3 KCNN4 BLNK KLHL6 BAX KLRK1 PRKCB APPL1 CRKL STOML2 MYO1G BLK EZR MS4A1 NFATC2 PVRIG DENND1…
3.87305e-05	42	69	1.84532	GO:0002690 positive regulation of leukocyte chemotaxis	PGF PTN CSF1R CCR2 CCR1 F2RL1 C3AR1 CCR7 NEDD9 C5AR1 MCU ADAM10 WNT5A LGMN RIPOR2 TRPV4 C1QBP IL34 DAPK2 ANO6 CXCL10 CCL19 AIF1 SLAMF1 NCKAP1L LBP TMEM102 TNFSF14 CSF1 MOSPD2 PTK2B CAMK1D THBS4 SERPINE1 MSTN IL23A RAC2 SPI1 CCL5 GPSM3 TNFSF18
3.9009e-05	30	44	2.067	GO:0002287 alpha-beta T cell activation involved in immune response	LY9 TMEM98 SEMA4A STAT6 MYB IL12B MALT1 PRKCZ IL27 IL18 ANXA1 RORA BATF STAT3 IL6 IRF4 TBX21 LEF1 ENTPD7 SMAD7 EOMES RC3H1 RC3H2 IL23A RARA GPR183 IL6R GATA3 TNFSF18
3.9009e-05	30	44	2.067	GO:0002293 alpha-beta T cell differentiation involved in immune response	LY9 TMEM98 SEMA4A STAT6 MYB IL12B MALT1 PRKCZ IL27 IL18 ANXA1 RORA BATF STAT3 IL6 IRF4 TBX21 LEF1 ENTPD7 SMAD7 EOMES RC3H1 RC3H2 IL23A RARA GPR183 IL6R GATA3 TNFSF18
3.9009e-05	29	42	2.09325	GO:0042093 T-helper cell differentiation	LY9 TMEM98 SEMA4A STAT6 MYB IL12B MALT1 PRKCZ IL27 IL18 ANXA1 RORA BATF STAT3 IL6 IRF4 TBX21 LEF1 ENTPD7 SMAD7 RC3H1 RC3H2 IL23A RARA GPR183 IL6R GATA3 TNFSF18
3.9009e-05	14	15	2.8295	GO:0042776 proton motive force-driven mitochondrial ATP synthesis	METRN ATPSCKMT ATP5MF ATP5PO ATP5PD DNAJC30 ATP5F1D STOML2 ATP5PB ATP5F1A ATP5F1B ATP5F1C ATP5F1E MT-ATP6
3.9009e-05	30	44	2.067	GO:0086001 cardiac muscle cell action potential	SCN1B SCN5A KCNA5 TBX18 RYR2 BIN1 KCNE3 DSC2 CTNNA3 DLG1 PKP2 DSG2 CACNB2 RANGRF SCN1A CACNA1D SCN10A GPD1L HCN4 CACNA1C AKAP9 CAV3 GJA5 SCN2B KCNH2 ANK2 RNF207 KCNQ1 KCNJ5
3.92114e-05	59	107	1.67163	GO:0030010 establishment of cell polarity	SYNE4 PARD3B SIPA1L3 RICTOR TRAF3IP2 BRSK1 TCF15 RAP1B ARF6 GJA1 PLEKHG3 SHTN1 SH3BP1 NDC80 WNT5A DOCK7 WNT7A DOCK2 CAMSAP3 PTK7 OPHN1 CRK RIPOR2 DOCK8 MSN ALPK2 PAM16 FAT1 CCL19 SPRY1 EPHB1 PRKCI FGF10 SLC9A3R1 FOXJ1 STK11 ABL1 SPAG5 AMOT FRMD4B KANK1 CENPA MYO9A CRKL MCPH1 SPDL1 GSN PTK2B RAB11FIP2 WDPCP FOXF1 MYH9 WEE1 MYO18A PKHD1 SHH KIF20B GATA3 SAPCD2
4.03787e-05	171	386	1.34302	GO:0030003 cellular cation homeostasis	DMXL2 LOC106781824 C5AR1 EDN3 SLC39A10 SLC39A14 PTGER3 ATP6V0A4 CA2 SLC39A4 TRPV6 LOC100630858 TMPRSS3 BOK PLCG2 PTPN6 PDPK1 SCNN1A CCR1 TASL F2RL1 ATP2B4 XCR1 SLC30A1 C3AR1 F2RL3 F2R ABL2 PACS2 AFG3L2 MCU HRH4 RYR2 PTPRC SV2A GRIN2C TRPM1 ATP2A2 ATP1B2 CLIC2 ATP2B1 CCL28 WNT5A PTH1R HCRTR1 CFTR MCUR1 ADCY5 LRRK2 CLN5 KCNMA1 OPRL1 RMDN3 CYBA SLC4A3 SLC8B1 CYB561 HEXB SLC30A3 TGFB1 TRPV4 ATP2A3 CX…
4.07301e-05	131	283	1.40332	GO:0019221 cytokine-mediated signaling pathway	IL15RA LOC100069576 IFNGR2 TNFRSF11A CCL4 LOC100063059 IL18RAP IKBKE TRAF3IP2 CSF1R LOC106781824 NAIP TNF CCR1 MYD88 F2RL1 ADIPOQ GREM2 CXCR4 CNTFR GFI1 SH2B3 PTPRC CARD14 EREG ILK IL20RA GALT ECM1 YAP1 STAT6 WNT5A STAT1 CD4 JAK2 SYK CSF2 FER IRF5 PYCARD IFNAR1 BBS2 NKIRAS1 RIPK1 GPS2 YTHDF3 KIT SRC CXCL11 IL34 PARP9 TICAM2 LYN CXCL10 CSF3R LEPR EGR1 GPR35 AIM2 PELI3 IRAK4 BAD CDIP1 HIPK1 IL18 TR…
4.42514e-05	83	164	1.53429	GO:0019932 second-messenger-mediated signaling	LOC106781824 CAP2 PDE2A RCAN3 PLCG2 PDPK1 TNF PTGDR2 ATP2B4 CXCR4 C1H10orf71 CCR6 MCU CCL20 RYR2 PTPRC THBS1 CD4 SYK PPP3CC EGFR IGF1 PPP3CA NFAT5 CHRM3 LRRK2 GPR143 SELP MGRN1 ZAP70 PPP1R9B NDNF TBC1D10C TMEM38A BHLHA15 FIS1 AHR CREB1 PDE4D SLA2 ADGRG6 CD36 TREM2 PPP1R9A PDE3A POMC ATF1 DMPK GLP1R TNNI3 MYOZ2 GPR62 PDE7A NMUR1 GUCY1A2 RCAN2 PTK2B NFATC2 TMEM100 EFHB CASQ1 NMUR2 PDE7B CDH13 TRAT1…
4.51612e-05	113	238	1.43937	GO:0032535 regulation of cellular component size	SEMA6C TMSB4X ARHGAP28 CDC42EP5 WAS RICTOR CFL2 FN1 LATS1 RET F2RL1 PLEKHH2 RASA1 ARF6 BIN1 TMOD1 SH3BP1 CSF3 WNT5A ACTN2 SRF MAP3K13 WNT7A DAAM2 SSH3 RIN3 ARPC5L FER SLC12A7 IFRD1 VIL1 SEMA4D PYCARD MLST8 BAG4 KCNMA1 CARMIL2 VAV3 DLG1 SPTB CYFIP2 EFNA5 FMN1 ANO6 ARPC4 MSN RAB22A SPTBN5 TMOD2 CREB1 CRACD TWF2 SLC9A3R1 PLS1 NCKAP1L CLCN3 RND2 VAV1 EPS8 CYRIA ABL1 PIK3CA CAPG LMOD2 HCLS1 KCNN4 RAB3…
4.60512e-05	186	426	1.32366	GO:0005975 carbohydrate metabolic process	ENO3 GYS1 GCK PFKFB1 GOT1 SMPD3 PMM1 NPL HS2ST1 TNF GPD1 KCNJ11 SESN2 FOXO1 NHLRC1 B3GALT1 ADIPOQ LOC100060483 ALDOA IRS2 GK GAPDHS DDIT4 MYORG EPM2AIP1 PGAM2 GYG2 PHKG1 FUCA2 NR1D1 PHLDA2 IDH2 PPP1R3F IRS1 PKM AKT2 GALT SPATA20 SLC39A14 NCOA2 PPARGC1A AOAH SLC45A3 EP300 PFKFB2 SLC3A2 OTOGL PGP PDK3 IGF1 HK1 AGL EGF PGM5 MPI CHIT1 PPP1R3B ST8SIA4 HEXA EDEM2 HEXB PASK PFKFB3 B4GALT1 SLC35B4 PRKAG2…
4.60935e-05	139	304	1.38616	GO:0030099 myeloid cell differentiation	SRC TNFRSF11A CEBPA PRKX ACVR2A KITLG HOXA5 PTPN6 CSF1R TNF GPR171 CCR1 F2RL1 ADIPOQ RUNX1 MFHAS1 EVI2B TET2 CCR7 GPR68 MITF HOXA7 NEDD9 TSPO2 GPR55 RNF41 SH2B3 HSPA9 PIP4K2A APCS CSF3 FOXP1 STAT1 CD4 SRF JAK2 EP300 PABPC4 KAT6A CSF2 GPC3 PPP3CA WASF2 OCSTAMP LRRC17 RIPK1 ETS1 TSPAN2 CDIN1 THRA TGFB1 ATP5IF1 KIT RCOR1 IL34 DHRS2 ANXA2 IL12B LYN HOXB7 CREB1 SNX10 TMEM178A FOS NCKAP1L EPAS1 LOX CBF…
4.77587e-05	21	27	2.35791	GO:0015986 proton motive force-driven ATP synthesis	METRN ATP5F1D ATPSCKMT ATP5MF ATP5MC3 ATP5PO ATP5PD DNAJC30 SLC49A3 STOML2 ATP5PF ATP5PB ATP5MC1 ATP5F1A ATP5F1B ATP5MC2 ATP5MG ATP5F1C ATP5F1E MT-ATP6 MT-ATP8
5.0647e-05	114	241	1.43404	GO:0002253 activation of immune response	C5AR1 SLC39A10 LOC100057176 BTNL2 BTNL9 MALT1 STAP1 LOC100062789 CD28 LCK MOG LOC102149205 TRDC UBASH3A PLCG2 PTPN6 LPXN THEMIS C3AR1 CCR7 CARD11 PTPRC CD79A CD226 MASP1 THEMIS2 LOC100059239 FOXP1 SYK ITK NFAM1 PYCARD SKAP1 GPS2 CLEC6A CD160 PDE4B ZAP70 VAV3 C1QBP DUSP3 NCR3 LYN CD8A PDE4D RFTN1 SLA2 CBLB NCKAP1L AIM2 LOC100056988 FCHO1 STK11 FCN3 PLEKHA1 ABL1 TOMM70 GCSAML EIF2B3 CASP6 KCNN4 BLN…
5.14878e-05	129	279	1.40171	GO:0050678 regulation of epithelial cell proliferation	PGF HOXA5 PTN PDPK1 TNF CCR3 NKX3-1 IRS2 TGFBR1 C5AR1 C5AR2 NR1D1 PRKCA PIK3CD IRF6 CYP7B1 OVOL2 PPARD NF1 ECM1 EYA1 YAP1 WNT5A THBS1 STAT1 ACVRL1 WNT7A IFT80 CDH3 TNFAIP3 EGFR GPC3 IGF1 DUSP10 ITGA4 WDR13 SOX2 EGF TGFA IFT57 PGR DLG1 ATP5IF1 INTU B4GALT1 GDF2 IL12B ALOX5 UHRF1 SPARC NRAS FGFR2 FGF10 ALDH1A2 STK11 FGF2 NUPR1 BAD EAF2 NOTCH2 CDC73 VDR STXBP4 STAT3 CDK6 BAX NR4A1 HSF4 LIMS2 SULF1 S…
5.24769e-05	644	1692	1.15387	GO:0031324 negative regulation of cellular metabolic process	LDLRAD4 SERPINB10 OPHN1 CCDC13 RCOR1 PLCD4 SPRY1 SPI2 RFFL N4BP2L2 MLIP PARPBP PEG3 PMEPA1 NR2F1 TENT5C CYB5R4 LOC100052045 SFMBT2 PKIB SCMH1 SERPINB5 ZCCHC17 DNMT3A LOC100057505 HINT2 ETV5 RYBP CST7 BACH1 IKBKE DBNDD2 HOXA2 PTPN6 GABARAPL2 DDX6 TRAF3IP2 TRIB3 PDPK1 SLIRP FOXC2 CAVIN3 LATS1 RORC NAIP TNF CBX4 SOCS3 FZD1 TERT NDN NKX3-1 CNOT6L MYD88 HEG1 SESN2 HOXB3 TIMELESS ATP2B4 ADIPOQ ZNF239 I…
5.3843e-05	170	385	1.33863	GO:0055086 nucleobase-containing small molecule metabolic process	NPR1 RRM2B PAPSS2 UHMK1 GFPT2 AK7 METRN GUCY2D ATP5F1D AK5 ATPSCKMT AK4 PDE2A ENG ENO3 PARG GCK MLYCD ENTPD8 MPC2 GDA DLST PMM1 HMGCS2 OXSM DLD NPPC SULT1B1 GPD1 PDHA1 ATP5MF ALDOA GAPDHS DDIT4 PDHB PGAM2 MCEE AK8 MACROD1 ADCY7 RRM2 PKM PANK1 UPP1 ATP5MC3 PDHX HMGCS1 ENPP4 SULT1C4 ATP5PO PPARGC1A EP300 NUDT7 ATP5PD ACLY DNAJC30 LOC100067842 PFKFB2 ADCY5 PDK3 GNAI3 IGF1 LRRK2 HK1 NUDT18 ADSS2 DPYD…
5.39824e-05	123	264	1.41245	GO:1902903 regulation of supramolecular fiber organization	TMSB4X WASF2 RHPN2 ARHGAP28 SLAIN1 CDC42EP5 WAS RICTOR CFL2 DNAI3 LATS1 TRIM54 VBP1 F2RL1 MID1IP1 PLEKHH2 TGFBR1 ARHGEF10L RASA1 ARF6 ANKRD23 CCDC88A BIN1 ASAP3 TMOD1 SH3BP1 PPM1E CSF3 ACTN2 CLIP3 DAAM2 SSH3 ARPC5L FER ROCK2 VIL1 PYCARD MLST8 MET BAG4 MYOC CAMSAP3 CARMIL2 CGNL1 DLG1 SPTB CYFIP2 FMN1 EVL CRYAB CAMSAP2 DAPK3 ARPC4 SPTBN5 TMOD2 MAGEL2 ARHGAP6 ARHGEF2 CRACD TWF2 NCKAP1L NIBAN3 CORO1B…
5.81631e-05	62	115	1.63443	GO:0051494 negative regulation of cytoskeleton organization	TMSB4X RHPN2 ARHGAP28 WAS MDM1 DNAI3 TRIM54 MID1IP1 PLEKHH2 TMOD1 CLIP3 SSH3 VIL1 WASF2 MET MYOC CARMIL2 CGNL1 SPTB SPTBN5 TMOD2 ARHGAP6 ARHGEF2 CRACD TWF2 CORO1B EPS8 PIK3CA CAPG LMOD2 KANK1 CAPZA1 CENATAC CKAP2 SPEF1 TPX2 GSN TMEM67 CCNF MKKS HDGFL3 PAK2 CAV3 FHOD3 TMOD3 LMOD1 SLIT2 MAP6D1 SCIN PRKCD SPTBN2 TWF1 TTBK2 MTPN CARMIL1 ADD2 CORO1A ATXN7 KAT2A TUBB4A GMFG ARHGEF18
6.31099e-05	42	70	1.81896	GO:0051897 positive regulation of protein kinase B signaling	LRP2 RET TNF MFHAS1 TGFBR1 MYORG PIK3CD CSF3 THBS1 CASS4 EGFR NOX4 BAG4 MYOC EGF C1QBP SRC CCL19 IGFBP5 FGF2 PIK3CA IL18 F10 HCLS1 OSBPL8 C1QTNF12 ANGPT1 MEIS3 ARRB2 PIK3CG NRG1 STOX1 CD28 C1QTNF1 HPSE PIK3CB TCF7L2 GATA3 HAX1 CHI3L1 FAM110C TGFB1
6.31099e-05	98	202	1.47078	GO:0061448 connective tissue development	SOX5 SMPD3 HOXA5 NPPC FOXC2 HOXB3 ZNF516 WNT2B TGFBR1 HAND1 ADAMTS7 CREB3L2 TRIP11 PPARD SLC39A14 PRRX1 ECM1 RFLNB WNT5A PTH1R SRF PPARGC1A WNT7A IFT80 HAND2 CD44 BBS2 EFEMP1 SOX6 CHSY1 THRA TGFB1 TRPV4 THBS3 RASAL2 KLF7 SMAD9 GDF2 RXFP1 EBF2 LOX FGF2 PIK3CA ACTA2 TGFBR2 SHOX2 HIF1A SOX8 CCN2 SULF1 RARB SFRP2 MATN3 FRZB CSF1 OSR2 SIX2 CSGALNACT1 AXIN2 HYAL3 TWSG1 PDGFB SMAD5 FGF9 SORL1 CTSK ITGB8…
6.41215e-05	75	146	1.55733	GO:0007163 establishment or maintenance of cell polarity	SYNE4 PARD3B SIPA1L3 RICTOR TRAF3IP2 BRSK1 TCF15 RAP1B CD3G ARF6 GJA1 PLEKHG3 SHTN1 ILK SH3BP1 LLGL2 NDC80 WNT5A PARVB DOCK7 WNT7A ACTR2 PARD6B LHX2 DOCK2 CAMSAP3 CARMIL2 PTK7 OPHN1 CRK RIPOR2 DOCK8 MSN ALPK2 PAM16 FAT1 CCL19 SPRY1 EPHB1 PRKCI FGF10 SLC9A3R1 FOXJ1 NCKAP1L STK11 ABL1 SPAG5 AMOT ACTB FRMD4B KANK1 CENPA MYO9A DLG3 CRKL EZR MCPH1 SPDL1 GSN PTK2B KIF2C RAB11FIP2 WDPCP FOXF1 MYH9 WEE1 …
6.41943e-05	67	127	1.59935	GO:0002285 lymphocyte activation involved in immune response	PLCG2 FGL2 F2RL1 LY9 MAD2L2 GAPT LGALS1 PTPRC TMEM98 UNG CLEC4E ITGAL SEMA4A STAT6 MYB RAB27A POU2AF1 CD40LG RIF1 IL12B MALT1 ICAM1 PRKCZ NCKAP1L IL27 ABL1 IL18 NOTCH2 HAVCR2 IRF8 ANXA1 SLC11A1 RORA BATF STAT3 IL6 IRF4 UNC13D CD180 TBX21 EXO1 ATAD5 PARP3 PTK2B LEF1 SANBR ENTPD7 SMAD7 EOMES RC3H1 ST3GAL1 RC3H2 IL23A CD244 APBB1IP CD28 LCP1 RARA GPR183 IL6R SPI1 GATA3 CORO1A TNFSF18 TGFB1
6.93362e-05	18	22	2.4804	GO:0086004 regulation of cardiac muscle cell contraction	SCN5A RYR2 BIN1 DSC2 CTNNA3 PDE4B DLG1 PKP2 DSG2 RANGRF SRI HCN4 CACNA1C AKAP9 CAV3 GJA5 ANK2 PLN
7.04107e-05	117	250	1.41879	GO:0052547 regulation of peptidase activity	SERPINB10 SPI2 NLRP3 RFFL LOC100052045 DIABLO SERPINB5 LOC100057505 BOK CST7 LAPTM5 NAIP TNF AIFM1 NKX3-1 F2R CLDN4 CRADD BIN1 ANTXR1 SPOCK1 CLDN3 PSENEN NLRP1 ECM1 THBS1 JAK2 SYK P2RX1 ROCK2 SERPINB1 DDX3X PYCARD LGMN CD44 RCN3 SOX2 MBP HGF RPS6KA3 DELE1 IFT57 CYFIP2 SRC ATP2A3 BIRC3 SERPINB9 CRYAB A2M LYN MMP9 FIS1 CAST MALT1 AIM2 NEK5 BAD MUL1 VTN RPS6KA1 STAT3 FASLG BAX NR4A1 ATP13A2 SFRP2 PT…
7.16436e-05	32	49	1.97982	GO:1901880 negative regulation of protein depolymerization	TRIM54 MID1IP1 PLEKHH2 TMOD1 VIL1 CARMIL2 SPTB SPTBN5 TMOD2 ARHGEF2 CRACD EPS8 PIK3CA CAPG LMOD2 CAPZA1 CKAP2 SPEF1 TPX2 GSN HDGFL3 TMOD3 LMOD1 MAP6D1 SCIN SPTBN2 TWF1 TTBK2 MTPN CARMIL1 ADD2 ATXN7
7.25992e-05	109	230	1.43672	GO:0001822 kidney development	SIX2 PRKX LRP2 TRAF3IP2 ADAMTS16 HS2ST1 FOXC2 RET NKX3-1 ADIPOQ GCNT3 WNT2B TGFBR1 GCNT4 TBC1D32 RDH10 RRM2B PTCD2 ILK BMPER NPNT EYA1 YAP1 WNT5A PRDM1 SOX17 TRAF3IP1 GPC3 PPP3CA LRRK2 PTK7 COL4A4 SALL1 DLG1 WNT9B TGFB1 FMN1 SMAD9 ITGA8 ACE C1GALT1 MMP9 LGR4 WFS1 LZTS2 DACT2 HOXB7 SMAD6 SPRY1 FGF10 FOXJ1 FGF2 ACTA2 NOTCH2 IRX1 PTPRO AGT IRX2 ITGA3 HNF1B ANKS6 SOX8 BAX ANGPT1 SULF1 DCHS2 RARB OVOL…
7.61182e-05	30	45	2.02107	GO:0050854 regulation of antigen receptor-mediated signaling pathway	SLC39A10 STAP1 UBASH3A PTPN6 LPXN CCR7 CARD11 PTPRC CD226 FOXP1 NFAM1 GPS2 CD160 BTNL2 DUSP3 LYN MALT1 SLA2 CBLB GCSAML KCNN4 PRKCB EZR PVRIG RC3H1 TRAT1 CD22 ELF1 PRNP SH2D1A
7.68526e-05	27	39	2.0988	GO:0030834 regulation of actin filament depolymerization	CFL2 F2RL1 PLEKHH2 TMOD1 SH3BP1 ACTN2 VIL1 CARMIL2 SPTB SPTBN5 TMOD2 CRACD EPS8 PIK3CA CAPG LMOD2 CAPZA1 GSN PLEK TMOD3 LMOD1 SCIN SPTBN2 TWF1 MTPN CARMIL1 ADD2
7.68526e-05	29	43	2.04457	GO:0002294 CD4-positive alpha-beta T cell differentiation involved in immune response	LY9 TMEM98 SEMA4A STAT6 MYB IL12B MALT1 PRKCZ IL27 IL18 ANXA1 RORA BATF STAT3 IL6 IRF4 TBX21 LEF1 ENTPD7 SMAD7 RC3H1 RC3H2 IL23A RARA GPR183 IL6R GATA3 TNFSF18
7.68526e-05	27	39	2.0988	GO:0055002 striated muscle cell development	TNNT1 NRAP TNNT2 ACTA1 CFL2 ANKRD23 TMOD1 MYLK3 ACTN2 SRF FLNC TCAP ACTC1 SDC1 MYPN KLHL41 MYOZ2 MYOM2 PDGFRA PROX1 CASQ1 MYH7 CAV3 FHOD3 SIX4 LDB3
7.68526e-05	29	43	2.04457	GO:0055117 regulation of cardiac muscle contraction	SCN5A RYR2 BIN1 DSC2 CTNNA3 TNNI3K PDE4B DLG1 ADRA1B RGS2 TMEM38A PKP2 DSG2 EHD3 RANGRF ADRA1A SRI TNNI3 SCN10A HCN4 CACNA1C AKAP9 SMAD7 CAV3 CASQ2 GJA5 ANK2 KCNQ1 PLN
7.85583e-05	94	193	1.47653	GO:0070372 regulation of ERK1 and ERK2 cascade	CRKL CCL4 LOC100063059 NDRG4 PTPN6 FN1 CAVIN3 CSF1R CCR1 F2RL1 ADIPOQ MFHAS1 F2R DUSP4 RAP1B PSCA C5AR1 C5AR2 GPR55 PIN1 PTPRC DSTYK BMPER FGG NPNT SPRED1 HCRTR1 CD4 SYK HAND2 EGFR NOX4 IGF1 RASGRP1 PYCARD FGB CD44 DUSP10 FGF21 DLG1 EPHB2 TRPV4 DUSP3 TBC1D10C SRC MIF LYN FAM83D CCL19 SPRY1 EPHB1 ICAM1 PRKCZ FGF10 SLAMF1 SLC9A3R1 TNFRSF11A FGF2 ABL1 CD36 DUSP26 NOTCH2 TREM2 HAVCR2 CCN2 ANGPT1 SCIM…
7.92329e-05	168	382	1.33327	GO:0050778 positive regulation of immune response	C5AR1 SLC39A10 LOC100057176 BTNL2 BTNL9 MALT1 CADM1 STAP1 KLRK1 LOC100062789 CD28 LCK MOG LOC102149205 TRDC UBASH3A CD1A4 CD1A1 IL18RAP PLCG2 IKBKE PTPN6 LPXN THEMIS TNF TASL F2RL1 LAG3 C3AR1 CCR7 CARD11 MAD2L2 PTPRC CD79A FZD5 EREG CD226 FGR MASP1 THEMIS2 LOC100059239 STAT6 WNT5A FOXP1 RIOK3 CD4 TLR8 ACOD1 SYK VAMP8 ITK IL13 NFAM1 MYB RASGRP1 PYCARD SASH3 SKAP1 GPS2 CLEC6A CD160 PDE4B ZAP70 VAV3…
8.0358e-05	1509	4203	1.08843	GO:0019538 protein metabolic process	PIGN MRPS5 NUAK1 PGAP4 WIPI1 LOC100059021 PRKCA MIPEP PPM1J ADAM10 LDLRAD4 SPPL2A LOC100065011 DAW1 SERPINB10 FAF1 HIPK2 GFPT2 UBXN11 CDK19 PIGA NMT2 RAD18 MRPS14 PARP8 METRN OPHN1 ST3GAL3 CCDC13 RCOR1 BIRC3 BSPRY PLCD4 ATPSCKMT SPRY1 HHAT EEF1G TRIM4 SPI2 HARS2 ZDHHC2 ART5 TGFB3 NLRP3 RFFL PPP6R1 KLHL15 FBXL20 MTIF3 AZIN1 PIK3R6 PMEPA1 CDKN2B LTBP2 TRIM44 CCNF LOC100052045 AKAP9 DIABLO TRIM2 MME…
8.09582e-05	134	294	1.38175	GO:0033674 positive regulation of kinase activity	EPHA5 RET EPHB6 PIK3R6 NEK10 BTC KITLG MRE11 PDPK1 CSF1R TNF FZD10 ATP2B4 ADIPOQ ADRB2 NEDD9 ADAM9 SYAP1 TAOK3 CCDC88A ADRA2B PTPRC LRP8 FZD5 DSTYK EREG FGR WNT5A THBS1 CD4 DIPK2A JAK2 MAP3K13 CLSPN CASS4 SYK DDX3X EGFR NOX4 IGF1 RASGRP1 LRRK2 CCNY TPD52L1 EGF TGFA VAV3 ERN1 UNC119 DLG1 TRAF4 KIT SRC IL34 PRKAG2 IL12B LYN ACE CACUL1 CCL19 COPS8 MALT1 FGD2 TOM1L1 SRCIN1 TNFRSF11A STK11 FGF2 BAD AB…
8.14437e-05	713	1894	1.14125	GO:0010605 negative regulation of macromolecule metabolic process	LDLRAD4 SERPINB10 OPHN1 CCDC13 RCOR1 PLCD4 SPRY1 SPI2 RFFL N4BP2L2 MLIP PARPBP PEG3 AZIN1 PMEPA1 NR2F1 TENT5C CYB5R4 LOC100052045 SFMBT2 PKIB AZIN2 SCMH1 SERPINB5 ZCCHC17 DNMT3A LOC100057505 HINT2 SMPD3 ETV5 RYBP CST7 BACH1 IKBKE DBNDD2 HOXA2 PTPN6 GABARAPL2 DDX6 TRAF3IP2 TRIB3 PDPK1 GPNMB FN1 SLIRP FOXC2 LATS1 RORC NAIP TNF CBX4 SOCS3 FZD1 TERT LSM7 VBP1 NDN CCR1 NKX3-1 CNOT6L MYD88 HEG1 SESN2 H…
8.14437e-05	1303	3600	1.09727	GO:0044267 cellular protein metabolic process	PIGN MRPS5 NUAK1 PGAP4 WIPI1 LOC100059021 PRKCA MIPEP PPM1J LDLRAD4 LOC100065011 DAW1 SERPINB10 FAF1 HIPK2 GFPT2 UBXN11 CDK19 PIGA NMT2 RAD18 MRPS14 PARP8 METRN OPHN1 ST3GAL3 CCDC13 RCOR1 BIRC3 BSPRY PLCD4 ATPSCKMT SPRY1 HHAT EEF1G TRIM4 SPI2 HARS2 ZDHHC2 ART5 TGFB3 NLRP3 RFFL PPP6R1 KLHL15 FBXL20 MTIF3 PIK3R6 PMEPA1 CDKN2B LTBP2 TRIM44 CCNF LOC100052045 AKAP9 DIABLO TRIM2 NEK10 ZFAND2A PELI1 PTA…
8.49136e-05	130	284	1.38771	GO:0072507 divalent inorganic cation homeostasis	LOC106781824 C5AR1 EDN3 SLC39A10 SLC39A14 PTGER3 SLC39A4 TRPV6 LOC100630858 BOK PLCG2 PTPN6 PDPK1 CCR1 F2RL1 ATP2B4 XCR1 SLC30A1 C3AR1 F2RL3 F2R ABL2 PACS2 AFG3L2 MCU HRH4 RYR2 PTPRC SV2A GRIN2C TRPM1 ATP2A2 CLIC2 ATP2B1 CCL28 WNT5A PTH1R HCRTR1 MCUR1 ADCY5 TMC8 CNNM4 OPRL1 RMDN3 CYBA SLC8B1 ALPL HEXB SLC30A3 TGFB1 TRPV4 ATP2A3 CXCL11 TMEM38A ATP2A1 LYN WFS1 FIS1 CXCL10 CCL19 SNX10 ERO1A TMEM178A…
8.55542e-05	75	147	1.54674	GO:0022898 regulation of transmembrane transporter activity	SHISA9 METRN ATPSCKMT CACNB2 AKAP9 FGF12 SCN1B PLCG2 NEDD4L RASGRF2 ADRB2 RRAD RYR2 KCNAB1 KCNE3 ATP1B2 CLIC2 KCNRG PM20D1 ACTN2 CFTR NEDD4 NETO2 LRRC38 CHRM3 RIPK1 PDE4B PRRT1 PDZK1 DLG1 EPHB2 AHCYL1 STOM MMP9 COA8 RASGRF1 GPR35 SLC9A3R1 TACO1 FXYD1 EHD3 RANGRF ACTB SRI JPH2 PARK7 MAPK8IP2 GPD1L GEM LRRC26 EDNRA CASQ1 DAPK1 ATP1B3 AKAP6 HRC CAV3 KLHL24 STAC CASQ2 ANO9 CTSS STIM1 SCN2B TRPC6 RNF2…
8.61734e-05	154	346	1.34933	GO:0043068 positive regulation of programmed cell death	DAPK3 BAX BOK RYBP HOXA5 STK17B LAPTM5 TNF NKX3-1 ITGA6 PHLDA1 BARD1 FOXO1 ADIPOQ RAPSN G0S2 DEDD2 AIFM2 TGFBR1 BNIP3L TP53BP2 SIK1 FANK1 STPG1 LGALS1 CRADD PIK3CD STK17A BIN1 PHLDA2 PTPRC IL20RA PLAGL2 FAF1 WNT5A THBS1 CLIP3 JAK2 SYK ENDOG DDX3X IRF5 PYCARD LRRK2 RIPK1 ITGA4 LTK TPD52L1 SKIL KCNMA1 PPID CD160 CD40LG C1QBP FAP PPP2R1B B4GALT1 PRF1 ANO6 SYCE3 IL12B LYN TOP2A MMP9 FIS1 SAP18 APBB1 …
8.65405e-05	128	279	1.39084	GO:0030098 lymphocyte differentiation	CD3E LCK SLAMF8 PLCG2 FGL2 PTPN6 TRAF3IP2 THEMIS LAG3 DNAJA3 POU2F2 CCR7 ATP11C CARD11 LY9 RNF41 HLA-DOA LGALS1 IL15RA PTPRC CD79A FZD5 IKZF3 TMEM98 TCF7 CLEC4E SEMA4A STAT6 PRDM1 CD4 SRF EP300 SYK ITK DOCK2 NFAM1 MYB RASGRP1 SASH3 DUSP10 GPS2 ZAP70 POU2AF1 CD40LG PRDX2 TGFB1 IL1RL2 KIT IL12B MALT1 LEPR PRKCZ EGR1 SLAMF1 FOXJ1 NCKAP1L PREX1 STK11 CBFB VAV1 BAD IL27 TNFSF8 ABL1 IL18 NOTCH2 TGFBR2 …
8.68393e-05	253	609	1.25943	GO:0040007 growth	SEMA6C WWC1 PLXNA1 WRN SMPD3 SERTAD1 HOXA5 PTCH2 NIN PTN FN1 NEDD4L TP73 NPPC FOXC2 NDN HEG1 SESN2 FLRT3 GHR CD9 NANOS1 TGFBR1 ADRB2 CDKN2C RDH10 DCUN1D5 RGL3 TKT AFG3L2 MAD2L2 PHLDA2 SOX15 DCLK1 GAS2 MYL2 ADAM10 TENM4 CPNE5 PPARD TEAD1 ADAM15 ECM1 YAP1 WNT5A DIPK2A SRF ACVRL1 SOX17 MAP3K13 WNT7A EP300 SH3BP4 LHX2 IFT80 GAMT SLC44A4 DDX3X IFRD1 EGFR VIL1 GPC3 TMC8 IGF1 SEMA4D LGMN SASH3 BBS2 DUSP…
8.90342e-05	152	341	1.35133	GO:0060627 regulation of vesicle-mediated transport	RAB27A SYT6 LOC100067561 OPHN1 BICD1 OLFML1 CACNA1G SYT7 ARFGAP1 NDRG4 PLCG2 STXBP5 PDPK1 SGIP1 TNF SYN1 DGKI F2RL1 ADIPOQ CBL RAP1B CPLX3 VPS28 IL15RA BIN1 SNAP91 PTPRC TULP1 ATP2A2 FGR AKT2 FGG SELE EXPH5 WNT5A DOC2B LRRTM1 ACTN2 CLIP3 CFTR WNT7A SYK VAMP8 RIN3 IL13 DOCK2 GPC3 PPP3CA PYCARD FGB LRRK2 RUBCN EGF CYBA STON2 ANKRD13B PIP4P2 SRC DTNBP1 ANXA2 SYT1 LYN MSN PACSIN1 RAB27B CSK SLAMF1 NC…
8.9823e-05	84	169	1.50683	GO:0001763 morphogenesis of a branching structure	COL13A1 PLXNA1 HOXA5 ADAMTS16 FOXC2 TNF SOCS3 FKBPL NKX3-1 TIMELESS WNT2B RDH10 ST14 SEMA3E FZD5 ILK NPNT EYA1 YAP1 WNT5A PRDM1 SRF MAP3K13 GPC3 LRRK2 MET CELSR1 EGF HGF PGR DLG1 WNT9B TGFB1 SRC GDF2 BTBD7 LGR4 HOXB7 GRHL2 SPRY1 GCM1 FGF10 FGF2 ABL1 TGFBR2 SHOX2 AGT VDR HNF1B SOX8 SULF1 SFRP2 ESRP2 CSF1 GNA13 SIX2 TBX20 DDR1 TP63 TCF21 PROX1 KRAS EDNRA LEF1 FOXF1 CAV3 FGF1 SFRP1 STK4 WT1 SLIT2 AR…
8.9823e-05	43	73	1.78574	GO:0001909 leukocyte mediated cytotoxicity	CADM1 KLRK1 LOC100062789 CD1A4 CD1A1 IL18RAP PTPN6 KIF5B MYD88 F2RL1 LAG3 LYST PTPRC CD226 DNASE1 RASGRP1 RAB27A CD160 NCR3 PRF1 SERPINB9 IL12B NCKAP1L PLEKHM2 VAV1 SCNN1B IL18 HAVCR2 TUSC2 STAP1 STXBP2 UNC13D PIK3R6 ARRB2 CD2 MR1 AGER CTSC IL23A ARG1 SPI1 CORO1A SH2D1A
8.9823e-05	72	140	1.55911	GO:0032412 regulation of ion transmembrane transporter activity	SHISA9 METRN ATPSCKMT CACNB2 AKAP9 FGF12 SCN1B PLCG2 NEDD4L RASGRF2 ADRB2 RRAD RYR2 KCNAB1 KCNE3 ATP1B2 CLIC2 KCNRG ACTN2 CFTR NEDD4 NETO2 LRRC38 CHRM3 RIPK1 PDE4B PRRT1 PDZK1 DLG1 EPHB2 AHCYL1 STOM MMP9 COA8 RASGRF1 GPR35 SLC9A3R1 TACO1 FXYD1 EHD3 RANGRF SRI JPH2 MAPK8IP2 GPD1L GEM LRRC26 EDNRA CASQ1 DAPK1 ATP1B3 AKAP6 HRC CAV3 KLHL24 STAC CASQ2 ANO9 CTSS STIM1 SCN2B TRPC6 RNF207 KCNQ1 FHL1 WNK3…
8.9823e-05	124	269	1.39747	GO:0060562 epithelial tube morphogenesis	PRKX LRP2 HOXA5 ADAMTS16 HS2ST1 FOXC2 RET TNF FZD1 FKBPL NKX3-1 TIMELESS WNT2B HAND1 RDH10 ST14 PIK3CD SEMA3E ILK OVOL2 NPNT EYA1 YAP1 WNT5A FOXP1 SRF ACVRL1 SOX17 LHX2 HAND2 GPC3 MET CELSR1 EGF PTK7 IFT57 PGR DLG1 WNT9B TGFB1 TCAP LGR5 SRC SOSTDC1 FMN1 GDF2 LGR4 LZTS2 CXCL10 HOXB7 DNAAF1 GRHL2 SPRY1 CCDC40 FGF10 ARL13B FGF2 ABL1 NOTCH2 TGFBR2 IRX1 HIF1A AGT IRX2 LIAS VDR HNF1B SOX8 PRKACA SFRP2 …
9.36179e-05	79	157	1.52546	GO:0061138 morphogenesis of a branching epithelium	PLXNA1 HOXA5 ADAMTS16 FOXC2 TNF SOCS3 FKBPL NKX3-1 TIMELESS WNT2B RDH10 ST14 SEMA3E FZD5 ILK NPNT EYA1 YAP1 WNT5A SRF GPC3 MET CELSR1 EGF HGF PGR DLG1 WNT9B TGFB1 SRC GDF2 BTBD7 LGR4 HOXB7 GRHL2 SPRY1 GCM1 FGF10 FGF2 ABL1 TGFBR2 AGT VDR HNF1B SOX8 SULF1 SFRP2 ESRP2 CSF1 GNA13 SIX2 TBX20 DDR1 TP63 TCF21 PROX1 KRAS EDNRA LEF1 FOXF1 CAV3 FGF1 SFRP1 STK4 WT1 SLIT2 AREG PKHD1 SIX1 SHH SIX4 SOX10 TBX2 …
9.3885e-05	47	82	1.73763	GO:2000377 regulation of reactive oxygen species metabolic process	PLCG2 TNF F2RL1 RNF41 STK17A THBS1 DUOXA1 PINK1 SYK PON3 PDK3 RIPK1 RAB27A CYBA PRDX2 VDAC1 ROMO1 ALOX5 CCN6 CLCN3 CD36 TGFBR2 TUSC2 HIF1A BRCA1 PARK7 ITGAM BNIP3 PDGFB FOXM1 TIGAR MPV17L BCO2 PIKFYVE CDKN1A HK2 PARL PRKCD SIRT2 MMP1 FOXO3 CRP SIRT5 PLIN5 ADGRB1 GADD45A TGFB1
9.3885e-05	47	82	1.73763	GO:0046632 alpha-beta T cell differentiation	LY9 TMEM98 SEMA4A STAT6 PRDM1 SYK ITK MYB SASH3 ZAP70 IL12B MALT1 PRKCZ NCKAP1L CBFB IL27 TNFSF8 ABL1 IL18 TGFBR2 ANXA1 RORA BATF STAT3 IL6 IL2RG IRF4 FUT7 TBX21 LEF1 ENTPD7 SMAD7 EOMES RC3H1 RC3H2 IL23A TOX SHH RARA GPR18 GPR183 IL6R GATA3 BCL11B TNFSF18 PLA2G2D
9.42414e-05	118	254	1.40838	GO:0010639 negative regulation of organelle organization	TMSB4X RHPN2 ARHGAP28 LAMTOR1 BOK WAS ZWINT MDM1 DNAI3 TRIM54 MID1IP1 PLEKHH2 DCP2 RNF41 FEZ1 TMOD1 HASPIN POT1 YAP1 NDC80 CLIP3 PINK1 SSH3 VIL1 USP44 FEZ2 WASF2 LRRK2 MET MYOC ERCC4 CARMIL2 KIF24 HGF CGNL1 MAK SPTB SRC TNKS2 NME6 SPTBN5 TOP2A TMOD2 PATL2 ARHGAP6 LCMT1 ARHGEF2 CRACD TWF2 TOM1L1 AURKB NUPR1 CORO1B EPS8 PIK3CA CAPG NAA10 LMOD2 KLHL22 MUL1 CCNB1 KANK1 SMCR8 ATRX WAPL CAPZA1 BUB1 CEN…
9.83438e-05	36	58	1.88168	GO:0043242 negative regulation of protein-containing complex disassembly	TNF TRIM54 MID1IP1 PLEKHH2 TMOD1 VIL1 RUBCN CARMIL2 SPTB SPTBN5 TMOD2 ARHGEF2 CRACD EPS8 PIK3CA CAPG LMOD2 CAPZA1 CKAP2 SPEF1 TPX2 GSN HDGFL3 CLEC16A TMOD3 LMOD1 MAP6D1 SCIN SPTBN2 TWF1 TTBK2 MTPN CARMIL1 ADD2 ATXN7 IRAK3
9.99774e-05	855	2304	1.12501	GO:0031325 positive regulation of cellular metabolic process	HNF4G EPHA5 RET LPIN2 FAM168A EPHB6 NCOA2 HIPK2 RUFY4 ZNF296 BIRC3 PLAC8A TGFB3 NLRP3 PIK3R6 NR2F1 AKAP9 DIABLO NEK10 PARM1 DNAJB2 BTC MEF2B MLYCD CRTC3 NTF3 PGF BCL11B TRIM6 SPAG8 PAOX WRN ACVR2A KITLG ETV5 WDFY2 BOK SERTAD1 WAS RYBP PLCG2 MRE11 BACH1 RICTOR DCAF6 HOXA2 HOXA5 TRIB3 PDPK1 GPNMB LAPTM5 EHF TP73 FOXC2 CSF1R LATS1 TMEM119 TNF FZD1 TERT AIFM1 NDN NKX3-1 TRMT10C GPD1 CNOT6L FZD10 ITGA…
0.000103921	20	26	2.332	GO:0090022 regulation of neutrophil chemotaxis	C3AR1 CCR7 C5AR1 MCU C5AR2 MPP1 RIPOR2 C1QBP DAPK2 CCL19 NCKAP1L LBP DPP4 MOSPD2 CAMK1D THBS4 IL23A SLIT2 RAC2 BST1
0.000110578	65	124	1.58915	GO:0042129 regulation of T cell proliferation	CD86 CD28 KITLG PTPN6 GPNMB DNAJA3 CARD11 PTPRC MAPK8IP1 VTCN1 JAK2 RASAL3 SYK IGF1 PPP3CA PYCARD SASH3 HHLA2 ZAP70 CD6 CD40LG BTNL2 DLG1 TGFB1 IL12B AIF1 CBLB SLAMF1 FOXJ1 NCKAP1L CD3E GPAM IL27 IL18 TGFBR2 HAVCR2 SLC7A1 ANXA1 ITCH IL6 CD55 CCDC88B TMEM131L IL2RA TWSG1 TNFSF13B TYK2 AGER RC3H1 PELI1 IL12RB1 CASP3 IL23A RAC2 SHH PRKCQ ARG1 VSIG4 PTPN22 CORO1A CEBPB PRNP TNFSF18 PLA2G2D SDC4
0.000111592	202	474	1.29195	GO:0032989 cellular component morphogenesis	EPHA5 SEMA6C EPHB6 UNC5D ROBO3 NRCAM TNNT1 ROBO1 NRAP TNNT2 NTF3 TIAM1 PLXNA1 SCN1B ACTA1 LRP2 HOXA2 CFL2 NIN PTN FN1 SLIRP NEDD4L EMB CSF1R RET BRSK1 NDN FLRT3 L1CAM CD9 MFF PLPPR4 NYAP2 ANKRD23 AFG3L2 SLITRK4 LRP8 DCLK1 SHTN1 UNC5A SNX2 TMOD1 TENM4 ADGRB3 CPNE5 CHN1 SEMA4A MYLK3 NTNG2 CDH11 WNT5A ACTN2 FLRT2 DOCK7 SRF MAP3K13 WNT7A OBSL1 GFRA3 LHX2 EPHB3 UNC5B PTPRD IFRD1 VIL1 FLNC SEMA4D PPP3C…
0.000111789	93	192	1.46843	GO:0030336 negative regulation of cell migration	SRGAP3 MBNL3 NDRG4 DNAI3 TNF ATP2B4 ADIPOQ MMP28 MITF HOXA7 GJA1 NEDD9 C5AR2 RNF41 CLDN3 ATP1B2 LDLRAD4 SP100 ADTRP NF1 ADAM15 SPRED1 CCL28 THBS1 ACVRL1 ANGPT4 SINHCAF RIN3 DUSP1 DUSP10 MEOX2 CHRD ABHD2 DUSP3 EVL PTPRU GDF2 MIF AIF1 ARHGDIB SLC9A3R1 FGF2 CORO1B OSBPL8 WASL PODN STAP1 KANK1 STAT3 SEMA6D SULF1 SFRP2 KLRK1 DPP4 TP53INP1 ROBO1 NGFR MMRN2 ADORA1 IGFBP3 SVBP TRIB1 SERPINE1 ADARB1 DCN B…
0.000112111	34	54	1.90879	GO:0061337 cardiac conduction	SCN1B SCN5A KCNA5 TBX18 RYR2 BIN1 KCNE3 DSC2 CTNNA3 TNNI3K SLC4A3 KCND3 PKP2 DSG2 CACNB2 EHD3 RANGRF AGT CACNA1D SRI SCN10A HCN4 CACNA1C HRC AKAP9 GJA5 SCN2B NKX2-5 KCNH2 ANK2 KCNQ1 KCNJ5 PLN
0.000112111	122	265	1.39568	GO:0072503 cellular divalent inorganic cation homeostasis	LOC106781824 C5AR1 EDN3 SLC39A10 SLC39A14 PTGER3 SLC39A4 TRPV6 LOC100630858 BOK PLCG2 PTPN6 PDPK1 CCR1 F2RL1 ATP2B4 XCR1 SLC30A1 C3AR1 F2RL3 F2R ABL2 PACS2 AFG3L2 MCU HRH4 RYR2 PTPRC SV2A GRIN2C TRPM1 ATP2A2 CLIC2 ATP2B1 CCL28 WNT5A PTH1R HCRTR1 MCUR1 ADCY5 OPRL1 RMDN3 CYBA SLC8B1 HEXB SLC30A3 TGFB1 TRPV4 ATP2A3 CXCL11 TMEM38A ATP2A1 LYN WFS1 FIS1 CXCL10 CCL19 ERO1A TMEM178A SLC30A7 GPR35 FGF2 AB…
0.000112611	97	202	1.45577	GO:0030217 T cell differentiation	CD3E LCK FGL2 TRAF3IP2 THEMIS LAG3 DNAJA3 CCR7 CARD11 LY9 HLA-DOA PTPRC FZD5 IKZF3 TMEM98 TCF7 CLEC4E SEMA4A STAT6 PRDM1 CD4 SRF SYK ITK DOCK2 MYB RASGRP1 SASH3 DUSP10 ZAP70 PRDX2 TGFB1 IL1RL2 KIT IL12B MALT1 LEPR PRKCZ EGR1 FOXJ1 NCKAP1L PREX1 STK11 CBFB VAV1 BAD IL27 TNFSF8 ABL1 IL18 TGFBR2 ANXA1 RORA BATF STAT3 IL6 IL2RG IRF4 FUT7 PIK3R6 TMEM131L TBX21 CD3D FANCD2 SLC46A2 MR1 LEF1 ENTPD7 SMAD7…
0.000112611	75	148	1.53629	GO:0050708 regulation of protein secretion	GCK MPC2 TNF KCNJ11 F2RL1 IRS2 APBB3 F2R GPR68 ARF6 SERGEF MCU NR1D1 ADAM9 IRS1 DNAJC1 ADTRP FGG EXPH5 DOC2B CFTR ADCY5 IGF1 FGB PPID RFX3 SLC8B1 WLS EFNA5 KLF7 IL12B ALOX5 OLFML1 MYOM1 BAD TGFB3 PFKM TREM2 KCNN4 HIF1A NR1H3 KCNB1 RAB11FIP1 SRI STXBP4 IL6 C1QTNF12 GOLPH3L ATP13A2 ANKRD1 NDUFAF2 CD200 BLK CD2AP EZR CDK16 ABCG1 ANO1 MYO18A RAP1GDS1 PLA2G6 HMGCR SFRP1 SLC16A1 RHBDF2 MTNR1B C1QTNF3 A…
0.000112611	105	222	1.43387	GO:0050727 regulation of inflammatory response	GGT1 PLCG2 RICTOR SMPDL3B PTGES GPR17 TNF SOCS3 MYD88 ADIPOQ MFHAS1 CCR7 NR1D1 LGALS1 TNFAIP8L2 DNASE1 NLRP1 IL22RA2 WNT5A FOXP1 DUOXA1 JAK2 VAMP8 TNFAIP3 IL13 IGF1 LPL PYCARD RIPK1 DUSP10 F12 GPS2 ETS1 HGF TRPV4 IL1RL2 NAPEPLD IL12B LYN ALOX5 PBK AKNA PIK3AP1 LBP TNFRSF11A NUPR1 IL18 TREM2 NLRC3 NR1H3 CD200R1 STAP1 RORA IL1R1 IL6 PTGIS C1QTNF12 OTULIN FUT7 IL17RA PTGS2 PARK7 TNC NLRP12 ADORA1 IL…
0.000112812	99	207	1.4499	GO:0060249 anatomical structure homeostasis	SRC TNFRSF11A CFL2 TMEM119 ALDOA NANOS1 BBS12 F2R ADRB2 BAG3 GPR55 SFTPD TULP1 IL20RA ATP2A2 RP1 KMT2A ATP1B2 YAP1 PTH1R SRF OCLN SYK CDH3 SH3GL2 NOX4 RPE65 SASH3 BBS2 NKIRAS1 RCN3 SPATA7 LIPA MBP TP53INP2 MAK HEXB TGFB1 ABCA3 ABCA4 SNX10 RAC3 ILDR1 CLCN3 EPAS1 LOX STK11 ILDR2 PFKM MTM1 HIF1A NAPSA CCN2 BAX ANGPT1 NPHP4 MTF1 CSF1 PTK2B CTSK DCSTAMP INPP5D KRAS MKKS CHRNA1 AKT3 PPARGC1B XIAP SNAPI…
0.00011327	1055	2884	1.10899	GO:0043412 macromolecule modification	PIGN NUAK1 PGAP4 WIPI1 PRKCA PPM1J LDLRAD4 LOC100065011 DAW1 HIPK2 GFPT2 CDK19 PIGA NMT2 RAD18 PARP8 METRN ST3GAL3 CCDC13 RCOR1 BIRC3 BSPRY ATPSCKMT SPRY1 HHAT TRIM4 ZDHHC2 ART5 TGFB3 RFFL PPP6R1 PIK3R6 PMEPA1 CDKN2B LTBP2 TRIM44 CCNF AKAP9 TRIM2 NEK10 PELI1 PTAR1 POMGNT1 PARG PKIB BTC USP28 NTF3 DNMT3A PGF CDC34 TRIM6 PRKX HINT2 ELOC DUSP13 ACVR2A KITLG SPEG SMPD3 WDFY2 RYBP DLST F13B PLCG2 MRE1…
0.000117555	77	153	1.52571	GO:0002064 epithelial cell development	SIPA1L3 HOXA5 PDPK1 FOXC2 TNF MYD88 HEG1 F2RL1 ADIPOQ S1PR3 RAP1B RILPL2 RILPL1 ST14 FZD5 CLDN3 TMOD1 EXPH5 YAP1 WNT5A PRDM1 CDH2 ROCK2 MET MARVELD2 KLF5 RFX3 PGR TGFB1 SRC B4GALT1 BHLHA15 MSN C1GALT1 FAT1 BFSP2 DACT2 GRHL2 ICAM1 FOXJ1 EPAS1 BAD SLC4A5 ACTA2 NOTCH2 HIF1A VEZF1 SOX8 CDK6 ATRX RARB FRZB FOSL2 EZR TP63 FASN TIGAR PROX1 ARID4A EDNRA BMP6 KDF1 ROBO4 CLDN5 PLCB1 SPDEF LAMB2 RAB25 RARA …
0.000131742	237	569	1.26272	GO:0051338 regulation of transferase activity	EPHA5 RET EPHB6 SPRY1 PIK3R6 CDKN2B CCNF NEK10 PARM1 PKIB BTC PIK3R3 KITLG MRE11 DBNDD2 PTPN6 TRIB3 PDPK1 CSF1R LATS1 TNF FZD10 HEG1 SESN2 NHLRC1 ATP2B4 ADIPOQ IRS2 SOCS4 ADRB2 CDKN2C EPM2AIP1 NEDD9 MAD2L2 C5AR1 ADAM9 PIN1 SYAP1 TAOK3 CCDC88A ADRA2B SH2B3 LRP6 PTPRC LRP8 PPP1R3F FZD5 DSTYK EREG PIP4K2A PKIG FGR PPM1E HMBOX1 SPRED1 POT1 CCNB3 GSKIP WNT5A THBS1 CD4 DIPK2A JAK2 MAP3K13 PTPRH CLSPN C…
0.000143381	29	44	1.9981	GO:0003229 ventricular cardiac muscle tissue development	LRP2 FOXC2 HEG1 TGFBR1 HAND1 PTCD2 MYL2 TGFB1 PKP2 DSG2 TNNI3 MYL3 PROX1 RBPJ EDNRA MYH7 ZFPM2 TNNC1 BMPR1A SMAD7 COL11A1 NRG1 TNNT2 NKX2-5 MYBPC3 PPP1R13L FOXC1 TNNI1 HEY2
0.000144466	118	256	1.39738	GO:0006979 response to oxidative stress	DIABLO WRN SMPD3 ETV5 FZD1 SESN2 ADIPOQ AIFM2 MSRB3 RRM2B ADAM9 WNT16 ATP2A2 NFE2L1 GPR37 GSKIP SLC25A24 GPX5 NDUFS2 PPARGC1A PINK1 TNFAIP3 FER EGFR PRDX4 NDUFS8 LRRK2 RIPK1 MET VKORC1L1 HGF PRDX2 SOD2 SETX SRC ETFDH ROMO1 CRYAB DHRS2 ALOX5 PRKAA2 MMP9 RNF112 COA8 AIF1 ERO1A TMEM161A NR4A2 FOS NCOA7 FUT8 EPAS1 LONP1 PLEKHA1 ABL1 G6PD NCF1 CD36 GLRX2 RBM11 HIF1A NDUFB4 LIAS NDUFA12 CHRNA4 IL6 ATP1…
0.000150695	26	38	2.07425	GO:0030239 myofibril assembly	TNNT1 NRAP TNNT2 ACTA1 CFL2 ANKRD23 TMOD1 MYLK3 ACTN2 SRF FLNC TCAP ACTC1 MYPN KLHL41 MYOZ2 MYOM2 PDGFRA PROX1 CASQ1 MYH7 CAV3 FHOD3 SIX4 LDB3
0.000150695	137	305	1.36174	GO:0051223 regulation of protein transport	GCK MPC2 TNF KCNJ11 BARD1 F2RL1 ADIPOQ GCC2 IRS2 APBB3 F2R MFF GPR68 ARF6 BAG3 SERGEF BNIP3L MCU NR1D1 ADAM9 VPS28 IRS1 SLC35D3 DNAJC1 PTPN14 PKIG AKT2 SP100 ADTRP FGG EXPH5 DOC2B CFTR PINK1 SH3TC2 ADCY5 IGF1 FGB LRRK2 BAG4 PPID RFX3 SLC8B1 EDEM2 TGFB1 ATP5IF1 WLS EFNA5 KLF7 SLC51B UBE2J1 IL12B STOM ALOX5 OLFML1 FIS1 B3GAT3 MYOM1 CSK BAD TGFB3 PFKM CD36 TREM2 HCLS1 KCNN4 HIF1A NR1H3 KCNB1 RAB11FI…
0.000150989	75	149	1.52597	GO:1903532 positive regulation of secretion by cell	RAB27A CACNA1G MPC2 STXBP5 PTGES NKX3-1 F2RL1 IRS2 APBB3 GPR68 ARF6 MCU ADAM9 FGR RASL10B FGG EXPH5 DOC2B CFTR PINK1 SYK VAMP8 IL13 IGF1 FGB PPID WLS DTNBP1 SYT1 RAB27B MYOM1 CREB1 ILDR1 TNFRSF11A SDC1 BAD TGFB3 SDCBP PFKM TREM2 KCNN4 HIF1A SRI C1QTNF12 GOLPH3L ATP13A2 SLC4A8 UNC13D ANKRD1 SPP1 ITGAM BLK CD2AP HYAL3 EZR ABCG1 STAM ANO1 CYP19A1 MYO18A PLA2G6 GCK C1QTNF3 RAB3A TMF1 STX1B C1QTNF1 IL…
0.00015743	62	118	1.59288	GO:0019722 calcium-mediated signaling	LOC106781824 RCAN3 PLCG2 PDPK1 TNF PTGDR2 ATP2B4 CXCR4 C1H10orf71 CCR6 MCU CCL20 RYR2 PTPRC CD4 SYK PPP3CC IGF1 PPP3CA NFAT5 CHRM3 LRRK2 GPR143 SELP ZAP70 PPP1R9B TBC1D10C TMEM38A BHLHA15 FIS1 SLA2 TREM2 PPP1R9A POMC DMPK TNNI3 MYOZ2 NMUR1 RCAN2 PTK2B NFATC2 TMEM100 EFHB CASQ1 CDH13 TRAT1 NRG1 LAT2 CASQ2 FHL2 PRKAA1 PDK2 BST1 HOMER2 SPHK1 ERBB3 ANK2 EDNRB GSK3B PRNP DEFB1 PLN
0.000162865	79	159	1.50627	GO:0051047 positive regulation of secretion	RAB27A CACNA1G MPC2 STXBP5 PTGES NKX3-1 F2RL1 IRS2 APBB3 GPR68 ARF6 MCU ADAM9 FGR RASL10B FGG EXPH5 DOC2B CFTR PINK1 SYK VAMP8 IL13 IGF1 PPP3CA FGB P2RY2 PPID CYBA WLS DTNBP1 SYT1 RAB27B MYOM1 CREB1 ILDR1 TNFRSF11A SDC1 BAD TGFB3 SDCBP PFKM TREM2 KCNN4 HIF1A SRI C1QTNF12 GOLPH3L ATP13A2 SLC4A8 UNC13D ANKRD1 SPP1 ITGAM BLK CD2AP HYAL3 EZR ABCG1 STAM ANO1 CYP19A1 MYO18A PLA2G6 GCK C1QTNF3 RAB3A TMF…
0.000162865	169	389	1.31707	GO:0055065 metal ion homeostasis	LOC106781824 C5AR1 EDN3 SLC39A10 SLC39A14 PTGER3 SLC39A4 TRPV6 LOC100630858 TMPRSS3 BOK PLCG2 GLRX3 PTPN6 PDPK1 SCNN1A CCR1 F2RL1 ATP2B4 XCR1 SLC30A1 C3AR1 F2RL3 F2R CORIN ABL2 PACS2 AFG3L2 MCU STEAP3 HRH4 RYR2 PTPRC SV2A GRIN2C TRPM1 ATP2A2 ATP1B2 CLIC2 ATP2B1 CCL28 WNT5A PTH1R HCRTR1 MCUR1 ADCY5 TMC8 CNNM4 KCNMA1 OPRL1 RMDN3 CYBA SLC8B1 ALPL CYB561 HEXB SLC30A3 TGFB1 TRPV4 ATP2A3 CXCL11 TMEM38A…
0.000164614	36	59	1.84979	GO:0042116 macrophage activation	PLCG2 TNF MFHAS1 C5AR1 NR1D1 PJA2 WNT5A THBS1 FOXP1 JAK2 SYK IL13 LBP TREM2 HAVCR2 NR1H3 SLC11A1 STAP1 RORA CD200 LDLR AGER MYO18A CTSC SPHK1 MMP1 VSIG4 WNK4 JUN SUCNR1 CRTC3 PLA2G3 CEBPA Hamp TLR1
0.000170476	74	147	1.52611	GO:0002703 regulation of leukocyte mediated immunity	LOC100057176 CADM1 KLRK1 LOC100062789 CD1A4 CD1A1 IL18RAP WAS PLCG2 PTPN6 PDPK1 TNF F2RL1 LAG3 MAD2L2 PTPRC FZD5 CD226 FGR DNASE1 STAT6 SYK VAMP8 IL13 RASGRP1 SASH3 DDX21 CD160 NCR3 KIT SERPINB9 RIF1 IL12B LYN AHR MALT1 PRKCZ SLAMF1 FOXJ1 NCKAP1L CLNK VAV1 IL18 HAVCR2 STAP1 IL1R1 HPX CD55 FUT7 UNC13D PIK3R6 ITGAM TBX21 ATAD5 ARRB2 PARP3 MR1 FOXF1 DENND1B CD84 SMAD7 AGER IL23A RAC2 CD28 PRAM1 ARG1…
0.000171609	83	169	1.48889	GO:0002699 positive regulation of immune effector process	CADM1 KLRK1 LOC100062789 CD1A4 CD1A1 IL18RAP PLCG2 PTPN6 PDPK1 TNF MYD88 F2RL1 LAG3 MAD2L2 PTPRC FZD5 CD226 FGR TLR7 STAT6 WNT5A SYK VAMP8 IL13 FER MYB RASGRP1 PYCARD SASH3 HK1 DDX21 CD160 EPHB2 NCR3 KIT RIF1 IL12B LYN MALT1 PRKCZ SLAMF1 LBP CLNK FCN3 VAV1 CD36 IL18 ANXA1 STAP1 IL1R1 HPX IL6 IL5 CD55 UNC13D ITGAM COLEC11 PHB GPI TBX21 COLEC10 ATAD5 MR1 FOXF1 DENND1B CD84 MYO18A MAPKAPK2 IL23A CD2…
0.000173304	109	234	1.41216	GO:0007265 Ras protein signal transduction	PLEKHG7 RAPGEF5 RASGRF2 ERBIN RGL3 SPRY1 RAPGEFL1 RASGEF1B MBNL3 TAX1BP3 ARHGDIG CDC42EP5 ARFGAP1 KITLG WAS EPS8L1 KBTBD6 DGKI HEG1 F2RL1 CBL F2R RAP1B RASA1 ARF6 ARHGAP42 GPR55 ABCA1 RASAL3 AKAP13 ROCK2 IGF1 RASGRP1 WASF2 NKIRAS1 MET MYOC CELSR1 RASA2 MYO9B EPS8L2 OPHN1 RIPOR2 EPHB2 TNFAIP1 MAPRE2 AIF1 ARHGDIB NRAS CADM4 RASGRF1 FGF10 RASA3 EPS8 ABL1 SDCBP RANGRF NOTCH2 RIT1 ITGA3 ABRA KANK1 MFN…
0.000174761	149	337	1.34038	GO:0043065 positive regulation of apoptotic process	DAPK3 BAX BOK RYBP HOXA5 STK17B TNF NKX3-1 ITGA6 PHLDA1 BARD1 FOXO1 ADIPOQ RAPSN G0S2 DEDD2 AIFM2 TGFBR1 BNIP3L TP53BP2 SIK1 FANK1 STPG1 LGALS1 CRADD PIK3CD STK17A BIN1 PHLDA2 PTPRC IL20RA PLAGL2 FAF1 WNT5A THBS1 CLIP3 JAK2 ENDOG DDX3X IRF5 PYCARD RIPK1 ITGA4 LTK TPD52L1 SKIL KCNMA1 PPID CD160 CD40LG C1QBP FAP PPP2R1B B4GALT1 ANO6 SYCE3 IL12B LYN TOP2A MMP9 FIS1 SAP18 APBB1 TNFRSF8 PRKCI SLC9A3R1…
0.000178215	604	1594	1.14874	GO:0008104 protein localization	TIMM50 WDFY4 WIPI1 BACE2 PACS2 TTC21A INSIG2 UNC93B1 MIPEP LAMP3 GRIP1 TANGO2 PARD3B ARL5C TMSB4X TRAM2 FAM91A1 BICD1 MRAP PAM16 ARRDC1 GDAP1 ZDHHC2 HEATR5B OXA1L ZFAND2A GCK AKAP4 DLG4 TAX1BP3 LOC100064692 TRIM6 MPC2 WRN DENND4C PALS1 LRP2 GABARAPL2 KIF5B NIN TRAF3IP2 PTN SNX27 PDPK1 NEDD4L LATS1 ASTN2 TNF TERT AIFM1 FAM83H NKX3-1 STX19 KCNJ11 HEG1 SESN2 BARD1 TRAM1L1 SEC24A CHCHD4 NHLRC1 KIFAP3…
0.000179289	89	184	1.46637	GO:0051258 protein polymerization	TPPP3 TMSB4X ARHGAP28 SLAIN1 CDC42EP5 WAS RICTOR NIN LATS1 MID1IP1 RASA1 ARF6 BIN1 TMOD1 FGG CSF3 CLIP3 DAAM2 SSH3 ARPC5L FER VIL1 PYCARD FGB MLST8 MET BAG4 CAMSAP3 CARMIL2 DLG1 SPTB CYFIP2 FMN1 CAMSAP2 ARPC4 PAM16 SPTBN5 TMOD2 AIF1 CRACD TWF2 NCKAP1L EPS8 CYRIA ABL1 CAPG RANGRF LMOD2 VDAC2 HCLS1 WASL CATIP KANK1 MIEF2 CAPZA1 ARL2 TPX2 GSN PTK2B ARPC5 MKKS CASQ1 PLEKHG2 HDGFL3 AKAP9 ARPC3 FHOD3 T…
0.000179561	550	1441	1.1571	GO:0051649 establishment of localization in cell	TIMM50 BICDL1 TTC21A RAB11FIP4 UNC93B1 MIPEP GRIP1 PARD3B ARL5C IFT140 MCTP1 RAB27A CCDC186 IFT57 FAM91A1 OPHN1 PAM16 PECR GDAP1 ZDHHC2 HEATR5B OXA1L STARD4 TRAPPC2L LOC100052045 ZFAND2A TRPV6 KLC3 LOC100064692 TTC30B MPC2 NDRG4 BOK WAS PLCG2 STXBP5 CLBA1 PTPN6 KIF5B TRAF3IP2 SNX27 PDPK1 ZWINT AIFM1 SYN1 BRSK1 STX19 DGKI P2RY1 BARD1 EPG5 TRAM1L1 SEC24A CHCHD4 RASSF9 OTOF F2RL1 ADIPOQ XCR1 GCC2 ER…
0.000180051	55	102	1.63469	GO:1901136 carbohydrate derivative catabolic process	PDE2A MLYCD GDA NPL GPD1 FUCA2 UPP1 ENPP4 LYVE1 AOAH NUDT7 CD44 PGLYRP2 NUDT18 DPYD PDE4B CHIT1 FBXO2 HEXA HDHD5 EDEM2 HEXB CELA1 ABHD10 PDE4D CDA GPC1 GUSB FGF2 UPB1 HYAL3 GPD1L EDEM3 CEMIP ALDH1A1 NT5C1A ACAT1 ENTPD7 GM2A NT5M MAN1A1 CEMIP2 LOC100064919 GNPDA1 NGLY1 PRKCD EDEM1 HPSE FITM2 FUCA1 IDS CST3 LOC100071074 TGFB1
0.00018183	71	140	1.53746	GO:0050866 negative regulation of cell activation	CD86 FGL2 PTPN6 GPNMB LAG3 CD9 NR1D1 MILR1 SH2B3 TNFAIP8L2 FGR BANK1 VTCN1 TNFAIP3 FER PRDX2 DLG1 TGFB1 DUSP3 TBC1D10C PAG1 LYN CBLB FOXJ1 NCKAP1L CLNK ILDR2 CBFB HAVCR2 NR1H3 ANXA1 TIGIT ITCH CD200 TMEM131L IL2RA TBX21 PDGFRA TWSG1 PDGFB PARP3 RASSF5 INPP5D LDLR FOXF1 CD84 SMAD7 BTK ATM RC3H1 SFRP1 LAX1 PELI1 RC3H2 CASP3 RHBDD3 SHH PRKCD C1QTNF1 ARG1 VSIG4 MERTK PTPN22 SPI1 CEBPB PRNP ADORA2A TN…
0.000187144	602	1589	1.14854	GO:0032268 regulation of cellular protein metabolic process	LDLRAD4 SERPINB10 OPHN1 CCDC13 BIRC3 PLCD4 SPRY1 SPI2 TGFB3 NLRP3 RFFL PPP6R1 PIK3R6 PMEPA1 CDKN2B CCNF LOC100052045 AKAP9 DIABLO NEK10 DNAJB2 PARG PKIB BTC SERPINB5 NTF3 PGF LOC100057505 HINT2 ACVR2A KITLG SMPD3 WDFY2 BOK RYBP CST7 PLCG2 MRE11 RICTOR DBNDD2 PTPN6 GABARAPL2 DDX6 TRIB3 PDPK1 GPNMB LAPTM5 FN1 CSF1R LATS1 TMEM119 RET NAIP TNF SOCS3 FZD1 AIFM1 NDN NKX3-1 TRMT10C CNOT6L FZD10 HEG1 SES…
0.000193008	119	260	1.38754	GO:0045860 positive regulation of protein kinase activity	PIK3R6 NEK10 BTC KITLG PDPK1 CSF1R TNF FZD10 ATP2B4 ADIPOQ ADRB2 NEDD9 ADAM9 SYAP1 TAOK3 CCDC88A ADRA2B PTPRC LRP8 FZD5 EREG WNT5A THBS1 CD4 DIPK2A JAK2 MAP3K13 CLSPN CASS4 SYK DDX3X EGFR NOX4 IGF1 RASGRP1 LRRK2 CCNY TPD52L1 EGF TGFA ERN1 UNC119 DLG1 TRAF4 KIT SRC IL34 PRKAG2 IL12B ACE CACUL1 CCL19 COPS8 MALT1 FGD2 TOM1L1 SRCIN1 TNFRSF11A STK11 FGF2 ABL1 NCF1 IL18 TGFBR2 CAB39 OSBPL8 AGT SLC11A1 …
0.000198274	51	93	1.66249	GO:0002224 toll-like receptor signaling pathway	UNC93B1 TLR7 LY96 TLR2 PLCG2 PDPK1 SMPDL3B MYD88 TLR6 LOC102148267 TASL EPG5 F2RL1 MFHAS1 LOC100069988 NR1D1 GFI1 LOC100072493 PJA2 TLR8 TNFAIP3 DDX3X GPS2 CYBA RPS6KA3 TICAM2 LYN LGR4 PIK3AP1 RFTN1 LBP CD36 HAVCR2 NR1H3 IRF4 CD180 APPL1 ARRB2 COLEC12 RAB11FIP2 TLR10 LTF PELI1 MAPKAPK2 OTUD4 PTPN22 NFKBIL1 IRAK3 TLR5 TLR1
0.000198836	1719	4840	1.07672	GO:0019222 regulation of metabolic process	HNF4G EPHA5 RET LOC106781339 ERBIN APBB3 MITF LPIN2 FAM168A GFI1 PTCD2 EPHB6 TLR7 LDLRAD4 BCL11A TCF7 SP100 PLAGL2 NCOA2 SERPINB10 HIPK2 LOC102148684 SAP30 ZNF644 PHIP EGR2 ESRRB METRN RUFY4 TOX2 BTNL2 OPHN1 ZNF296 BTNL9 ZNF217 CCDC13 RCOR1 BIRC3 PLCD4 RBFOX1 BRD9 ZNF471 ATPSCKMT HOXB7 MALT1 ATP1B4 SPRY1 SOX5 APBB1 WWC1 GCM1 TRIM4 ZNF432 SPI2 PLAC8A TNFRSF11A ZNF551 TGFB3 NLRP3 ZNF692 RFFL HIF1A …
0.000201255	394	1004	1.18969	GO:0051247 positive regulation of protein metabolic process	BIRC3 TGFB3 NLRP3 PIK3R6 LTBP2 AKAP9 DIABLO NEK10 DNAJB2 BTC NTF3 PGF ACVR2A KITLG WDFY2 BOK PLCG2 MRE11 RICTOR TRIB3 PDPK1 GPNMB LAPTM5 CSF1R LATS1 TMEM119 RET TNF FZD1 AIFM1 NDN NKX3-1 TRMT10C FZD10 CD80 FOXO1 NHLRC1 ATP2B4 ADIPOQ FANCI SOCS4 F2R USP13 TGFBR1 ADRB2 CCR7 DCUN1D2 DCUN1D5 NEDD9 MAD2L2 RNF41 ADAM9 CLDN4 VPS28 SLC39A10 PIN1 SYAP1 CRADD TAOK3 CCDC88A ADRA2B ANTXR1 PTPRC LRP8 FZD5 CAR…
0.000201484	54	100	1.63707	GO:0003206 cardiac chamber morphogenesis	LRP2 FOXC2 FZD1 HEG1 TGFBR1 DNAH11 HAND1 PTCD2 MYL2 OVOL2 WNT5A SRF CPE HAND2 TGFB1 PKP2 GRHL2 SMAD6 NOTCH2 TGFBR2 SHOX2 HIF1A NPY5R NRP2 SFRP2 TNNI3 MYL3 SMARCD3 FZD2 TBX20 PROX1 RBPJ EDNRA MYH7 FOXF1 ZFPM2 GATA4 TNNC1 BMPR1A SMAD7 CAV3 COL11A1 NRG1 TNNT2 FHL2 NKX2-5 MYBPC3 TBX2 GATA3 PPP1R13L BMPR2 FOXC1 TNNI1 HEY2
0.000202092	90	187	1.45906	GO:0003007 heart morphogenesis	LRP2 FOXC2 FZD1 HEG1 XIRP2 TGFBR1 DNAH11 HAND1 WNT16 PTCD2 ILK MYL2 OVOL2 ADAM15 EYA1 YAP1 WNT5A FLRT2 SRF ACVRL1 SOX17 CPE HAND2 IFT57 TGFB1 TCAP ALPK2 ACTC1 PKP2 DNAAF1 GRHL2 SMAD6 CCDC40 ARL13B ALDH1A2 NOTCH2 TGFBR2 SHOX2 HIF1A NPY5R NRP2 ANKRD1 SFRP2 TNNI3 MYL3 SMARCD3 CRKL FZD2 AXIN2 TEAD2 TBX20 NIPBL ASB2 PROX1 RBPJ TMEM100 TGFBR3 EDNRA MYH7 FOXF1 ZFPM2 SMAD3 GATA4 TNNC1 BMPR1A SMAD7 MSX1 C…
0.000210134	47	84	1.69625	GO:0002761 regulation of myeloid leukocyte differentiation	KITLG TNF CCR1 ADIPOQ RUNX1 EVI2B GPR68 MITF HOXA7 NEDD9 GPR55 APCS FOXP1 CD4 PPP3CA OCSTAMP LRRC17 RIPK1 TGFB1 IL34 IL12B LYN CREB1 TMEM178A FOS NOTCH2 HCLS1 CDK6 CD101 TCTA CSF1 FBN1 DCSTAMP INPP5D TRIB1 PPARGC1B LEF1 SFRP1 IL23A FBXW7 RARA RASSF2 GNAS MAFB PLA2G3 HAX1 CEBPB
0.000210344	401	1024	1.18718	GO:0016192 vesicle-mediated transport	SGIP1 TMEM79 RAB11FIP4 GRIP1 GPR107 ARL5C BIN2 ARHGAP25 COG5 RAB27A SYT6 LOC100067561 SYTL5 FAM91A1 OPHN1 BICD1 SYTL3 OLFML1 SIGLEC1 HEATR5B CACNA1G TRAPPC2L LOC100052045 SYT7 BNIP1 TRDC ARFGAP1 NDRG4 WAS STX11 PLCG2 STXBP5 LRP2 SNX27 PDPK1 HTR1B TNF SYN1 BRSK1 CCR1 STX19 MYD88 RAB38 DGKI SCFD2 EPG5 SEC24A RASSF9 OTOF F2RL1 ADIPOQ CD9 GCC2 CBL WIPI1 RAP1B PDCD6IP ADRB2 SYNJ1 MICAL3 WASHC4 CORIN A…
0.000215811	81	165	1.48824	GO:0019318 hexose metabolic process	PFKFB1 PMM1 TNF GPD1 KCNJ11 SESN2 FOXO1 ADIPOQ ALDOA IRS2 GAPDHS EPM2AIP1 PGAM2 FUCA2 PHLDA2 PPP1R3F IRS1 PKM AKT2 GALT SLC39A14 NCOA2 PPARGC1A SLC45A3 EP300 PFKFB2 PGP PDK3 IGF1 HK1 MPI PPP1R3B PASK PFKFB3 B4GALT1 SLC35B4 ENPP1 ALDOC PPP4R3B LEPR BAD PGK1 G6PD PIK3CA PFKM TFF3 ZNF692 COX11 TPI1 RORA POMC C1QTNF12 GALK2 GPI IGFBP3 TIGAR ENO3 ADPGK ACADM HK2 APOD GAPDH GCK C1QTNF3 MAN2B1 PRKAA1 PD…
0.000222991	38	64	1.80001	GO:0001738 morphogenesis of a polarized epithelium	SYNE4 ASTN2 FZD1 BRSK1 TCF15 SH3BP1 EXOC5 WNT5A WNT7A TRAF3IP1 GPC3 CAMSAP3 CELSR1 PTK7 OPHN1 WNT9B ZNRF3 INTU MSN FAT1 SLC9A3R1 ABL1 ACTB NKD1 MYO9A SFRP2 DLG3 FZD2 FZD3 TP63 FOXF1 CTHRC1 ANKRD6 SFRP1 RPGRIP1L PKHD1 PLEKHA4 SAPCD2
0.000229327	121	266	1.37904	GO:0006816 calcium ion transport	CACNB2 CACNA1G TRPV6 PLCG2 PTPN6 PDPK1 CCR1 ATP2B4 XCR1 SLC30A1 F2RL3 F2R ATP2C2 AFG3L2 MCU RRAD RYR2 BIN1 PTPRC GRIN2C TRPM1 ATP2A2 BEST1 PANX1 CLIC2 ITPR2 ATP2B1 CD4 MCUR1 RAMP1 P2RX1 PPP3CA TSPAN13 EGF CYBA PDE4B SLC8B1 TRPV4 SESTD1 CACNA1B ATP2A3 JPH4 CXCL11 TMEM38A VDAC1 CRACR2B BHLHA15 ATP2A1 ANO6 MICU3 LYN CALCRL WFS1 CXCL10 CCL19 ERO1A CACNA2D3 GPR35 ANXA9 FGF2 GRAMD2A ABL1 EHD3 KCNN4 VDR…
0.000241964	136	305	1.3518	GO:0022411 cellular component disassembly	WIPI1 FIS1 PAFAH2 EFHC2 MTIF3 NCKAP5 BOK CFL2 KIF5B MTRFR TNF AIFM1 TRIM54 EPG5 F2RL1 MID1IP1 TECPR1 PLEKHH2 DEDD2 DDIT4 TGFBR1 ADRB2 MICAL3 ARF6 BNIP3L NEDD9 RNF41 MFSD8 ATP2A2 TMOD1 SH3BP1 ACTN2 PINK1 VAMP8 PLIN3 ENDOG VIL1 MAP1LC3A RUBCN CARMIL2 KIF24 TAFAZZIN FAP SPTB ATP5IF1 DUSP3 SETX VDAC1 PNPLA2 MAPRE2 CHMP6 PRKAA2 SPTBN5 TOP2A TMOD2 MRPL58 ARHGEF2 CRACD MCTS1 EPS8 PIK3CA TGFB3 CAPG LMOD2…
0.000249427	276	680	1.23047	GO:0044255 cellular lipid metabolic process	PIGN PGAP4 LPIN2 AGMO PIGA HDHD5 PTGR2 SGPP1 ELOVL1 CISH ACBD4 PEMT HMGCR MLYCD HACD3 SPHK1 ACOXL PIK3R3 ACOT11 SGMS1 SMPD3 DGKH BCO1 PLCG2 HACD4 MTMR6 HMGCS2 TRIB3 SMPDL3B OXSM SLC35C1 CSF1R PTGES SESN2 ETFA B3GALT1 ADIPOQ MID1IP1 IRS2 PCYT2 GK SYNJ1 PLPPR4 NAAA HPGD ANKRD23 RDH10 SAMD8 MOGAT1 INPP5J ACSM3 INSIG2 PIK3CD PLPPR3 DPM3 IRS1 PIP4K2A SOAT1 AKT2 CYP1A2 ADTRP PPARD PI4K2B PM20D1 HMGCS1 …
0.000250477	58	110	1.59848	GO:2001236 regulation of extrinsic apoptotic signaling pathway	SRC RFFL TNF TERT ITGA6 G0S2 DEDD2 TGFBR1 PTPRC SP100 FGG FAF1 EYA1 YAP1 THBS1 TNFAIP3 CSF2 UNC5B DDX3X TMC8 IGF1 PYCARD FGB RIPK1 SKIL PHIP HGF PRDX2 PPP2R1B ICAM1 FGF10 PELI3 AGT BRCA1 SFRP2 PARK7 ZC3HC1 STRADB TIMP3 MCL1 BIRC6 SERPINE1 PAK5 PAK2 IL7 SH3RF1 CFLAR SFRP1 DEPTOR ITM2C STK4 GCLM COL2A1 TNFRSF12A INHBA GSK3B PMAIP1 GDNF
0.000251558	160	368	1.31809	GO:0010942 positive regulation of cell death	FAF1 DAPK3 BAX BOK RYBP HOXA5 STK17B LAPTM5 TNF AIFM1 NKX3-1 ITGA6 PHLDA1 BARD1 FOXO1 ADIPOQ RAPSN G0S2 DEDD2 AIFM2 TGFBR1 BNIP3L TP53BP2 SIK1 FANK1 STPG1 LGALS1 CRADD PIK3CD STK17A BIN1 PHLDA2 PTPRC IL20RA PLAGL2 WNT5A THBS1 CLIP3 JAK2 SYK ENDOG DDX3X IRF5 PYCARD LRRK2 RIPK1 ITGA4 LTK TPD52L1 SKIL KCNMA1 PPID CD160 CD40LG C1QBP FAP PPP2R1B B4GALT1 PRF1 HEBP2 ANO6 SLC6A6 SYCE3 IL12B LYN TOP2A MMP…
0.000252009	20	27	2.24563	GO:0051693 actin filament capping	TMOD1 VIL1 CARMIL2 SPTB SPTBN5 TMOD2 CRACD EPS8 CAPG LMOD2 CAPZA1 GSN TMOD3 LMOD1 SCIN SPTBN2 TWF1 MTPN CARMIL1 ADD2
0.000252158	100	213	1.42329	GO:0045229 external encapsulating structure organization	COL17A1 COL13A1 COL4A5 SMPD3 ADAMTS17 ADAMTS16 FOXC2 TNF TCF15 VIT DMP1 TGFBR1 ANTXR1 COL19A1 GAS2 ADAMTS7 PAPLN ADTRP COL5A2 NPNT FBLN2 FLRT2 EGFL6 SPOCK2 ADAMTSL5 PRDX4 HSD17B12 CARMIL2 MPZL3 MMP11 ANGPTL7 COL4A4 NDNF TGFB1 FAP ADAMTSL2 FBLN5 B4GALT1 ANXA2 MMP9 FKBP10 SERAC1 MFAP4 RXFP1 KAZALD1 TNXB ERO1A ADAMTS8 EGFLAM ELF3 ADAMTS14 LOX NIBAN3 ABL1 AGT ADAMTS15 VTN ADAMTSL1 DPT ADAMTS10 IL6 SU…
0.000256923	29	45	1.9537	GO:0006637 acyl-CoA metabolic process	MLYCD MPC2 DLST HMGCS2 OXSM DLD PDHA1 PDHB MCEE PDHX HMGCS1 NUDT7 ACLY PDK3 GPAM DGAT1 BAAT ACOT6 FAR2 ACAT1 PIPOX THEM5 DLAT PDK2 SUCLG2 FITM2 ACSS1 OGDH DGAT2
0.000256923	111	241	1.3963	GO:0006874 cellular calcium ion homeostasis	LOC106781824 C5AR1 EDN3 PTGER3 TRPV6 BOK PLCG2 PTPN6 PDPK1 CCR1 F2RL1 ATP2B4 XCR1 SLC30A1 C3AR1 F2RL3 F2R ABL2 PACS2 AFG3L2 MCU HRH4 RYR2 PTPRC SV2A GRIN2C TRPM1 ATP2A2 CLIC2 ATP2B1 CCL28 WNT5A PTH1R HCRTR1 MCUR1 ADCY5 OPRL1 RMDN3 CYBA SLC8B1 HEXB TGFB1 TRPV4 ATP2A3 CXCL11 TMEM38A ATP2A1 LYN WFS1 FIS1 CXCL10 CCL19 ERO1A TMEM178A GPR35 FGF2 ABL1 CD36 GNA15 VDR SRI FASLG BAX CD55 ATP13A2 DMPK JPH2 …
0.000256923	29	45	1.9537	GO:0035383 thioester metabolic process	MLYCD MPC2 DLST HMGCS2 OXSM DLD PDHA1 PDHB MCEE PDHX HMGCS1 NUDT7 ACLY PDK3 GPAM DGAT1 BAAT ACOT6 FAR2 ACAT1 PIPOX THEM5 DLAT PDK2 SUCLG2 FITM2 ACSS1 OGDH DGAT2
0.00026198	109	236	1.40019	GO:0090130 tissue migration	LGALS8 PRKX KITLG PDPK1 FOXC2 TNF ATP2B4 IRS2 NANOS1 TGFBR1 ARF6 ADAM9 PRKCA PIK3CD SH3BP1 BMPER SP100 ADTRP PPARD CCBE1 NF1 SEMA4A SPRED1 WNT5A THBS1 FOXP1 SRF ACVRL1 ANGPT4 WNT7A DAAM2 ROCK2 VIL1 LGMN DUSP10 MET EGF MEOX2 ETS1 FAP KIT SRC EVL GDF2 MAPRE2 MMP9 GRHL2 SPARC SMOC2 FGF10 FGF2 CORO1B ABL1 TGFBR2 HIF1A AGT ANXA1 AMOT KANK1 ANLN NR4A1 ANGPT1 DPP4 ROBO1 MMRN2 GPI RREB1 PDGFB EPB41L4B PT…
0.000264716	36	60	1.81896	GO:0008625 extrinsic apoptotic signaling pathway via death domain receptors	DEDD2 RFFL TNF BAG3 SP100 FGG FAF1 THBS1 TNFAIP3 DDX3X TMC8 FGB NGF SKIL HGF DELE1 BLOC1S2 ICAM1 BAD SORT1 FASLG BAX BRCA1 SFRP2 PARK7 TIMP3 SERPINE1 DAPK1 CFLAR SFRP1 STK4 SPI1 GSK3B PMAIP1 PIDD1
0.000269256	15	18	2.52634	GO:0090023 positive regulation of neutrophil chemotaxis	C3AR1 CCR7 C5AR1 MCU RIPOR2 C1QBP DAPK2 CCL19 NCKAP1L LBP MOSPD2 CAMK1D THBS4 IL23A RAC2
0.000269743	21	29	2.1953	GO:0043368 positive T cell selection	CD3E THEMIS LY9 PTPRC STAT6 SRF DOCK2 ZAP70 STK11 BATF STAT3 IL6 IRF4 TBX21 CD3D IL23A TOX SHH IL6R BCL11B TNFSF18
0.000274343	48	87	1.67261	GO:0061041 regulation of wound healing	FOXC2 TNF F2RL1 CD9 F2R THBD CLDN4 SH2B3 PLAU CLDN3 ADTRP FGG ENPP4 THBS1 KLKB1 VIL1 FGB F12 PRDX2 CRK EPHB2 ANXA2 ANO6 ALOX5 CADM4 SMOC2 FGF2 CD36 ANXA1 KANK1 CPB2 RREB1 PDGFRA PDGFB SERPINE1 SMAD3 CLDN1 CLDN19 TFPI APOH TNFRSF12A CD109 PRKCD C1QTNF1 HPSE DUOX1 CD34 FOXA2
0.000277508	27	41	1.99642	GO:0002228 natural killer cell mediated immunity	CADM1 KLRK1 LOC100062789 IL18RAP PTPN6 KIF5B LAG3 LYST CD226 RASGRP1 RAB27A CD160 NCR3 SERPINB9 IL12B PLEKHM2 CLNK VAV1 IL18 HAVCR2 UNC13D PIK3R6 ARRB2 CD2 CORO1A SH2D1A CD96
0.000277508	27	41	1.99642	GO:0045058 T cell selection	CD3E THEMIS CCR7 CARD11 LY9 PTPRC STAT6 CD4 SRF SYK DOCK2 ZAP70 STK11 BATF STAT3 IL6 IRF4 TBX21 CD3D IL23A TOX CD28 SHH IL6R GATA3 BCL11B TNFSF18
0.000281807	22	31	2.15146	GO:0030835 negative regulation of actin filament depolymerization	PLEKHH2 TMOD1 VIL1 CARMIL2 SPTB SPTBN5 TMOD2 CRACD EPS8 PIK3CA CAPG LMOD2 CAPZA1 GSN TMOD3 LMOD1 SCIN SPTBN2 TWF1 MTPN CARMIL1 ADD2
0.000281807	22	31	2.15146	GO:0043030 regulation of macrophage activation	MFHAS1 NR1D1 PJA2 WNT5A THBS1 IL13 LBP TREM2 HAVCR2 NR1H3 STAP1 RORA CD200 LDLR MYO18A CTSC SPHK1 MMP1 VSIG4 CEBPA Hamp
0.000282498	97	206	1.4275	GO:0009306 protein secretion	BACE2 TANGO2 GCK MPC2 TNF KCNJ11 F2RL1 IRS2 APBB3 F2R GPR68 ARF6 SERGEF CPLX3 MCU NR1D1 ADAM9 STEAP3 IRS1 DNAJC1 ADTRP FGG EXPH5 ABCA1 DOC2B CFTR ADCY5 IGF1 FGB CCDC186 RCN3 PPID RFX3 SLC8B1 WLS EFNA5 KLF7 PTPRN2 IL12B ALOX5 OLFML1 SNCG MYOM1 ILDR2 BAD SEL1L TGFB3 PFKM TREM2 KCNN4 HIF1A NR1H3 HNF1B KCNB1 RAB11FIP1 SRI STXBP4 IL6 C1QTNF12 GOLPH3L ATP13A2 ANKRD1 PARK7 NDUFAF2 CD200 BLK CD2AP EZR CD…
0.000285907	35	58	1.82942	GO:0002275 myeloid cell activation involved in immune response	PLCG2 PTPN6 PDPK1 MYD88 F2RL1 MILR1 FGR DNASE1 SYK VAMP8 IL13 DOCK2 FER RASGRP1 PYCARD KIT LYN VAMP2 SLAMF1 LBP CLNK SCNN1B HAVCR2 STXBP2 UNC13D ITGAM FOXF1 CD84 RAC2 PRAM1 SUCNR1 SPI1 PLA2G3
0.000289589	74	149	1.50563	GO:0032496 response to lipopolysaccharide	CD86 LY96 PLCG2 TNF MYD88 ERBIN F2R CCR7 NR1D1 ADAM9 GFI1 PRKCA WNT5A ABCA1 FOXP1 JAK2 ACOD1 TNFAIP3 FER PYCARD DUSP10 MRC1 PDE4B CD6 RPS6KA3 PRDX2 IL12B TICAM2 LYN CXCL10 MALT1 SMAD6 NUGGC LBP TNFRSF11A ABL1 CD36 IL18 HAVCR2 CXCL8 CDC73 IRF8 PLSCR3 NR1H3 LIAS SLC11A1 STAP1 IL6 CD55 LY86 ANKRD1 PRDX3 KLRK1 CD180 TRIB1 SERPINE1 BMP6 TNFSF4 LTF PELI1 MAPKAPK2 SASH1 NOCT RARA CASP1 SPI1 NFKBIL1 IRAK…
0.000290764	24	35	2.07881	GO:0086002 cardiac muscle cell action potential involved in contraction	SCN1B SCN5A KCNA5 RYR2 BIN1 KCNE3 DSC2 CTNNA3 DLG1 PKP2 DSG2 CACNB2 SCN1A CACNA1D GPD1L CACNA1C GJA5 SCN2B KCNH2 ANK2 RNF207 KCNQ1 KCNJ5
0.000311539	80	164	1.47883	GO:0002573 myeloid leukocyte differentiation	SRC TNFRSF11A KITLG CSF1R TNF CCR1 F2RL1 ADIPOQ RUNX1 EVI2B CCR7 GPR68 MITF HOXA7 NEDD9 GPR55 APCS FOXP1 CD4 CSF2 GPC3 PPP3CA OCSTAMP LRRC17 RIPK1 TSPAN2 TGFB1 KIT IL34 DHRS2 ANXA2 IL12B LYN CREB1 SNX10 TMEM178A FOS NOTCH2 TGFBR2 TREM2 HCLS1 BATF CDK6 CAMK4 IREB2 IRF4 CD101 TCTA CSF1 FBN1 FASN DCSTAMP ITGB8 RBPJ INPP5D TRIB1 PPARGC1B LEF1 GAB2 MYH9 SFRP1 ITGB6 IL23A FBXW7 CD109 RARA GPR183 RASSF2…
0.000311966	56	106	1.6016	GO:0071219 cellular response to molecule of bacterial origin	CD86 LY96 PLCG2 TNF MYD88 NR1D1 ADAM9 GFI1 PRKCA FZD5 WNT5A ABCA1 JAK2 ACOD1 TNFAIP3 PYCARD MRC1 PDE4B CD6 PRDX2 IL12B TICAM2 LYN CXCL10 MALT1 NUGGC LBP ABL1 CD36 IL18 HAVCR2 CXCL8 CDC73 IRF8 PLSCR3 NR1H3 STAP1 IL6 CD55 LY86 ANKRD1 KLRK1 CD180 TRIB1 SERPINE1 BMP6 TNFSF4 LTF SASH1 SIRT2 RARA SPI1 NFKBIL1 TLR1 TGFB1
0.000314209	98	209	1.42152	GO:0062197 cellular response to chemical stress	DIABLO SMPD3 ETV5 FZD1 SESN2 FOXO1 AIFM2 BDKRB2 LRRC8D WNT16 ATP2A2 SLC2A4 NFE2L1 AQP5 GPR37 GSKIP SLC25A24 PPARGC1A PINK1 TNFAIP3 FER DDX3X EGFR LRRK2 RIPK1 MET VKORC1L1 HGF PRDX2 TRPV4 SOD2 SETX SRC ROMO1 DHRS2 ALOX5 PRKAA2 MMP9 RNF112 AIF1 YBX3 TMEM161A NR4A2 FOS NCOA7 FUT8 EPAS1 LONP1 PLEKHA1 BAD ABL1 G6PD PIK3CA NCF1 CD36 RBM11 HIF1A IL6 ATP13A2 PRDX3 PTGS2 PARK7 TP53INP1 PDGFRA ERMP1 FANCD2…
0.00032546	116	255	1.37908	GO:0032102 negative regulation of response to external stimulus	SEMA6C FGL2 SMPDL3B GPR17 TNF SOCS3 ADIPOQ CD9 MFHAS1 MMP28 RTN4RL1 THBD C5AR2 NR1D1 SH2B3 PLAU CLDN3 TNFAIP8L2 RNF125 ADTRP FGG TSPAN6 IL22RA2 WNT5A THBS1 RIOK3 ACOD1 TNFAIP3 RIN3 IL13 KLKB1 TRAF3IP1 DUSP1 IGF1 FGB BBS2 DUSP10 F12 GPS2 YTHDF3 HGF PRDX2 CRK C1QBP DUSP3 SERPINB9 ANXA2 MIF IL12B ALOX5 PBK AIF1 FGF2 CORO1B NENF TREM2 HAVCR2 NLRC3 MUL1 NR1H3 STAP1 ITCH RORA PTGIS C1QTNF12 NUCB2 OTULI…
0.000333699	146	333	1.32917	GO:0006820 anion transport	SLC19A1 SLCO1B3 ANO4 SLC13A4 SLC25A10 SLCO2A1 SLC22A11 MPC2 SLC20A2 SLC2A1 SLC2A2 LRP2 VDAC3 SLC6A1 SLC4A7 SLC16A9 PTGES ABCC3 SLC25A21 SLC6A11 SLC22A3 TTYH3 BDKRB2 TSPO2 SLC25A29 ANKH SLC17A3 LRRC8D CLCN2 BEST1 SLC5A6 CLIC2 SLC25A18 SLC35A3 SLC25A24 SLC25A12 CFTR SLC7A5 SYK SLC16A3 CLIC1 SLC44A4 SLC3A2 SLC12A7 SLC37A2 RIPK1 PLA2G12B CLCN5 RACGAP1 CLIC3 SLC38A3 SLC4A3 SLC1A5 NTRK2 LRRC8B AHCYL1 S…
0.000333699	114	250	1.38241	GO:0002443 leukocyte mediated immunity	LOC100057176 LOC100069576 CADM1 KLRK1 LOC100062789 TRDC CD1A4 CD1A1 IL18RAP WAS PLCG2 PTPN6 KIF5B TRAF3IP2 PDPK1 TNF MYD88 F2RL1 LAG3 MAD2L2 MILR1 LYST PTPRC EPHB6 FZD5 CD226 FGR UNG DNASE1 LOC100059239 STAT6 SYK VAMP8 IL13 RASGRP1 SASH3 RAB27A DDX21 CD160 CD40LG NCR3 KIT PRF1 SERPINB9 RIF1 IL12B LYN ACE AHR MALT1 VAMP2 PRKCZ SLAMF1 FOXJ1 NCKAP1L PLEKHM2 CLNK IRAK4 VAV1 SCNN1B IL18 HAVCR2 TUSC2 S…
0.000336002	171	399	1.29926	GO:0031347 regulation of defense response	CADM1 KLRK1 LOC100062789 GGT1 IL18RAP PLCG2 RICTOR IKBKE FGL2 TRAF3IP2 SMPDL3B PTGES GPR17 TNF SOCS3 MYD88 TASL F2RL1 ADIPOQ LAG3 MFHAS1 CCR7 NR1D1 LGALS1 LRP8 EREG CD226 TNFAIP8L2 FGR DNASE1 RNF125 NLRP1 TSPAN6 IL22RA2 WNT5A FOXP1 RIOK3 DUOXA1 STAT1 JAK2 TLR8 SYK VAMP8 TNFAIP3 IL13 TRAF3IP1 IGF1 RASGRP1 LPL PYCARD RIPK1 DUSP10 F12 GPS2 CLEC6A ZDHHC1 CD160 ETS1 CYBA YTHDF3 HGF TRPV4 C1QBP IL1RL2 …
0.000349029	99	212	1.4157	GO:0030198 extracellular matrix organization	COL17A1 COL13A1 COL4A5 SMPD3 ADAMTS17 ADAMTS16 FOXC2 TNF TCF15 VIT DMP1 TGFBR1 ANTXR1 COL19A1 GAS2 ADAMTS7 PAPLN ADTRP COL5A2 NPNT FBLN2 FLRT2 EGFL6 SPOCK2 ADAMTSL5 PRDX4 HSD17B12 CARMIL2 MPZL3 MMP11 ANGPTL7 COL4A4 NDNF TGFB1 FAP ADAMTSL2 FBLN5 B4GALT1 ANXA2 MMP9 FKBP10 SERAC1 MFAP4 RXFP1 KAZALD1 TNXB ERO1A ADAMTS8 EGFLAM ELF3 ADAMTS14 LOX NIBAN3 ABL1 AGT ADAMTS15 VTN ADAMTSL1 DPT ADAMTS10 IL6 SU…
0.000352881	117	258	1.3748	GO:0034329 cell junction assembly	SDK1 CDH24 CNTN5 FN1 TNF FZD1 HEG1 FLRT3 LRRN1 CD9 AMIGO1 RAP1B SLITRK4 GPBAR1 PRKCA FZD5 CLDN3 SH3BP1 COL17A1 ADGRB3 SEMA4A MDGA1 NTNG2 WNT5A CNTNAP2 LRRTM1 ACTN2 FLRT2 SRF OCLN ACVRL1 WNT7A PARD6B IL1RAPL2 CDH2 EPHB3 PTPRD ROCK2 SEMA4D CRB3 SLK MYOC MARVELD2 CAMSAP3 NECTIN1 ADGRF1 OPHN1 DLG1 EPHB2 TRPV4 NTRK2 DUSP3 EFNA5 SRC FMN1 MPP7 LINGO4 ZDHHC12 DAPK3 ACE SLITRK6 PKP2 ARHGAP6 GRHL2 NPAS4 EP…
0.000352881	97	207	1.42061	GO:0035592 establishment of protein localization to extracellular region	BACE2 TANGO2 GCK MPC2 TNF KCNJ11 F2RL1 IRS2 APBB3 F2R GPR68 ARF6 SERGEF CPLX3 MCU NR1D1 ADAM9 STEAP3 IRS1 DNAJC1 ADTRP FGG EXPH5 ABCA1 DOC2B CFTR ADCY5 IGF1 FGB CCDC186 RCN3 PPID RFX3 SLC8B1 WLS EFNA5 KLF7 PTPRN2 IL12B ALOX5 OLFML1 SNCG MYOM1 ILDR2 BAD SEL1L TGFB3 PFKM TREM2 KCNN4 HIF1A NR1H3 HNF1B KCNB1 RAB11FIP1 SRI STXBP4 IL6 C1QTNF12 GOLPH3L ATP13A2 ANKRD1 PARK7 NDUFAF2 CD200 BLK CD2AP EZR CD…
0.000352881	134	302	1.34515	GO:0071396 cellular response to lipid	INSIG2 SRC CD86 LY96 HNF4G PLCG2 HOXA2 LATS1 RORC RET TNF NKX3-1 MYD88 DDIT4 NRIP1 ABL2 NR1D1 ADAM9 GFI1 GPBAR1 PRKCA LRP6 CYP7B1 ADTRP TRIM68 ADAM15 YAP1 WNT5A ABCA1 FOXP1 JAK2 CFTR EP300 ACOD1 NEDD4 SYK TNFAIP3 ROCK2 ADCY5 EGFR PDK3 LPL PYCARD LTK MRC1 DNAAF4 PDE4B PTK7 ESRRB CD6 PGR ABHD2 PRDX2 SETX EFNA5 IL12B TICAM2 LYN MSN SKP2 CXCL10 WNT7B AHR LCOR CREB1 NPAS4 MALT1 TWF2 NUGGC LBP ALDH1A2 …
0.00035416	70	140	1.5158	GO:0032271 regulation of protein polymerization	TPPP3 TMSB4X ARHGAP28 SLAIN1 CDC42EP5 RICTOR LATS1 RASA1 ARF6 BIN1 TMOD1 CSF3 CLIP3 DAAM2 SSH3 ARPC5L FER VIL1 PYCARD MLST8 MET BAG4 CAMSAP3 CARMIL2 DLG1 SPTB CYFIP2 FMN1 CAMSAP2 ARPC4 SPTBN5 TMOD2 CRACD TWF2 NCKAP1L EPS8 CYRIA ABL1 CAPG RANGRF LMOD2 VDAC2 HCLS1 KANK1 CAPZA1 ARL2 GSN PTK2B ARPC5 MKKS PLEKHG2 AKAP9 ARPC3 FHOD3 TMOD3 LMOD1 SLIT2 SCIN PRKCD SPTBN2 CYRIB TWF1 MTPN CARMIL1 ADD2 CORO1A…
0.00035416	187	442	1.2826	GO:0045596 negative regulation of cell differentiation	SEMA6C RBPMS2 TMEM176A FGL2 HOXA2 HOXA5 DDX6 PTN TRIB3 NPPC TMEM119 TNF GPR171 TCF15 KIFAP3 ADIPOQ LAG3 S1PR3 BBS12 PRDM6 TGFBR1 GPR68 HOXA7 MAD2L2 NR1D1 GPR55 HSPA9 ADAMTS7 EREG TMEM98 APCS OVOL2 LDLRAD4 ZNF750 PPARD COL5A2 SPRED1 YAP1 RFLNB WNT5A ACVRL1 WNT7A LHX2 DAAM2 SINHCAF HAND2 MYB IFRD1 EGFR IGF1 SEMA4D PPP3CA LRRC17 EFEMP1 GPS2 SKIL MMP11 SOX6 CHRD NPR2 PLPP7 PRDX2 EPHB2 TNN TRPV4 EFNA5…
0.000355618	108	235	1.39325	GO:0002250 adaptive immune response	LOC100057176 LOC100069576 TRDC CD1A4 CD1A1 WAS PTPN6 TRAF3IP2 TNF MYD88 LY9 MAD2L2 CD7 ADCY7 PTPRC CTSL EPHB6 FZD5 TMEM98 CD226 UNG LOC100059239 SEMA4A STAT6 CD4 ITK TNFAIP3 PYCARD SASH3 DUSP10 RAB27A BACH2 SKAP1 CLEC6A CD160 CD40LG TGFB1 PRF1 RIF1 IL12B CD48 AHR MALT1 PRKCZ SLAMF1 FOXJ1 NCKAP1L CD3E TNFRSF11A IL27 IL18 HAVCR2 ANXA1 SLC11A1 RORA IL1R1 BATF STAT3 HPX IL6 KLHL6 CD55 IRF4 FUT7 UNC13…
0.000358095	85	177	1.45585	GO:0005996 monosaccharide metabolic process	PFKFB1 PMM1 TNF GPD1 KCNJ11 SESN2 FOXO1 ADIPOQ LOC100060483 ALDOA IRS2 GAPDHS EPM2AIP1 PGAM2 FUCA2 PHLDA2 PPP1R3F IRS1 PKM AKT2 GALT SLC39A14 NCOA2 PPARGC1A SLC45A3 EP300 PFKFB2 OTOGL PGP PDK3 IGF1 HK1 MPI PPP1R3B PASK PFKFB3 B4GALT1 SLC35B4 ENPP1 ALDOC PPP4R3B LEPR BAD PGK1 G6PD PIK3CA PFKM TFF3 ZNF692 COX11 TPI1 RORA POMC C1QTNF12 GALK2 GPI IGFBP3 TIGAR PGD ENO3 ADPGK ACADM FGGY HK2 APOD GAPDH …
0.000364304	60	116	1.56807	GO:1902904 negative regulation of supramolecular fiber organization	TMSB4X RHPN2 ARHGAP28 WAS DNAI3 TRIM54 VBP1 MID1IP1 PLEKHH2 TMOD1 CLIP3 SSH3 VIL1 WASF2 MET MYOC CARMIL2 CGNL1 SPTB CRYAB SPTBN5 TMOD2 ARHGAP6 ARHGEF2 CRACD TWF2 CORO1B EPS8 PIK3CA CAPG LMOD2 KANK1 CAPZA1 CKAP2 SPEF1 TPX2 GSN MKKS LDLR HDGFL3 PAK2 CAV3 FHOD3 TMOD3 LMOD1 SLIT2 MAP6D1 SCIN PRKCD SPTBN2 TWF1 TTBK2 MTPN CARMIL1 ADD2 CORO1A ATXN7 TUBB4A GMFG ARHGEF18
0.000389555	31	50	1.87959	GO:0050818 regulation of coagulation	F2RL1 CD9 F2R THBD ANXA5 SH2B3 PLAU ADTRP FGG ENPP4 THBS1 KLKB1 FGB F12 PRDX2 EPHB2 ANXA2 ANO6 CD36 CPB2 HS3ST5 PDGFRA PDGFB SERPINE1 TFPI APOH PRKCD C1QTNF1 HPSE CD34 FOXA2
0.000392375	128	287	1.35207	GO:0010876 lipid localization	LOC100630401 SLCO1B3 LOC100072302 STARD4 POMC ABCA9 SLCO2A1 SLC2A1 IKBKE PTGES TNF NKX3-1 ADIPOQ IRS2 APOLD1 NRIP1 PLPPR4 ATP11C BDKRB2 TSPO2 SLC27A6 RELCH OSBPL5 PIP4K2A SOAT1 AKT2 PPARD ANO3 ABCA1 THBS1 CFTR SYK PLIN3 LPL PLA2G12B LDAF1 ABCG5 MSR1 HEXA HEXB CDS1 SLC51B PNPLA2 PLA2G4F ATP10D DENND5B ANXA2 ANO6 ACE ENPP1 SERAC1 FIS1 ABCA3 ABCA4 SLCO3A1 ANO4 SGPP1 FITM1 SQLE ATP11A LBP TNFRSF11A A…
0.000399259	107	233	1.3922	GO:0090132 epithelium migration	LGALS8 PRKX KITLG PDPK1 FOXC2 TNF ATP2B4 IRS2 NANOS1 TGFBR1 ARF6 ADAM9 PRKCA PIK3CD SH3BP1 BMPER SP100 ADTRP PPARD CCBE1 NF1 SEMA4A SPRED1 WNT5A THBS1 FOXP1 SRF ACVRL1 ANGPT4 WNT7A DAAM2 ROCK2 VIL1 LGMN DUSP10 MET EGF MEOX2 ETS1 FAP KIT SRC EVL GDF2 MAPRE2 MMP9 GRHL2 SPARC SMOC2 FGF10 FGF2 CORO1B ABL1 TGFBR2 HIF1A AGT ANXA1 AMOT KANK1 ANLN NR4A1 ANGPT1 DPP4 ROBO1 MMRN2 GPI RREB1 PDGFB EPB41L4B PT…
0.000404678	1526	4286	1.07938	GO:0044260 cellular macromolecule metabolic process	PIGN MRPS5 NUAK1 PGAP4 ZGRF1 WIPI1 RHNO1 LOC100059021 FAM168A PRKCA MIPEP PPM1J LDLRAD4 NABP2 LOC100065011 DAW1 SERPINB10 FAF1 RAD54L HIPK2 GFPT2 UBXN11 CDK19 PIGA NMT2 RAD18 MRPS14 PARP8 METRN OPHN1 PDS5A ST3GAL3 CCDC13 RCOR1 BIRC3 BSPRY PLCD4 ATPSCKMT SPRY1 HHAT POLDIP2 EEF1G TRIM4 SPI2 HARS2 ZDHHC2 ART5 TGFB3 NLRP3 RFFL PPP6R1 KLHL15 FBXL20 PARPBP MTIF3 PIK3R6 PMEPA1 CDKN2B LTBP2 TRIM44 CCNF T…
0.000404678	86	180	1.44843	GO:0045444 fat cell differentiation	WDFY2 TRIB3 ADIPOQ ZNF516 BBS12 ADRB2 NR1D1 SYAP1 SLC2A4 CBY1 PIAS1 LAMB3 PPARD YAP1 WNT5A CLIP3 EP300 NUDT7 LPL BBS2 DUSP10 KLF5 GPS2 EGR2 MMP11 ASXL2 TRPV4 DLK2 CDS1 NAPEPLD LRRC8B RGS2 ALOX5 ENPP1 CREB1 SMAD6 ERO1A EBF2 NR4A2 FGF10 RNASEL OSBPL8 ANGPTL8 SORT1 SOX8 RORA NR4A1 RETREG1 SFRP2 FRZB PTGS2 BNIP3 ATF5 RREB1 PDGFRA NIPBL FNDC5 MKKS ARID5B INSIG1 ZFPM2 SMAD3 PLCB1 SFRP1 STK4 BBS9 C1QTNF…
0.000431016	99	213	1.40906	GO:0043062 extracellular structure organization	COL17A1 COL13A1 COL4A5 SMPD3 ADAMTS17 ADAMTS16 FOXC2 TNF TCF15 VIT DMP1 TGFBR1 ANTXR1 COL19A1 GAS2 ADAMTS7 PAPLN ADTRP COL5A2 NPNT FBLN2 FLRT2 EGFL6 SPOCK2 ADAMTSL5 PRDX4 HSD17B12 CARMIL2 MPZL3 MMP11 ANGPTL7 COL4A4 NDNF TGFB1 FAP ADAMTSL2 FBLN5 B4GALT1 ANXA2 MMP9 FKBP10 SERAC1 MFAP4 RXFP1 KAZALD1 TNXB ERO1A ADAMTS8 EGFLAM ELF3 ADAMTS14 LOX NIBAN3 ABL1 AGT ADAMTS15 VTN ADAMTSL1 DPT ADAMTS10 IL6 SU…
0.000431016	99	213	1.40906	GO:0071692 protein localization to extracellular region	BACE2 TANGO2 GCK MPC2 TNF KCNJ11 F2RL1 IRS2 APBB3 F2R GPR68 ARF6 SERGEF CPLX3 MCU NR1D1 ADAM9 STEAP3 IRS1 DNAJC1 ADTRP FGG EXPH5 ABCA1 DOC2B CFTR ADCY5 IGF1 FGB CCDC186 RCN3 PPID RFX3 SLC8B1 FBN2 WLS EFNA5 KLF7 PTPRN2 IL12B ALOX5 OLFML1 SNCG MYOM1 ILDR2 BAD SEL1L TGFB3 PFKM TREM2 KCNN4 HIF1A NR1H3 HNF1B KCNB1 RAB11FIP1 SRI STXBP4 IL6 C1QTNF12 GOLPH3L ATP13A2 ANKRD1 PARK7 NDUFAF2 CD200 BLK CD2AP E…
0.000432378	66	131	1.52737	GO:0006814 sodium ion transport	SLC6A18 ASIC3 KDM5A FGF12 SCN1B SLC5A1 SLC6A1 NEDD4L SCN5A SCNN1A ADRB2 SCN4A KCNE3 ATP1B2 KCNK1 NEDD4 NETO2 PON3 CNTN1 SLC8B1 TGFB1 AHCYL1 ANO6 STOM SLC34A2 ATP1B4 SLC9A3R1 SCN7A CATSPER3 FXYD1 SCNN1B SLC13A4 RANGRF SCN1A CACNA1G SLC34A1 DMPK SLC4A8 SCN10A GPD1L HCN4 SLC9A7 SLC24A3 EDNRA ATP1B3 SLC4A4 SLC4A11 SLC9A5 CAV3 KLHL24 SLC23A1 SCNN1G COMMD3 SCN9A SLC8A3 SLC9A3 SCN2B PKD2L1 WNK4 ATP1A4 A…
0.000439437	47	86	1.65681	GO:0043244 regulation of protein-containing complex disassembly	CFL2 TNF TRIM54 F2RL1 MID1IP1 TECPR1 PLEKHH2 ADRB2 TMOD1 SH3BP1 ACTN2 VIL1 RUBCN CARMIL2 SPTB SETX SPTBN5 TMOD2 ARHGEF2 CRACD EPS8 PIK3CA CAPG LMOD2 SMCR8 CAPZA1 BNIP3 CKAP2 SPEF1 TPX2 GSN PLEK HDGFL3 CLEC16A TMOD3 LMOD1 MAP6D1 EIF5A2 SCIN SPTBN2 TWF1 TTBK2 MTPN CARMIL1 ADD2 ATXN7 IRAK3
0.000444484	29	46	1.91123	GO:0030193 regulation of blood coagulation	F2RL1 CD9 F2R THBD SH2B3 PLAU ADTRP FGG ENPP4 THBS1 KLKB1 FGB F12 PRDX2 EPHB2 ANXA2 ANO6 CD36 CPB2 PDGFRA PDGFB SERPINE1 TFPI APOH PRKCD C1QTNF1 HPSE CD34 FOXA2
0.000445957	106	231	1.39113	GO:0010631 epithelial cell migration	LGALS8 PRKX KITLG PDPK1 FOXC2 TNF ATP2B4 IRS2 NANOS1 TGFBR1 ARF6 ADAM9 PRKCA PIK3CD SH3BP1 BMPER SP100 ADTRP PPARD CCBE1 NF1 SEMA4A SPRED1 WNT5A THBS1 FOXP1 SRF ACVRL1 ANGPT4 WNT7A DAAM2 ROCK2 VIL1 LGMN DUSP10 MET EGF MEOX2 ETS1 FAP KIT SRC EVL GDF2 MAPRE2 MMP9 SPARC SMOC2 FGF10 FGF2 CORO1B ABL1 TGFBR2 HIF1A AGT ANXA1 AMOT KANK1 ANLN NR4A1 ANGPT1 DPP4 ROBO1 MMRN2 GPI RREB1 PDGFB EPB41L4B PTK2B PR…
0.000448793	68	136	1.5158	GO:0031032 actomyosin structure organization	RHPN2 ARHGAP28 EPB41L3 PHACTR1 TNNT1 PTPN4 EPB41L4B FRMD5 NRAP TNNT2 ACTA1 WAS CFL2 TGFBR1 ARHGEF10L ANKRD23 CCDC88A ASAP3 TMOD1 PPM1E MYLK3 ACTN2 SRF ROCK2 FLNC WASF2 MET BAG4 MYOC RACGAP1 CGNL1 TCAP SRC EVL TNFAIP1 ACTC1 LIMCH1 ARHGAP6 CNN1 ABL1 TGFB3 MYPN KLHL41 FAM171A1 CCN2 MYOZ2 MYOM2 PDGFRA PROX1 S100A10 MKKS CASQ1 MYH7 PAK2 CAV3 MYH9 MYO18A FHOD3 FHDC1 ARHGEF5 GPR65 SIX4 EPHA1 CARMIL1 LDB…
0.000472248	28	44	1.9292	GO:0030837 negative regulation of actin filament polymerization	TMSB4X TMOD1 SSH3 VIL1 CARMIL2 SPTB SPTBN5 TMOD2 CRACD TWF2 EPS8 CAPG LMOD2 KANK1 CAPZA1 GSN MKKS FHOD3 TMOD3 LMOD1 SLIT2 SCIN PRKCD SPTBN2 TWF1 MTPN CARMIL1 ADD2
0.000476582	116	257	1.36835	GO:0055074 calcium ion homeostasis	LOC106781824 C5AR1 EDN3 PTGER3 TRPV6 BOK PLCG2 PTPN6 PDPK1 CCR1 F2RL1 ATP2B4 XCR1 SLC30A1 C3AR1 F2RL3 F2R ABL2 PACS2 AFG3L2 MCU HRH4 RYR2 PTPRC SV2A GRIN2C TRPM1 ATP2A2 CLIC2 ATP2B1 CCL28 WNT5A PTH1R HCRTR1 MCUR1 ADCY5 OPRL1 RMDN3 CYBA SLC8B1 ALPL HEXB TGFB1 TRPV4 ATP2A3 CXCL11 TMEM38A ATP2A1 LYN WFS1 FIS1 CXCL10 CCL19 SNX10 ERO1A TMEM178A GPR35 TMTC2 FGF2 ABL1 CD36 GNA15 VDR SRI FASLG BAX CD55 A…
0.000477308	18	24	2.2737	GO:0003351 epithelial cilium movement involved in extracellular fluid movement	DNAH11 RGL3 DAW1 CFAP54 DNAAF4 RFX3 TTLL1 CCDC40 SLC9A3R1 DNAH5 DNAI1 KATNIP KIF27 CFAP43 CCDC39 SPAG17 DNAH9 CFAP221
0.000478643	39	68	1.73871	GO:0048660 regulation of smooth muscle cell proliferation	NDRG4 SMPD3 HTR1B TNF ADIPOQ GJA1 THBS1 FOXP1 PPARGC1A TNFAIP3 IGF1 ERN1 NR4A3 IL12B CALCRL MMP9 AIF1 CNN1 FGF2 TGFB3 IL18 MFN2 IL6 IGFBP3 PDGFB FGF9 TRIB1 BMPR1A CDH13 CDKN1A APOD NDRG2 IL6R JUN TCF7L2 BMPR2 MYOCD DNMT1 P2RY6
0.000484896	65	129	1.52755	GO:0043281 regulation of cysteine-type endopeptidase activity involved in apoptotic process	NLRP3 RFFL DIABLO BOK LAPTM5 NAIP TNF AIFM1 NKX3-1 F2R CRADD NLRP1 THBS1 JAK2 SYK P2RX1 DDX3X PYCARD CD44 SOX2 HGF RPS6KA3 DELE1 IFT57 SRC ATP2A3 BIRC3 CRYAB MMP9 FIS1 MALT1 BAD MUL1 RPS6KA1 FASLG BAX NR4A1 SFRP2 PTGS2 PARK7 NLRP12 ROBO1 NGFR NDUFA13 DHCR24 TP63 GSN ARL6IP1 MICAL1 PDCD5 NLRC4 DAPK1 XIAP SMAD3 PAK2 FAM162A SH3RF1 PLAUR REST HIP1 LCK APAF1 WNT3A PMAIP1 PIDD1
0.000484896	65	129	1.52755	GO:0002695 negative regulation of leukocyte activation	CD86 FGL2 PTPN6 GPNMB LAG3 NR1D1 MILR1 TNFAIP8L2 FGR BANK1 VTCN1 TNFAIP3 FER PRDX2 DLG1 TGFB1 DUSP3 TBC1D10C PAG1 LYN CBLB FOXJ1 NCKAP1L CLNK ILDR2 CBFB HAVCR2 NR1H3 ANXA1 TIGIT ITCH CD200 TMEM131L IL2RA TBX21 TWSG1 PARP3 RASSF5 INPP5D LDLR FOXF1 CD84 SMAD7 BTK ATM RC3H1 SFRP1 LAX1 PELI1 RC3H2 CASP3 RHBDD3 SHH ARG1 VSIG4 MERTK PTPN22 SPI1 CEBPB PRNP ADORA2A TNFSF18 PLA2G2D SDC4
0.000513209	137	312	1.33118	GO:1901615 organic hydroxy compound metabolic process	LOC111774802 INSIG2 SGPP1 GGH FOLR1 HMGCR SPHK1 GOT1 DCT PLCG2 LRP2 SULT1B1 TNF GPD1 GK NAAA HAGH GCNT4 SERGEF RDH10 NR1D1 HAGHL GFI1 CLCN2 IDH2 DPM3 CYP7B1 SOAT1 IPMK CYP1A2 DAO GPR37 WNT5A SULT1C4 ABCA1 LSS DUOXA1 CFTR IP6K3 TYRP1 CDH3 HAND2 PGP GDE1 HAO1 LDHD AKR1D1 LDHB ALPL RNF180 IDH1 NAPEPLD ALOX15B CYP7A1 PECR CRYM CYP1A1 LEPR SQLE NR4A2 THTPA EPAS1 FGF2 IPPK OPN3 SCNN1B G6PD BAAT GDPD1 H…
0.000520247	19	26	2.2154	GO:1905521 regulation of macrophage migration	CSF1R CD9 C3AR1 MMP28 C5AR1 TRPV4 IL34 MIF SLAMF1 TREM2 STAP1 CSF1 PTK2B CYP19A1 MSTN P2RY12 CNN2 TNFSF18
0.000520247	57	110	1.57092	GO:0003018 vascular process in circulatory system	EDN3 SLC5A1 SLC2A1 HTR1B FOXC2 F2RL1 KCNA5 F2R FGFBP3 HRH1 ADRB2 UTS2R BDKRB2 ARHGAP42 ADRA2B SLC5A6 FGG ATP2B1 MYLK3 OCLN P2RX1 SH3GL2 FGB BBS2 P2RY2 ADRA1B TRPV4 RGS2 GRIP2 SCNN1B ACTA2 CD36 ADRA1A SLC27A1 PDE3A HRH2 ANGPT1 DOCK4 PDE2A MKKS EDNRA BMP6 CLDN5 AGER GCLM ADCY6 SLIT2 HTR7 VSTM4 ATP1A2 EDNRB CRP BMPR2 FOXC1 ADRB1 KLF2 UTS2
0.000521343	42	75	1.6977	GO:0046634 regulation of alpha-beta T cell activation	CARD11 PTPRC MAPK8IP1 PRDM1 JAK2 RASAL3 SYK MYB SASH3 CD160 ZAP70 IL12B MALT1 CBLB PRKCZ NCKAP1L CBFB IL27 IL18 TGFBR2 ANXA1 ITCH IL2RG CD55 IL2RA TBX21 TWSG1 TYK2 SMAD7 AGER RC3H1 RC3H2 IL23A CD28 SHH PRKCQ RARA PTPN22 GATA3 ADORA2A TNFSF18
0.000521343	42	75	1.6977	GO:0060021 roof of mouth development	FZD1 TGFBR1 TBC1D32 INSIG2 IRF6 MSC PRRX1 WNT5A WNT7A HAND2 EPHB3 MEOX2 MMP25 DLG1 WNT9B EPHB2 INTU TMEM107 PLEKHA1 TGFBR2 BNC2 FZD2 OSR2 PDGFRA TCF21 ITGB8 ACVR2B ARID5B WDPCP LEF1 INSIG1 BMPR1A MSX1 SCHIP1 ITGB6 COL2A1 INHBA SHH PKDCC TIPARP TBX2 WNT3A
0.000528137	38	66	1.74547	GO:2001237 negative regulation of extrinsic apoptotic signaling pathway	SRC RFFL TNF TERT ITGA6 TGFBR1 FGG EYA1 YAP1 TNFAIP3 CSF2 UNC5B DDX3X IGF1 FGB RIPK1 PHIP HGF PRDX2 ICAM1 FGF10 PELI3 BRCA1 SFRP2 PARK7 ZC3HC1 STRADB MCL1 BIRC6 SERPINE1 PAK5 IL7 SH3RF1 CFLAR GCLM COL2A1 GSK3B GDNF
0.000528839	603	1606	1.13827	GO:0051172 negative regulation of nitrogen compound metabolic process	LDLRAD4 SERPINB10 OPHN1 CCDC13 RCOR1 PLCD4 SPRY1 SPI2 RFFL N4BP2L2 MLIP PARPBP PEG3 AZIN1 PMEPA1 NR2F1 TENT5C CYB5R4 LOC100052045 SFMBT2 PKIB AZIN2 SCMH1 SERPINB5 ZCCHC17 DNMT3A LOC100057505 HINT2 SMPD3 ETV5 RYBP CST7 BACH1 IKBKE DBNDD2 HOXA2 PTPN6 GABARAPL2 DDX6 TRAF3IP2 TRIB3 PDPK1 SLIRP FOXC2 LATS1 RORC NAIP TNF CBX4 SOCS3 FZD1 TERT VBP1 NDN NKX3-1 CNOT6L MYD88 HEG1 SESN2 HOXB3 TIMELESS ATP2B4…
0.000538273	25	38	1.99448	GO:0043299 leukocyte degranulation	PDPK1 F2RL1 MILR1 FGR SYK VAMP8 IL13 RASGRP1 RAB27A KIT LYN VAMP2 NCKAP1L CLNK STXBP2 UNC13D ITGAM FOXF1 CD84 RAC2 PRAM1 SPI1 CORO1A PLA2G3
0.000538273	25	38	1.99448	GO:0140115 export across plasma membrane	KCNA5 SLC17A3 KCNE3 ATP1B2 ATP2B1 OSCP1 ABCA1 KCNIP2 DLG1 KCND3 FXYD1 SLC27A1 ABCC4 RALBP1 ATP1B3 SLC4A4 SLC22A2 SLC29A4 ATP2B3 KCNH2 SLC35G1 ATP1A2 KCNQ1 SLC22A18
0.000543989	64	127	1.52774	GO:0046578 regulation of Ras protein signal transduction	ERBIN SPRY1 ARFGAP1 KITLG EPS8L1 RASGRF2 KBTBD6 DGKI HEG1 F2RL1 CBL F2R RASA1 ARF6 ARHGAP42 GPR55 ABCA1 RASAL3 AKAP13 IGF1 RASGRP1 MET MYOC RASA2 MYO9B EPS8L2 OPHN1 RIPOR2 EPHB2 TNFAIP1 MAPRE2 ARHGDIB CADM4 RASGRF1 FGF10 RASA3 ABL1 NOTCH2 ITGA3 ABRA KANK1 MFN2 ARHGEF25 PSD3 ROBO1 CSF1 FOXM1 KRAS PIK3CG SYNGAP1 NRG1 ADGRG1 RASGRP4 CDC42SE1 PSD4 PLCE1 CDC42SE2 ARFGEF2 PIK3CB LOC100060748 RASGEF1A K…
0.000544266	73	149	1.48528	GO:0001649 osteoblast differentiation	ACVR2A HOXA2 DNAI3 TMEM119 SUCO TNF FZD1 ACHE ILK GDPD2 NPNT YAP1 PTH1R FIGNL1 IFT80 HAND2 IGF1 SEMA4D PPP3CA MYOC SOX2 CHRD TP53INP2 TNN FBN2 GDF2 LGR4 IGFBP5 SMAD6 TENT5A BMP3 LOX FGF2 CBFB SHOX2 SOX8 CYP24A1 IL6 CDK6 PRKACA RANBP3L SFRP2 AXIN2 IGFBP3 TWSG1 SMAD5 TP63 FGF9 ACVR2B LEF1 BMP6 SMAD3 CTHRC1 BMPR1A RUNX2 SFRP1 LTF SMOC1 WNT3 FHL2 REST NOCT SHH RASSF2 GNAS RORB RSPO2 GSK3B BMPR2 CEBPB…
0.000544266	20	28	2.16543	GO:0045214 sarcomere organization	TNNT1 TNNT2 CFL2 ANKRD23 MYLK3 ACTN2 SRF FLNC TCAP MYPN KLHL41 MYOZ2 MYOM2 PROX1 CASQ1 MYH7 CAV3 FHOD3 SIX4 LDB3
0.000545145	197	472	1.26531	GO:0008285 negative regulation of cell population proliferation	CD86 CDKN2B NDRG4 PTPN6 PBRM1 PTN GPNMB TP73 CSF1R PTGES TNF NDN NKX3-1 PTGDR2 KIFAP3 TOB1 ADIPOQ CD9 DNAJA3 F2R TGFBR1 CDKN2C RNF41 CEND1 SH2B3 FZD5 IRF6 PIM2 EREG ILK CLDN3 PTPN14 KMT2A OVOL2 FKTN PPARD NF1 VTCN1 WNT5A PTH1R THBS1 STAT1 JAK2 ACVRL1 PPARGC1A PTGDS SH3BP4 IFT80 TNFAIP3 DUSP1 GPC3 NOX4 PRDX4 DUSP10 WDR13 SOX2 IFT57 DLG1 TNN TGFB1 FAP ATP5IF1 INTU ALOX15B PTPRU B4GALT1 GDF2 IL12B L…
0.000549596	59	115	1.55534	GO:0009152 purine ribonucleotide biosynthetic process	NPR1 PAPSS2 METRN GUCY2D ATP5F1D ATPSCKMT MLYCD MPC2 DLD NPPC PDHA1 ATP5MF ALDOA PDHB ADCY7 PANK1 ATP5MC3 PDHX ATP5PO PPARGC1A ATP5PD ACLY DNAJC30 ADCY5 PDK3 ADSS2 NPR2 SLC49A3 NME7 NME6 ADCY4 NPPB ADCY2 ADSS1 STOML2 ATP5PF GUCY1A2 AK4 ATP5PB ATP5MC1 ACAT1 ENG PANK3 DLAT ATP5F1A ADCY6 ATP5F1B PDK2 ATP5MC2 GMPS ATP5MG ACSS1 ATP5F1C ATP5F1E MT-ATP6 MT-ATP8 NME9 PANK4 TGFB1
0.000549957	24	36	2.02107	GO:0014909 smooth muscle cell migration	PLXNA1 NDRG4 ADIPOQ PLAU PLAT DOCK7 IGF1 ABHD2 NR4A3 AIF1 CORO1B VTN SEMA6D DOCK4 IGFBP3 PDGFB DDR1 S100A11 SORL1 TRIB1 SERPINE1 BMPR1A SLIT2 MYOCD
0.000549957	24	36	2.02107	GO:0048661 positive regulation of smooth muscle cell proliferation	SMPD3 HTR1B TNF GJA1 THBS1 FOXP1 IGF1 ERN1 NR4A3 CALCRL MMP9 AIF1 FGF2 IL18 MFN2 IL6 PDGFB FGF9 BMPR1A CDH13 IL6R JUN DNMT1 P2RY6
0.000550843	128	289	1.34272	GO:0023061 signal release	BACE2 MCTP1 SYT6 OLFML1 POMC SYT7 GCK MPC2 SMPD3 STXBP5 HTR1B PTGES TNF SYN1 NKX3-1 KCNJ11 DGKI OTOF F2RL1 IRS2 F2R RAP1B GPR68 GJA1 CPLX3 MCU NR1D1 IRS1 SV2A ATP2A2 RASL10B FGG ABCA1 DOC2B CFTR PINK1 WNT7A CPE SYK VAMP8 SLC44A4 P2RX1 ADCY5 FGB LRRK2 CCDC186 RFX3 SLC8B1 TRPV4 PASK WLS EFNA5 KLF7 DTNBP1 PTPRN2 SYT1 ALOX5 SNCG CREB1 ILDR1 TNFRSF11A ILDR2 BAD PFKM SYP HIF1A SNCA ANXA1 HNF1B FBXL20 K…
0.000559763	23	34	2.05079	GO:0031663 lipopolysaccharide-mediated signaling pathway	LY96 PLCG2 TNF MYD88 PRKCA ACOD1 TNFAIP3 CD6 PRDX2 LYN MALT1 LBP IL18 CD55 LY86 CD180 TRIB1 BMP6 LTF SASH1 SPI1 NFKBIL1 TGFB1
0.00056016	66	132	1.5158	GO:0048754 branching morphogenesis of an epithelial tube	HOXA5 ADAMTS16 FOXC2 TNF FKBPL NKX3-1 TIMELESS WNT2B RDH10 SEMA3E ILK NPNT EYA1 YAP1 WNT5A SRF GPC3 MET CELSR1 EGF PGR DLG1 WNT9B TGFB1 SRC GDF2 LGR4 HOXB7 SPRY1 FGF10 FGF2 ABL1 TGFBR2 AGT VDR HNF1B SOX8 SFRP2 ESRP2 CSF1 GNA13 SIX2 TBX20 DDR1 TCF21 KRAS EDNRA LEF1 FOXF1 CAV3 FGF1 STK4 WT1 SLIT2 AREG PKHD1 SIX1 SHH SIX4 TBX2 HHIP RSPO2 CTSZ HS3ST3B1 FOXA1 GDNF
0.000560611	22	32	2.08423	GO:0009250 glucan biosynthetic process	GYS1 NHLRC1 IRS2 EPM2AIP1 GYG2 PHKG1 NR1D1 PPP1R3F IRS1 AKT2 IGF1 AGL PASK ENPP1 PPP1R3C GBE1 UGP2 EPM2A ACADM GCK GYG1 PPP1R3G
0.000560611	22	32	2.08423	GO:0005978 glycogen biosynthetic process	GYS1 NHLRC1 IRS2 EPM2AIP1 GYG2 PHKG1 NR1D1 PPP1R3F IRS1 AKT2 IGF1 AGL PASK ENPP1 PPP1R3C GBE1 UGP2 EPM2A ACADM GCK GYG1 PPP1R3G
0.000574322	150	347	1.31049	GO:0006875 cellular metal ion homeostasis	LOC106781824 C5AR1 EDN3 SLC39A10 SLC39A14 PTGER3 SLC39A4 TRPV6 LOC100630858 TMPRSS3 BOK PLCG2 PTPN6 PDPK1 SCNN1A CCR1 F2RL1 ATP2B4 XCR1 SLC30A1 C3AR1 F2RL3 F2R ABL2 PACS2 AFG3L2 MCU HRH4 RYR2 PTPRC SV2A GRIN2C TRPM1 ATP2A2 ATP1B2 CLIC2 ATP2B1 CCL28 WNT5A PTH1R HCRTR1 MCUR1 ADCY5 KCNMA1 OPRL1 RMDN3 CYBA SLC8B1 CYB561 HEXB SLC30A3 TGFB1 TRPV4 ATP2A3 CXCL11 TMEM38A ATP2A1 LYN WFS1 FIS1 CXCL10 CCL19 …
0.000594443	96	207	1.40596	GO:0070371 ERK1 and ERK2 cascade	CRKL CCL4 LOC100063059 NDRG4 PTPN6 FN1 CAVIN3 CSF1R CCR1 F2RL1 ADIPOQ MFHAS1 F2R DUSP4 RAP1B PSCA C5AR1 C5AR2 GPR55 PIN1 PTPRC DSTYK BMPER FGG NPNT SPRED1 HCRTR1 CD4 SYK HAND2 EGFR NOX4 IGF1 RASGRP1 PYCARD FGB CD44 DUSP10 FGF21 EGF DLG1 EPHB2 TRPV4 DUSP3 TBC1D10C SRC MIF LYN FAM83D CCL19 SPRY1 EPHB1 ICAM1 PRKCZ FGF10 SLAMF1 SLC9A3R1 TNFRSF11A FGF2 ABL1 CD36 DUSP26 NOTCH2 TREM2 HAVCR2 CCN2 ANGPT1 …
0.00059818	53	101	1.59084	GO:0048565 digestive tract development	HOXA5 FOXL1 TNF FZD5 OVOL2 YAP1 WNT5A PRDM1 SOX17 EPHB3 EGFR KLF5 SALL1 KIT SRC C1GALT1 LGR4 DNAAF1 CCDC40 FGF10 ALDH1A2 CXCL8 SHOX2 HIF1A HNF1B RARB SFRP2 CRKL SIX2 PDGFRA NIPBL TP63 FGF9 TIGAR PDGFC ACVR2B FOXF1 SMAD3 GATA4 SFRP1 CCDC39 SPDEF SHH PKDCC SOX10 TBX2 EDNRB KCNQ1 MYOCD SFRP5 NKX2-6 GATA5 ASCL1
0.000608092	140	321	1.32219	GO:0010817 regulation of hormone levels	BACE2 AKR1D1 POMC GCK MPC2 SMPD3 SULT1B1 TNF NKX3-1 KCNJ11 PCSK6 GHR IRS2 GPR68 CORIN GCNT4 GJA1 RDH10 CPLX3 MCU NR1D1 GFI1 CLCN2 DDO IRS1 ADAM10 RASL10B CYP1A2 FGG SLC39A14 PAPSS2 DOC2B CYP2S1 DUOXA1 CFTR SLC7A5 CPE VAMP8 ADCY5 FGB CCDC186 RFX3 BCAT2 SLC8B1 TRPV4 PASK SERPINA7 EFNA5 HSD17B2 PDE8B KLF7 PTPRN2 ACE ALOX5 OLFML1 CRYM CREB1 SLC7A8 CYP1A1 ILDR1 EGR1 DISP1 STUB1 ALDH1A2 ILDR2 PLEKHA1 B…
0.000614761	47	87	1.63776	GO:0034767 positive regulation of ion transmembrane transport	METRN ATPSCKMT AKAP9 PLCG2 PDPK1 AMIGO1 F2RL3 F2R ADRB2 RYR2 ATP1B2 ACTN2 CFTR KCNIP2 LRRC38 PDZK1 EPHB2 CXCL11 ANO6 CXCL10 COA8 FXYD1 ABL1 EHD3 SRI BAX JPH2 MS4A1 LRRC26 CEMIP ARL6IP1 EDNRA CASQ1 ATP1B3 AKAP6 STAC CTSS STIM1 TRPC6 KCNH2 RNF207 KCNQ1 WNK3 HSPA2 CRACR2A COX17
0.000631835	31	51	1.84274	GO:0032729 positive regulation of interferon-gamma production	TNF F2RL1 FZD5 CD226 TLR7 WNT5A JAK2 TLR8 SLC7A5 RASGRP1 PYCARD SASH3 CD160 PDE4B IL12B PDE4D SLAMF1 IL27 ABL1 IL18 HAVCR2 IRF8 SLC11A1 IL1R1 KLRK1 CD2 TYK2 TNFSF4 IL12RB1 IL23A CD244
0.000648627	55	106	1.573	GO:0055123 digestive system development	HOXA5 FOXL1 TNF FZD5 OVOL2 YAP1 WNT5A PRDM1 SOX17 EPHB3 EGFR KLF5 SALL1 KIT SRC CELA1 C1GALT1 LGR4 DNAAF1 CCDC40 FGF10 ALDH1A2 CXCL8 SHOX2 HIF1A HNF1B RARB SFRP2 CRKL SIX2 PDGFRA NIPBL TP63 FGF9 TIGAR PDGFC ACVR2B WDPCP FOXF1 SMAD3 GATA4 SFRP1 CCDC39 SPDEF SHH PKDCC SOX10 TBX2 EDNRB KCNQ1 MYOCD SFRP5 NKX2-6 GATA5 ASCL1
0.00065866	164	385	1.29138	GO:0040008 regulation of growth	SEMA6C WWC1 WRN SERTAD1 PTCH2 FN1 NEDD4L TP73 NPPC FOXC2 SESN2 GHR NANOS1 TGFBR1 ADRB2 CDKN2C DCUN1D5 TKT AFG3L2 MAD2L2 SOX15 MYL2 ADAM10 CPNE5 PPARD TEAD1 ADAM15 YAP1 WNT5A SRF ACVRL1 SOX17 MAP3K13 SH3BP4 GAMT SLC44A4 DDX3X IFRD1 EGFR VIL1 GPC3 TMC8 IGF1 SEMA4D LGMN SASH3 BBS2 DUSP10 PPP1R9B TGFB1 EFNA5 ALOX15B GDF2 TNKS2 SYT1 NME6 ENPP1 IGFBP7 WFS1 IGFBP5 KAZALD1 CREB1 YBX3 RFTN1 CDA TWF2 TLL2 …
0.0006806	206	498	1.25404	GO:0061024 membrane organization	SPACA3 BIN2 ARHGAP25 TRAM2 LOC100072302 OXA1L FOLR1 DLG4 TRDC MTSS2 BOK PLCG2 PALS1 LAPTM5 CHCHD3 TIMM50 SEC24A F2RL1 CD9 TIMM29 ATP11C CPLX3 AFG3L2 RILPL2 RILPL1 PARP11 PMP2 STPG1 RTP1 CCDC88A SPACA6 BIN1 PTPRC CTSL EEA1 TGFBRAP1 ATP2A2 PIP4K2A SH3BP1 LMNB1 AKT2 ATL1 ANO3 ABCA1 THBS1 IZUMO1 PINK1 SH3TC2 RHOT1 LPCAT2 CDH2 ANK3 DOCK2 PTPRD KCNIP2 TIMM10 SGTA MYOC TAFAZZIN MBP VAV3 MSR1 DLG1 ATP5IF…
0.000685299	9	9	3.0316	GO:0001771 immunological synapse formation	CCR7 NEDD9 DOCK2 CD6 DLG1 DOCK8 PRF1 MSN HAVCR2
0.00068757	91	195	1.41475	GO:0007162 negative regulation of cell adhesion	CD86 FGL2 PTPN6 GPNMB LPXN ADIPOQ LAG3 CD9 RASA1 HOXA7 MAD2L2 SH2B3 SEMA3E PTPRC SPOCK1 TNFAIP8L2 ADAM10 ADTRP ADAM15 CCL28 VTCN1 THBS1 ACVRL1 DUSP1 SEMA4D MYOC MBP PRDX2 RIPOR2 DLG1 EPHB2 TGFB1 TRPV4 DUSP3 EFNA5 PAG1 DACT2 AKNA ARHGAP6 CBLB FOXJ1 NCKAP1L ILDR2 CBFB ABL1 HAVCR2 ANXA1 TIGIT ITCH KANK1 ANGPT1 TMEM131L IL2RA FBLN1 TBX21 TWSG1 CDKN2A TNR SERPINE1 BMP6 SMAD7 RND1 CDH13 RC3H1 CDH1 LAX1…
0.000688159	49	92	1.61466	GO:1904019 epithelial cell apoptotic process	BOK PDPK1 TNF ARF6 RYR2 EXOC5 FGG YAP1 THBS1 TNFAIP3 HAND2 IL13 FGB ITGA4 CD160 CD40LG NDNF ANO6 WFS1 CAST ICAM1 PRKCI NUPR1 ABL1 HIPK1 TGFBR2 CASP6 USP53 FASLG BAX ANGPT1 GSN SERPINE1 EDNRA LEF1 STK4 CASP3 BTC PRKAA1 PKHD1 TMF1 PLA2R1 E2F1 E2F2 AGAP2 GATA3 BMPR2 NKX2-6 CD248
0.000723201	275	687	1.21352	GO:0031401 positive regulation of protein modification process	BIRC3 TGFB3 PIK3R6 AKAP9 NEK10 BTC NTF3 PGF ACVR2A KITLG WDFY2 PLCG2 MRE11 RICTOR TRIB3 PDPK1 GPNMB CSF1R LATS1 TMEM119 RET TNF FZD1 NDN NKX3-1 FZD10 CD80 NHLRC1 ATP2B4 ADIPOQ FANCI TGFBR1 ADRB2 DCUN1D2 DCUN1D5 NEDD9 MAD2L2 ADAM9 SLC39A10 PIN1 SYAP1 TAOK3 CCDC88A ADRA2B PTPRC LRP8 FZD5 CARD14 EREG ILK CLDN3 PRR5 KMT2A PIAS1 AKT2 BANK1 ADTRP CSF3 WNT5A THBS1 HIPK2 CD4 DIPK2A DOCK7 CLIP3 JAK2 ACVRL…
0.00072737	163	383	1.29021	GO:0031344 regulation of cell projection organization	SEMA6C BCL11A EFHC2 CDC42EP5 TIAM1 PALM FAM110C SCN1B WAS VDAC3 EPS8L1 NIN PTN FN1 RET BRSK1 FAT3 F2RL1 RTN4RL1 TGFBR1 ARF6 ABL2 NEDD9 RGL3 GFI1 INPP5J CCDC88A CDKL5 LRP8 SPOCK1 RP1 ATP1B2 ADGRB3 CHN1 PRRX1 YAP1 NTNG2 WNT5A IFT140 SRF MAP3K13 WNT7A ACTR2 EP300 OBSL1 IFT88 DAAM2 EPHB3 FER PTPRD IFRD1 VIL1 SEMA4D PPP3CA ZNF365 CD44 WASF2 LRRK2 KLF5 LTK CARMIL2 KIF24 SH3YL1 PTK7 METRN CNTN1 TAPT1 MA…
0.00073025	105	231	1.378	GO:0052548 regulation of endopeptidase activity	SERPINB10 SPI2 NLRP3 RFFL LOC100052045 DIABLO SERPINB5 LOC100057505 BOK CST7 LAPTM5 NAIP TNF AIFM1 NKX3-1 F2R CRADD BIN1 SPOCK1 PSENEN NLRP1 THBS1 JAK2 SYK P2RX1 ROCK2 SERPINB1 DDX3X PYCARD LGMN CD44 SOX2 MBP HGF RPS6KA3 DELE1 IFT57 CYFIP2 SRC ATP2A3 BIRC3 SERPINB9 CRYAB A2M LYN MMP9 FIS1 CAST MALT1 AIM2 NEK5 BAD MUL1 VTN RPS6KA1 STAT3 FASLG BAX NR4A1 ATP13A2 SFRP2 PTGS2 PARK7 NLRP12 ROBO1 NGFR N…
0.000733465	59	116	1.54194	GO:0048771 tissue remodeling	SRC TNFRSF11A PTN HTR1B GPNMB FOXC2 TMEM119 SUCO CCR2 F2R ADRB2 MITF GPR55 WNT16 IL20RA PTH1R ACVRL1 SYK HAND2 NOX4 PPP3CA LIPA CELA1 LGR4 IGFBP5 SNX10 LEPR FGF10 EPAS1 ELF3 TGFB3 NOTCH2 HIF1A VDR BAX PTK2B CTSK DCSTAMP RBPJ INPP5D ACVR2B THBS4 PPARGC1B EDNRA CTHRC1 IL7 SFRP1 IL23A RASSF2 IL1A LRRK1 PLEKHM1 BMPR2 FOXC1 EFNA2 Hamp CST3 OSCAR TGFB1
0.000737351	29	47	1.87056	GO:1900046 regulation of hemostasis	F2RL1 CD9 F2R THBD SH2B3 PLAU ADTRP FGG ENPP4 THBS1 KLKB1 FGB F12 PRDX2 EPHB2 ANXA2 ANO6 CD36 CPB2 PDGFRA PDGFB SERPINE1 TFPI APOH PRKCD C1QTNF1 HPSE CD34 FOXA2
0.000767158	15	19	2.39337	GO:0010758 regulation of macrophage chemotaxis	CSF1R C3AR1 MMP28 C5AR1 TRPV4 IL34 MIF SLAMF1 STAP1 CSF1 PTK2B CYP19A1 MSTN TNFSF18
0.000767158	15	19	2.39337	GO:0031294 lymphocyte costimulation	CD86 CD28 CD80 CCR7 CARD11 ICOS LGALS1 EPHB6 HHLA2 CD160 CD5 CD320 DPP4 TNFSF14 TNFSF13B
0.000767158	15	19	2.39337	GO:0071624 positive regulation of granulocyte chemotaxis	C3AR1 CCR7 C5AR1 MCU RIPOR2 C1QBP DAPK2 CCL19 NCKAP1L LBP MOSPD2 CAMK1D THBS4 IL23A RAC2
0.000768313	90	193	1.4137	GO:1901342 regulation of vasculature development	THBS1 PGF HOXA5 PDPK1 FOXC2 TNF CCR3 FKBPL TSPAN12 ATP2B4 C3AR1 C5AR1 PRKCA SEMA3E PKM ADAM10 ADGRB3 BMPER SP100 CCBE1 NF1 ECM1 SEMA4A SPRED1 WNT5A HIPK2 STAT1 ACVRL1 ANGPT4 STAB1 ROCK2 ANGPTL7 CD160 ETS1 TNN CELA1 GDF2 ALOX5 CXCL10 CCN6 EPN2 SPARC NAXE SMOC2 FGF2 ABL1 PGK1 TGFBR2 CXCL8 HIF1A AMOT STAT3 PTGIS FASLG SULF1 BRCA1 SFRP2 PIK3R6 PRKCB CREB3L1 PTK2B ITGB8 THBS4 AKT3 SERPINE1 DCN HSPB1 C…
0.000769023	48	90	1.61686	GO:0007368 determination of left/right symmetry	ACVR2A DNAAF3 PCSK6 DNAH11 HAND1 TBC1D32 RGL3 OVOL2 ENKUR DAW1 WNT5A IFT140 SRF SOX17 NEK8 DAAM2 HAND2 DNAAF4 RFX3 IFT57 DNAAF1 DNAI2 CCDC40 TMEM107 FGF10 FOXJ1 DISP1 ARL13B DNAH5 ODAD2 NOTCH2 TGFBR2 HIF1A ANKS6 DNAI1 TBX20 ASB2 AP1B1 ACVR2B FOXF1 SMAD3 DRC1 CCDC39 RPGRIP1L SHH TBX2 WNT3A C9orf116
0.000769023	45	83	1.64364	GO:0001657 ureteric bud development	ADAMTS16 HS2ST1 FOXC2 RET WNT2B ILK BMPER NPNT EYA1 GPC3 DLG1 WNT9B TGFB1 FMN1 SMAD9 LGR4 LZTS2 HOXB7 SMAD6 SPRY1 FOXJ1 FGF2 AGT HNF1B SOX8 RARB SIX2 SMAD5 TCF21 SMAD3 SMAD7 FGF1 SFRP1 WT1 SLIT2 SIX1 SHH RARA SIX4 CRLF1 GATA3 EPCAM HS3ST3B1 FOXC1 GDNF
0.000772805	399	1033	1.17097	GO:0006952 defense response	LOC106781824 C5AR1 TLR7 STYK1 SRC MALT1 PTGER3 TRIM4 CADM1 GNLY KLRK1 TLR2 LOC100062789 CCL4 LCK SLAMF8 TRDC LOC102148710 TRIM6 LOC100063059 IL1B GGT1 IL18RAP WAS PLCG2 RICTOR IKBKE FGL2 PTPN6 KIF5B TRAF3IP2 PTN SMPDL3B LAPTM5 PTGES GPR17 TNF CCR2 SOCS3 CCR3 MPEG1 CCR1 MYD88 TLR6 ITIH4 TASL F2RL1 ADIPOQ LAG3 S1PR3 CXCR6 MFHAS1 F2R DDIT4 AQP4 CX3CR1 TIFA KPNA6 CCR7 LOC100069988 BNIP3L C5AR2 NR1D1 …
0.000774443	56	109	1.55752	GO:0051250 negative regulation of lymphocyte activation	CD86 FGL2 PTPN6 GPNMB LAG3 TNFAIP8L2 FGR BANK1 VTCN1 TNFAIP3 PRDX2 DLG1 TGFB1 DUSP3 TBC1D10C PAG1 LYN CBLB FOXJ1 NCKAP1L CLNK ILDR2 CBFB HAVCR2 ANXA1 TIGIT ITCH TMEM131L IL2RA TBX21 TWSG1 PARP3 RASSF5 INPP5D SMAD7 BTK ATM RC3H1 SFRP1 LAX1 PELI1 RC3H2 CASP3 RHBDD3 SHH ARG1 VSIG4 MERTK PTPN22 CEBPB PRNP ADORA2A TNFSF18 PLA2G2D SDC4
0.000786192	28	45	1.88633	GO:0002763 positive regulation of myeloid leukocyte differentiation	KITLG TNF CCR1 RUNX1 EVI2B GPR68 NEDD9 CD4 PPP3CA OCSTAMP RIPK1 TGFB1 IL34 IL12B CREB1 FOS NOTCH2 HCLS1 CD101 CSF1 DCSTAMP TRIB1 PPARGC1B LEF1 IL23A GNAS PLA2G3 HAX1
0.000786192	28	45	1.88633	GO:0061045 negative regulation of wound healing	TNF CD9 THBD SH2B3 PLAU CLDN3 ADTRP FGG THBS1 KLKB1 FGB F12 CRK ANXA2 ALOX5 FGF2 CPB2 PDGFRA PDGFB SERPINE1 SMAD3 CLDN19 TFPI APOH CD109 PRKCD C1QTNF1 CD34
0.000791769	82	173	1.43694	GO:0034599 cellular response to oxidative stress	DIABLO SMPD3 ETV5 FZD1 SESN2 AIFM2 WNT16 ATP2A2 NFE2L1 GPR37 GSKIP SLC25A24 PPARGC1A PINK1 TNFAIP3 FER EGFR LRRK2 RIPK1 MET VKORC1L1 HGF PRDX2 SOD2 SETX SRC ROMO1 DHRS2 ALOX5 PRKAA2 MMP9 RNF112 AIF1 TMEM161A NR4A2 FOS NCOA7 FUT8 EPAS1 LONP1 PLEKHA1 ABL1 G6PD NCF1 CD36 RBM11 HIF1A IL6 ATP13A2 PRDX3 PARK7 TP53INP1 PDGFRA ERMP1 FANCD2 RAD52 MCL1 GPR37L1 PPARGC1B EDNRA DAPK1 NOX1 IMPACT PRR5L SLC4A11…
0.000792898	80	168	1.44362	GO:0006909 phagocytosis	BIN2 ARHGAP25 LOC100067561 TRDC PLCG2 TNF MYD88 F2RL1 ADIPOQ IL15RA PTPRC TULP1 FGR SH3BP1 ABCA1 THBS1 NCF4 SYK DOCK2 PYCARD RAB27A CYBA MSR1 PIP4P2 MARCO TICAM2 AIF1 LEPR ARHGAP12 NCKAP1L CLCN3 FCN3 VAV1 ABL1 CD36 TREM2 IRF8 TUSC2 NR1H3 ANXA1 SLC11A1 IL2RB STAP1 IL2RG UNC13D APPL1 COLEC11 HCK MYO1G COLEC10 GSN COLEC12 CD47 ELMO1 CAMK1D LDLR RAB11FIP2 CD302 MYH9 MYO18A PIKFYVE PLD4 GULP1 RARA SPH…
0.00081866	58	114	1.54239	GO:0007254 JNK cascade	MAPK8IP1 EDAR NAIP TNF MYD88 F2RL1 MFHAS1 TAOK3 WNT16 TLR7 PJA2 FKTN WNT5A HIPK2 MAP3K13 EGFR RASGRP1 PYCARD LRRK2 RIPK1 DUSP10 GPS2 TPD52L1 KLHL31 TRAF4 TRPV4 DUSP3 MAGI3 CCL19 EPHB1 SLAMF1 NCF1 ITCH DUSP16 CCN2 PHLPP1 SFRP2 MAP4K1 MAPK8IP2 STRADB PTK2B TRIB1 NOX1 XIAP SMAD3 HDAC3 MECOM AGER PLCB1 SFRP1 ULK4 MBIP HACD3 RASSF2 MMP1 SH3RF2 MAP3K10 GADD45A
0.000827524	154	360	1.29685	GO:0051347 positive regulation of transferase activity	EPHA5 RET EPHB6 PIK3R6 NEK10 PARM1 BTC KITLG MRE11 TRIB3 PDPK1 CSF1R TNF FZD10 ATP2B4 ADIPOQ ADRB2 EPM2AIP1 NEDD9 ADAM9 PIN1 SYAP1 TAOK3 CCDC88A ADRA2B PTPRC LRP8 FZD5 DSTYK EREG FGR HMBOX1 POT1 WNT5A THBS1 CD4 DIPK2A JAK2 MAP3K13 CLSPN CASS4 SYK DDX3X EGFR NOX4 IGF1 RASGRP1 LRRK2 CCNY TPD52L1 EGF TGFA VAV3 ERN1 UNC119 DLG1 TRAF4 KIT SRC IL34 MASTL PRKAG2 IL12B LYN ACE CACUL1 CCL19 COPS8 GRHL2 MA…
0.000843746	50	95	1.59558	GO:0001906 cell killing	CADM1 GNLY KLRK1 LOC100062789 CD1A4 CD1A1 IL18RAP PTPN6 KIF5B MYD88 F2RL1 LAG3 LYST PTPRC CD226 DNASE1 SYK IL13 RASGRP1 RAB27A CD160 NCR3 ROMO1 PRF1 SERPINB9 IL12B NCKAP1L PLEKHM2 VAV1 SCNN1B IL18 HAVCR2 TUSC2 STAP1 STXBP2 CD55 UNC13D PIK3R6 LYZ ARRB2 CD2 MR1 AGER CTSC LTF IL23A ARG1 SPI1 CORO1A SH2D1A
0.000858797	44	81	1.6468	GO:0072676 lymphocyte migration	CXCL16 CCL4 LOC100063059 GPR15 NEDD9 CCL20 CYP7B1 ADAM10 ADTRP ITGAL ECM1 WNT5A PYCARD SLC8B1 CRK DOCK8 CXCL11 MSN CXCL10 SLC12A2 ITGB7 AIF1 ABL1 GCSAML WASL STK10 FUT7 KLRK1 TMEM102 TNFSF14 CRKL MYO1G TBX21 CD99L2 PTK2B PADI2 APOD GPR183 FUT4 GATA3 CORO1A ARTN
0.000859504	47	88	1.61915	GO:0001823 mesonephros development	ADAMTS16 HS2ST1 FOXC2 RET WNT2B ILK BMPER NPNT EYA1 GPC3 DLG1 WNT9B TGFB1 FMN1 SMAD9 LGR4 LZTS2 HOXB7 SMAD6 SPRY1 FGF10 FOXJ1 FGF2 AGT HNF1B SOX8 RARB OSR2 SIX2 SMAD5 TCF21 SMAD3 SMAD7 FGF1 SFRP1 WT1 SLIT2 SIX1 SHH RARA SIX4 CRLF1 GATA3 EPCAM HS3ST3B1 FOXC1 GDNF
0.000890233	16	21	2.30979	GO:1904707 positive regulation of vascular associated smooth muscle cell proliferation	HTR1B TNF GJA1 IGF1 ERN1 NR4A3 CALCRL MMP9 FGF2 MFN2 PDGFB FGF9 BMPR1A JUN DNMT1 P2RY6
0.000930665	237	585	1.22819	GO:0032880 regulation of protein localization	GCK TAX1BP3 TRIM6 MPC2 KIF5B PDPK1 NEDD4L LATS1 ASTN2 TNF TERT NKX3-1 KCNJ11 SESN2 BARD1 NHLRC1 F2RL1 ATP2B4 ADIPOQ GCC2 IRS2 APBB3 MFHAS1 F2R MFF GPR68 TMEM35A ARF6 BAG3 SERGEF BNIP3L NEDD9 MCU NR1D1 ADAM9 VPS28 USP8 PIN1 CCDC88A DCLK1 IRS1 SLC35D3 TMEM98 DNAJC1 PTPN14 PKIG ADAM10 AKT2 BMPER SP100 ADTRP FGG EXPH5 YAP1 NDC80 WNT5A DOC2B ACTN2 CLIP3 CFTR PINK1 SH3TC2 VAMP8 CDH2 CDK1 ROCK2 ADCY5 EG…
0.000930665	101	222	1.37924	GO:0044282 small molecule catabolic process	LPIN2 GSTZ1 SDSL ACOXL GOT1 GDA DLST NPL DLD ADHFE1 SULT1B1 SESN2 GLDC ETFA ATP2B4 ADIPOQ IRS2 GK HAGH PGAM2 HAGHL DDO IRS1 PKM AKT2 GALT ADTRP UPP1 PPARD DAO HOGA1 ENPP4 SULT1C4 NUDT7 BCKDHB PON3 CRAT HAO1 LDHD HK1 GLS DPYD LPIN1 AKR1D1 BCAT2 HDHD5 AMT BCKDHA ETFDH GCDH ACADS ECHS1 CYP7A1 THNSL2 CDA BAD PGK1 PFKM ETFB KMO TPI1 HADHA INPP5A CYP24A1 GOT2 LOC100147648 CPT1A HIBADH PARK7 IMPA2 MAT1A…
0.000931255	40	72	1.68422	GO:0050714 positive regulation of protein secretion	MPC2 F2RL1 IRS2 APBB3 GPR68 ARF6 MCU ADAM9 FGG EXPH5 DOC2B CFTR IGF1 FGB PPID WLS MYOM1 BAD TGFB3 PFKM TREM2 KCNN4 HIF1A SRI C1QTNF12 GOLPH3L ATP13A2 ANKRD1 BLK CD2AP EZR ABCG1 ANO1 MYO18A PLA2G6 GCK C1QTNF3 IL1A TCF7L2 SERP1
0.000949366	25	39	1.94334	GO:0042267 natural killer cell mediated cytotoxicity	CADM1 KLRK1 LOC100062789 IL18RAP PTPN6 KIF5B LAG3 LYST CD226 RASGRP1 RAB27A CD160 NCR3 SERPINB9 IL12B PLEKHM2 VAV1 IL18 HAVCR2 UNC13D PIK3R6 ARRB2 CD2 CORO1A SH2D1A
0.000961631	36	63	1.73234	GO:0042100 B cell proliferation	IRS2 CARD11 GAPT SLC39A10 PTPRC CD79A IKZF3 RASGRP1 SASH3 VAV3 CD40LG EPHB2 MIF LYN AHR CD320 NCKAP1L ABL1 BAX CD180 ATAD5 NFATC2 INPP5D TNFSF13B LEF1 IL7 BTK ATM RC3H1 CDKN1A PELI1 CASP3 PRKCD GPR183 WNT3A CR2
0.000963842	121	274	1.33877	GO:2001233 regulation of apoptotic signaling pathway	SRC RFFL BOK RTKN2 TNF TERT NKX3-1 ITGA6 G0S2 DEDD2 TGFBR1 BDKRB2 RRM2B CRADD PTPRC MAPK8IP1 IL20RA SP100 FGG PLAGL2 FAF1 EYA1 YAP1 THBS1 JAK2 PINK1 FIGNL1 TNFAIP3 CSF2 UNC5B DDX3X TMC8 IGF1 PYCARD FGB CD44 LRRK2 RIPK1 TPD52L1 SKIL PHIP HGF PRDX2 PPP2R1B DAPK2 MIF MMP9 WFS1 FIS1 YBX3 ICAM1 TMEM161A NR4A2 FGF10 SLC9A3R1 PELI3 NUPR1 BAD CTH VDAC2 HIF1A AGT ELL3 BAX MEIS3 BRCA1 SFRP2 PTGS2 PARK7 MAP…
0.000963907	160	377	1.28662	GO:0120035 regulation of plasma membrane bounded cell projection organization	SEMA6C BCL11A EFHC2 CDC42EP5 TIAM1 PALM SCN1B WAS VDAC3 EPS8L1 NIN PTN FN1 RET BRSK1 FAT3 F2RL1 RTN4RL1 TGFBR1 ARF6 ABL2 NEDD9 RGL3 GFI1 INPP5J CCDC88A CDKL5 LRP8 SPOCK1 RP1 ATP1B2 ADGRB3 CHN1 PRRX1 YAP1 NTNG2 WNT5A IFT140 SRF MAP3K13 WNT7A ACTR2 EP300 OBSL1 IFT88 DAAM2 EPHB3 FER PTPRD IFRD1 VIL1 SEMA4D PPP3CA ZNF365 CD44 WASF2 LRRK2 KLF5 LTK CARMIL2 KIF24 SH3YL1 PTK7 METRN CNTN1 TAPT1 MAK NDNF E…
0.000965786	59	117	1.52876	GO:0051100 negative regulation of binding	ARHGAP28 ADIPOQ XIRP1 ADRB2 HAND1 MAD2L2 PIN1 GEMIN2 ATP2A2 BTAF1 SP100 ADAM15 HABP4 JAK2 LHX2 HAND2 TMC8 PPP3CA LRRK2 ERCC4 ITGA4 ATP2A3 BAG2 DTNBP1 PTPRF ACE AURKB STUB1 ACTB SLPI SRI BAX WAPL NES PARK7 USP33 DKK1 ARRB2 PDGFB SORL1 EFHB LEF1 RGMA MSX1 NEK2 CDKN1A C23H9orf72 DNAJB2 FBXW7 LOC100056283 GZMA E2F1 TTBK2 JUN SIN3A GSK3B CTSZ PLN HEY2
0.000994415	24	37	1.96645	GO:0006754 ATP biosynthetic process	METRN ATP5F1D ATPSCKMT ATP5MF ALDOA ATP5MC3 ATP5PO PPARGC1A ATP5PD DNAJC30 SLC49A3 STOML2 ATP5PF ATP5PB ATP5MC1 ATP5F1A ATP5F1B ATP5MC2 ATP5MG ATP5F1C ATP5F1E MT-ATP6 MT-ATP8 TGFB1
0.000994415	217	531	1.2389	GO:0010243 response to organonitrogen compound	GNAL LPIN2 INSIG2 FAF1 DNAJB2 PIK3R3 GOT1 SMPD3 DENND4C TRIB3 PDPK1 HTR1B FOXC2 TNF SOCS3 SCNN1A GPD1 KCNJ11 MYD88 P2RY1 SESN2 TIMELESS ATP2B4 ADIPOQ GHR CD9 ERBIN IRS2 USP13 RAP1B ADRB2 EPM2AIP1 RRAGB C5AR1 SYAP1 RYR2 RAB31 IRS1 SLC2A4 PIP4K2A RHBDD1 C5H1orf116 P2RX6 AKT2 ITPR2 ADTRP SLC39A14 ATP2B1 COL5A2 CPEB2 CAPN2 ACTN2 JAK2 CFTR AQP8 SH3BP4 SYK TNFAIP3 P2RX1 FER IRF5 ADCY5 EGFR DNAJC10 GNAI…
0.000996563	80	169	1.43508	GO:0031349 positive regulation of defense response	CADM1 KLRK1 LOC100062789 IL18RAP PLCG2 IKBKE TNF TASL F2RL1 LAG3 CCR7 LGALS1 EREG CD226 NLRP1 WNT5A RIOK3 TLR8 SYK VAMP8 RASGRP1 LPL PYCARD RIPK1 CLEC6A CD160 ETS1 CYBA TRPV4 NAPEPLD NCR3 PARP9 IL12B AIM2 LBP TNFRSF11A LOC100056988 CLNK NUPR1 VAV1 TOMM70 IL18 TREM2 HAVCR2 CASP6 STAP1 HPX IL6 IL17RA PTGS2 ZBP1 PARK7 STING1 MMRN2 LRSAM1 CD47 LDLR SERPINE1 CTSC TLR10 DDT TNFSF4 CD28 ARG1 FABP4 MMP1 …
0.00102123	12	14	2.59852	GO:0014912 negative regulation of smooth muscle cell migration	NDRG4 ADIPOQ ABHD2 AIF1 CORO1B SEMA6D IGFBP3 TRIB1 SERPINE1 BMPR1A SLIT2 MYOCD
0.00102728	122	277	1.33522	GO:0051098 regulation of binding	ARHGAP28 TRIB3 TERT ADIPOQ GREM2 XIRP1 TGFBR1 ADRB2 HAND1 MAD2L2 PIN1 PHLDA2 EPHB6 GEMIN2 ATP2A2 BTAF1 CLIC2 SP100 ADAM15 RFNG CSF3 HABP4 WNT5A HIPK2 JAK2 EP300 LHX2 HAND2 HJURP TMC8 IGF1 PPP3CA LRRK2 MET CLN5 ERCC4 ITGA4 EGF NSD1 CRK RIPOR2 TGFB1 SRC ATP2A3 PARP9 BAG2 DTNBP1 EDF1 PTPRF ANXA2 ACE MMP9 EBF2 LARP6 CBLB AURKB STUB1 LOX ABL1 VTN ACTB BDNF SLPI SRI BAX ANGPT1 IRF4 WAPL NES PARK7 SMARC…
0.00103309	23	35	1.9922	GO:1905517 macrophage migration	CSF1R CD9 C3AR1 MMP28 C5AR1 MCOLN2 TRPV4 IL34 B4GALT1 MIF SLAMF1 TRIM55 TREM2 STAP1 CSF1 PTK2B CYP19A1 MSTN P2RY12 EDNRB CNN2 TNFSF18
0.00103309	39	70	1.68904	GO:0014074 response to purine-containing compound	GPD1 KCNJ11 P2RY1 RAP1B RYR2 P2RX6 ITPR2 CFTR AQP8 P2RX1 TMEM38A ENPP1 AHR CREB1 PDE3A P2RX2 ATF1 NDUFS4 ADORA1 EZR HCN4 SLC5A5 PDE2A PIK3CG AKAP6 AKAP9 CASQ2 WT1 P2RY12 TRPC3 TRPM2 DUOX1 CASP1 KCNQ1 ADORA2A P2RY6 HCN2
0.00103374	63	127	1.50387	GO:0043405 regulation of MAP kinase activity	SPRY1 PIK3R6 NEK10 KITLG PTPN6 TRIB3 TNF FZD10 ADIPOQ ADAM9 TAOK3 SH2B3 PTPRC FZD5 WNT5A THBS1 MAP3K13 SYK EGFR DUSP1 NOX4 RASGRP1 LRRK2 DUSP10 TPD52L1 EGF TGFA ERN1 KIT RGS2 IL34 DTNBP1 LYN FGD2 TNFRSF11A FGF2 AGT DUSP16 SFRP2 ROBO1 ERN2 DKK1 PDGFB SORL1 TRIB1 PIK3CG CAV3 FGF1 AGER HMGCR SFRP1 CDK12 ARHGEF5 FLT1 LAX1 SASH1 PRKCD NTF3 IRAK3 RGS14 MAP3K10 TGFB1
0.00103374	237	586	1.22609	GO:1901698 response to nitrogen compound	GNAL LPIN2 INSIG2 FAF1 DNAJB2 PIK3R3 GOT1 SMPD3 DENND4C GNAI2 TRIB3 PDPK1 HTR1B DDI2 FOXC2 TNF SOCS3 SCNN1A GPD1 KCNJ11 MYD88 P2RY1 SESN2 EPG5 TIMELESS ATP2B4 ADIPOQ GHR CD9 ERBIN IRS2 USP13 RAP1B ADRB2 EPM2AIP1 RRAGB C5AR1 SYAP1 RYR2 RAB31 ACHE IRS1 SLC2A4 PIP4K2A RHBDD1 C5H1orf116 P2RX6 AKT2 ITPR2 ADTRP SLC39A14 ATP2B1 COL5A2 CPEB2 CAPN2 ACTN2 RIOK3 JAK2 CFTR AQP8 SH3BP4 SYK TNFAIP3 P2RX1 FER S…
0.00105745	22	33	2.02107	GO:2000379 positive regulation of reactive oxygen species metabolic process	PLCG2 F2RL1 RNF41 THBS1 DUOXA1 SYK RAB27A CYBA ROMO1 CLCN3 CD36 TGFBR2 PARK7 ITGAM PDGFB CDKN1A PRKCD MMP1 CRP ADGRB1 GADD45A TGFB1
0.00105745	65	132	1.49283	GO:0032872 regulation of stress-activated MAPK cascade	MAPK8IP1 EDAR NAIP TNF MYD88 FOXO1 F2RL1 MFHAS1 TAOK3 WNT16 PJA2 FKTN WNT5A HIPK2 HAND2 EGFR DUSP1 RASGRP1 PYCARD RIPK1 DUSP10 GPS2 TPD52L1 HGF KLHL31 DLG1 TRAF4 TRPV4 DUSP3 MAGI3 PBK CCL19 EPHB1 SLAMF1 NCF1 RELL1 ITCH DUSP16 CCN2 PHLPP1 SFRP2 MAPK8IP2 EZR PTK2B FOXM1 IGFBP6 NOX1 XIAP HDAC3 CAV3 MECOM AGER PLCB1 SFRP1 ULK4 SASH1 MBIP RASSF2 SPHK1 MMP1 PTPN22 SPI1 SH3RF2 MAP3K10 GADD45A
0.00105745	22	33	2.02107	GO:0046579 positive regulation of Ras protein signal transduction	ERBIN KITLG DGKI F2RL1 F2R GPR55 AKAP13 IGF1 RASGRP1 MAPRE2 FGF10 NOTCH2 ABRA ROBO1 CSF1 KRAS PIK3CG NRG1 ADGRG1 RASGRP4 PIK3CB RASGEF1A
0.00105745	22	33	2.02107	GO:0050819 negative regulation of coagulation	CD9 THBD ANXA5 SH2B3 PLAU ADTRP FGG THBS1 KLKB1 FGB F12 ANXA2 CPB2 HS3ST5 PDGFRA PDGFB SERPINE1 TFPI APOH PRKCD C1QTNF1 CD34
0.00105745	65	132	1.49283	GO:0070374 positive regulation of ERK1 and ERK2 cascade	CRKL CCL4 LOC100063059 NDRG4 CAVIN3 CSF1R CCR1 F2RL1 MFHAS1 F2R RAP1B C5AR1 C5AR2 GPR55 PTPRC DSTYK BMPER FGG NPNT HCRTR1 CD4 HAND2 EGFR NOX4 IGF1 RASGRP1 PYCARD FGB CD44 FGF21 TRPV4 SRC MIF CCL19 ICAM1 PRKCZ FGF10 SLAMF1 TNFRSF11A FGF2 ABL1 CD36 NOTCH2 TREM2 HAVCR2 CCN2 ANGPT1 SCIMP ARHGAP8 PDGFRA ARRB2 PDGFB PTK2B FGFR3 FGF1 AGER FGFR4 NRG1 FBXW7 GPR183 JUN PTPN22 CHI3L1 P2RY6
0.00105745	22	33	2.02107	GO:0120316 sperm flagellum assembly	DNAH1 CFAP157 IQCG CFAP69 CFAP54 BBS2 SPEF2 DRC7 TTLL1 TTC12 CFAP58 CFAP65 CFAP206 CFAP44 MNS1 CFAP43 KLC3 AKAP4 ARMC2 PLA2G3 UBE2B CFAP221
0.00106645	45	84	1.62407	GO:0072163 mesonephric epithelium development	ADAMTS16 HS2ST1 FOXC2 RET WNT2B ILK BMPER NPNT EYA1 GPC3 DLG1 WNT9B TGFB1 FMN1 SMAD9 LGR4 LZTS2 HOXB7 SMAD6 SPRY1 FOXJ1 FGF2 AGT HNF1B SOX8 RARB SIX2 SMAD5 TCF21 SMAD3 SMAD7 FGF1 SFRP1 WT1 SLIT2 SIX1 SHH RARA SIX4 CRLF1 GATA3 EPCAM HS3ST3B1 FOXC1 GDNF
0.00106645	45	84	1.62407	GO:0072164 mesonephric tubule development	ADAMTS16 HS2ST1 FOXC2 RET WNT2B ILK BMPER NPNT EYA1 GPC3 DLG1 WNT9B TGFB1 FMN1 SMAD9 LGR4 LZTS2 HOXB7 SMAD6 SPRY1 FOXJ1 FGF2 AGT HNF1B SOX8 RARB SIX2 SMAD5 TCF21 SMAD3 SMAD7 FGF1 SFRP1 WT1 SLIT2 SIX1 SHH RARA SIX4 CRLF1 GATA3 EPCAM HS3ST3B1 FOXC1 GDNF
0.00106645	45	84	1.62407	GO:0006022 aminoglycan metabolic process	SMPD3 HS2ST1 ITIH4 ITIH5 XYLT1 LYVE1 SPOCK2 CD44 PGLYRP2 EGF CHSY1 CHIT1 NDNF HEXA HEXB B4GALT4 B3GAT3 EGFLAM FGF2 B3GNT3 ANGPT1 B3GNT2 NDST1 CSGALNACT1 HYAL3 PDGFB CEMIP CLTC EDNRA CHST11 BPNT2 DCN DSE CEMIP2 GNS HPSE CHST1 EDNRB SPOCK3 HS3ST3B1 SLC10A7 FOXC1 IDS LOC100071074 TGFB1
0.00106737	19	27	2.13335	GO:0006858 extracellular transport	DNAH11 RGL3 DAW1 CFAP54 DNAAF4 RFX3 TTLL1 ARRDC1 CCDC40 SLC9A3R1 DNAH5 DNAI1 KATNIP KIF27 CFAP43 CCDC39 SPAG17 DNAH9 CFAP221
0.00107328	21	31	2.05367	GO:0086091 regulation of heart rate by cardiac conduction	SCN1B SCN5A KCNA5 BIN1 KCNE3 DSC2 CTNNA3 KCND3 PKP2 DSG2 CACNB2 CACNA1D HCN4 CACNA1C AKAP9 SCN2B KCNH2 ANK2 KCNQ1 KCNJ5
0.00108066	30	50	1.81896	GO:2000514 regulation of CD4-positive alpha-beta T cell activation	CARD11 MYB SASH3 CD160 MALT1 CBLB PRKCZ NCKAP1L CBFB IL27 IL18 TGFBR2 ANXA1 ITCH IL2RG CD55 IL2RA TBX21 TWSG1 SMAD7 AGER RC3H1 RC3H2 IL23A CD28 PRKCQ RARA GATA3 TNFSF18
0.00108181	53	103	1.55995	GO:0071222 cellular response to lipopolysaccharide	CD86 LY96 PLCG2 TNF MYD88 NR1D1 ADAM9 GFI1 PRKCA WNT5A ABCA1 JAK2 ACOD1 TNFAIP3 PYCARD MRC1 PDE4B CD6 PRDX2 IL12B TICAM2 LYN CXCL10 MALT1 NUGGC LBP ABL1 CD36 IL18 HAVCR2 CXCL8 CDC73 IRF8 PLSCR3 NR1H3 STAP1 IL6 CD55 LY86 ANKRD1 KLRK1 CD180 TRIB1 SERPINE1 BMP6 TNFSF4 LTF SASH1 RARA SPI1 NFKBIL1 TGFB1
0.00110622	75	157	1.44822	GO:0098656 anion transmembrane transport	SLC19A1 ANO4 SLC13A4 SLC25A10 MPC2 LRP2 VDAC3 SLC6A1 SLC16A9 SLC25A21 TTYH3 TSPO2 SLC25A29 ANKH LRRC8D BEST1 SLC5A6 CLIC2 SLC25A18 SLC35A3 SLC25A12 CFTR SLC7A5 SLC44A4 SLC3A2 SLC12A7 SLC37A2 RIPK1 LRRC8B VDAC1 SLC35B4 ANO6 SLC7A8 CLCN3 SLC23A2 SLC4A5 VDAC2 SLC7A1 SLC37A1 XPR1 SLC1A2 SLC11A1 SLC27A1 SLC66A1 CLCN4 CLIC6 SLC4A8 EPM2A SLC43A2 SLC3A1 SLC5A5 SFXN1 ARL6IP1 SFXN3 SLC1A3 SLC26A10 MPC1 ANO…
0.00113587	38	68	1.69413	GO:0140053 mitochondrial gene expression	MTIF3 SLC25A10 MRPL52 TRMT10C GATB METTL4 CHCHD1 TSFM MRPS35 MRPS14 YARS2 MTERF4 MRPL58 TACO1 MTG1 MRPS28 MALSU1 SUPV3L1 MRPS34 TFB2M TEFM TWNK TBRG4 PPARGC1B RPUSD3 QRSL1 MRPS18B PRKAA1 TRUB2 COA3 LRPPRC MTRES1 AARS2 FOXO3 ELAC2 UQCC2 POLRMT MRPL43
0.00114244	90	195	1.3992	GO:0070588 calcium ion transmembrane transport	CACNB2 TRPV6 PLCG2 PTPN6 PDPK1 ATP2B4 XCR1 F2RL3 F2R ATP2C2 AFG3L2 MCU RRAD RYR2 BIN1 PTPRC GRIN2C TRPM1 ATP2A2 CLIC2 ITPR2 ATP2B1 MCUR1 TSPAN13 CYBA PDE4B SLC8B1 TRPV4 SESTD1 CACNA1B ATP2A3 CXCL11 TMEM38A VDAC1 BHLHA15 ANO6 MICU3 LYN CXCL10 CCL19 ERO1A CACNA2D3 GPR35 ANXA9 FGF2 ABL1 EHD3 CACNA1G CACNA1D SRI FASLG BAX JPH2 STOML2 DHRS7C MS4A1 GEM CEMIP PTK2B CACNA1C SLC24A3 PIK3CG EDNRA CASQ1 HRC…
0.00116451	88	190	1.40411	GO:0045765 regulation of angiogenesis	THBS1 PGF HOXA5 PDPK1 FOXC2 TNF CCR3 FKBPL TSPAN12 ATP2B4 C3AR1 C5AR1 PRKCA SEMA3E PKM ADGRB3 BMPER SP100 CCBE1 NF1 ECM1 SEMA4A SPRED1 WNT5A HIPK2 STAT1 ACVRL1 ANGPT4 STAB1 ROCK2 CD160 ETS1 TNN CELA1 GDF2 ALOX5 CXCL10 CCN6 EPN2 SPARC NAXE SMOC2 FGF2 ABL1 PGK1 TGFBR2 CXCL8 HIF1A AMOT STAT3 PTGIS FASLG SULF1 BRCA1 SFRP2 PIK3R6 PRKCB CREB3L1 PTK2B ITGB8 THBS4 AKT3 SERPINE1 DCN HSPB1 CLDN5 FGF1 FLT1 …
0.00118382	41	75	1.65728	GO:1904064 positive regulation of cation transmembrane transport	METRN ATPSCKMT AKAP9 PLCG2 PDPK1 AMIGO1 F2RL3 F2R ADRB2 RYR2 ATP1B2 ACTN2 KCNIP2 LRRC38 PDZK1 EPHB2 CXCL11 CXCL10 FXYD1 ABL1 EHD3 SRI BAX JPH2 MS4A1 LRRC26 CEMIP EDNRA CASQ1 ATP1B3 AKAP6 STAC CTSS STIM1 KCNH2 RNF207 KCNQ1 WNK3 HSPA2 CRACR2A
0.00120533	66	135	1.48212	GO:0070302 regulation of stress-activated protein kinase signaling cascade	MAPK8IP1 EDAR NAIP TNF MYD88 FOXO1 F2RL1 MFHAS1 TAOK3 WNT16 PJA2 FKTN WNT5A HIPK2 HAND2 EGFR DUSP1 RASGRP1 PYCARD RIPK1 DUSP10 GPS2 TPD52L1 HGF KLHL31 DLG1 TRAF4 TRPV4 DUSP3 LYN MAGI3 PBK CCL19 EPHB1 SLAMF1 NCF1 RELL1 ITCH DUSP16 CCN2 PHLPP1 SFRP2 MAPK8IP2 EZR PTK2B FOXM1 IGFBP6 NOX1 XIAP HDAC3 CAV3 MECOM AGER PLCB1 SFRP1 ULK4 SASH1 MBIP RASSF2 SPHK1 MMP1 PTPN22 SPI1 SH3RF2 MAP3K10 GADD45A
0.0012406	78	165	1.43312	GO:0046942 carboxylic acid transport	SLC19A1 SLCO1B3 SLC25A10 SLCO2A1 MPC2 LRP2 SLC6A1 SLC16A9 PTGES ABCC3 SLC25A21 SLC6A11 SLC22A3 BDKRB2 TSPO2 SLC25A29 LRRC8D SLC5A6 SLC25A18 SLC25A12 SLC7A5 SYK SLC16A3 SLC3A2 PLA2G12B SLC38A3 SLC1A5 NTRK2 SLC51B PLA2G4F SLC6A6 ACE SLCO3A1 SLC7A8 SLC9A3R1 SLC38A2 TNFRSF11A SLC23A2 SLC10A1 CD36 SLC7A1 PLA2G12A SLC1A2 SLC11A1 SLC27A1 SLC66A1 ABCC4 PTGS2 EPM2A SLC43A2 SLC3A1 SLC16A8 SFXN1 ARL6IP1 PLA…
0.00124678	74	155	1.44735	GO:0051216 cartilage development	SOX5 SMPD3 HOXA5 NPPC HOXB3 WNT2B TGFBR1 HAND1 ADAMTS7 CREB3L2 TRIP11 SLC39A14 PRRX1 ECM1 RFLNB WNT5A PTH1R SRF WNT7A IFT80 HAND2 CD44 BBS2 EFEMP1 SOX6 CHSY1 THRA TGFB1 TRPV4 THBS3 SMAD9 GDF2 FGF2 TGFBR2 SHOX2 HIF1A CCN2 SULF1 RARB SFRP2 MATN3 FRZB OSR2 SIX2 CSGALNACT1 AXIN2 HYAL3 TWSG1 SMAD5 FGF9 CTSK ITGB8 MKKS CHST11 BPNT2 SMAD3 BMPR1A SMAD7 MSX1 RUNX2 COL11A1 BMP1 MUSTN1 COL2A1 RARA PKDCC GNA…
0.00128208	28	46	1.84532	GO:0006919 activation of cysteine-type endopeptidase activity involved in apoptotic process	DIABLO BOK LAPTM5 TNF AIFM1 NKX3-1 F2R CRADD NLRP1 JAK2 P2RX1 PYCARD IFT57 ATP2A3 BAD MUL1 FASLG BAX ROBO1 NGFR NLRC4 SMAD3 FAM162A HIP1 LCK APAF1 PMAIP1 PIDD1
0.00128208	28	46	1.84532	GO:0014812 muscle cell migration	PLXNA1 NDRG4 ADIPOQ PLAU PLAT DOCK7 IGF1 ABHD2 NR4A3 AIF1 CORO1B VTN SEMA6D DOCK4 IGFBP3 PDGFB DDR1 S100A11 SORL1 TRIB1 THBS4 SERPINE1 BMPR1A MSTN SLIT2 SIX1 SIX4 MYOCD
0.00134545	94	206	1.38335	GO:0060485 mesenchyme development	SEMA6C KITLG HOXA5 FN1 FOXC2 RET TCF15 TGFBR1 HAND1 RDH10 MAD2L2 WNT16 LRP6 OVOL2 LDLRAD4 ZNF750 ADAM15 ALX1 SPRED1 YAP1 RFLNB WNT5A ACVRL1 TASOR HAND2 CDH2 RBM24 PTK7 TGFB1 FAM83D AKNA MEOX1 SPRY1 FGF10 ALDH1A2 TGFB3 SDCBP TGFBR2 HIF1A ELL3 SOX8 IL6 NRP2 RANBP3L SFRP2 FRZB BNC2 SIX2 AXIN2 TEAD2 TBX20 FAM172A FGF9 TCF21 RBPJ TMEM100 TGFBR3 SDHAF2 EDNRA LEF1 FOXF1 SMAD3 GATA4 BMPR1A SMAD7 MSX1 SFR…
0.0013702	13	16	2.46318	GO:0031664 regulation of lipopolysaccharide-mediated signaling pathway	LY96 PRKCA ACOD1 TNFAIP3 PRDX2 CD55 LY86 CD180 TRIB1 BMP6 LTF SASH1 NFKBIL1
0.00138183	51	99	1.56174	GO:0009855 determination of bilateral symmetry	ACVR2A DNAAF3 PCSK6 GREM2 DNAH11 HAND1 TBC1D32 RGL3 OVOL2 ENKUR DAW1 WNT5A IFT140 SRF SOX17 NEK8 DAAM2 HAND2 DNAAF4 RFX3 IFT57 SOSTDC1 DNAAF1 DNAI2 CCDC40 TMEM107 FGF10 FOXJ1 DISP1 ARL13B ALDH1A2 DNAH5 ODAD2 NOTCH2 TGFBR2 HIF1A ANKS6 DNAI1 TBX20 ASB2 AP1B1 ACVR2B FOXF1 SMAD3 DRC1 CCDC39 RPGRIP1L SHH TBX2 WNT3A C9orf116
0.00140477	71	148	1.45435	GO:2000116 regulation of cysteine-type endopeptidase activity	NLRP3 RFFL DIABLO BOK LAPTM5 NAIP TNF AIFM1 NKX3-1 F2R CRADD NLRP1 THBS1 JAK2 SYK P2RX1 DDX3X PYCARD LGMN CD44 SOX2 HGF RPS6KA3 DELE1 IFT57 CYFIP2 SRC ATP2A3 BIRC3 CRYAB MMP9 FIS1 CAST MALT1 AIM2 NEK5 BAD MUL1 RPS6KA1 FASLG BAX NR4A1 SFRP2 PTGS2 PARK7 NLRP12 ROBO1 NGFR NDUFA13 DHCR24 TP63 GSN ARL6IP1 MICAL1 PDCD5 NLRC4 DAPK1 XIAP SMAD3 PAK2 FAM162A SH3RF1 LTF PLAUR REST HIP1 LCK APAF1 WNT3A PMAIP…
0.00141588	32	55	1.76384	GO:0032611 interleukin-1 beta production	TNF MYD88 F2RL1 S1PR3 F2R CCR7 FZD5 PANX1 NLRP1 WNT5A FOXP1 JAK2 TLR8 TNFAIP3 SERPINB1 IGF1 LPL PYCARD HK1 MALT1 EGR1 AIM2 CD36 STAT3 IL6 ARRB2 NLRC4 HSPB1 AGER CPTP SPHK1 CASP1
0.00141588	32	55	1.76384	GO:0032651 regulation of interleukin-1 beta production	TNF MYD88 F2RL1 S1PR3 F2R CCR7 FZD5 PANX1 NLRP1 WNT5A FOXP1 JAK2 TLR8 TNFAIP3 SERPINB1 IGF1 LPL PYCARD HK1 MALT1 EGR1 AIM2 CD36 STAT3 IL6 ARRB2 NLRC4 HSPB1 AGER CPTP SPHK1 CASP1
0.00147892	151	356	1.28588	GO:0090407 organophosphate biosynthetic process	PIGN NPR1 PGAP4 RRM2B PAPSS2 PIGA AK7 METRN HDHD5 GUCY2D ATP5F1D AK5 ATPSCKMT CISH AK4 ENG PEMT MLYCD PIK3R3 MPC2 SGMS1 PLCG2 HMGCS2 DLD NPPC PDHA1 ATP5MF ALDOA PCYT2 PDHB SAMD8 TKT AK8 PIK3CD ADCY7 DPM3 RRM2 PIP4K2A IPMK PANK1 UPP1 PI4K2B ATP5MC3 PDHX HMGCS1 ATP5PO PPARGC1A IP6K3 PCYT1B ATP5PD LPCAT2 ACLY DNAJC30 ADCY5 PDK3 ADSS2 TAFAZZIN AGPAT2 SH3YL1 NPR2 SLC49A3 CHKA HEXB NME7 CDS1 NME6 ADCY4…
0.00149125	39	71	1.66525	GO:0048659 smooth muscle cell proliferation	NDRG4 SMPD3 HTR1B TNF ADIPOQ GJA1 THBS1 FOXP1 PPARGC1A TNFAIP3 IGF1 ERN1 NR4A3 IL12B CALCRL MMP9 AIF1 CNN1 FGF2 TGFB3 IL18 MFN2 IL6 IGFBP3 PDGFB FGF9 TRIB1 BMPR1A CDH13 CDKN1A APOD NDRG2 IL6R JUN TCF7L2 BMPR2 MYOCD DNMT1 P2RY6
0.0014956	45	85	1.60497	GO:0008360 regulation of cell shape	PHIP CDC42EP5 FGD1 CSF1R PALMD P2RY1 ALDOA SEMA3E BRWD3 FGR SEMA4A PARVB VIL1 SEMA4D PALM2AKAP2 CRK DLG1 HEXB KIT ARHGAP15 DAPK3 MSN SLC9A3R1 EPS8 SYNE3 ANXA1 FAM171A1 HCK GNA13 SH3KBP1 EZR PTK2B PLXNB2 MYH9 BAIAP2 FMNL1 STRIP2 CORO1A PALM3 CCL24 PEAK3 PALM BVES MYL12A ARHGEF18
0.00151	42	78	1.6324	GO:0001508 action potential	CACNA1G SCN1B SCN5A KCNA5 TBX18 SCN4A RYR2 BIN1 KCNE3 DSC2 CTNNA3 DLG1 NTRK2 PKP2 DSG2 KCNMB4 CACNB2 KCNMB3 NRCAM RANGRF CD36 SCN1A CACNA1D KCNB1 USP53 SCN10A GPD1L HCN4 CACNA1C CHRNA1 AKAP9 CAV3 CLDN19 GJA5 SCN2B KCNH2 FGF12 ANK2 RNF207 KCNQ1 KCNJ5
0.00151	42	78	1.6324	GO:0030203 glycosaminoglycan metabolic process	SMPD3 HS2ST1 ITIH4 ITIH5 XYLT1 LYVE1 SPOCK2 CD44 PGLYRP2 EGF CHSY1 NDNF HEXA HEXB B4GALT4 B3GAT3 EGFLAM FGF2 ANGPT1 NDST1 CSGALNACT1 HYAL3 PDGFB CEMIP CLTC EDNRA CHST11 BPNT2 DCN DSE CEMIP2 GNS HPSE CHST1 EDNRB SPOCK3 HS3ST3B1 SLC10A7 FOXC1 IDS LOC100071074 TGFB1
0.00151506	82	176	1.41245	GO:0001894 tissue homeostasis	SRC TNFRSF11A TMEM119 NANOS1 BBS12 F2R ADRB2 GPR55 SFTPD TULP1 IL20RA RP1 KMT2A ATP1B2 YAP1 PTH1R SRF OCLN SYK CDH3 SH3GL2 NOX4 RPE65 SASH3 BBS2 NKIRAS1 RCN3 SPATA7 LIPA MBP TP53INP2 MAK TGFB1 ABCA3 ABCA4 SNX10 RAC3 ILDR1 CLCN3 EPAS1 STK11 ILDR2 NAPSA CCN2 BAX ANGPT1 NPHP4 MTF1 CSF1 PTK2B CTSK DCSTAMP INPP5D KRAS MKKS AKT3 PPARGC1B XIAP CLDN5 FH IL7 ADGRV1 LPCAT1 ITGB6 COL2A1 USP45 CXADR HOMER2 L…
0.00153877	91	199	1.38631	GO:0044262 cellular carbohydrate metabolic process	GYS1 GOT1 HS2ST1 SESN2 FOXO1 NHLRC1 ADIPOQ IRS2 GK DDIT4 EPM2AIP1 GYG2 PHKG1 NR1D1 PHLDA2 IDH2 PPP1R3F IRS1 AKT2 NCOA2 AOAH SLC45A3 EP300 PFKFB2 PGP PDK3 IGF1 HK1 AGL PPP1R3B PASK B4GALT1 SLC35B4 PRKAG2 ENPP1 TREH ABHD10 PPP1R3C PPP4R3B LEPR GBE1 GUSB NUPR1 IPPK BAD PFKM TFF3 ZNF692 COX11 PPIP5K1 INPP5A RORA POMC B3GNT3 STAT3 C1QTNF12 UGP2 COQ3 B3GNT2 NDST1 IMPA2 GALK2 EPM2A IGFBP3 LCT PTK2B ITPK…
0.00155211	50	97	1.56268	GO:0046328 regulation of JNK cascade	MAPK8IP1 EDAR NAIP TNF MYD88 F2RL1 MFHAS1 TAOK3 WNT16 PJA2 FKTN WNT5A HIPK2 EGFR RASGRP1 PYCARD RIPK1 DUSP10 GPS2 TPD52L1 KLHL31 TRAF4 TRPV4 DUSP3 MAGI3 CCL19 EPHB1 SLAMF1 NCF1 ITCH DUSP16 CCN2 PHLPP1 SFRP2 MAPK8IP2 PTK2B NOX1 XIAP HDAC3 MECOM AGER PLCB1 SFRP1 ULK4 MBIP RASSF2 MMP1 SH3RF2 MAP3K10 GADD45A
0.00155763	31	53	1.7732	GO:0032272 negative regulation of protein polymerization	TMSB4X TMOD1 CLIP3 SSH3 VIL1 CARMIL2 SPTB SPTBN5 TMOD2 CRACD TWF2 EPS8 CAPG LMOD2 VDAC2 KANK1 CAPZA1 GSN MKKS FHOD3 TMOD3 LMOD1 SLIT2 SCIN PRKCD SPTBN2 TWF1 MTPN CARMIL1 ADD2 TUBB4A
0.00156856	359	929	1.17152	GO:0032270 positive regulation of cellular protein metabolic process	BIRC3 TGFB3 NLRP3 PIK3R6 AKAP9 DIABLO NEK10 DNAJB2 BTC NTF3 PGF ACVR2A KITLG WDFY2 BOK PLCG2 MRE11 RICTOR TRIB3 PDPK1 GPNMB LAPTM5 CSF1R LATS1 TMEM119 RET TNF FZD1 AIFM1 NDN NKX3-1 TRMT10C FZD10 CD80 NHLRC1 ATP2B4 ADIPOQ FANCI SOCS4 F2R USP13 TGFBR1 ADRB2 DCUN1D2 DCUN1D5 NEDD9 MAD2L2 ADAM9 CLDN4 SLC39A10 PIN1 SYAP1 CRADD TAOK3 CCDC88A ADRA2B ANTXR1 PTPRC LRP8 FZD5 CARD14 EREG ILK CLDN3 PKM PSENEN…
0.00159505	57	114	1.5158	GO:0033002 muscle cell proliferation	NDRG4 SMPD3 HTR1B TP73 FOXC2 TNF ADIPOQ TGFBR1 GJA1 TENM4 PPARD YAP1 THBS1 FOXP1 DIPK2A PPARGC1A TNFAIP3 IGF1 HGF ERN1 NR4A3 IL12B CALCRL MMP9 AIF1 EPHB1 CNN1 FGF2 TGFB3 IL18 MFN2 IL6 ANGPT1 IGFBP3 TBX20 PDGFB FGF9 RBPJ TRIB1 ZFPM2 BMPR1A CDH13 CDKN1A APOD SIX1 NDRG2 SHH IL6R JUN TCF7L2 TBX2 BMPR2 MYOCD DNMT1 FOXC1 HEY2 P2RY6
0.00162575	47	90	1.58317	GO:0035725 sodium ion transmembrane transport	SLC6A18 ASIC3 KDM5A FGF12 SCN1B SLC5A1 SLC6A1 NEDD4L SCN5A SCNN1A SCN4A ATP1B2 KCNK1 NEDD4 NETO2 SLC8B1 ANO6 STOM SLC34A2 SLC9A3R1 FXYD1 SCNN1B RANGRF CACNA1G SLC34A1 SLC4A8 SCN10A GPD1L HCN4 SLC24A3 ATP1B3 SLC4A4 SLC9A5 CAV3 KLHL24 SCNN1G SCN9A SLC8A3 SLC9A3 SCN2B PKD2L1 WNK4 ATP1A4 ATP1A2 KCNQ1 WNK3 HCN2
0.00165999	14	18	2.35791	GO:0031295 T cell costimulation	CD86 CD28 CD80 CCR7 CARD11 ICOS LGALS1 EPHB6 HHLA2 CD160 CD5 DPP4 TNFSF14 TNFSF13B
0.00172145	798	2186	1.10669	GO:0051173 positive regulation of nitrogen compound metabolic process	HNF4G LPIN2 FAM168A NCOA2 HIPK2 ZNF296 BIRC3 PLAC8A TGFB3 NLRP3 PIK3R6 NR2F1 LTBP2 AKAP9 DIABLO NEK10 PARM1 DNAJB2 BTC MEF2B CRTC3 NTF3 PGF BCL11B SPAG8 PAOX WRN ACVR2A KITLG ETV5 WDFY2 BOK SERTAD1 WAS RYBP PLCG2 MRE11 BACH1 RICTOR DCAF6 HOXA2 HOXA5 TRIB3 PDPK1 GPNMB LAPTM5 EHF TP73 FOXC2 CSF1R LATS1 TMEM119 RET TNF FZD1 TERT AIFM1 NDN NKX3-1 TRMT10C GPD1 CNOT6L FZD10 ITGA6 SESN2 CD80 FOXO1 TCF15…
0.00172508	79	169	1.41714	GO:0043542 endothelial cell migration	LGALS8 PRKX PDPK1 FOXC2 TNF ATP2B4 TGFBR1 PRKCA PIK3CD SH3BP1 BMPER SP100 ADTRP CCBE1 NF1 SEMA4A SPRED1 WNT5A THBS1 FOXP1 SRF ACVRL1 ANGPT4 WNT7A ROCK2 LGMN MET EGF MEOX2 ETS1 FAP GDF2 SPARC SMOC2 FGF2 CORO1B ABL1 HIF1A AGT ANXA1 AMOT NR4A1 ANGPT1 DPP4 ROBO1 MMRN2 GPI PDGFB PTK2B PROX1 SVBP PIK3CG AKT3 DCN HSPB1 MYH9 FGF1 CDH13 HDAC5 ATP5F1A APOH SASH1 SLIT2 FBXW7 ATP5F1B EGR3 DNAJA4 PIK3CB S100P…
0.00173032	54	107	1.52997	GO:0055001 muscle cell development	TNNT1 NRAP TNNT2 ACTA1 CFL2 MYORG ANKRD23 TBX18 AFG3L2 BIN1 PTCD2 ATP2A2 TMOD1 MYLK3 ACTN2 SRF FLNC IGF1 PPP3CA MYO18B RIPOR2 TCAP DNER ALPK2 ACTC1 SDC1 LOX MYPN SHOX2 KLHL41 ADRA1A P2RX2 MYOZ2 MYOM2 PDGFRA KLHL40 ASB2 NFATC2 PROX1 EDNRA CASQ1 MYH7 BMPR1A CAV3 FHOD3 FHL2 SIX4 LDB3 PI16 TMEM182 NKX2-6 HEY2 BVES
0.00177095	73	154	1.43706	GO:0033673 negative regulation of kinase activity	SPRY1 PKIB DBNDD2 PTPN6 TRIB3 PDPK1 LATS1 HEG1 ADIPOQ IRS2 SOCS4 CDKN2C SH2B3 LRP6 PTPRC PIP4K2A PKIG PPM1E SPRED1 GSKIP PTPRH TNFAIP3 DUSP1 PYCARD DUSP10 RUBCN EPHB2 RGS2 DTNBP1 RTRAF PRKAG2 LYN CHMP6 CEP85 SRCIN1 ABL1 COX11 PTPRO AGT SMCR8 DUSP16 PRDX3 SFRP2 ERRFI1 PARK7 GNAQ HEXIM2 CDKN2A CDKN2B SORL1 TRIB1 ADARB1 HSPB1 CAV3 HMGCR SFRP1 DEPTOR MSTN CDKN1A LAX1 CASP3 SLC8A3 PRKCD AKT1S1 FABP4 E…
0.00181672	8	8	3.0316	GO:1905276 regulation of epithelial tube formation	PIK3CD EGF FGF2 MMRN2 SIX1 SIX4 GATA3 GDNF
0.00181672	8	8	3.0316	GO:1905278 positive regulation of epithelial tube formation	PIK3CD EGF FGF2 MMRN2 SIX1 SIX4 GATA3 GDNF
0.00185824	51	100	1.54612	GO:0008643 carbohydrate transport	SMPD3 SLC5A1 SLC2A1 SLC2A2 TRIB3 TNF TERT SESN2 SLC45A4 ADIPOQ IRS2 SLC35A5 IRS1 SLC2A4 AKT2 SLC35A3 CLIP3 OCLN SLC45A3 VIL1 GPC3 IGF1 FGF21 NR4A3 ENPP1 AQP7 PRKCI PLS1 SLC23A2 OPN3 RNASEL OSBPL8 SLC1A2 SORT1 SLC27A1 TMEM144 STXBP4 C1QTNF12 PRKCB APPL1 AQP11 SLC35F6 EZR DHRS7C MFSD2B EDNRA SLC2A12 SLC23A1 AQP3 HK2 SLC2A5
0.00185824	51	100	1.54612	GO:0009799 specification of symmetry	ACVR2A DNAAF3 PCSK6 GREM2 DNAH11 HAND1 TBC1D32 RGL3 OVOL2 ENKUR DAW1 WNT5A IFT140 SRF SOX17 NEK8 DAAM2 HAND2 DNAAF4 RFX3 IFT57 SOSTDC1 DNAAF1 DNAI2 CCDC40 TMEM107 FGF10 FOXJ1 DISP1 ARL13B ALDH1A2 DNAH5 ODAD2 NOTCH2 TGFBR2 HIF1A ANKS6 DNAI1 TBX20 ASB2 AP1B1 ACVR2B FOXF1 SMAD3 DRC1 CCDC39 RPGRIP1L SHH TBX2 WNT3A C9orf116
0.0018787	15	20	2.2737	GO:0050858 negative regulation of antigen receptor-mediated signaling pathway	UBASH3A PTPN6 LPXN GPS2 CD160 BTNL2 DUSP3 SLA2 CBLB EZR PVRIG CD22 ELF1 PRNP SH2D1A
0.0018787	15	20	2.2737	GO:0098901 regulation of cardiac muscle cell action potential	TBX18 RYR2 BIN1 DSC2 CTNNA3 DLG1 PKP2 DSG2 RANGRF HCN4 CACNA1C AKAP9 CAV3 GJA5 ANK2
0.00188281	43	81	1.60937	GO:0030316 osteoclast differentiation	SRC TNFRSF11A CSF1R TNF CCR1 GPR68 MITF NEDD9 GPR55 FOXP1 GPC3 PPP3CA OCSTAMP LRRC17 TGFB1 ANXA2 IL12B CREB1 SNX10 TMEM178A FOS NOTCH2 TREM2 IREB2 TCTA CSF1 FBN1 DCSTAMP INPP5D PPARGC1B GAB2 SFRP1 IL23A FBXW7 CD109 GPR183 RASSF2 LRRK1 GNAS MAFB CEBPB EFNA2 OSCAR
0.00189532	40	74	1.6387	GO:0032147 activation of protein kinase activity	PDPK1 CCDC88A ADRA2B WNT5A JAK2 CLSPN IGF1 DLG1 TRAF4 IL12B COPS8 MALT1 TOM1L1 STK11 ABL1 IL18 TGFBR2 CAB39 OSBPL8 AGT SLC11A1 GPRC5D ANGPT1 PHB STRADB PDGFB TPX2 PTK2B PDGFC ACVR2B FGF1 NRG1 IL23A PRKCD WNK4 NTF3 KIF14 PRNP CHI3L1
0.0019201	22	34	1.96163	GO:0086065 cell communication involved in cardiac conduction	SCN1B SCN5A KCNA5 TBX18 RYR2 DSC2 CTNNA3 TNNI3K PKP2 DSG2 CACNB2 RANGRF CACNA1D SRI SCN10A HCN4 CACNA1C HRC GJA5 ANK2 KCNQ1 KCNJ5
0.0019201	22	34	1.96163	GO:0097028 dendritic cell differentiation	TMEM176A F2RL1 CCR7 CSF2 TGFB1 DHRS2 LYN NOTCH2 TGFBR2 TREM2 IRF8 BATF CAMK4 IRF4 DCSTAMP ITGB8 RBPJ AZI2 AGER ITGB6 SPI1 CEBPB
0.00193438	62	127	1.48	GO:0071216 cellular response to biotic stimulus	CD86 LY96 PLCG2 TNF MYD88 NR1D1 ADAM9 GFI1 PRKCA FZD5 WNT5A ABCA1 JAK2 ACOD1 SYK TNFAIP3 PYCARD MRC1 PDE4B CD6 PRDX2 IL12B TICAM2 LYN CXCL10 MALT1 NUGGC LBP ABL1 CD36 IL18 NOTCH2 HAVCR2 CXCL8 CDC73 IRF8 PLSCR3 NR1H3 STAP1 IL6 CD55 LY86 ANKRD1 KLRK1 CD180 TIGAR TRIB1 SERPINE1 MUS81 BMP6 TNFSF4 LTF SASH1 SIRT2 RARA SPI1 GSK3B NFKBIL1 ATG10 TLR1 TGFB1
0.00194787	76	162	1.42223	GO:0051480 regulation of cytosolic calcium ion concentration	LOC106781824 C5AR1 PTGER3 TRPV6 BOK PLCG2 PTPN6 PDPK1 CCR1 F2RL1 XCR1 C3AR1 F2RL3 F2R ABL2 HRH4 RYR2 PTPRC GRIN2C TRPM1 CLIC2 ATP2B1 CCL28 WNT5A HCRTR1 ADCY5 OPRL1 CYBA SLC8B1 TRPV4 CXCL11 TMEM38A LYN FIS1 CXCL10 CCL19 ERO1A TMEM178A GPR35 FGF2 ABL1 CD36 GNA15 SRI FASLG BAX CD55 JPH2 GLP1R TACR1 PDGFRA DHRS7C MS4A1 CEMIP PTK2B CACNA1C CASQ1 HRC SMAD3 NMUR2 GPR157 CASQ2 TRPC3 C1QTNF1 TRPC6 TRPM2 A…
0.00196541	74	157	1.42891	GO:0051403 stress-activated MAPK cascade	MAPK8IP1 EDAR NAIP TNF MYD88 FOXO1 F2RL1 MFHAS1 TAOK3 WNT16 TLR7 PJA2 FKTN WNT5A HIPK2 MAP3K13 HAND2 EGFR DUSP1 RASGRP1 PYCARD LRRK2 RIPK1 DUSP10 GPS2 TPD52L1 HGF KLHL31 DLG1 TRAF4 TRPV4 DUSP3 MAGI3 PBK CCL19 EPHB1 SLAMF1 NCF1 RELL1 ITCH DUSP16 CCN2 PHLPP1 SFRP2 MAP4K1 MAPK8IP2 STRADB EZR PTK2B FOXM1 IGFBP6 TRIB1 NOX1 XIAP SMAD3 HDAC3 CAV3 MECOM AGER PLCB1 SFRP1 ULK4 MAPKAPK2 SASH1 MBIP HACD3 RAS…
0.00197391	66	137	1.46048	GO:0006006 glucose metabolic process	TNF GPD1 KCNJ11 SESN2 FOXO1 ADIPOQ IRS2 GAPDHS EPM2AIP1 PGAM2 PHLDA2 PPP1R3F IRS1 PKM AKT2 SLC39A14 NCOA2 PPARGC1A SLC45A3 EP300 PGP PDK3 IGF1 HK1 PPP1R3B PASK SLC35B4 ENPP1 ALDOC PPP4R3B LEPR BAD PGK1 G6PD PIK3CA PFKM TFF3 ZNF692 COX11 TPI1 RORA POMC C1QTNF12 GPI IGFBP3 TIGAR ENO3 ADPGK ACADM HK2 APOD GAPDH GCK C1QTNF3 PRKAA1 PDK2 MLYCD MDH2 C1QTNF1 PGM1 KCNQ1 KAT2A PPP1R3G PMAIP1 SERP1
0.00197827	275	697	1.19611	GO:0048666 neuron development	EPHA5 SEMA6C EPHB6 BCL11A UNC5D ROBO3 NRCAM PAFAH2 EFHC2 ROBO1 TENM3 TENM2 NTF3 TIAM1 PLXNA1 SCN1B PALS1 LRP2 HOXA2 NIN PTN FN1 NEDD4L EMB CSF1R RET BRSK1 NDN FAT3 FLRT3 L1CAM AMIGO1 NANOS1 BICDL1 RTN4RL1 C26H21orf91 PLPPR4 NYAP2 ARF6 ABL2 AFG3L2 SLITRK4 GFI1 INPP5J SEMA3E LRP8 DCLK1 MFSD8 SHTN1 UNC5A SPOCK1 TULP1 TRIP11 RP1 ATP1B2 TENM4 ADGRB3 CPNE5 GRIP1 CHN1 LAMB1 PRRX1 GPR37 SEMA4A NTNG2 CDH1…
0.00201144	55	110	1.5158	GO:0032640 tumor necrosis factor production	PLCG2 PTPN6 MYD88 ADIPOQ C5AR2 PTPRC FZD5 WNT5A THBS1 FOXP1 JAK2 SYK TNFAIP3 IGF1 RASGRP1 LPL PYCARD SASH3 RIPK1 CYBA EPHB2 UBE2J1 MIF IL12B ARHGEF2 TNFRSF8 SLAMF1 LBP CD36 HAVCR2 NLRC3 POMC STAT3 IL6 ANGPT1 LY96 ARRB2 CD47 CD2 HSPB1 AGER LTF MAPKAPK2 IL23A RARA GPR18 MMP1 ARFGEF2 PTPN22 MAVS CD34 NFKBIL1 IRAK3 TWIST1 TLR1
0.00201144	55	110	1.5158	GO:0032680 regulation of tumor necrosis factor production	PLCG2 PTPN6 MYD88 ADIPOQ C5AR2 PTPRC FZD5 WNT5A THBS1 FOXP1 JAK2 SYK TNFAIP3 IGF1 RASGRP1 LPL PYCARD SASH3 RIPK1 CYBA EPHB2 UBE2J1 MIF IL12B ARHGEF2 TNFRSF8 SLAMF1 LBP CD36 HAVCR2 NLRC3 POMC STAT3 IL6 ANGPT1 LY96 ARRB2 CD47 CD2 HSPB1 AGER LTF MAPKAPK2 IL23A RARA GPR18 MMP1 ARFGEF2 PTPN22 MAVS CD34 NFKBIL1 IRAK3 TWIST1 TLR1
0.00201144	16	22	2.2048	GO:0086005 ventricular cardiac muscle cell action potential	SCN5A RYR2 BIN1 KCNE3 DSC2 CTNNA3 DLG1 PKP2 DSG2 GPD1L CACNA1C KCNH2 ANK2 RNF207 KCNQ1
0.00204468	45	86	1.5863	GO:0050852 T cell receptor signaling pathway	BTNL2 BTNL9 MALT1 CD28 MOG LOC102149205 UBASH3A PLCG2 PTPN6 THEMIS CCR7 CARD11 PTPRC CD226 THEMIS2 ITK SKAP1 CD160 PDE4B ZAP70 DUSP3 CD8A PDE4D SLA2 CBLB FCHO1 STK11 ABL1 EIF2B3 KCNN4 CRKL STOML2 EZR PVRIG DENND1B RC3H1 TRAT1 LCP2 RC3H2 PTPN22 GATA3 ELF1 PRNP SH2D1A
0.00206128	20	30	2.02107	GO:0030195 negative regulation of blood coagulation	CD9 THBD SH2B3 PLAU ADTRP FGG THBS1 KLKB1 FGB F12 ANXA2 CPB2 PDGFRA PDGFB SERPINE1 TFPI APOH PRKCD C1QTNF1 CD34
0.00206128	20	30	2.02107	GO:0032873 negative regulation of stress-activated MAPK cascade	FOXO1 F2RL1 TAOK3 FKTN DUSP1 DUSP10 GPS2 KLHL31 DLG1 DUSP3 PBK ITCH DUSP16 SFRP2 EZR FOXM1 HDAC3 MECOM SFRP1 PTPN22
0.00206128	20	30	2.02107	GO:0070303 negative regulation of stress-activated protein kinase signaling cascade	FOXO1 F2RL1 TAOK3 FKTN DUSP1 DUSP10 GPS2 KLHL31 DLG1 DUSP3 PBK ITCH DUSP16 SFRP2 EZR FOXM1 HDAC3 MECOM SFRP1 PTPN22
0.00206367	182	442	1.24831	GO:0008610 lipid biosynthetic process	PIGN PGAP4 LPIN2 INSIG2 PIGA HDHD5 ELOVL1 CISH PEMT HMGCR HACD3 SPHK1 PIK3R3 SGMS1 PLCG2 HACD4 HMGCS2 TRIB3 OXSM PTGES TNF B3GALT1 MID1IP1 PCYT2 RDH10 SAMD8 MOGAT1 NR1D1 GFI1 ACSM3 CLCN2 PIK3CD DPM3 CYP7B1 PIP4K2A PI4K2B HMGCS1 LSS CFTR PTGDS SLC45A3 AGMO PCYT1B LPCAT2 ACLY P2RX1 LPL RPE65 MSMO1 ELOVL6 NDUFAB1 TAFAZZIN AGPAT2 SH3YL1 LPIN1 AKR1D1 SDR42E1 ST8SIA4 CHKA HEXB CDS1 ST3GAL3 ALOX15B HSD1…
0.0020937	193	472	1.23962	GO:0000904 cell morphogenesis involved in differentiation	EPHA5 SEMA6C EPHB6 UNC5D ROBO3 NRCAM ROBO1 SIPA1L3 TIAM1 SCN1B HOXA2 PTPN6 NIN PTN FN1 EMB CSF1R LATS1 RET BRSK1 NDN HEG1 FAT3 FLRT3 L1CAM PLPPR4 NEDD9 AFG3L2 RILPL2 RILPL1 ST14 SLITRK4 ANTXR1 LRP8 DCLK1 UNC5A ILK CLDN3 ADGRB3 FERMT3 CHN1 LAMB1 SEMA4A NTNG2 CDH11 WNT5A FLRT2 DOCK7 SRF SOX17 MAP3K13 WNT7A EP300 OBSL1 GFRA3 LHX2 CASS4 EPHB3 UNC5B FER PTPRD IFRD1 SEMA4D PPP3CA ZNF365 LRRK2 MET MYOC …
0.00210254	19	28	2.05716	GO:0003352 regulation of cilium movement	CCDC65 DNAH11 CCR6 GAS2L2 CFAP69 BBS2 TACR3 DNAAF1 CCDC40 TTLL6 TAC4 ODAD2 TACR1 MKKS CFAP206 CFAP298-TCP10L CFAP43 CCDC39 DEFB1
0.002113	18	26	2.0988	GO:0007288 sperm axoneme assembly	DNAH1 CFAP157 IQCG CFAP69 BBS2 SPEF2 DRC7 TTLL1 TTC12 CFAP58 CFAP65 CFAP206 CFAP44 MNS1 CFAP43 ARMC2 PLA2G3 UBE2B
0.00211803	110	250	1.33391	GO:0051051 negative regulation of transport	PTGER3 HTR1B NEDD4L TNF KCNJ11 BARD1 ADIPOQ SLC30A1 IRS2 F2R RAP1B TIFAB GJA1 SERGEF RRAD KCNAB1 BIN1 KCNE3 IRS1 PKIG AKT2 CLIC2 SP100 ADTRP KCNRG THBS1 LRRTM1 ACTN2 NEDD4 VAMP8 RIN3 LRRK2 BAG4 RUBCN EGF CTTNBP2NL ABCG5 ANKRD13B EPHB2 SESTD1 PIP4P2 KLF7 VDAC1 UBE2J1 CRYAB ANXA2 IL12B ENPP1 PACSIN1 MMP9 FIS1 CSK GPR35 SLC9A3R1 NCKAP1L SDCBP CD36 PROM2 NR1H3 ANXA1 KCNB1 RAB11FIP1 SRI ANGPT1 PARK7 P…
0.00215651	61	125	1.47942	GO:0006164 purine nucleotide biosynthetic process	NPR1 PAPSS2 METRN GUCY2D ATP5F1D ATPSCKMT MLYCD MPC2 DLD NPPC PDHA1 ATP5MF ALDOA PDHB ADCY7 PANK1 ATP5MC3 PDHX ATP5PO PPARGC1A ATP5PD ACLY DNAJC30 ADCY5 PDK3 ADSS2 NPR2 SLC49A3 NME7 NME6 ADCY4 NPPB ADCY2 ADSS1 STOML2 ATP5PF GUCY1A2 AK4 ATP5PB GUK1 ATP5MC1 ACAT1 ENG PANK3 DLAT ATP5F1A DCK ADCY6 ATP5F1B PDK2 ATP5MC2 GMPS ATP5MG ACSS1 ATP5F1C ATP5F1E MT-ATP6 MT-ATP8 NME9 PANK4 TGFB1
0.00218395	47	91	1.56577	GO:1903825 organic acid transmembrane transport	SLC19A1 SLC38A9 SLC25A10 MPC2 SLC2A1 LRP2 SLC25A21 IRS2 TSPO2 SLC25A29 LRRC8D SLC5A6 AKT2 SLC25A18 THBS1 SLC25A12 SLC7A5 SLC3A2 SLC6A6 SLC7A8 SLC38A2 SLC23A2 SLC6A18 CD36 SLC7A1 SLC1A2 SLC11A1 SLC27A1 SLC66A1 EPM2A SLC43A2 SLC3A1 SFXN1 ARL6IP1 SFXN3 SLC1A3 MPC1 FOLR1 SLC7A3 SLC22A2 SLC23A1 SLC6A20 SLC16A1 SLC29A4 SLC22A5 SLC16A7 SLC7A11
0.00218395	338	874	1.1724	GO:0009790 embryo development	GCM1 COL13A1 CYB5R4 MSX1 ACVR2A KITLG RICTOR TOP1 LRP2 HOXA2 HOXA5 HOXA6 FN1 DLD HS2ST1 FOXC2 HS3ST6 LATS1 RET TNF SOCS3 FZD1 NKX3-1 PCSK6 HEG1 TRIP6 TCF15 FLRT3 HOXB3 ADIPOQ SLC30A1 GREM2 MARCKS WNT2B TGFBR1 LPAR6 TIFAB GJB5 HAND1 HOXA7 GJA1 TBC1D32 RDH10 AFF3 ST14 INSIG2 PHLDA2 SH2B3 SOX15 LRP6 FZD5 KMT2A OVOL2 ADAM10 CBY1 TENM4 PLK4 LAMB3 LAMB1 COL5A2 PRRX1 YEATS2 EYA1 YAP1 CAPN2 CELF4 WNT5A P…
0.00218395	63	130	1.46916	GO:0046390 ribose phosphate biosynthetic process	NPR1 PAPSS2 METRN GUCY2D ATP5F1D ATPSCKMT MLYCD MPC2 DLD NPPC PDHA1 ATP5MF ALDOA PDHB ADCY7 PANK1 UPP1 ATP5MC3 PDHX ATP5PO PPARGC1A ATP5PD ACLY DNAJC30 ADCY5 PDK3 ADSS2 NPR2 SLC49A3 NME7 NME6 ADCY4 CDA NPPB G6PD ADCY2 ADSS1 STOML2 ATP5PF GUCY1A2 AK4 ATP5PB ATP5MC1 ACAT1 ENG PANK3 DLAT ATP5F1A ADCY6 ATP5F1B PDK2 ATP5MC2 GMPS ATP5MG ACSS1 ATP5F1C PRPS2 ATP5F1E MT-ATP6 MT-ATP8 NME9 PANK4 TGFB1
0.00219193	157	375	1.26923	GO:0010638 positive regulation of organelle organization	WASF2 BTC SLAIN1 CDC42EP5 SMPD3 BOK WAS MRE11 RICTOR CFL2 TNF CNOT6L F2RL1 WIPI1 MFF TGFBR1 ADRB2 SYNJ1 ARHGEF10L ARF6 MCU WDR45 CCDC88A BIN1 NCAPG EREG RP1 PIP4K2A G3BP2 AKT2 ATF7IP NABP2 PLK4 PPM1E HMBOX1 POT1 CSF3 WNT5A ACTN2 PPARGC1A PINK1 IFT88 TASOR CSF2 FER ENDOG ROCK2 VIL1 IGF1 PYCARD MLST8 MET BAG4 MYOC CARMIL2 EGF TGFA STIL SLF2 TAPT1 DLG1 SNX30 MCRS1 ATP5IF1 ZMYND10 SRC FMN1 EVL VDAC1 …
0.00220201	67	140	1.45084	GO:0006469 negative regulation of protein kinase activity	SPRY1 PKIB DBNDD2 PTPN6 TRIB3 PDPK1 LATS1 HEG1 ADIPOQ SOCS4 CDKN2C SH2B3 LRP6 PTPRC PKIG PPM1E SPRED1 GSKIP PTPRH TNFAIP3 DUSP1 PYCARD DUSP10 EPHB2 RGS2 DTNBP1 RTRAF PRKAG2 LYN CHMP6 CEP85 SRCIN1 ABL1 PTPRO AGT SMCR8 DUSP16 SFRP2 ERRFI1 PARK7 GNAQ HEXIM2 CDKN2A CDKN2B SORL1 TRIB1 ADARB1 HSPB1 CAV3 HMGCR SFRP1 DEPTOR CDKN1A LAX1 CASP3 SLC8A3 PRKCD AKT1S1 FABP4 EPHA1 WNK4 MYOCD IRAK3 RGS14 PKIA GAD…
0.00221405	27	45	1.81896	GO:0009206 purine ribonucleoside triphosphate biosynthetic process	METRN ATP5F1D ATPSCKMT ATP5MF ALDOA ATP5MC3 ATP5PO PPARGC1A ATP5PD DNAJC30 SLC49A3 NME7 NME6 STOML2 ATP5PF ATP5PB ATP5MC1 ATP5F1A ATP5F1B ATP5MC2 ATP5MG ATP5F1C ATP5F1E MT-ATP6 MT-ATP8 NME9 TGFB1
0.00221405	27	45	1.81896	GO:0042310 vasoconstriction	EDN3 HTR1B KCNA5 F2R HRH1 BDKRB2 ARHGAP42 ADRA2B FGG ATP2B1 P2RX1 FGB BBS2 ADRA1B GRIP2 SCNN1B ACTA2 ADRA1A HRH2 DOCK4 MKKS EDNRA HTR7 ATP1A2 EDNRB CRP BMPR2
0.00221405	27	45	1.81896	GO:0042440 pigment metabolic process	DCT BLVRB HMOX1 WNT5A TYRP1 CDH3 RPE65 BLVRA ATP5IF1 FECH OPN3 ALAD HPX CPOX IREB2 ATP7A UROS HMOX2 APPL1 LCT FXN SLC11A2 SLC7A11 CTNS TBX2 COX10 PGRMC1
0.00223894	54	108	1.5158	GO:1903034 regulation of response to wounding	FOXC2 TNF F2RL1 CD9 F2R RTN4RL1 THBD CLDN4 SH2B3 PLAU CLDN3 ADTRP FGG ENPP4 THBS1 KLKB1 VIL1 FGB F12 PRDX2 CRK EPHB2 PTPRF ANXA2 ANO6 ALOX5 CADM4 SMOC2 FGF2 CD36 ANXA1 KANK1 CPB2 RREB1 PDGFRA PDGFB TNR SERPINE1 RGMA SMAD3 SCARF1 CLDN1 CLDN19 TFPI APOH TNFRSF12A CD109 PRKCD C1QTNF1 HPSE DUOX1 KIAA0319 CD34 FOXA2
0.00225904	82	178	1.39658	GO:0051348 negative regulation of transferase activity	SPRY1 PKIB DBNDD2 PTPN6 TRIB3 PDPK1 LATS1 HEG1 ADIPOQ IRS2 SOCS4 CDKN2C MAD2L2 SH2B3 LRP6 PTPRC PIP4K2A PKIG PPM1E SPRED1 POT1 GSKIP PTPRH TNFAIP3 DUSP1 USP44 PYCARD DUSP10 RUBCN EPHB2 SRC RGS2 BAG2 DTNBP1 RTRAF PRKAG2 LYN CHMP6 CEP85 SRCIN1 ABL1 COX11 PTPRO AGT SMCR8 DUSP16 PRDX3 SFRP2 ERRFI1 PARK7 GNAQ HEXIM2 PARP3 CDKN2A CDKN2B SORL1 TRIB1 CDC20 ADARB1 HSPB1 SMAD7 CAV3 HMGCR SFRP1 DEPTOR MSTN …
0.00232734	38	70	1.64573	GO:0015718 monocarboxylic acid transport	SLCO1B3 SLCO2A1 MPC2 SLC16A9 PTGES SLC6A11 SLC22A3 BDKRB2 TSPO2 SLC5A6 SYK SLC16A3 PLA2G12B SLC51B PLA2G4F ACE SLCO3A1 SLC9A3R1 TNFRSF11A SLC10A1 CD36 PLA2G12A SLC27A1 ABCC4 PTGS2 SLC16A8 PLA2G2C ABCC2 MPC1 NMUR2 ATP8B1 SLC16A5 SLC16A1 SLC16A7 PLA2R1 PLA2G3 PLA2G2D SLC6A12
0.00232734	409	1075	1.15342	GO:0022008 neurogenesis	EPHA5 SEMA6C CEND1 EPHB6 BCL11A DAB1 UNC5D NSMF ROBO3 GCM1 NRCAM IRX2 PAFAH2 EFHC2 ROBO1 TENM3 TENM2 NTF3 HES6 TIAM1 EPOP PLXNA1 SCN1B DCT PALS1 LRP2 HOXA2 DDX6 NIN PTN VXN FN1 NEDD4L EMB CSF1R RET ASTN2 TNF BRSK1 NDN FAT3 FLRT3 HOXB3 KIFAP3 L1CAM CD9 AMIGO1 POMGNT2 MARCKS NANOS1 BICDL1 RTN4RL1 C26H21orf91 PRDM6 TGFBR1 PLPPR4 NYAP2 ARF6 ABL2 AFG3L2 C5AR1 NR1D1 SLITRK4 GFI1 INPP5J ADRA2B BIN1 SEMA…
0.00232734	31	54	1.74036	GO:0000271 polysaccharide biosynthetic process	GYS1 SMPD3 HS2ST1 NHLRC1 IRS2 EPM2AIP1 GYG2 PHKG1 NR1D1 PPP1R3F IRS1 AKT2 IGF1 AGL EGF PASK ENPP1 PPP1R3C GBE1 B3GNT3 UGP2 B3GNT2 NDST1 EPM2A PDGFB CLTC ACADM GCK GYG1 PPP1R3G TGFB1
0.00232734	11	13	2.5652	GO:0043373 CD4-positive alpha-beta T cell lineage commitment	LY9 STAT6 BATF STAT3 IL6 IRF4 TBX21 IL23A TOX IL6R TNFSF18
0.00232734	31	54	1.74036	GO:0044042 glucan metabolic process	GYS1 NHLRC1 IRS2 EPM2AIP1 GYG2 PHKG1 NR1D1 PHLDA2 PPP1R3F IRS1 AKT2 IGF1 AGL PPP1R3B PASK PRKAG2 ENPP1 PPP1R3C LEPR GBE1 PFKM POMC UGP2 EPM2A ACADM GCK GYG1 PYGM GSK3B STBD1 PPP1R3G
0.00232734	41	77	1.61423	GO:0050729 positive regulation of inflammatory response	PLCG2 TNF CCR7 LGALS1 NLRP1 WNT5A VAMP8 LPL PYCARD RIPK1 ETS1 TRPV4 NAPEPLD LBP TNFRSF11A NUPR1 IL18 TREM2 STAP1 IL6 IL17RA PTGS2 PARK7 CD47 LDLR SERPINE1 CTSC TLR10 DDT TNFSF4 CD28 FABP4 MMP1 SUCNR1 CASP1 PLA2G3 GPSM3 CEBPB CCL24 CEBPA TNFSF18
0.00232734	41	77	1.61423	GO:0005976 polysaccharide metabolic process	GYS1 SMPD3 HS2ST1 NHLRC1 IRS2 EPM2AIP1 GYG2 PHKG1 NR1D1 PHLDA2 PPP1R3F IRS1 AKT2 AOAH IGF1 AGL EGF PPP1R3B PASK PRKAG2 ENPP1 PPP1R3C LEPR GBE1 PFKM POMC B3GNT3 UGP2 B3GNT2 NDST1 EPM2A PDGFB CLTC ACADM GCK GYG1 PYGM GSK3B STBD1 PPP1R3G TGFB1
0.00232734	31	54	1.74036	GO:0005977 glycogen metabolic process	GYS1 NHLRC1 IRS2 EPM2AIP1 GYG2 PHKG1 NR1D1 PHLDA2 PPP1R3F IRS1 AKT2 IGF1 AGL PPP1R3B PASK PRKAG2 ENPP1 PPP1R3C LEPR GBE1 PFKM POMC UGP2 EPM2A ACADM GCK GYG1 PYGM GSK3B STBD1 PPP1R3G
0.00232734	31	54	1.74036	GO:0006073 cellular glucan metabolic process	GYS1 NHLRC1 IRS2 EPM2AIP1 GYG2 PHKG1 NR1D1 PHLDA2 PPP1R3F IRS1 AKT2 IGF1 AGL PPP1R3B PASK PRKAG2 ENPP1 PPP1R3C LEPR GBE1 PFKM POMC UGP2 EPM2A ACADM GCK GYG1 PYGM GSK3B STBD1 PPP1R3G
0.00234516	58	118	1.49011	GO:1903708 positive regulation of hemopoiesis	KITLG TNF CCR1 RUNX1 EVI2B GPR68 ATP11C NEDD9 IL15RA PTPRC CD4 SYK MYB RASGRP1 PPP3CA SASH3 OCSTAMP RIPK1 DUSP10 ZAP70 TGFB1 IL1RL2 IL34 IL12B CREB1 MALT1 FOS PRKCZ NCKAP1L CBFB BAD IL18 NOTCH2 TGFBR2 HCLS1 ANXA1 IL2RG CD101 PIK3R6 CSF1 DCSTAMP INPP5D TRIB1 PPARGC1B LEF1 IL7 AGER IL23A TOX SHH RARA EGR3 GNAS FOXO3 GATA3 PLA2G3 HAX1 RHOH
0.00234516	58	118	1.49011	GO:1902107 positive regulation of leukocyte differentiation	KITLG TNF CCR1 RUNX1 EVI2B GPR68 ATP11C NEDD9 IL15RA PTPRC CD4 SYK MYB RASGRP1 PPP3CA SASH3 OCSTAMP RIPK1 DUSP10 ZAP70 TGFB1 IL1RL2 IL34 IL12B CREB1 MALT1 FOS PRKCZ NCKAP1L CBFB BAD IL18 NOTCH2 TGFBR2 HCLS1 ANXA1 IL2RG CD101 PIK3R6 CSF1 DCSTAMP INPP5D TRIB1 PPARGC1B LEF1 IL7 AGER IL23A TOX SHH RARA EGR3 GNAS FOXO3 GATA3 PLA2G3 HAX1 RHOH
0.00239313	26	43	1.83306	GO:0046635 positive regulation of alpha-beta T cell activation	CARD11 PTPRC JAK2 RASAL3 SYK MYB SASH3 CD160 ZAP70 IL12B MALT1 PRKCZ NCKAP1L CBFB IL18 TGFBR2 ANXA1 IL2RG CD55 TYK2 IL23A CD28 SHH PRKCQ RARA PTPN22
0.00246654	346	898	1.16808	GO:0000003 reproduction	SPACA3 RAD54L GCM1 FOLR1 M1AP RAD21L1 GGT1 ACVR2A KITLG SPATA6 SOHLH2 MRE11 LRP2 PTPN6 DNAH1 PTN SLIRP MYCBPAP DLD NPPC TMEM119 SOCS3 NKX3-1 PTGDR2 SPATA25 DPY19L2 CFAP157 ATP2B4 CD9 PSMD13 ALDOA KPNA6 WNT2B TGFBR1 NRIP1 DNAH11 LOC100061784 CORIN CCR6 THBD TIFAB GJB5 HAND1 HPGD GJA1 RDH10 RGL3 SGO2 CNTFR LOC102149178 ST14 NECTIN3 CCDC87 SPACA6 PHLDA2 ANTXR1 SOX15 TPPP3 FZD5 DDO GAS2 CYP7B1 RHBDD1…
0.00246754	184	449	1.24235	GO:0048589 developmental growth	SEMA6C WWC1 PLXNA1 SMPD3 HOXA5 NIN PTN FN1 NEDD4L TP73 NPPC FOXC2 NDN HEG1 FLRT3 GHR CD9 TGFBR1 ADRB2 RDH10 RGL3 AFG3L2 PHLDA2 SOX15 DCLK1 GAS2 TENM4 CPNE5 PPARD ECM1 YAP1 WNT5A DIPK2A SRF MAP3K13 WNT7A EP300 LHX2 IFT80 GAMT IFRD1 VIL1 IGF1 SEMA4D LGMN SASH3 BBS2 DUSP10 KLF5 PLAG1 PTK7 TGFB1 SLIT1 THBS3 CYFIP2 EFNA5 RASAL2 FMN1 CELA1 TNKS2 SYT1 TMEM108 LZTS2 SLITRK6 SLC4A10 CREB1 GRHL2 SPRY1 YBX3…
0.00251916	34	61	1.68975	GO:0032411 positive regulation of transporter activity	METRN ATPSCKMT AKAP9 KCTD7 PLCG2 ADIPOQ ADRB2 RYR2 KMT2A ATP1B2 ACTN2 CFTR LRRC38 PDZK1 EPHB2 COA8 EHD3 JPH2 PARK7 LRRC26 EDNRA CASQ1 ATP1B3 AKAP6 STAC CTSS STIM1 PRKCD TRPC6 RNF207 WNK3 HSPA2 CRACR2A COX17
0.00260994	37	68	1.64955	GO:1901654 response to ketone	NKX3-1 DDIT4 FIBIN NCOA2 ADAM15 YAP1 JAK2 CFTR ROCK2 ADCY5 ABHD2 EFNA5 MSN PRKAA2 AHR CCL19 CREB1 NPAS4 SCNN1B TGFB3 NR1H3 FBXO32 MAP4K1 SPP1 PARK7 TGFBR3 TNFSF4 SCNN1G SFRP1 MSTN ADCY6 SLIT2 PRKAA1 POSTN SIN3A P2RY6 TGFB1
0.00269794	73	156	1.41863	GO:0033500 carbohydrate homeostasis	GCK MPC2 SESN2 ADIPOQ GK CMKLR2 GPR68 BACE2 MCU NR1D1 LRRC8D SLC2A4 SLC39A14 CFTR SLC12A7 ADCY5 NOX4 HK1 CCDC186 ERN1 SLC8B1 TRPV4 EFNA5 KLF7 BHLHA15 PTPRN2 ALOX5 CYP7A1 PRKAA2 WFS1 IGFBP5 LEPR STK11 BAD PIK3CA PFKM HIF1A PLSCR3 KCNB1 SRI STXBP4 POMC STAT3 IL6 HK3 C1QTNF12 PRKACA PARK7 NDUFAF2 SESN3 NGFR GPI CDK16 RAB11FIP2 CYB5R4 ANO1 CAV3 AGER PLA2G6 SLC16A1 HK2 MTNR1B PRKAA1 PDK2 TCF7L2 SUCNR1…
0.00269794	73	156	1.41863	GO:0042593 glucose homeostasis	GCK MPC2 SESN2 ADIPOQ GK CMKLR2 GPR68 BACE2 MCU NR1D1 LRRC8D SLC2A4 SLC39A14 CFTR SLC12A7 ADCY5 NOX4 HK1 CCDC186 ERN1 SLC8B1 TRPV4 EFNA5 KLF7 BHLHA15 PTPRN2 ALOX5 CYP7A1 PRKAA2 WFS1 IGFBP5 LEPR STK11 BAD PIK3CA PFKM HIF1A PLSCR3 KCNB1 SRI STXBP4 POMC STAT3 IL6 HK3 C1QTNF12 PRKACA PARK7 NDUFAF2 SESN3 NGFR GPI CDK16 RAB11FIP2 CYB5R4 ANO1 CAV3 AGER PLA2G6 SLC16A1 HK2 MTNR1B PRKAA1 PDK2 TCF7L2 SUCNR1…
0.00283111	33	59	1.69564	GO:0002444 myeloid leukocyte mediated immunity	TRAF3IP2 PDPK1 MYD88 F2RL1 MILR1 FGR DNASE1 SYK VAMP8 IL13 RASGRP1 DDX21 KIT SERPINB9 LYN ACE VAMP2 CLNK IRAK4 SCNN1B TUSC2 STAP1 STXBP2 UNC13D ITGAM FOXF1 CD84 RAC2 PRAM1 ARG1 SPI1 PLA2G3
0.00292838	171	415	1.24917	GO:0014070 response to organic cyclic compound	GNAL INSIG2 SRC HNF4G GOT1 HTR1B LATS1 RORC TNF SCNN1A NKX3-1 GPD1 P2RY13 KCNJ11 P2RY1 EPG5 ATP2B4 DDIT4 RAP1B TGFBR1 NRIP1 FIBIN GPBAR1 RYR2 LRP6 CYP7B1 P2RX6 ITPR2 ADTRP TRIM68 NCOA2 YAP1 ACSBG1 FOXP1 RIOK3 JAK2 CFTR EP300 AQP8 NEDD4 P2RX1 SLC3A2 ROCK2 ADCY5 EGFR GNAI3 LRRK2 DDX21 DNAAF4 PDE4B PPP1R9B ESRRB ALPL PGR ABHD2 EFNA5 TMEM38A PLA2G4F SMAD9 MSN ENPP1 GNAO1 SKP2 AHR LCOR CREB1 NPAS4 CYP…
0.00305261	12	15	2.42528	GO:0045198 establishment of epithelial cell apical/basal polarity	SYNE4 TCF15 SH3BP1 WNT5A CAMSAP3 PTK7 OPHN1 MSN FAT1 SLC9A3R1 MYO9A FOXF1
0.00308017	23	37	1.88451	GO:0051057 positive regulation of small GTPase mediated signal transduction	ERBIN KITLG DGKI F2RL1 F2R GPR55 AKAP13 IGF1 RASGRP1 SRC MAPRE2 FGF10 NOTCH2 ABRA ROBO1 CSF1 KRAS PIK3CG NRG1 ADGRG1 RASGRP4 PIK3CB RASGEF1A
0.00308691	149	356	1.26885	GO:0071417 cellular response to organonitrogen compound	GNAL LPIN2 INSIG2 PIK3R3 GOT1 SMPD3 DENND4C TRIB3 PDPK1 HTR1B FOXC2 TNF SOCS3 SCNN1A GPD1 P2RY1 SESN2 TIMELESS ATP2B4 ADIPOQ GHR IRS2 RAP1B ADRB2 RRAGB SYAP1 RYR2 RAB31 IRS1 SLC2A4 PIP4K2A AKT2 ITPR2 SLC39A14 ATP2B1 COL5A2 CPEB2 CAPN2 ACTN2 JAK2 CFTR AQP8 SH3BP4 FER ADCY5 EGFR GNAI3 IGF1 RPE65 LGMN LRRK2 ITGA4 PHIP PDE4B PPP1R9B NTRK2 PID1 UBR1 SRC AHCYL1 TMEM38A ENPP1 GNAO1 AHR ARHGEF2 ICAM1 SLC…
0.00311179	68	144	1.43159	GO:0045637 regulation of myeloid cell differentiation	ACVR2A KITLG HOXA5 TNF GPR171 CCR1 ADIPOQ RUNX1 EVI2B GPR68 MITF HOXA7 NEDD9 GPR55 RNF41 HSPA9 APCS CSF3 FOXP1 STAT1 CD4 PPP3CA OCSTAMP LRRC17 RIPK1 ETS1 TGFB1 RCOR1 IL34 IL12B LYN CREB1 TMEM178A FOS NCKAP1L LOX NOTCH2 CDC73 HCLS1 HIF1A STAT3 CDK6 CD101 TCTA CSF1 FBN1 GABPA PTK2B DCSTAMP INPP5D TRIB1 PPARGC1B LEF1 SFRP1 IL23A INHBA FBXW7 SCIN RARA RASSF2 GNAS SPI1 FOXO3 MAFB PLA2G3 HAX1 CEBPB KLF…
0.00311927	122	284	1.30231	GO:0006644 phospholipid metabolic process	PIGN PGAP4 PIGA HDHD5 CISH PEMT PIK3R3 SGMS1 SMPD3 DGKH PLCG2 MTMR6 HMGCS2 SMPDL3B CSF1R PCYT2 SYNJ1 PLPPR4 NAAA SAMD8 INPP5J PIK3CD PLPPR3 DPM3 PIP4K2A PI4K2B HMGCS1 SACM1L IP6K3 PCYT1B MTMR8 LPCAT2 PGP ABHD3 GDE1 PLA2G12B MTMR7 TAFAZZIN AGPAT2 OCRL SH3YL1 CHKA HEXB CDS1 NAPEPLD PIP4P2 ALOX15B PLA2G4F PLCD4 SYNJ2 PLPPR2 SERAC1 ABCA3 SGPP1 MBOAT1 TAMM41 SMG1 GPAM FGF2 PIK3C2A PIK3CA PLA2G12A MBOA…
0.0031282	64	134	1.44793	GO:0051924 regulation of calcium ion transport	CACNB2 PLCG2 PTPN6 PDPK1 CCR1 SLC30A1 F2RL3 F2R ATP2C2 RRAD RYR2 BIN1 BEST1 CLIC2 ATP2B1 CD4 P2RX1 TSPAN13 EGF CYBA PDE4B SLC8B1 SESTD1 JPH4 CXCL11 TMEM38A VDAC1 CRACR2B LYN WFS1 CXCL10 GPR35 GRAMD2A ABL1 EHD3 CACNA1D SRI BAX JPH2 DHRS7C PDGFB MS4A1 GEM CEMIP PTK2B EFHB PIK3CG CASQ1 HRC CD84 CAV3 STAC CASQ2 STIM1 TRPC3 TRPC6 ANK2 CORO1A PACSIN3 WNK3 PRNP HSPA2 CRACR2A PLN
0.00315923	32	57	1.70195	GO:1903035 negative regulation of response to wounding	TNF CD9 RTN4RL1 THBD SH2B3 PLAU CLDN3 ADTRP FGG THBS1 KLKB1 FGB F12 CRK ANXA2 ALOX5 FGF2 CPB2 PDGFRA PDGFB TNR SERPINE1 RGMA SMAD3 CLDN19 TFPI APOH CD109 PRKCD C1QTNF1 KIAA0319 CD34
0.00315923	32	57	1.70195	GO:0009205 purine ribonucleoside triphosphate metabolic process	METRN ATP5F1D ATPSCKMT ATP5MF ALDOA ATP5MC3 ATP5PO PPARGC1A ATP5PD DNAJC30 GNAI3 LRRK2 SLC49A3 NME7 NME6 STOML2 ATP5PF AK4 ATP5PB ATP5MC1 ENTPD7 ATP5F1A ATP5F1B ATP5MC2 ATP5MG ATP5F1C ATP5F1E MT-ATP6 MT-ATP8 NME9 GIMAP7 TGFB1
0.00317187	79	172	1.39242	GO:0043547 positive regulation of GTPase activity	RAPGEF5 RASGRF2 RALGAPB RGL3 ARHGAP25 TBC1D9 RAPGEFL1 USP6NL RASGEF1B TBC1D1 RAP1GAP CCL4 SIPA1L3 EVI5L SIPA1L1 TAX1BP3 TIAM1 LOC100063059 MTSS2 FZD10 ITGA6 F2RL1 F2R RGS1 RASA1 NEDD9 ARHGAP42 PIN1 ASAP3 SH3BP1 AKT2 CHN1 NF1 WNT5A DOCK7 RASGRP1 SEMA4D RP2 ELMOD1 CRK RGS6 DOCK8 CHN2 MAPRE2 ARHGAP6 RASGRF1 SRGAP2 FOXJ1 PREX1 VAV1 ADAP2 ARHGEF16 ASAP1 SMCR8 MYO9A ADAP1 CRKL ARAP2 RALBP1 S100A10 RAB1…
0.00320114	51	102	1.5158	GO:0022612 gland morphogenesis	PLXNA1 PTN TNF NKX3-1 FGL1 CYP7B1 STAT6 WNT5A TNFAIP3 EGFR PLAG1 TGFA HGF PGR TGFB1 SRC SOSTDC1 MSN BTBD7 IGFBP5 RXFP1 FGF10 SLC9A3R1 ELF3 TGFB3 NOTCH2 TGFBR2 VDR BAX LIMS2 SULF1 ESRP2 TNC CSF1 DUOX2 TWSG1 DDR1 TP63 PROX1 EDAR CAV3 SFRP1 AREG SHH SERPINB5 TBX2 NFIB CEBPB FOXA1 WNT3A POLB
0.00320114	51	102	1.5158	GO:0003231 cardiac ventricle development	LRP2 FOXC2 FZD1 HEG1 XIRP2 TGFBR1 HAND1 PTCD2 TRIP11 MYL2 WNT5A PRDM1 CPE HAND2 PTK7 TGFB1 PKP2 GRHL2 SMAD6 TGFBR2 HIF1A NPY5R SFRP2 TNNI3 MYL3 SMARCD3 FZD2 TBX20 SALL4 PROX1 RBPJ EDNRA MYH7 FOXF1 ZFPM2 TNNC1 BMPR1A SMAD7 COL11A1 NRG1 TNNT2 GJA5 NKX2-5 MYBPC3 GATA3 PPP1R13L BMPR2 MYOCD FOXC1 TNNI1 HEY2
0.00323417	41	78	1.59354	GO:0007006 mitochondrial membrane organization	OXA1L BOK CHCHD3 TIMM50 TIMM29 AFG3L2 STPG1 PINK1 RHOT1 TIMM10 TAFAZZIN ATP5IF1 MICOS13 HEBP2 BLOC1S2 APOO BAD VDAC2 MUL1 SAMM50 MFN2 BAX TIMM9 UQCC3 TMEM102 BNIP3 SLC35F6 NDUFA13 SPG7 GHITM MPV17L ACAA2 PDCD5 SLC25A4 EYA2 HK2 ALKBH7 TIMM22 IMMT PMAIP1 TOMM22
0.0032798	22	35	1.90558	GO:1904705 regulation of vascular associated smooth muscle cell proliferation	HTR1B TNF ADIPOQ GJA1 IGF1 ERN1 NR4A3 CALCRL MMP9 CNN1 FGF2 TGFB3 MFN2 PDGFB FGF9 BMPR1A CDKN1A NDRG2 JUN MYOCD DNMT1 P2RY6
0.0032798	22	35	1.90558	GO:0046633 alpha-beta T cell proliferation	CARD11 PTPRC MAPK8IP1 JAK2 RASAL3 SYK DOCK2 ZAP70 IL12B CBLB IL18 TGFBR2 ITCH CD55 IL2RA TWSG1 TYK2 IL23A CD28 PRKCQ PTPN22 ELF4
0.0032939	46	90	1.54949	GO:1905039 carboxylic acid transmembrane transport	SLC19A1 SLC38A9 SLC25A10 MPC2 SLC2A1 LRP2 SLC25A21 IRS2 TSPO2 SLC25A29 LRRC8D SLC5A6 AKT2 SLC25A18 THBS1 SLC25A12 SLC7A5 SLC3A2 SLC6A6 SLC7A8 SLC38A2 SLC23A2 SLC6A18 CD36 SLC7A1 SLC1A2 SLC11A1 SLC27A1 SLC66A1 EPM2A SLC43A2 SLC3A1 SFXN1 ARL6IP1 SFXN3 SLC1A3 MPC1 FOLR1 SLC7A3 SLC22A2 SLC23A1 SLC6A20 SLC16A1 SLC22A5 SLC16A7 SLC7A11
0.00331418	343	893	1.16443	GO:0022414 reproductive process	SPACA3 RAD54L GCM1 FOLR1 M1AP RAD21L1 GGT1 ACVR2A KITLG SPATA6 SOHLH2 MRE11 LRP2 PTPN6 DNAH1 PTN SLIRP MYCBPAP DLD NPPC TMEM119 SOCS3 NKX3-1 PTGDR2 SPATA25 DPY19L2 CFAP157 ATP2B4 CD9 PSMD13 ALDOA KPNA6 WNT2B TGFBR1 NRIP1 DNAH11 LOC100061784 CORIN CCR6 THBD TIFAB GJB5 HAND1 HPGD GJA1 RDH10 RGL3 SGO2 CNTFR LOC102149178 ST14 NECTIN3 CCDC87 SPACA6 PHLDA2 ANTXR1 SOX15 TPPP3 FZD5 DDO GAS2 CYP7B1 RHBDD1…
0.00336628	148	354	1.26745	GO:0007389 pattern specification process	HOXB7 CYB5R4 BMP1 HES6 ACVR2A LRP2 HOXA2 HOXA5 HOXA6 DNAAF3 FOXC2 NKX3-1 PCSK6 TCF15 HOXB3 GREM2 WNT2B TGFBR1 DNAH11 TIFAB HAND1 HOXA7 TBC1D32 RGL3 FZD5 KMT2A OVOL2 ENKUR RFNG DAW1 EYA1 WNT5A HIPK2 IFT140 SRF SOX17 WNT7A EP300 LHX2 NEK8 DAAM2 TASOR HAND2 GPC3 CELSR1 MEOX2 EGR2 CHSY1 DNAAF4 RFX3 CHRD IFT57 INTU TCAP SOSTDC1 CHRDL1 DZIP1L HOXB5 WNT7B MEOX1 DNAAF1 DNAI2 SMAD6 SPRY1 CCDC40 TMEM107 FG…
0.00348631	27	46	1.77942	GO:0009145 purine nucleoside triphosphate biosynthetic process	METRN ATP5F1D ATPSCKMT ATP5MF ALDOA ATP5MC3 ATP5PO PPARGC1A ATP5PD DNAJC30 SLC49A3 NME7 NME6 STOML2 ATP5PF ATP5PB ATP5MC1 ATP5F1A ATP5F1B ATP5MC2 ATP5MG ATP5F1C ATP5F1E MT-ATP6 MT-ATP8 NME9 TGFB1
0.00348631	27	46	1.77942	GO:0032623 interleukin-2 production	PLCG2 LAG3 RUNX1 CARD11 PTPRC VTCN1 TNFAIP3 SASH3 PDE4B BTNL2 MALT1 PDE4D ABL1 HAVCR2 ANXA1 IRF4 STOML2 TBX21 EZR CD28 PRKCQ HOMER2 IL1A VSIG4 GATA3 CD34 PRNP
0.00348631	27	46	1.77942	GO:0032663 regulation of interleukin-2 production	PLCG2 LAG3 RUNX1 CARD11 PTPRC VTCN1 TNFAIP3 SASH3 PDE4B BTNL2 MALT1 PDE4D ABL1 HAVCR2 ANXA1 IRF4 STOML2 TBX21 EZR CD28 PRKCQ HOMER2 IL1A VSIG4 GATA3 CD34 PRNP
0.00348911	61	127	1.45612	GO:0009260 ribonucleotide biosynthetic process	NPR1 PAPSS2 METRN GUCY2D ATP5F1D ATPSCKMT MLYCD MPC2 DLD NPPC PDHA1 ATP5MF ALDOA PDHB ADCY7 PANK1 UPP1 ATP5MC3 PDHX ATP5PO PPARGC1A ATP5PD ACLY DNAJC30 ADCY5 PDK3 ADSS2 NPR2 SLC49A3 NME7 NME6 ADCY4 CDA NPPB ADCY2 ADSS1 STOML2 ATP5PF GUCY1A2 AK4 ATP5PB ATP5MC1 ACAT1 ENG PANK3 DLAT ATP5F1A ADCY6 ATP5F1B PDK2 ATP5MC2 GMPS ATP5MG ACSS1 ATP5F1C ATP5F1E MT-ATP6 MT-ATP8 NME9 PANK4 TGFB1
0.00348911	97	219	1.34276	GO:0015711 organic anion transport	SLC19A1 SLCO1B3 SLC25A10 SLCO2A1 SLC22A11 MPC2 SLC2A1 SLC2A2 LRP2 SLC6A1 SLC16A9 PTGES ABCC3 SLC25A21 SLC6A11 SLC22A3 BDKRB2 TSPO2 SLC25A29 SLC17A3 LRRC8D SLC5A6 SLC25A18 SLC35A3 SLC25A24 SLC25A12 CFTR SLC7A5 SYK SLC16A3 SLC44A4 SLC3A2 PLA2G12B SLC38A3 SLC4A3 SLC1A5 NTRK2 LRRC8B SLC51B PLA2G4F SLC35B4 SLC6A6 ACE SLCO3A1 SLC7A8 SLC9A3R1 SLC38A2 TNFRSF11A SLC23A2 SLC10A1 CD36 SLC7A1 PLA2G12A SLC1A2…
0.00349729	235	592	1.20342	GO:0031175 neuron projection development	EPHA5 SEMA6C EPHB6 BCL11A UNC5D ROBO3 NRCAM PAFAH2 EFHC2 ROBO1 NTF3 TIAM1 PLXNA1 SCN1B LRP2 HOXA2 NIN PTN FN1 NEDD4L EMB CSF1R RET BRSK1 NDN FAT3 FLRT3 L1CAM AMIGO1 BICDL1 RTN4RL1 C26H21orf91 PLPPR4 NYAP2 ARF6 ABL2 AFG3L2 SLITRK4 GFI1 INPP5J LRP8 DCLK1 SHTN1 UNC5A SPOCK1 TULP1 TRIP11 ATP1B2 ADGRB3 CPNE5 GRIP1 CHN1 LAMB1 PRRX1 GPR37 SEMA4A NTNG2 CDH11 WNT5A FLRT2 DOCK7 SRF MAP3K13 WNT7A EP300 OBSL…
0.00352333	13	17	2.31828	GO:2000114 regulation of establishment of cell polarity	RICTOR RAP1B PLEKHG3 SHTN1 RIPOR2 DOCK8 ABL1 KANK1 GSN PTK2B WDPCP KIF20B GATA3
0.00352333	13	17	2.31828	GO:0032753 positive regulation of interleukin-4 production	SLC7A5 SYK SASH3 CD40LG PRKCZ HAVCR2 IRF4 TNFSF4 CD28 PRKCQ RARA GATA3 CEBPB
0.00369206	20	31	1.95587	GO:0098900 regulation of action potential	TBX18 RYR2 BIN1 KCNE3 DSC2 CTNNA3 DLG1 PKP2 DSG2 RANGRF CD36 KCNB1 HCN4 CACNA1C AKAP9 CAV3 GJA5 FGF12 ANK2 RNF207
0.00369206	20	31	1.95587	GO:1900047 negative regulation of hemostasis	CD9 THBD SH2B3 PLAU ADTRP FGG THBS1 KLKB1 FGB F12 ANXA2 CPB2 PDGFRA PDGFB SERPINE1 TFPI APOH PRKCD C1QTNF1 CD34
0.00369659	37	69	1.62564	GO:0006939 smooth muscle contraction	EDN3 PTGER3 ATP2B4 ADRB2 TIFAB BDKRB2 ARHGAP42 ADRA2B ATP2B1 NPNT SRF P2RX1 ROCK2 BBS2 CHRM3 KCNMA1 DLG1 RGS2 GRIP2 SPX SCNN1B ACTA2 ADRA1A P2RX2 SULF1 DOCK4 TACR1 NMUR1 MKKS EDNRA HTR7 SPHK1 TBX2 ATP1A2 EDNRB MYOCD GDNF
0.00375381	9	10	2.72844	GO:0030150 protein import into mitochondrial matrix	TIMM50 PAM16 TOMM40L TIMM44 TOMM40 TIMM23 TIMM21 TOMM7 TIMM17A
0.00375381	9	10	2.72844	GO:0072540 T-helper 17 cell lineage commitment	LY9 BATF STAT3 IL6 IRF4 TBX21 IL23A IL6R TNFSF18
0.00375381	9	10	2.72844	GO:0090660 cerebrospinal fluid circulation	RGL3 DAW1 CFAP54 SLC9A3R1 KATNIP CFAP43 CCDC39 DNAH9 CFAP221
0.00381083	26	44	1.7914	GO:0007164 establishment of tissue polarity	ASTN2 FZD1 BRSK1 EXOC5 WNT5A WNT7A GPC3 CELSR1 PTK7 WNT9B ZNRF3 INTU ABL1 NKD1 SFRP2 DLG3 FZD2 FZD3 TP63 CTHRC1 ANKRD6 SFRP1 RPGRIP1L PKHD1 PLEKHA4 SAPCD2
0.00381083	26	44	1.7914	GO:0001736 establishment of planar polarity	ASTN2 FZD1 BRSK1 EXOC5 WNT5A WNT7A GPC3 CELSR1 PTK7 WNT9B ZNRF3 INTU ABL1 NKD1 SFRP2 DLG3 FZD2 FZD3 TP63 CTHRC1 ANKRD6 SFRP1 RPGRIP1L PKHD1 PLEKHA4 SAPCD2
0.00381083	26	44	1.7914	GO:0030888 regulation of B cell proliferation	IRS2 CARD11 SLC39A10 PTPRC IKZF3 SASH3 VAV3 EPHB2 MIF LYN AHR CD320 NCKAP1L ATAD5 NFATC2 INPP5D TNFSF13B IL7 BTK ATM RC3H1 CDKN1A PELI1 CASP3 GPR183 WNT3A
0.00383986	56	115	1.47626	GO:0010952 positive regulation of peptidase activity	NLRP3 DIABLO BOK LAPTM5 TNF AIFM1 NKX3-1 F2R CLDN4 CRADD ANTXR1 CLDN3 PSENEN NLRP1 JAK2 SYK P2RX1 ROCK2 DDX3X PYCARD LGMN RCN3 MBP IFT57 CYFIP2 ATP2A3 LYN FIS1 MALT1 AIM2 NEK5 BAD MUL1 STAT3 FASLG BAX SFRP2 ROBO1 NGFR NDUFA13 GSN TANK PDCD5 NLRC4 DAPK1 SMAD3 FAM162A AGER REST HIP1 LCK PRELID1 APAF1 WNT3A PMAIP1 PIDD1
0.00384617	14	19	2.23381	GO:0032878 regulation of establishment or maintenance of cell polarity	RICTOR RAP1B PLEKHG3 SHTN1 LLGL2 RIPOR2 DOCK8 ABL1 KANK1 GSN PTK2B WDPCP KIF20B GATA3
0.00384617	14	19	2.23381	GO:0035089 establishment of apical/basal cell polarity	SYNE4 TCF15 SH3BP1 WNT5A CAMSAP3 PTK7 OPHN1 MSN FAT1 PRKCI SLC9A3R1 FOXJ1 MYO9A FOXF1
0.00386729	30	53	1.716	GO:1903510 mucopolysaccharide metabolic process	SMPD3 HS2ST1 ITIH4 ITIH5 SPOCK2 CD44 EGF CHSY1 NDNF B4GALT4 EGFLAM FGF2 ANGPT1 CSGALNACT1 HYAL3 PDGFB CEMIP CLTC EDNRA CHST11 BPNT2 DCN DSE CEMIP2 HPSE CHST1 EDNRB SPOCK3 SLC10A7 TGFB1
0.00386729	58	120	1.46527	GO:0072073 kidney epithelium development	ADAMTS16 HS2ST1 FOXC2 RET ADIPOQ WNT2B ILK BMPER NPNT EYA1 YAP1 GPC3 SALL1 DLG1 WNT9B TGFB1 FMN1 SMAD9 LGR4 LZTS2 HOXB7 SMAD6 SPRY1 FOXJ1 FGF2 NOTCH2 IRX1 PTPRO AGT IRX2 HNF1B SOX8 RARB AQP11 SIX2 SMAD5 TCF21 EDNRA SMAD3 SMAD7 FGF1 SFRP1 LAMB2 WT1 SLIT2 SIX1 SHH RARA SIX4 CRLF1 WNK4 GATA3 EPCAM EDNRB CD34 HS3ST3B1 FOXC1 GDNF
0.00388548	42	81	1.57194	GO:0009791 post-embryonic development	NPPC NDN HEG1 TGFBR1 FZD5 KMT2A CYP1A2 PLAGL2 PRDM1 JAK2 EFEMP1 CELA1 SLC4A10 NR4A2 PLEKHA1 ABL1 BAX ATRX IREB2 ATF5 FBN1 ASH1L ACVR2B ARID5B CHST11 BPNT2 ACADM ATM SCHIP1 SCN9A RC3H2 RAB3A TIPARP SLC18A2 MYO7A GNAS GATA3 PPP1R13L ZFX BCL11B SERP1 ERCC2
0.00388763	62	130	1.44584	GO:0072522 purine-containing compound biosynthetic process	NPR1 PAPSS2 METRN GUCY2D ATP5F1D ATPSCKMT MLYCD MPC2 DLD NPPC PDHA1 ATP5MF ALDOA PDHB ADCY7 PANK1 ATP5MC3 PDHX ATP5PO PPARGC1A ATP5PD ACLY DNAJC30 ADCY5 PDK3 ADSS2 NPR2 SLC49A3 NME7 NME6 ADCY4 NPPB ADCY2 ADSS1 STOML2 ATP5PF GUCY1A2 AK4 ATP5PB GUK1 ATP5MC1 ACAT1 ENG PANK3 DLAT ATP5F1A DCK ADCY6 ATP5F1B PDK2 ATP5MC2 GMPS ATP5MG ACSS1 ATP5F1C ATP5F1E MT-ATP6 MT-ATP8 NME9 PANK4 LOC100072612 TGFB1
0.00396204	130	307	1.28374	GO:0016055 Wnt signaling pathway	FZD10 DEPDC1B TCF7 LEF1 AMER2 FOXL1 LATS1 FZD1 TERT KREMEN2 WNT2B MITF MAD2L2 USP8 PIN1 WNT16 LRP6 FZD5 ILK CBY1 TBL1XR1 TMEM198 YAP1 GSKIP WNT5A SOX17 WNT7A CPE IFT80 DAAM2 CDH3 CDH2 DDX3X EGFR TMEM88 GPC3 LRRK2 CCNY MYOC CELSR1 SOX2 EGF CTNND2 PTK7 SALL1 WNT9B TNN ZNRF3 APCDD1 LGR5 WLS SRC SOSTDC1 PTPRU CELA1 DCDC2 DAPK3 TNKS2 ALPK2 LGR4 SHISA2 LZTS2 WNT7B RAC3 EGR1 FGF10 SLC9A3R1 SDC1 STK11 FG…
0.00397406	18	27	2.02107	GO:0032881 regulation of polysaccharide metabolic process	SMPD3 IRS2 EPM2AIP1 PHLDA2 PPP1R3F IRS1 AKT2 IGF1 EGF PPP1R3B PASK ENPP1 POMC PDGFB CLTC GCK PPP1R3G TGFB1
0.00397406	18	27	2.02107	GO:0090162 establishment of epithelial cell polarity	SYNE4 SIPA1L3 TCF15 ARF6 SH3BP1 WNT5A CAMSAP3 PTK7 OPHN1 MSN FAT1 SLC9A3R1 AMOT FRMD4B MYO9A FOXF1 MYO18A SHH
0.00399587	75	163	1.39491	GO:0031098 stress-activated protein kinase signaling cascade	MAPK8IP1 EDAR NAIP TNF MYD88 FOXO1 F2RL1 MFHAS1 TAOK3 WNT16 TLR7 PJA2 FKTN WNT5A HIPK2 MAP3K13 HAND2 EGFR DUSP1 RASGRP1 PYCARD LRRK2 RIPK1 DUSP10 GPS2 TPD52L1 HGF KLHL31 DLG1 TRAF4 TRPV4 DUSP3 LYN MAGI3 PBK CCL19 EPHB1 SLAMF1 NCF1 RELL1 ITCH DUSP16 CCN2 PHLPP1 SFRP2 MAP4K1 MAPK8IP2 STRADB EZR PTK2B FOXM1 IGFBP6 TRIB1 NOX1 XIAP SMAD3 HDAC3 CAV3 MECOM AGER PLCB1 SFRP1 ULK4 MAPKAPK2 SASH1 MBIP HACD3…
0.00401032	15	21	2.16543	GO:0061339 establishment or maintenance of monopolar cell polarity	SYNE4 TCF15 SH3BP1 WNT5A CAMSAP3 CARMIL2 PTK7 OPHN1 MSN FAT1 PRKCI SLC9A3R1 FOXJ1 MYO9A FOXF1
0.00401032	15	21	2.16543	GO:0072539 T-helper 17 cell differentiation	LY9 MALT1 RORA BATF STAT3 IL6 IRF4 TBX21 ENTPD7 SMAD7 RC3H1 RC3H2 IL23A IL6R TNFSF18
0.00401914	170	415	1.24186	GO:0032990 cell part morphogenesis	EPHA5 SEMA6C EPHB6 UNC5D ROBO3 NRCAM ROBO1 NTF3 TIAM1 PLXNA1 SCN1B LRP2 HOXA2 NIN PTN FN1 SLIRP NEDD4L EMB CSF1R RET BRSK1 NDN FLRT3 L1CAM MFF PLPPR4 NYAP2 AFG3L2 SLITRK4 LRP8 DCLK1 SHTN1 UNC5A SNX2 ADGRB3 CPNE5 CHN1 SEMA4A NTNG2 CDH11 WNT5A FLRT2 DOCK7 SRF MAP3K13 WNT7A OBSL1 GFRA3 LHX2 EPHB3 UNC5B PTPRD IFRD1 VIL1 SEMA4D PPP3CA ZNF365 CD44 WASF2 LRRK2 NGF EGR2 CTNND2 PTK7 METRN PTPRZ1 EPHB2 TNN…
0.00404358	17	25	2.06149	GO:0032733 positive regulation of interleukin-10 production	PLCG2 F2RL1 SYK IL13 PYCARD SASH3 HGF CD40LG IL12B PRKCZ TUSC2 STAT3 IL6 IRF4 IL23A CD28 CD34
0.00404358	17	25	2.06149	GO:0032743 positive regulation of interleukin-2 production	PLCG2 RUNX1 CARD11 PTPRC VTCN1 SASH3 PDE4B BTNL2 MALT1 PDE4D ABL1 ANXA1 IRF4 STOML2 CD28 PRKCQ IL1A
0.00404358	17	25	2.06149	GO:0006084 acetyl-CoA metabolic process	MLYCD MPC2 DLST HMGCS2 DLD PDHA1 PDHB PDHX HMGCS1 NUDT7 ACLY PDK3 ACAT1 PIPOX DLAT PDK2 ACSS1
0.00405424	16	23	2.10894	GO:2000516 positive regulation of CD4-positive alpha-beta T cell activation	CARD11 MYB SASH3 CD160 MALT1 PRKCZ NCKAP1L IL18 TGFBR2 ANXA1 IL2RG CD55 IL23A CD28 PRKCQ RARA
0.00405424	16	23	2.10894	GO:0043268 positive regulation of potassium ion transport	AKAP9 KIF5B AMIGO1 ATP1B2 ACTN2 KCNIP2 LRRC38 DLG1 LRRC26 ATP1B3 AKAP6 KCNH2 RNF207 KCNQ1 FHL1
0.00405424	16	23	2.10894	GO:0086019 cell-cell signaling involved in cardiac conduction	SCN1B SCN5A KCNA5 TBX18 RYR2 PKP2 CACNB2 RANGRF CACNA1D SCN10A HCN4 CACNA1C GJA5 ANK2 KCNQ1 KCNJ5
0.00406777	137	326	1.27402	GO:0070201 regulation of establishment of protein localization	GCK MPC2 TNF KCNJ11 BARD1 F2RL1 ADIPOQ GCC2 IRS2 APBB3 F2R MFF GPR68 ARF6 BAG3 SERGEF BNIP3L MCU NR1D1 ADAM9 VPS28 IRS1 SLC35D3 DNAJC1 PTPN14 PKIG AKT2 SP100 ADTRP FGG EXPH5 DOC2B CFTR PINK1 SH3TC2 ADCY5 IGF1 FGB LRRK2 BAG4 PPID RFX3 SLC8B1 EDEM2 TGFB1 ATP5IF1 WLS EFNA5 KLF7 SLC51B UBE2J1 IL12B STOM ALOX5 OLFML1 FIS1 B3GAT3 MYOM1 CSK BAD TGFB3 PFKM CD36 TREM2 HCLS1 KCNN4 HIF1A NR1H3 KCNB1 RAB11FI…
0.0040712	87	194	1.35953	GO:0009914 hormone transport	BACE2 POMC GCK MPC2 SMPD3 TNF NKX3-1 KCNJ11 IRS2 GPR68 GJA1 CPLX3 MCU NR1D1 IRS1 RASL10B FGG DOC2B CFTR SLC7A5 CPE VAMP8 ADCY5 FGB CCDC186 RFX3 SLC8B1 TRPV4 PASK SERPINA7 EFNA5 KLF7 PTPRN2 ALOX5 OLFML1 CRYM CREB1 SLC7A8 ILDR1 ILDR2 BAD PFKM HIF1A ANXA1 HNF1B KCNB1 RAB11FIP1 SRI STXBP4 IL6 C1QTNF12 SPP1 PARK7 NDUFAF2 BLK CRHBP CDK16 FAM3D ACVR2B RAB11FIP2 CYB5R4 ANO1 CYP19A1 PLA2G6 SFRP1 SLC16A1 M…
0.00423607	78	171	1.38284	GO:0016485 protein processing	MIPEP MMEL1 BMP1 CPXM2 DDI2 PCSK6 CORIN AFG3L2 CTSL PLAU PLAT TMEM98 PSENEN RHBDD1 ADAM10 FAM111A FGG CCBE1 THBS1 SRGN CPE KLKB1 PYCARD LGMN FGB LRRK2 CLN5 F12 CYFIP2 SRC BAG2 ANXA2 ACE CAST PMPCB DISP1 IMMP2L BAD PGK1 CASP6 ANGPTL8 PRKACA STOML2 DHCR24 GSN TMPRSS4 S100A10 SERPINE1 NLRC4 INPP5B ATP6AP2 XIAP IMMP1L MYH9 SPON1 F9 MYRF CPLANE2 APOH CASP3 PMPCA TMPRSS2 PRSS12 LONP2 CTSS PRKACB SCG5 S…
0.00424092	67	143	1.4204	GO:0016054 organic acid catabolic process	LPIN2 GSTZ1 SDSL ACOXL GOT1 DLST NPL DLD ADHFE1 SESN2 GLDC ETFA ATP2B4 ADIPOQ IRS2 DDO IRS1 AKT2 ADTRP PPARD DAO HOGA1 NUDT7 BCKDHB PON3 CRAT HAO1 LDHD GLS LPIN1 BCAT2 AMT BCKDHA ETFDH GCDH ACADS ECHS1 THNSL2 ETFB KMO HADHA GOT2 LOC100147648 CPT1A HIBADH MAT1A PAH ACAT1 PIPOX ACADM UROC1 TAT AGXT2 DECR1 CPT2 LONP2 ACOX1 ECI1 FAAH AMDHD1 ACADVL DDAH1 GCSH CRABP1 PLIN5 TWIST1 PRODH2
0.00424536	29	51	1.72385	GO:0034121 regulation of toll-like receptor signaling pathway	PDPK1 SMPDL3B LOC102148267 TASL F2RL1 MFHAS1 NR1D1 GFI1 PJA2 TNFAIP3 DDX3X GPS2 CYBA TICAM2 LYN LGR4 LBP CD36 NR1H3 IRF4 APPL1 ARRB2 LTF PELI1 OTUD4 PTPN22 NFKBIL1 IRAK3 TLR1
0.00424678	55	113	1.47556	GO:1903555 regulation of tumor necrosis factor superfamily cytokine production	PLCG2 PTPN6 MYD88 ADIPOQ C5AR2 PTPRC FZD5 WNT5A THBS1 FOXP1 JAK2 SYK TNFAIP3 IGF1 RASGRP1 LPL PYCARD SASH3 RIPK1 CYBA EPHB2 UBE2J1 MIF IL12B ARHGEF2 TNFRSF8 SLAMF1 LBP CD36 HAVCR2 NLRC3 POMC STAT3 IL6 ANGPT1 LY96 ARRB2 CD47 CD2 HSPB1 AGER LTF MAPKAPK2 IL23A RARA GPR18 MMP1 ARFGEF2 PTPN22 MAVS CD34 NFKBIL1 IRAK3 TWIST1 TLR1
0.00424678	55	113	1.47556	GO:0071706 tumor necrosis factor superfamily cytokine production	PLCG2 PTPN6 MYD88 ADIPOQ C5AR2 PTPRC FZD5 WNT5A THBS1 FOXP1 JAK2 SYK TNFAIP3 IGF1 RASGRP1 LPL PYCARD SASH3 RIPK1 CYBA EPHB2 UBE2J1 MIF IL12B ARHGEF2 TNFRSF8 SLAMF1 LBP CD36 HAVCR2 NLRC3 POMC STAT3 IL6 ANGPT1 LY96 ARRB2 CD47 CD2 HSPB1 AGER LTF MAPKAPK2 IL23A RARA GPR18 MMP1 ARFGEF2 PTPN22 MAVS CD34 NFKBIL1 IRAK3 TWIST1 TLR1
0.0042691	65	138	1.42793	GO:1901888 regulation of cell junction assembly	TNF FZD1 FLRT3 LRRN1 AMIGO1 RAP1B SLITRK4 GPBAR1 FZD5 CLDN3 ADGRB3 SEMA4A MDGA1 NTNG2 WNT5A CNTNAP2 LRRTM1 FLRT2 ACVRL1 WNT7A IL1RAPL2 EPHB3 PTPRD ROCK2 SEMA4D CRB3 SLK MYOC CAMSAP3 NECTIN1 EPHB2 NTRK2 DUSP3 EFNA5 FMN1 LINGO4 DAPK3 ACE SLITRK6 ARHGAP6 EPHB1 ABL1 AGT BDNF PRKACA NPHP4 S100A10 COLQ WDPCP SLITRK2 CLDN5 CLDN19 APOD CLSTN2 PEAK1 SIX1 SIX4 COL16A1 RCC2 ADGRL2 LRFN4 WNT3A HOPX ADGRB1 SL…
0.00431517	41	79	1.57336	GO:0045639 positive regulation of myeloid cell differentiation	ACVR2A KITLG HOXA5 TNF CCR1 RUNX1 EVI2B GPR68 NEDD9 CSF3 STAT1 CD4 PPP3CA OCSTAMP RIPK1 ETS1 TGFB1 RCOR1 IL34 IL12B CREB1 FOS NCKAP1L NOTCH2 HCLS1 HIF1A STAT3 CD101 CSF1 DCSTAMP INPP5D TRIB1 PPARGC1B LEF1 IL23A INHBA SCIN GNAS FOXO3 PLA2G3 HAX1
0.00431795	76	166	1.38796	GO:2001234 negative regulation of apoptotic signaling pathway	SRC RFFL BOK RTKN2 TNF TERT ITGA6 TGFBR1 BDKRB2 RRM2B MAPK8IP1 FGG EYA1 YAP1 PINK1 FIGNL1 TNFAIP3 CSF2 UNC5B DDX3X IGF1 FGB CD44 LRRK2 RIPK1 PHIP HGF PRDX2 MIF MMP9 WFS1 YBX3 ICAM1 TMEM161A NR4A2 FGF10 PELI3 CTH VDAC2 HIF1A ELL3 BAX MEIS3 BRCA1 SFRP2 PTGS2 PARK7 MAPK8IP2 SLC35F6 ZC3HC1 NDUFA13 STRADB TPT1 ATAD5 MCL1 IVNS1ABP GHITM MPV17L ACAA2 BIRC6 SERPINE1 PAK5 HSPB1 IL7 SH3RF1 CFLAR GCLM PLAUR…
0.00450031	24	40	1.81896	GO:0002066 columnar/cuboidal epithelial cell development	HOXA5 PDPK1 FZD5 YAP1 WNT5A PRDM1 CDH2 KLF5 RFX3 PGR TGFB1 SRC BHLHA15 C1GALT1 BAD HIF1A CDK6 RARB FASN TIGAR BMP6 SPDEF RARA ROS1
0.00450031	24	40	1.81896	GO:0060688 regulation of morphogenesis of a branching structure	TNF FKBPL WNT2B WNT5A MAP3K13 LRRK2 HGF TGFB1 BTBD7 LGR4 HOXB7 FGF10 ABL1 SHOX2 AGT SOX8 SULF1 SIX2 CAV3 SFRP1 SIX1 SHH SIX4 GDNF
0.00450704	332	866	1.16223	GO:0018193 peptidyl-amino acid modification	PRKCA HIPK2 NMT2 METRN ATPSCKMT ZDHHC2 ART5 AKAP9 BTC NTF3 PRKX HINT2 KITLG PLCG2 RICTOR IKBKE TOP1 PTPN6 EPHA5 PDPK1 CSF1R LATS1 RET TNF CBX4 SOCS3 BRSK1 CD80 CHCHD4 ATP2B4 SIRT3 ST6GAL1 SOCS4 TGFBR1 TET2 BDKRB2 ABL2 NEDD9 BRPF3 MAD2L2 COPRS CSNK1G1 GFI1 INPP5J PIN1 SH2B3 EP400 PTPRC LRP8 EPHB6 DCLK1 ILK KMT2A FGR GALNT3 PIAS1 BANK1 YEATS2 SPRED1 EYA1 CSF3 AGBL3 PPIF IL22RA2 WNT5A PRDM1 CD4 DOCK…
0.00451297	72	156	1.3992	GO:0098742 cell-cell adhesion via plasma-membrane adhesion molecules	ROBO3 NRCAM SDK1 ROBO1 CDH24 TENM3 CDH15 TENM2 JAML RET FAT3 FLRT3 KIFAP3 ADIPOQ NECTIN3 CLDN3 DSC2 SELE ITGAL MDGA1 NTNG2 CDH11 CDHR3 MPZ SPARCL1 CDH3 CDH2 DSCAML1 PTPRD IGSF11 PCDHAC2 CELSR1 SELP MBP CD6 UNC5D EFNA5 PTPRF FAT1 PCDH20 DSG2 PCDH1 TGFBR2 PCDH19 CDH6 PCDHGA4 DCHS2 PCDH17 PCDH9 CELSR2 DSG1 PLXNB2 PCDH15 SELL SLITRK2 SDK2 CLDN1 CDH13 CDH1 CPLANE2 CLSTN2 CDH19 CXADR FAT2 IGSF9 ITGA5 L…
0.0045451	35	65	1.6324	GO:0030168 platelet activation	PTPN6 P2RY1 CD9 F2RL3 F2R PRKCA ADRA2B SH2B3 FERMT3 FGG SRF JAK2 SYK P2RX1 FGB SELP CD40LG TREML1 LYN IL6 GNA13 PDGFRA PDGFB SLC7A11 PRKCQ P2RY12 PRKCD C1QTNF1 MERTK TEC RAP2B WNT3A PDPN GP1BB
0.0045451	35	65	1.6324	GO:0032612 interleukin-1 production	TNF MYD88 F2RL1 S1PR3 F2R CCR7 FZD5 PANX1 NLRP1 WNT5A FOXP1 JAK2 TLR8 TNFAIP3 SERPINB1 IGF1 LPL PYCARD HK1 MALT1 EGR1 AIM2 CD36 HAVCR2 STAT3 IL6 NLRP12 ARRB2 NLRC4 HSPB1 AGER PANX2 CPTP SPHK1 CASP1
0.0045451	35	65	1.6324	GO:0032652 regulation of interleukin-1 production	TNF MYD88 F2RL1 S1PR3 F2R CCR7 FZD5 PANX1 NLRP1 WNT5A FOXP1 JAK2 TLR8 TNFAIP3 SERPINB1 IGF1 LPL PYCARD HK1 MALT1 EGR1 AIM2 CD36 HAVCR2 STAT3 IL6 NLRP12 ARRB2 NLRC4 HSPB1 AGER PANX2 CPTP SPHK1 CASP1
0.00457582	50	101	1.50079	GO:0032635 interleukin-6 production	TLR7 PLCG2 PTPN6 TNF MYD88 F2RL1 F2R POU2F2 C5AR2 EREG BANK1 WNT5A TLR8 SYK TNFAIP3 LPL PYCARD MBP CYBA HGF POU2AF1 TRPV4 IL1RL2 AIF1 ARHGEF2 SLAMF1 FOXJ1 NCKAP1L LBP CD36 HAVCR2 NLRC3 IL6 IL17RA NLRP12 ARRB2 CD47 INPP5D AGER TNFSF4 MAPKAPK2 C1QTNF3 MMP1 IL6R PTPN22 MAVS IRAK3 CEBPB TWIST1 TLR1
0.00457582	50	101	1.50079	GO:0032675 regulation of interleukin-6 production	TLR7 PLCG2 PTPN6 TNF MYD88 F2RL1 F2R POU2F2 C5AR2 EREG BANK1 WNT5A TLR8 SYK TNFAIP3 LPL PYCARD MBP CYBA HGF POU2AF1 TRPV4 IL1RL2 AIF1 ARHGEF2 SLAMF1 FOXJ1 NCKAP1L LBP CD36 HAVCR2 NLRC3 IL6 IL17RA NLRP12 ARRB2 CD47 INPP5D AGER TNFSF4 MAPKAPK2 C1QTNF3 MMP1 IL6R PTPN22 MAVS IRAK3 CEBPB TWIST1 TLR1
0.00457582	70	151	1.40538	GO:0043393 regulation of protein binding	TRIB3 TERT ADIPOQ GREM2 XIRP1 TGFBR1 ADRB2 PIN1 PHLDA2 EPHB6 ATP2A2 ADAM15 RFNG CSF3 WNT5A HIPK2 EP300 TMC8 LRRK2 ITGA4 CRK SRC ATP2A3 BAG2 DTNBP1 PTPRF ANXA2 ACE MMP9 CBLB AURKB STUB1 LOX ABL1 VTN ACTB BDNF SLPI BAX ANGPT1 NES PARK7 SMARCD3 USP33 DKK1 BLK ARRB2 PDGFB SORL1 EFHB RGMA CTHRC1 SNAPIN CLDN5 SPON1 HDAC5 CDKN1A STK4 DNAJB2 LOC100056283 DERL1 TTBK2 TCF7L2 ADD2 GSK3B CTSZ WNT3A HOPX TIAM…
0.00465039	7	7	3.0316	GO:0006655 phosphatidylglycerol biosynthetic process	TAFAZZIN TAMM41 GPAM PLSCR3 SLC27A1 PGS1 PLA2G6
0.00465039	7	7	3.0316	GO:0022028 tangential migration from the subventricular zone to the olfactory bulb	SRF LRRK2 SLIT1 ROBO1 SLIT2 OGDH ARX
0.00465053	84	187	1.36179	GO:0015849 organic acid transport	SLC19A1 SLCO1B3 SLC38A9 SLC25A10 MPC2 SLC2A1 LRP2 SLC6A1 PTGES SLC25A21 IRS2 BDKRB2 TSPO2 SLC25A29 LRRC8D SLC27A6 SLC5A6 AKT2 SLC25A18 PPARD LLGL2 THBS1 LOC100063245 SLC25A12 SLC7A5 SYK SLC3A2 PLA2G12B SLC38A3 SLC1A5 NTRK2 SLC51B PLA2G4F SLC6A6 ACE FIS1 SLC7A8 SLC38A2 TNFRSF11A SLC23A2 SLC10A1 SLC6A18 CD36 SLC7A1 PLA2G12A SLC1A2 SLC11A1 SLC27A3 SLC27A1 SLC66A1 GOT2 ABCC4 EPM2A SLC43A2 SLC3A1 SFXN…
0.00466851	28	49	1.73234	GO:0001910 regulation of leukocyte mediated cytotoxicity	CADM1 KLRK1 LOC100062789 CD1A4 CD1A1 IL18RAP F2RL1 LAG3 PTPRC CD226 DNASE1 RASGRP1 CD160 NCR3 SERPINB9 IL12B NCKAP1L VAV1 HAVCR2 STAP1 PIK3R6 ARRB2 MR1 AGER IL23A ARG1 SPI1 SH2D1A
0.0047463	54	111	1.47483	GO:0001659 temperature homeostasis	FOXC2 PTGES TNF ADIPOQ G0S2 ZNF516 ADRB2 NR1D1 ACHE STAT6 JAK2 PPARGC1A SYK IL13 FGF21 ELOVL6 THRA ALPL NAPEPLD LGR4 LEPR EBF2 EGR1 EPAS1 TNFRSF11A STK11 CD36 IL18 NR1H3 SLC27A1 MFN2 STAT3 IRF4 IP6K1 PTGS2 OXTR UCP2 RBPJ ARRDC3 PDGFC ACVR2B PPARGC1B ACOT13 PEMT FH DECR1 CPT2 ELOVL3 FABP4 GNAS PGAM5 ACADVL CEBPB ADRB1
0.0047972	62	131	1.4348	GO:0002221 pattern recognition receptor signaling pathway	UNC93B1 TLR7 LY96 TLR2 PLCG2 PDPK1 SMPDL3B MYD88 TLR6 LOC102148267 TASL EPG5 F2RL1 ERBIN MFHAS1 TIFA LOC100069988 NR1D1 GFI1 LOC100072493 ALPK1 PJA2 RNF125 CLEC4E TSPAN6 RIOK3 TLR8 TNFAIP3 DDX3X GPS2 CYBA RPS6KA3 C1QBP TICAM2 LYN LGR4 PIK3AP1 RFTN1 LBP CD36 HAVCR2 NR1H3 OTULIN IRF4 CD180 APPL1 ARRB2 SLC46A2 COLEC12 RAB11FIP2 TLR10 LTF PELI1 MAPKAPK2 PUM2 OTUD4 PTPN22 NFKBIL1 IRAK3 TLR5 TLR1
0.00481296	60	126	1.44362	GO:0006575 cellular modified amino acid metabolic process	BCL2A1 GSTZ1 GGH VNN1 GGT1 LOC100053468 SULT1B1 HAGH GCNT4 CLIC2 HOGA1 DUOXA1 PLOD2 CLIC1 GAMT CRAT CLIC3 GSTO1 BBOX1 CRYM GDAP1 MBOAT1 EEF1G G6PD BHMT SLC1A2 MMACHC MBOAT2 SLC27A1 PTDSS1 SERINC5 PTGES2 CPT1A PARK7 DUOX2 SLC5A5 GSTM3 GSTA4 CTSK LOC100059533 SERINC2 ACADM SLC22A5 PTDSS2 GCLM KYAT1 CPT2 CKM SLC7A11 GSTK1 LOC100056283 LPCAT4 CLIC5 CTSB CTNS CKMT2 LOC100061761 GATA3 PLA2G3
0.00488856	100	229	1.32384	GO:0090287 regulation of cellular response to growth factor stimulus	LDLRAD4 ITGA7 SPRY1 PMEPA1 TWSG1 PALS1 LRP2 PDPK1 HTRA3 LATS1 FZD1 ATP2B4 GREM2 RASL11B FGFBP3 PIN1 DSTYK ILK BMPER CCBE1 NPNT SPRED1 WNT5A THBS1 HIPK2 ACVRL1 EP300 GPC3 VEPH1 SKIL CHRD ADAMTSL2 SMURF2 CYFIP2 FBN2 SOSTDC1 CHRDL1 GDF2 IL12B TMEM108 SHISA2 SMAD6 EPN2 CADM4 SMOC2 SNX25 FGF10 GPC1 STUB1 LOX STK11 FGF2 ABL1 SDCBP NOTCH2 HIF1A AGT ITGA3 SULF1 ELAPOR2 SFRP2 PRKCB ROBO1 NGFR MMRN2 TBX20 …
0.00514412	146	352	1.25743	GO:0044283 small molecule biosynthetic process	INSIG2 ELOVL1 NDUFA9 MGST2 SDSL HACD3 SPHK1 GOT1 GGT1 PLCG2 HACD4 HMGCS2 TRIB3 OXSM PTGES TNF GPD1 SESN2 FOXO1 ATP2B4 ADIPOQ MID1IP1 LOC100060483 RDH10 COQ5 NR1D1 GFI1 ACSM3 CLCN2 CYP7B1 IPMK COQ9 SLC39A14 HOGA1 LTA4H LSS CFTR PPARGC1A PTGDS SLC45A3 PLOD2 EP300 IP6K3 SYK GAMT PGP LPL GLS ELOVL6 NDUFAB1 AKR1D1 ALOX15B ASNS ALOX5AP PLA2G4F COQ2 SLC35B4 MIF ALOX5 CYP7A1 ALDOC NAGS THNSL2 PPP4R3B LEP…
0.00516692	49	99	1.50049	GO:0072089 stem cell proliferation	KITLG TERT IRS2 WNT2B CDKN2C GJA1 PTPRC IRF6 OVOL2 PRRX1 YAP1 WNT5A SOX17 SCRG1 TGFB1 ZNRF3 ACE WNT7B FGF10 FGF2 TGFBR2 SHOX2 ELL3 RARB NES SFRP2 OVOL1 OSR2 SIX2 AXIN2 FBLN1 TP63 FGF9 RBPJ KDF1 RUNX2 BYSL CCNE1 WNT3 CD109 SHH ETV6 AGO3 NFIB EPCAM CD34 ATXN1L CEBPA ERCC2
0.00518851	93	211	1.3362	GO:0018209 peptidyl-serine modification	PRKCA HIPK2 AKAP9 NTF3 PRKX RICTOR IKBKE TOP1 LATS1 RET TNF BRSK1 ATP2B4 TGFBR1 BDKRB2 MAD2L2 CSNK1G1 INPP5J DCLK1 ILK GALNT3 CSF3 WNT5A DOCK7 PINK1 MAP3K13 SPOCK2 CLSPN SYK CDK1 ROCK2 EGFR PDK3 CD44 LRRK2 RIPK1 FNIP2 SRPK2 BAG4 HGF ERN1 NSD1 NDNF NTRK2 MIF SMG1 PRKCI EGFLAM PRKCZ AURKB PIK3CA NTMT1 TGFBR2 CAB39 HCLS1 IL6 BAX ANGPT1 PRKACA SFRP2 MAP4K1 PTGS2 PARK7 MAPK12 EPM2A DKK1 GPD1L PDGFB LM…
0.00518851	93	211	1.3362	GO:0042113 B cell activation	MALT1 SLAMF8 TRDC PLCG2 PTPN6 TRAF3IP2 IRS2 POU2F2 ATP11C CARD11 MAD2L2 GAPT SLC39A10 LGALS1 PTPRC CD79A IKZF3 UNG BANK1 THEMIS2 STAT6 EP300 SYK TNFAIP3 NFAM1 RASGRP1 SASH3 GPS2 VAV3 POU2AF1 CD40LG EPHB2 TBC1D10C KIT RIF1 MIF LYN AHR CD320 FOXJ1 NCKAP1L BAD ABL1 NOTCH2 IRF8 BATF IL6 IL2RG BAX PRKCB CD180 SH3KBP1 PHB TBX21 EXO1 ATAD5 PARP3 MS4A1 PTK2B NFATC2 RBPJ TXLNA INPP5D TNFSF13B LEF1 SANBR I…
0.00528713	22	36	1.85265	GO:1990874 vascular associated smooth muscle cell proliferation	HTR1B TNF ADIPOQ GJA1 IGF1 ERN1 NR4A3 CALCRL MMP9 CNN1 FGF2 TGFB3 MFN2 PDGFB FGF9 BMPR1A CDKN1A NDRG2 JUN MYOCD DNMT1 P2RY6
0.00528713	10	12	2.52634	GO:0010759 positive regulation of macrophage chemotaxis	CSF1R C3AR1 C5AR1 TRPV4 IL34 SLAMF1 CSF1 MSTN TNFSF18
0.00528713	22	36	1.85265	GO:0032731 positive regulation of interleukin-1 beta production	TNF MYD88 F2RL1 FZD5 PANX1 NLRP1 WNT5A JAK2 TLR8 LPL PYCARD HK1 MALT1 EGR1 AIM2 CD36 STAT3 IL6 NLRC4 HSPB1 AGER CASP1
0.00528713	10	12	2.52634	GO:0002295 T-helper cell lineage commitment	LY9 STAT6 BATF STAT3 IL6 IRF4 TBX21 IL23A IL6R TNFSF18
0.00528713	10	12	2.52634	GO:0036159 inner dynein arm assembly	DNAH1 DNAH2 DNAH7 DNAAF4 ZMYND10 DNAAF1 CCDC40 TEKT2 CCDC39 DNAAF6
0.00528713	10	12	2.52634	GO:0060576 intestinal epithelial cell development	HOXA5 FZD5 YAP1 PRDM1 KLF5 SRC C1GALT1 HIF1A TIGAR SPDEF
0.00528713	22	36	1.85265	GO:0061098 positive regulation of protein tyrosine kinase activity	BTC CSF1R NEDD9 LRP8 CASS4 NOX4 EGF TGFA UNC119 IL34 ACE SRCIN1 NCF1 AGT ADRA1A DOK7 PDGFB FBXW7 ERBB3 WNT3A PRNP ALKAL2
0.00528713	22	36	1.85265	GO:1902041 regulation of extrinsic apoptotic signaling pathway via death domain receptors	RFFL SP100 FGG FAF1 THBS1 TNFAIP3 DDX3X TMC8 FGB SKIL HGF ICAM1 BRCA1 SFRP2 PARK7 TIMP3 SERPINE1 CFLAR SFRP1 STK4 GSK3B PMAIP1
0.00532057	63	134	1.42531	GO:0003205 cardiac chamber development	LRP2 FOXC2 FZD1 HEG1 XIRP2 TGFBR1 DNAH11 HAND1 PTCD2 TRIP11 MYL2 OVOL2 WNT5A PRDM1 SRF CPE HAND2 PTK7 TGFB1 PKP2 GRHL2 SMAD6 NOTCH2 TGFBR2 SHOX2 HIF1A NPY5R NRP2 SFRP2 TNNI3 NDST1 MYL3 SMARCD3 FZD2 TBX20 SALL4 PROX1 RBPJ EDNRA MYH7 FOXF1 ZFPM2 GATA4 TNNC1 BMPR1A SMAD7 CAV3 COL11A1 NRG1 TNNT2 FHL2 GJA5 NKX2-5 MYBPC3 ANK2 TBX2 GATA3 PPP1R13L BMPR2 MYOCD FOXC1 TNNI1 HEY2
0.00532562	161	393	1.24195	GO:1901699 cellular response to nitrogen compound	GNAL LPIN2 INSIG2 PIK3R3 GOT1 SMPD3 DENND4C GNAI2 TRIB3 PDPK1 HTR1B DDI2 FOXC2 TNF SOCS3 SCNN1A GPD1 P2RY1 SESN2 EPG5 TIMELESS ATP2B4 ADIPOQ GHR IRS2 RAP1B ADRB2 RRAGB SYAP1 RYR2 RAB31 ACHE IRS1 SLC2A4 PIP4K2A AKT2 ITPR2 SLC39A14 ATP2B1 COL5A2 CPEB2 CAPN2 ACTN2 RIOK3 JAK2 CFTR AQP8 SH3BP4 FER ADCY5 EGFR GNAI3 IGF1 RPE65 LGMN CHRM3 LRRK2 ITGA4 PHIP PDE4B PPP1R9B NTRK2 PID1 UBR1 SRC AHCYL1 TMEM38A …
0.00534922	91	206	1.3392	GO:0002460 adaptive immune response based on somatic recombination of immune receptors built from immunoglobulin superfamily domains	LOC100057176 LOC100069576 TRDC CD1A4 CD1A1 WAS PTPN6 TRAF3IP2 TNF MYD88 LY9 MAD2L2 PTPRC EPHB6 FZD5 TMEM98 CD226 UNG LOC100059239 SEMA4A STAT6 CD4 TNFAIP3 SASH3 RAB27A BACH2 CLEC6A CD40LG TGFB1 PRF1 RIF1 IL12B AHR MALT1 PRKCZ SLAMF1 FOXJ1 NCKAP1L IL27 IL18 HAVCR2 ANXA1 SLC11A1 RORA IL1R1 BATF STAT3 HPX IL6 KLHL6 CD55 IRF4 FUT7 UNC13D MYO1G TBX21 EXO1 ATAD5 PARP3 MR1 INPP5D TNFSF13B C1QB LEF1 SANB…
0.00536434	86	193	1.35087	GO:0018105 peptidyl-serine phosphorylation	PRKCA HIPK2 AKAP9 NTF3 PRKX RICTOR IKBKE TOP1 LATS1 RET TNF BRSK1 ATP2B4 TGFBR1 BDKRB2 MAD2L2 CSNK1G1 INPP5J DCLK1 ILK CSF3 WNT5A DOCK7 PINK1 MAP3K13 CLSPN SYK CDK1 ROCK2 EGFR PDK3 CD44 LRRK2 RIPK1 FNIP2 SRPK2 BAG4 HGF ERN1 NSD1 NTRK2 MIF SMG1 PRKCI PRKCZ AURKB PIK3CA TGFBR2 CAB39 HCLS1 IL6 BAX ANGPT1 PRKACA SFRP2 MAP4K1 PTGS2 PARK7 MAPK12 EPM2A DKK1 GPD1L PDGFB LMTK2 HRC PAK2 DCLK3 SMAD7 ATM PIK…
0.00539779	39	75	1.57643	GO:0050853 B cell receptor signaling pathway	SLC39A10 STAP1 LCK TRDC PLCG2 PTPN6 LPXN PTPRC CD79A FOXP1 SYK NFAM1 GPS2 VAV3 LYN RFTN1 NCKAP1L PLEKHA1 ABL1 GCSAML BLNK KLHL6 BAX PRKCB BLK MS4A1 NFATC2 BTK LAT2 CD22 TEC
0.00540295	151	366	1.25074	GO:0031400 negative regulation of protein modification process	LDLRAD4 CCDC13 SPRY1 PMEPA1 PKIB HINT2 DBNDD2 PTPN6 TRIB3 PDPK1 LATS1 TNF SOCS3 HEG1 ADIPOQ MFHAS1 SOCS4 CDKN2C BDKRB2 MAD2L2 VPS28 INPP5J SH2B3 LRP6 PTPRC PKIG PPM1E SPRED1 GSKIP OCLN DNAJC3 PTPRH TNFAIP3 ROCK2 TRAF3IP1 SH3GL2 DUSP1 DNAJC10 USP44 SEMA4D PYCARD LRRK2 DUSP10 GPS2 PPP1R14D HGF KLHL31 EPHB2 RGS2 BAG2 DTNBP1 RTRAF MASTL PRKAG2 LYN CHMP6 PRKAA2 ENPP1 PBK SPOPL CEP85 SMAD6 PPP4R3B CADM…
0.00554082	30	54	1.68422	GO:0043266 regulation of potassium ion transport	DPP6 AKAP9 KIF5B NEDD4L KCNA5 AMIGO1 KCNAB1 BIN1 KCNE3 ATP1B2 KCNRG ACTN2 NEDD4 NETO2 KCNIP2 LRRC38 DLG1 KCNAB2 LRRC26 PTK2B ATP1B3 AKAP6 KLHL24 GCK KCNH2 RNF207 KCNQ1 FHL1 PRNP
0.00567784	33	61	1.64005	GO:0009142 nucleoside triphosphate biosynthetic process	AK7 METRN ATP5F1D AK5 ATPSCKMT AK4 ENG ATP5MF ALDOA AK8 ATP5MC3 ATP5PO PPARGC1A ATP5PD DNAJC30 SLC49A3 NME7 NME6 STOML2 ATP5PF ATP5PB ATP5MC1 ATP5F1A ATP5F1B ATP5MC2 ATP5MG ATP5F1C ATP5F1E MT-ATP6 MT-ATP8 NME9 TGFB1
0.00570072	163	399	1.23847	GO:0048858 cell projection morphogenesis	EPHA5 SEMA6C EPHB6 UNC5D ROBO3 NRCAM ROBO1 NTF3 TIAM1 PLXNA1 SCN1B LRP2 HOXA2 NIN PTN FN1 NEDD4L EMB CSF1R RET BRSK1 NDN FLRT3 L1CAM PLPPR4 NYAP2 AFG3L2 SLITRK4 LRP8 DCLK1 SHTN1 UNC5A SNX2 ADGRB3 CPNE5 CHN1 SEMA4A NTNG2 CDH11 WNT5A FLRT2 DOCK7 SRF MAP3K13 WNT7A OBSL1 GFRA3 LHX2 EPHB3 UNC5B PTPRD IFRD1 VIL1 SEMA4D PPP3CA ZNF365 CD44 WASF2 LRRK2 NGF EGR2 CTNND2 PTK7 METRN PTPRZ1 EPHB2 TNN MYCBP2 SL…
0.00570947	26	45	1.75159	GO:0050766 positive regulation of phagocytosis	LOC100067561 PLCG2 TNF F2RL1 IL15RA PTPRC TULP1 DOCK2 PYCARD RAB27A CYBA NCKAP1L FCN3 CD36 TREM2 SLC11A1 IL2RB STAP1 IL2RG COLEC11 COLEC10 CD47 CAMK1D MYO18A MERTK
0.00580845	66	142	1.40906	GO:0046395 carboxylic acid catabolic process	LPIN2 GSTZ1 SDSL ACOXL GOT1 DLST NPL DLD ADHFE1 SESN2 GLDC ETFA ATP2B4 ADIPOQ IRS2 DDO IRS1 AKT2 ADTRP PPARD DAO HOGA1 NUDT7 BCKDHB PON3 CRAT HAO1 LDHD GLS LPIN1 BCAT2 AMT BCKDHA ETFDH GCDH ACADS ECHS1 ETFB KMO HADHA GOT2 LOC100147648 CPT1A HIBADH MAT1A PAH ACAT1 PIPOX ACADM UROC1 TAT AGXT2 DECR1 CPT2 LONP2 ACOX1 ECI1 FAAH AMDHD1 ACADVL DDAH1 GCSH CRABP1 PLIN5 TWIST1 PRODH2
0.00580873	103	238	1.312	GO:0006869 lipid transport	LOC100630401 SLCO1B3 LOC100072302 STARD4 POMC ABCA9 SLCO2A1 SLC2A1 PTGES NKX3-1 ADIPOQ IRS2 APOLD1 PLPPR4 ATP11C BDKRB2 TSPO2 SLC27A6 RELCH OSBPL5 PIP4K2A AKT2 PPARD ANO3 ABCA1 THBS1 CFTR SYK PLA2G12B ABCG5 MSR1 SLC51B PLA2G4F ATP10D DENND5B ANXA2 ANO6 ACE SERAC1 FIS1 ABCA3 ABCA4 SLCO3A1 ANO4 SGPP1 ATP11A LBP TNFRSF11A ATP10A GGH SLC10A1 LIPG CD36 PLA2G12A KCNN4 OSBPL8 PLSCR3 NR1H3 SLC27A3 SLC27A…
0.00588665	64	137	1.41622	GO:0034612 response to tumor necrosis factor	ERBIN TNFRSF11A CCL4 LOC100063059 SMPD3 TRAF3IP2 NAIP TNF NKX3-1 GPD1 F2RL1 ADIPOQ AFF3 NR1D1 ADAM9 CARD14 ADAMTS7 ILK SLC2A4 ADAM10 NPNT STAT1 JAK2 SYK ENDOG PYCARD OCSTAMP NKIRAS1 RIPK1 BAG4 GPS2 YBX3 AIM2 PELI3 CDIP1 HIPK1 CXCL8 RFFL RORA OTULIN BRCA1 ANKRD1 CRHBP HYAL3 CXCL16 PTK2B TANK DCSTAMP TNFSF13B XIAP GSDME SFRP1 PLVAP SPHK1 FABP4 FOXO3 GATA3 CCL5 CHI3L1 TNFRSF13C CEBPA TNFSF18 CCDC3
0.00588665	130	310	1.27132	GO:0198738 cell-cell signaling by wnt	FZD10 DEPDC1B TCF7 LEF1 AMER2 FOXL1 LATS1 FZD1 TERT KREMEN2 WNT2B MITF MAD2L2 USP8 PIN1 WNT16 LRP6 FZD5 ILK CBY1 TBL1XR1 TMEM198 YAP1 GSKIP WNT5A SOX17 WNT7A CPE IFT80 DAAM2 CDH3 CDH2 DDX3X EGFR TMEM88 GPC3 LRRK2 CCNY MYOC CELSR1 SOX2 EGF CTNND2 PTK7 SALL1 WNT9B TNN ZNRF3 APCDD1 LGR5 WLS SRC SOSTDC1 PTPRU CELA1 DCDC2 DAPK3 TNKS2 ALPK2 LGR4 SHISA2 LZTS2 WNT7B RAC3 EGR1 FGF10 SLC9A3R1 SDC1 STK11 FG…
0.00603837	54	112	1.46167	GO:0043409 negative regulation of MAPK cascade	SPRED1 SPRY1 PTPN6 FOXO1 F2RL1 ADIPOQ DUSP4 PSCA PIN1 TAOK3 SH2B3 PTPRC FKTN NF1 DUSP1 DUSP10 GPS2 KLHL31 DLG1 EPHB2 DUSP3 TBC1D10C RGS2 LYN PBK DUSP9 SLC9A3R1 ABL1 DUSP26 AGT ITCH DUSP16 SFRP2 NLRP12 FBLN1 TIMP3 EZR ASH1L SORL1 FOXM1 HDAC3 CAV3 MECOM HMGCR SFRP1 LAX1 NDRG2 PRKCD PTPN22 IRAK3 PTPRR RGS14 DUSP6
0.00615778	20	32	1.89475	GO:0060632 regulation of microtubule-based movement	CCDC65 DNAH11 CCR6 GAS2L2 CFAP69 BBS2 TACR3 DNAAF1 CCDC40 TTLL6 STK11 TAC4 ODAD2 TACR1 MKKS CFAP206 CFAP298-TCP10L CFAP43 CCDC39 DEFB1
0.00622838	162	397	1.23708	GO:0120039 plasma membrane bounded cell projection morphogenesis	EPHA5 SEMA6C EPHB6 UNC5D ROBO3 NRCAM ROBO1 NTF3 TIAM1 PLXNA1 SCN1B LRP2 HOXA2 NIN PTN FN1 NEDD4L EMB CSF1R RET BRSK1 NDN FLRT3 L1CAM PLPPR4 NYAP2 AFG3L2 SLITRK4 LRP8 DCLK1 SHTN1 UNC5A SNX2 ADGRB3 CPNE5 CHN1 SEMA4A NTNG2 CDH11 WNT5A FLRT2 DOCK7 SRF MAP3K13 WNT7A OBSL1 GFRA3 LHX2 EPHB3 UNC5B PTPRD IFRD1 VIL1 SEMA4D PPP3CA ZNF365 CD44 WASF2 LRRK2 NGF EGR2 CTNND2 PTK7 METRN PTPRZ1 EPHB2 TNN MYCBP2 SL…
0.00630848	45	90	1.5158	GO:2001257 regulation of cation channel activity	SHISA9 METRN ATPSCKMT CACNB2 FGF12 PLCG2 RASGRF2 ADRB2 RRAD KCNAB1 KCNE3 CLIC2 KCNRG ACTN2 NETO2 LRRC38 PDE4B PRRT1 DLG1 EPHB2 STOM MMP9 RASGRF1 GPR35 EHD3 SRI JPH2 MAPK8IP2 GEM LRRC26 EDNRA CASQ1 DAPK1 AKAP6 HRC KLHL24 STAC CASQ2 CTSS STIM1 RNF207 KCNQ1 CRACR2A PLN
0.00630848	25	43	1.76256	GO:0031529 ruffle organization	MTSS2 EPS8L1 CSF1R ARF6 SH3BP1 BAG4 CSPG4 CARMIL2 SH3YL1 EPS8L2 EVL SNX10 AIF1 CORO1B PLEKHA1 STAP1 KANK1 PLEK WDPCP RHOG CARMIL1 RCC2 ARHGEF26 PLEKHM1 STON1
0.00630848	35	66	1.60767	GO:0032760 positive regulation of tumor necrosis factor production	PLCG2 MYD88 PTPRC FZD5 WNT5A THBS1 JAK2 SYK RASGRP1 LPL PYCARD SASH3 RIPK1 CYBA EPHB2 MIF IL12B ARHGEF2 TNFRSF8 LBP CD36 HAVCR2 STAT3 IL6 LY96 CD2 HSPB1 AGER MAPKAPK2 IL23A MMP1 ARFGEF2 MAVS TWIST1 TLR1
0.00630848	25	43	1.76256	GO:0045010 actin nucleation	WASF2 WAS DNAI3 IQGAP2 ACTR2 ARPC5L VIL1 FMN1 EVL ARPC4 MAGEL2 CORO1B JMY WASL GSN ARPC5 ARPC3 ACTR3 LMOD1 WASF1 SCIN WASHC5 CORO1A ARPC1B GMFG
0.00630848	35	66	1.60767	GO:0055007 cardiac muscle cell differentiation	NRAP TBX18 CBY1 ACTN2 SRF NOX4 IGF1 SOX6 MYO18B TCAP ALPK2 ACTC1 SHOX2 ADRA1A RARB DKK1 PDGFRA ARRB2 ASB2 PROX1 RBPJ MYH7 BMPR1A CAV3 ACADM FHOD3 FHL2 RARA FZD7 PI16 MYOCD NKX2-6 WNT3A HEY2 BVES
0.00634418	32	59	1.64426	GO:1990542 mitochondrial transmembrane transport	TIMM50 PAM16 MPC2 AIFM1 CHCHD4 SLC25A21 AFG3L2 MCU SLC25A29 SLC25A12 MCUR1 TOMM40L SLC8B1 TIMM44 VDAC1 MRPL18 BHLHA15 MICU3 MRS2 TOMM40 TIMM23 TIMM21 STOML2 SFXN1 SFXN3 MPC1 SLC25A4 TOMM7 TIMM17A SMDT1 SLC8A3 SLC39A8
0.00634418	32	59	1.64426	GO:0031341 regulation of cell killing	CADM1 KLRK1 LOC100062789 CD1A4 CD1A1 IL18RAP F2RL1 LAG3 PTPRC CD226 DNASE1 SYK IL13 RASGRP1 CD160 NCR3 PRF1 SERPINB9 IL12B NCKAP1L VAV1 HAVCR2 STAP1 CD55 PIK3R6 ARRB2 MR1 AGER IL23A ARG1 SPI1 SH2D1A
0.00647324	11	14	2.38197	GO:1905523 positive regulation of macrophage migration	CSF1R C3AR1 C5AR1 TRPV4 IL34 SLAMF1 TREM2 CSF1 MSTN TNFSF18
0.00647324	11	14	2.38197	GO:0038093 Fc receptor signaling pathway	PTPRC CLEC4E FER KIT PIGR MS4A2 APPL1 MYO1G LCK OSCAR
0.00647324	11	14	2.38197	GO:0003356 regulation of cilium beat frequency	DNAH11 GAS2L2 BBS2 DNAAF1 CCDC40 TTLL6 ODAD2 MKKS CFAP206 CFAP43 CCDC39
0.00647652	65	140	1.40753	GO:0001666 response to hypoxia	HIF1A PGF BACH1 TERT CIAO3 NKX3-1 CXCR4 DDIT4 MDM4 BNIP3L PIN1 PLAU PLAT CLDN3 ITPR2 PPARD CPEB2 SRF PINK1 HIF1AN ANGPT4 PLOD2 EP300 PDK3 KCNMA1 NDNF CRYAB NR4A2 EGR1 EPAS1 LONP1 BAD PGK1 TGFB3 ARNT2 CHRNA4 RORA P2RX2 PTGIS SUV39H2 PTGS2 HMOX2 DPP4 BNIP3 UCP2 TIGAR RBPJ ACAA2 EDNRA SMAD3 CHCHD2 FAM162A AGER AQP3 SFRP1 STOX1 REST SLC8A3 SIRT2 CASP1 CD34 MYOCD SDHD PMAIP1 TWIST1
0.00654609	19	30	1.92002	GO:0050856 regulation of T cell receptor signaling pathway	UBASH3A PTPN6 CCR7 CARD11 CD226 CD160 BTNL2 DUSP3 MALT1 SLA2 CBLB KCNN4 EZR PVRIG RC3H1 TRAT1 ELF1 PRNP SH2D1A
0.00654609	19	30	1.92002	GO:1900744 regulation of p38MAPK cascade	MFHAS1 PJA2 HAND2 DUSP1 DUSP10 HGF DLG1 NCF1 RELL1 PHLPP1 EZR CAV3 AGER ULK4 SASH1 SPHK1 PTPN22 SPI1 GADD45A
0.00666345	61	130	1.42252	GO:0050803 regulation of synapse structure or activity	DGKB TNF FZD1 FLRT3 LRRN1 AMIGO1 NEDD9 SLITRK4 CDKL5 LRP8 ADGRB3 SEMA4A MDGA1 NTNG2 WNT5A LRRTM1 FLRT2 SRGN WNT7A IL1RAPL2 CDH2 EPHB3 PTPRD SEMA4D LRRK2 NECTIN1 EPHB2 NTRK2 EFNA5 LINGO4 SLITRK6 EPHB1 SRCIN1 NRCAM ABL1 TREM2 ARHGEF15 PTPRO BDNF DMPK NRP2 CDC20 COLQ CFL1 SLITRK2 ABHD17B SYNGAP1 YWHAZ CLSTN2 SLC7A11 SIX1 ARHGAP22 SIX4 IGSF9 ADGRL2 LRFN4 ARHGAP44 WNT3A PRNP ADGRB1 SLITRK5
0.00681399	42	83	1.53406	GO:0007266 Rho protein signal transduction	PLEKHG7 TAX1BP3 ARHGDIG CDC42EP5 WAS EPS8L1 RASGRF2 HEG1 F2RL1 F2R ARHGAP42 GPR55 ABCA1 AKAP13 ROCK2 MET MYOC CELSR1 MYO9B EPS8L2 OPHN1 RIPOR2 TNFAIP1 ARHGDIB RASGRF1 ABL1 ITGA3 ABRA KANK1 ARHGEF25 ROBO1 GNA13 NGFR CDH13 ADGRG1 CDC42SE1 ARHGEF12 RHOG HACD3 CDC42SE2 PDPN
0.00683876	87	197	1.33883	GO:0002449 lymphocyte mediated immunity	LOC100057176 LOC100069576 CADM1 KLRK1 LOC100062789 TRDC CD1A4 CD1A1 IL18RAP WAS PTPN6 KIF5B TRAF3IP2 TNF MYD88 LAG3 MAD2L2 LYST PTPRC EPHB6 FZD5 CD226 UNG LOC100059239 STAT6 RASGRP1 SASH3 RAB27A CD160 CD40LG NCR3 PRF1 SERPINB9 RIF1 IL12B AHR MALT1 PRKCZ SLAMF1 FOXJ1 NCKAP1L PLEKHM2 CLNK VAV1 IL18 HAVCR2 IL1R1 BATF HPX CD55 FUT7 UNC13D PIK3R6 MYO1G TBX21 EXO1 ATAD5 ARRB2 PARP3 CD2 MR1 INPP5D C1QB …
0.00683876	87	197	1.33883	GO:0090092 regulation of transmembrane receptor protein serine/threonine kinase signaling pathway	LDLRAD4 TGFB3 PMEPA1 TWSG1 ACVR2A PALS1 LRP2 PDPK1 HTRA3 LATS1 FZD1 GREM2 RASL11B TGFBR1 PIN1 ILK BMPER NPNT SPRED1 WNT5A THBS1 HIPK2 JAK2 ACVRL1 EP300 GPC3 VEPH1 SKIL CHRD ADAMTSL2 SMURF2 FBN2 SOSTDC1 CHRDL1 GDF2 DACT2 SMAD6 SPRY1 SNX25 FGF10 STUB1 CILP LOX STK11 ABL1 SDCBP NOTCH2 TGFBR2 ITGA3 SULF1 ELAPOR2 SFRP2 FST DKK1 TBX20 FBN1 CDKN2B IGSF1 FGF9 SORL1 RBPJ ZEB2 ACVR2B CHST11 BMP6 RGMA SMAD3…
0.00695068	24	41	1.7746	GO:0033013 tetrapyrrole metabolic process	BLVRB MMAB HMOX1 CYP1A2 BLVRA ATP5IF1 FECH MMADHC ALAD MMACHC CLYBL HPX CPOX IREB2 UROS HMOX2 FXN SLC11A2 TCN2 MTR MMAA RSAD1 COX10 PGRMC1
0.00695679	193	483	1.21139	GO:0048598 embryonic morphogenesis	MSX1 ACVR2A LRP2 HOXA2 HOXA5 FN1 DLD HS2ST1 FOXC2 LATS1 RET SOCS3 FZD1 FLRT3 HOXB3 ADIPOQ GREM2 WNT2B TGFBR1 TIFAB GJB5 HAND1 HOXA7 GJA1 TBC1D32 RDH10 AFF3 ST14 INSIG2 FZD5 OVOL2 TENM4 LAMB3 LAMB1 COL5A2 PRRX1 EYA1 YAP1 WNT5A HIPK2 IFT140 SRF SOX17 WNT7A LHX2 TASOR HAND2 DSCAML1 GPC3 EFEMP1 ITGA4 CELSR1 SOX2 ITGA2 MBP PTK7 SALL1 IFT57 RIPOR2 DLG1 WNT9B EPHB2 TGFB1 ITGA7 INTU TCAP FBN2 PDZD7 HOXB5…
0.00695679	18	28	1.94889	GO:0002715 regulation of natural killer cell mediated immunity	CADM1 KLRK1 LOC100062789 IL18RAP LAG3 CD226 RASGRP1 CD160 NCR3 SERPINB9 IL12B CLNK VAV1 HAVCR2 PIK3R6 ARRB2 SH2D1A CD96
0.00704504	34	64	1.61054	GO:0050764 regulation of phagocytosis	LOC100067561 PLCG2 TNF F2RL1 ADIPOQ IL15RA PTPRC TULP1 FGR SYK DOCK2 PYCARD RAB27A CYBA PIP4P2 NCKAP1L FCN3 CD36 TREM2 SLC11A1 IL2RB STAP1 IL2RG APPL1 COLEC11 HCK COLEC10 CD47 CAMK1D MYO18A SPHK1 MERTK CNN2
0.00704504	34	64	1.61054	GO:0097581 lamellipodium organization	ABLIM2 ABLIM1 MTSS2 WAS CCDC88A SNX2 PARVB ACTR2 FER VIL1 CD44 WASF2 CARMIL2 VAV3 KIT SRC TWF2 CORO1B PTPRO ABLIM3 KANK1 SPATA13 SPEF1 RREB1 ACTR3 CDH13 MSTN WASF1 SLIT2 RAC2 PLCE1 SH2B1 CARMIL1 PDPN
0.00705795	44	88	1.5158	GO:0031532 actin cytoskeleton reorganization	PLEK2 RICTOR CSF1R IQGAP2 MCU ANTXR1 SEMA3E CLDN3 GDPD2 CSF3 PARVB CDC42BPG FER PTK7 TGFB1 KIT DAPK3 DTNBP1 ARHGDIB FGF10 EPS8 ABL1 PHACTR1 NOTCH2 ANXA1 STAP1 RALA HCK CD2AP EZR ASB2 GSN PTK2B PLEK PARVG MYH9 CLDN19 CXADR GPR65 TRPM2 SIPA1L1 NTF3 HAX1 GMFG
0.0071037	66	143	1.3992	GO:0007204 positive regulation of cytosolic calcium ion concentration	LOC106781824 C5AR1 PTGER3 TRPV6 PLCG2 PTPN6 PDPK1 CCR1 F2RL1 XCR1 C3AR1 F2RL3 F2R ABL2 HRH4 RYR2 PTPRC GRIN2C TRPM1 CLIC2 CCL28 ADCY5 OPRL1 CYBA SLC8B1 TRPV4 CXCL11 TMEM38A LYN FIS1 CXCL10 CCL19 ERO1A GPR35 FGF2 ABL1 CD36 GNA15 SRI FASLG BAX CD55 JPH2 GLP1R TACR1 PDGFRA DHRS7C MS4A1 CEMIP PTK2B CACNA1C CASQ1 HRC NMUR2 GPR157 CASQ2 TRPC3 C1QTNF1 TRPC6 TRPM2 ANK2 GRIN1 CORO1A PRNP PLN GP1BB
0.00718545	119	282	1.27929	GO:0007178 transmembrane receptor protein serine/threonine kinase signaling pathway	LDLRAD4 TGFB3 PMEPA1 TWSG1 ACVR2A SMPD3 PALS1 LRP2 PDPK1 HTRA3 LATS1 FZD1 GREM2 RASL11B TGFBR1 HPGD ADAM9 PIN1 ILK OVOL2 BMPER NPNT SPRED1 WNT5A SLC39A5 THBS1 HIPK2 JAK2 ACVRL1 EP300 BTBD11 GPC3 VEPH1 SKIL HIVEP1 CHRD HEXA TGFB1 ADAMTSL2 SMURF2 FBN2 SRC SOSTDC1 CHRDL1 SMAD9 GDF2 DACT2 SMAD6 SPRY1 FOS SNX25 EGR1 FGF10 STUB1 CILP FUT8 LOX STK11 ABL1 SDCBP NOTCH2 TGFBR2 ITGA3 STAT3 SULF1 ELAPOR2 SFR…
0.00718545	119	282	1.27929	GO:0016049 cell growth	SEMA6C PLXNA1 SERTAD1 PTCH2 NIN FN1 NEDD4L NDN SESN2 FLRT3 NANOS1 TGFBR1 CDKN2C DCUN1D5 MAD2L2 DCLK1 MYL2 ADAM10 CPNE5 TEAD1 ADAM15 YAP1 WNT5A SRF ACVRL1 SOX17 MAP3K13 SH3BP4 LHX2 SLC44A4 DDX3X IFRD1 EGFR TMC8 IGF1 SEMA4D PPP1R9B TGFB1 SLIT1 CYFIP2 EFNA5 GDF2 SYT1 NME6 TMEM108 ENPP1 IGFBP7 IGFBP5 KAZALD1 CDA TWF2 PRKCZ EPB41L3 STK11 RND2 ABL1 SDCBP EAF2 TGFBR2 KLHL22 CDC73 MUL1 ZNF639 ADRA1A BDNF…
0.007223	12	16	2.2737	GO:0043369 CD4-positive or CD8-positive alpha-beta T cell lineage commitment	LY9 STAT6 BATF STAT3 IL6 IRF4 TBX21 IL23A TOX SHH IL6R TNFSF18
0.007223	12	16	2.2737	GO:0050860 negative regulation of T cell receptor signaling pathway	UBASH3A PTPN6 CD160 BTNL2 DUSP3 SLA2 CBLB EZR PVRIG ELF1 PRNP SH2D1A
0.007223	12	16	2.2737	GO:0006085 acetyl-CoA biosynthetic process	MLYCD MPC2 DLD PDHA1 PDHB PDHX ACLY PDK3 ACAT1 DLAT PDK2 ACSS1
0.00726178	17	26	1.9822	GO:0001773 myeloid dendritic cell activation	CSF2 DOCK2 PYCARD TGFB1 DHRS2 SLAMF1 NOTCH2 TGFBR2 HAVCR2 BATF CAMK4 IRF4 DCSTAMP ITGB8 RBPJ ITGB6 SPI1
0.00726178	17	26	1.9822	GO:0042119 neutrophil activation	IL18RAP TRAF3IP2 MYD88 F2RL1 DNASE1 SYK SCNN1B IL18 CXCL8 ANXA1 STXBP2 ITGAM PRKCD PRAM1 SPI1
0.00726178	17	26	1.9822	GO:0043300 regulation of leukocyte degranulation	PDPK1 F2RL1 FGR SYK VAMP8 IL13 LYN NCKAP1L UNC13D ITGAM FOXF1 CD84 RAC2 PRAM1 SPI1 PLA2G3
0.00726178	17	26	1.9822	GO:0060441 epithelial tube branching involved in lung morphogenesis	HOXA5 TNF WNT2B RDH10 YAP1 CELSR1 SPRY1 FGF10 ESRP2 KRAS FOXF1 SHH TBX2 HHIP RSPO2 CTSZ FOXA1
0.00726178	17	26	1.9822	GO:0003401 axis elongation	RDH10 YAP1 WNT5A PTK7 TGFB1 SPRY1 FGF10 HNF1B NKD1 SFRP2 FGF1 SFRP1 AREG SIX1 SHH SIX4 WNT3A
0.00727028	78	174	1.35899	GO:0010632 regulation of epithelial cell migration	PDPK1 FOXC2 TNF ATP2B4 IRS2 ARF6 ADAM9 PRKCA PIK3CD SH3BP1 BMPER SP100 CCBE1 NF1 SEMA4A SPRED1 WNT5A THBS1 FOXP1 ACVRL1 ANGPT4 WNT7A ROCK2 VIL1 LGMN DUSP10 MET EGF MEOX2 ETS1 SRC EVL GDF2 MAPRE2 MMP9 SPARC SMOC2 FGF10 FGF2 ABL1 TGFBR2 HIF1A AGT ANXA1 ANGPT1 MMRN2 GPI RREB1 PDGFB EPB41L4B PTK2B PROX1 SVBP PIK3CG AKT3 DCN HSPB1 FGF1 HDAC5 ATP5F1A APOH SASH1 SLIT2 FBXW7 ATP5F1B RAB25 DNAJA4 PIK3CB J…
0.00729297	62	133	1.41323	GO:0015850 organic hydroxy compound transport	SYT6 OLFML1 SLCO1B3 STARD4 POMC SYT7 HTR1B SLC22A3 TSPO2 RELCH SLC2A13 PIP4K2A LOC100630401 ABCA1 CFTR PINK1 SYK P2RX1 ABCG5 MSR1 SLC6A2 SLC51B DTNBP1 ANXA2 SYT1 SERAC1 SNCG AQP7 SLC10A1 LIPG CD36 RAB3B NR1H3 SNCA ACTB SLC6A4 ABCC4 SPP1 PARK7 AQP11 NPC2 RALBP1 ABCG1 LDLR ABCC2 OSBPL6 CYP19A1 LIPC ATP8B1 SLC22A2 AQP3 SLC16A1 SLC29A4 LCAT TMF1 C1QTNF1 WNK4 OSBPL3 KCNQ1 SDHD MAPK15 GDNF
0.00732042	99	229	1.31061	GO:0060070 canonical Wnt signaling pathway	FZD10 TCF7 LEF1 AMER2 LATS1 FZD1 WNT2B MAD2L2 USP8 PIN1 LRP6 FZD5 ILK CBY1 TBL1XR1 TMEM198 YAP1 GSKIP WNT5A SOX17 WNT7A DAAM2 CDH3 CDH2 DDX3X EGFR TMEM88 GPC3 LRRK2 CCNY SOX2 EGF CTNND2 PTK7 WNT9B TNN ZNRF3 LGR5 WLS SRC SOSTDC1 PTPRU DAPK3 TNKS2 LGR4 LZTS2 WNT7B EGR1 FGF10 SLC9A3R1 SDC1 STK11 FGF2 PTPRO NKD1 KANK1 OTULIN SFRP2 NPHP4 FRZB CTNND1 FZD2 DKK1 RBMS3 AXIN2 TMEM131L FZD3 GNAQ FGF9 RBPJ Z…
0.00732998	146	355	1.2468	GO:1905114 cell surface receptor signaling pathway involved in cell-cell signaling	FZD10 DEPDC1B TCF7 LEF1 AMER2 FOXL1 LATS1 FZD1 TERT INSYN1 DGKI KREMEN2 WNT2B ADRB2 MITF MAD2L2 USP8 PIN1 WNT16 LRP6 FZD5 GRIN2C ILK CBY1 TBL1XR1 TMEM198 YAP1 CELF4 GSKIP WNT5A SOX17 WNT7A CPE IFT80 DAAM2 CDH3 CDH2 DDX3X EGFR TMEM88 GPC3 PPP3CA LRRK2 CCNY MYOC CELSR1 SOX2 EGF CTNND2 PTK7 SALL1 WNT9B TNN ZNRF3 APCDD1 LGR5 WLS SRC SOSTDC1 PTPRU CELA1 DCDC2 DAPK3 TNKS2 TMEM108 ALPK2 LGR4 SHISA2 LZTS…
0.00732998	71	156	1.37977	GO:0010810 regulation of cell-substrate adhesion	CCL28 FN1 VIT DMP1 RASA1 HOXA7 NEDD9 SEMA3E PLAU SPOCK1 ILK ADAM15 NPNT FBLN2 THBS1 JAK2 ACVRL1 EGFL6 SPOCK2 CASS4 SLK MYOC CAMSAP3 HSD17B12 SKAP1 NDNF CRK C1QBP DUSP3 EFNA5 FMN1 DAPK3 ARHGAP6 RAC3 EGFLAM PREX1 ABL1 CD36 ATXN3 VTN KANK1 CDK6 UNC13D CRKL CSF1 FBLN1 RREB1 PDGFB DDR1 CDKN2A PTK2B S100A10 COL8A1 SERPINE1 CCDC80 WDPCP FOXF1 CDH13 COL26A1 STK4 APOD PEAK1 RAC2 BST1 EPHA1 PIK3CB COL16A1 …
0.00733112	48	98	1.48487	GO:0010821 regulation of mitochondrion organization	PDE2A BOK MFF BNIP3L MCU RNF41 PPARGC1A PINK1 EP300 RHOT1 ENDOG PYCARD HGF ATP5IF1 VDAC1 MMP9 FIS1 BAD MUL1 HIF1A PLSCR3 BAX ATP13A2 MIEF2 RALA VPS13C TMEM102 BNIP3 STOML2 SLC35F6 RALBP1 GHITM TIGAR MPV17L ACAA2 PDCD5 DCN FAM162A RAP1GDS1 SLC25A4 PLAUR STOX1 PARL FBXW7 MYO19 PRELID1 GSK3B PMAIP1
0.00737556	102	237	1.30474	GO:0030111 regulation of Wnt signaling pathway	DEPDC1B AMER2 FOXL1 LATS1 FZD1 TERT MAD2L2 USP8 PIN1 ILK CBY1 TBL1XR1 TMEM198 YAP1 GSKIP WNT5A SOX17 IFT80 DAAM2 CDH3 CDH2 DDX3X EGFR TMEM88 GPC3 LRRK2 CCNY SOX2 EGF CTNND2 PTK7 SALL1 TNN ZNRF3 APCDD1 LGR5 WLS SRC SOSTDC1 PTPRU DCDC2 DAPK3 TNKS2 ALPK2 LGR4 SHISA2 LZTS2 EGR1 FGF10 SLC9A3R1 STK11 FGF2 ABL1 CDC73 PTPRO ITGA3 HNF1B NKD1 KANK1 OTULIN SULF1 SFRP2 NPHP4 FRZB CTNND1 DKK1 RBMS3 AXIN2 TMEM…
0.00743959	58	123	1.42954	GO:0006109 regulation of carbohydrate metabolic process	SMPD3 GPD1 SESN2 FOXO1 ADIPOQ IRS2 DDIT4 EPM2AIP1 PHLDA2 PPP1R3F IRS1 AKT2 NCOA2 SLC45A3 EP300 PGP PDK3 IGF1 EGF PPP1R3B PASK SLC35B4 PRKAG2 ENPP1 PPP4R3B LEPR NUPR1 BAD TFF3 ZNF692 COX11 HIF1A RORA POMC STAT3 C1QTNF12 ARL2 IGFBP3 PDGFB PTK2B PLEK CLTC TIGAR SLC4A4 ACADM GCK C1QTNF3 CD244 PDK2 MLYCD C1QTNF1 SCARB2 KAT2A SLC2A6 PPP1R3G PMAIP1 P2RY6 TGFB1
0.00747018	52	108	1.45966	GO:1904018 positive regulation of vasculature development	PGF PDPK1 FOXC2 CCR3 C3AR1 C5AR1 PRKCA PKM BMPER CCBE1 ECM1 WNT5A THBS1 HIPK2 ACVRL1 ANGPT4 ETS1 TNN CELA1 GDF2 SMOC2 FGF2 ABL1 TGFBR2 CXCL8 HIF1A STAT3 PTGIS BRCA1 SFRP2 PIK3R6 PRKCB PTK2B ITGB8 AKT3 SERPINE1 HSPB1 FGF1 FLT1 HK2 SASH1 S100A1 SPHK1 IL1A EPHA1 ITGAX CD34 ITGA5 SP1 CHI3L1 CCL24 HSPB6
0.00747018	52	108	1.45966	GO:0045766 positive regulation of angiogenesis	PGF PDPK1 FOXC2 CCR3 C3AR1 C5AR1 PRKCA PKM BMPER CCBE1 ECM1 WNT5A THBS1 HIPK2 ACVRL1 ANGPT4 ETS1 TNN CELA1 GDF2 SMOC2 FGF2 ABL1 TGFBR2 CXCL8 HIF1A STAT3 PTGIS BRCA1 SFRP2 PIK3R6 PRKCB PTK2B ITGB8 AKT3 SERPINE1 HSPB1 FGF1 FLT1 HK2 SASH1 S100A1 SPHK1 IL1A EPHA1 ITGAX CD34 ITGA5 SP1 CHI3L1 CCL24 HSPB6
0.00747018	52	108	1.45966	GO:0060401 cytosolic calcium ion transport	TRPV6 PLCG2 PTPN6 PDPK1 XCR1 F2RL3 F2R AFG3L2 MCU RYR2 PTPRC GRIN2C TRPM1 ATP2A2 CLIC2 ATP2B1 MCUR1 CYBA SLC8B1 TRPV4 ATP2A3 CXCL11 TMEM38A VDAC1 LYN CXCL10 CCL19 ERO1A FGF2 ABL1 SRI FASLG BAX JPH2 DHRS7C MS4A1 CEMIP PTK2B CASQ1 HRC CASQ2 SMDT1 TRPC3 TRPM2 ATP2B3 ANK2 GRIN1 SLC35G1 CORO1A PRNP PLN GP1BB
0.00747353	54	113	1.44873	GO:0010634 positive regulation of epithelial cell migration	PDPK1 FOXC2 IRS2 ARF6 ADAM9 PRKCA PIK3CD CCBE1 WNT5A THBS1 FOXP1 ANGPT4 WNT7A ROCK2 VIL1 LGMN MET EGF ETS1 SRC MAPRE2 MMP9 SPARC SMOC2 FGF10 FGF2 ABL1 TGFBR2 HIF1A AGT ANXA1 ANGPT1 GPI RREB1 PDGFB EPB41L4B PTK2B PROX1 PIK3CG AKT3 HSPB1 FGF1 ATP5F1A SASH1 ATP5F1B RAB25 PIK3CB JUN GATA3 BMPR2 SP1 FGF16 ATOH8 TGFB1
0.00747353	54	113	1.44873	GO:0072331 signal transduction by p53 class mediator	HIPK2 BOK TP73 SESN2 DDIT4 MDM4 BDKRB2 TP53BP2 RRM2B CRADD SP100 SPRED1 EP300 PYCARD CD44 MIF STK11 NUPR1 CDIP1 HIPK1 CASP6 RFFL ELL3 BATF BOP1 BAX ATRX ANKRD1 PPP1R13B E2F7 ATAD5 TP63 FOXM1 MSX1 COPS3 KMT5A ATM CDKN1A HIPK4 TRIM24 SMYD2 BCL2L12 PDK2 PLA2R1 E2F1 E2F2 MYO6 FOXO3 ZNF385A HIC1 FHIT PMAIP1 PIDD1 TWIST1
0.00747563	16	24	2.02107	GO:0008535 respiratory chain complex IV assembly	OXA1L BCS1L COA6 COX20 PET100 COA1 COA8 TACO1 TIMM21 COA3 COX10 COX16 MT-CO3 COX17 SURF1 COX14
0.00747563	16	24	2.02107	GO:0031952 regulation of protein autophosphorylation	MRE11 GPNMB ADIPOQ PTPRC DDX3X ACE ENPP1 TOM1L1 ERRFI1 NLRP12 PDGFB IMPACT RASSF2 MOB1B JUN RAP2B
0.00750798	27	48	1.70528	GO:0072678 T cell migration	CXCL16 GPR15 CCL20 ADAM10 ITGAL ECM1 WNT5A PYCARD CRK DOCK8 CXCL11 MSN CXCL10 SLC12A2 ITGB7 AIF1 ABL1 FUT7 TMEM102 TNFSF14 CRKL MYO1G CD99L2 APOD GPR183 CORO1A
0.00753186	13	18	2.18949	GO:0036336 dendritic cell migration	CCR7 C1QBP DOCK8 ANO6 ALOX5 CCL19 SLAMF1 EPS8 NLRP12 ARHGEF5 GPR183 SPI1 TNFSF18
0.00753186	13	18	2.18949	GO:0150077 regulation of neuroinflammatory response	PLCG2 NR1D1 IGF1 NUPR1 TREM2 CD200R1 STAP1 PTGS2 LDLR CTSC SPHK1 MMP1
0.00765863	15	22	2.067	GO:0002269 leukocyte activation involved in inflammatory response	TRAF3IP2 TNF MYD88 C5AR1 NR1D1 JAK2 SCNN1B TREM2 STAP1 LDLR AGER CTSC SPHK1 MMP1 JUN
0.00767377	14	20	2.12212	GO:2001240 negative regulation of extrinsic apoptotic signaling pathway in absence of ligand	TNF TERT EYA1 CSF2 UNC5B RIPK1 PRDX2 FGF10 ZC3HC1 STRADB MCL1 IL7 COL2A1 GDNF
0.00767377	14	20	2.12212	GO:0031639 plasminogen activation	PLAU PLAT FGG THBS1 KLKB1 FGB F12 ANXA2 PGK1 DHCR24 S100A10 SERPINE1 APOH CTSZ
0.00767377	14	20	2.12212	GO:0061162 establishment of monopolar cell polarity	SYNE4 TCF15 SH3BP1 WNT5A CAMSAP3 PTK7 OPHN1 MSN FAT1 PRKCI SLC9A3R1 FOXJ1 MYO9A FOXF1
0.00767377	14	20	2.12212	GO:1901099 negative regulation of signal transduction in absence of ligand	TNF TERT EYA1 CSF2 UNC5B RIPK1 PRDX2 FGF10 ZC3HC1 STRADB MCL1 IL7 COL2A1 GDNF
0.00768674	430	1152	1.13159	GO:0034613 cellular protein localization	TIMM50 WIPI1 PACS2 TTC21A INSIG2 UNC93B1 MIPEP LAMP3 GRIP1 ARL5C TMSB4X TRAM2 FAM91A1 BICD1 MRAP PAM16 GDAP1 ZDHHC2 OXA1L ZFAND2A DLG4 TAX1BP3 LOC100064692 WRN DENND4C PALS1 GABARAPL2 KIF5B TRAF3IP2 PTN SNX27 PDPK1 NEDD4L LATS1 ASTN2 TNF TERT AIFM1 FAM83H STX19 SESN2 BARD1 TRAM1L1 SEC24A CHCHD4 NHLRC1 ATP2B4 ADIPOQ GCC2 ERBIN MFHAS1 MFF TIMM29 KPNA6 DNAH11 TMEM35A ARF6 BAG3 TBC1D32 BNIP3L MYRIP A…
0.00775107	30	55	1.6536	GO:0034637 cellular carbohydrate biosynthetic process	GYS1 GOT1 HS2ST1 NHLRC1 IRS2 EPM2AIP1 GYG2 PHKG1 NR1D1 PPP1R3F IRS1 AKT2 PGP IGF1 AGL PASK B4GALT1 ENPP1 PPP1R3C GBE1 B3GNT3 UGP2 B3GNT2 NDST1 EPM2A ISYNA1 ACADM GCK GYG1 PPP1R3G
0.00775107	65	141	1.39755	GO:0036293 response to decreased oxygen levels	HIF1A PGF BACH1 TERT CIAO3 NKX3-1 CXCR4 DDIT4 MDM4 BNIP3L PIN1 PLAU PLAT CLDN3 ITPR2 PPARD CPEB2 SRF PINK1 HIF1AN ANGPT4 PLOD2 EP300 PDK3 KCNMA1 NDNF CRYAB NR4A2 EGR1 EPAS1 LONP1 BAD PGK1 TGFB3 ARNT2 CHRNA4 RORA P2RX2 PTGIS SUV39H2 PTGS2 HMOX2 DPP4 BNIP3 UCP2 TIGAR RBPJ ACAA2 EDNRA SMAD3 CHCHD2 FAM162A AGER AQP3 SFRP1 STOX1 REST SLC8A3 SIRT2 CASP1 CD34 MYOCD SDHD PMAIP1 TWIST1
0.00775107	43	86	1.5158	GO:0043467 regulation of generation of precursor metabolites and energy	CAVIN3 GPD1 IRS2 DDIT4 EPM2AIP1 PHLDA2 PPP1R3F IL10RB IRS1 AKT2 PPARGC1A PINK1 EP300 CDK1 IGF1 IFNAR1 PPP1R3B TRPV4 PASK PRKAG2 ENPP1 COA8 TACO1 NUPR1 OPN3 PIK3CA HIF1A CCNB1 POMC STAT3 PARK7 BNIP3 ARL2 TRAP1 TIGAR SLC4A4 CHCHD2 GCK PRELID1 SLC2A6 PPP1R3G UQCC2 COX17
0.00798642	98	227	1.3088	GO:0051604 protein maturation	MIPEP MMEL1 BMP1 CPXM2 GLRX3 DDI2 PCSK6 CHCHD4 CORIN AFG3L2 CTSL PLAU PLAT TMEM98 PSENEN RHBDD1 ADAM10 FAM111A FGG CCBE1 THBS1 SRGN CPE EP300 KLKB1 PRDX4 PYCARD LGMN FGB LRRK2 CLN5 F12 NDUFAB1 CISD3 CYFIP2 SRC BAG2 ANXA2 ACE TSPAN15 CAST ERO1A PMPCB DISP1 IMMP2L BAD PGK1 NAA10 CASP6 ANGPTL8 LIAS DOHH PRKACA LMF1 LIPT2 STOML2 DHCR24 GSN TMPRSS4 SORL1 S100A10 SERPINE1 NLRC4 INPP5B ATP6AP2 GLRX5 XIA…
0.00808668	70	154	1.378	GO:0007160 cell-matrix adhesion	ITGA6 CCL28 ITGA7 COL13A1 ITGB2 FN1 L1CAM RASA1 HOXA7 ADAM9 SEMA3E PLAU FGG ADAM15 ITGAL NPNT ITGA10 THBS1 ACTN2 SRF ACVRL1 SLK FGB MYOC ITGA4 CAMSAP3 SKAP1 ITGA2 TNN DUSP3 EFNA5 SRC FMN1 DAPK3 ITGA8 ITGB7 ARHGAP6 ABL1 CD36 NID2 FREM1 VTN TECTA CDK6 CCN2 CSF1 EPDR1 DDR1 CDKN2A PTK2B ITGB8 S100A10 ACTN1 SERPINE1 WDPCP CDH13 ITGB6 APOD PEAK1 ITGA11 BST1 HPSE EPHA1 PIK3CB COL16A1 RCC2 GSK3B STON1 TI…
0.00815373	1572	4497	1.05975	GO:0060255 regulation of macromolecule metabolic process	HNF4G LOC106781339 ERBIN APBB3 MITF LPIN2 FAM168A GFI1 PTCD2 TLR7 LDLRAD4 BCL11A TCF7 SP100 PLAGL2 NCOA2 SERPINB10 HIPK2 LOC102148684 SAP30 ZNF644 PHIP EGR2 ESRRB TOX2 BTNL2 OPHN1 ZNF296 BTNL9 ZNF217 CCDC13 RCOR1 BIRC3 PLCD4 RBFOX1 BRD9 ZNF471 HOXB7 MALT1 ATP1B4 SPRY1 SOX5 APBB1 WWC1 GCM1 TRIM4 ZNF432 SPI2 PLAC8A TNFRSF11A ZNF551 TGFB3 NLRP3 ZNF692 RFFL HIF1A ARNT2 IRX2 PPP6R1 N4BP2L2 KLF8 MLIP Z…
0.00828274	49	101	1.47078	GO:1990845 adaptive thermogenesis	FOXC2 ADIPOQ G0S2 ZNF516 ADRB2 NR1D1 ACHE PM20D1 STAT6 JAK2 PPARGC1A SYK IL13 FGF21 ELOVL6 THRA ALPL TRPV4 LGR4 LEPR EBF2 EPAS1 STK11 CD36 IL18 NR1H3 MFN2 IRF4 IP6K1 OXTR UCP2 SORL1 RBPJ ARRDC3 PDGFC ACVR2B PPARGC1B ACOT13 PEMT FH SLC25A4 DECR1 CPT2 ELOVL3 FABP4 GNAS PGAM5 CEBPB ADRB1
0.00830988	431	1156	1.1303	GO:0070727 cellular macromolecule localization	TIMM50 WIPI1 PACS2 TTC21A INSIG2 UNC93B1 MIPEP LAMP3 GRIP1 ARL5C TMSB4X TRAM2 FAM91A1 BICD1 MRAP PAM16 GDAP1 ZDHHC2 OXA1L ZFAND2A DLG4 TAX1BP3 LOC100064692 WRN DENND4C PALS1 GABARAPL2 KIF5B TRAF3IP2 PTN SNX27 PDPK1 NEDD4L LATS1 ASTN2 TNF TERT AIFM1 FAM83H STX19 SESN2 BARD1 TRAM1L1 SEC24A CHCHD4 NHLRC1 ATP2B4 ADIPOQ GCC2 ERBIN MFHAS1 MFF TIMM29 KPNA6 DNAH11 TMEM35A ARF6 BAG3 TBC1D32 BNIP3L MYRIP A…
0.00833151	51	106	1.4586	GO:0010950 positive regulation of endopeptidase activity	NLRP3 DIABLO BOK LAPTM5 TNF AIFM1 NKX3-1 F2R CRADD PSENEN NLRP1 JAK2 SYK P2RX1 ROCK2 DDX3X PYCARD LGMN MBP IFT57 CYFIP2 ATP2A3 LYN FIS1 MALT1 AIM2 NEK5 BAD MUL1 STAT3 FASLG BAX SFRP2 ROBO1 NGFR NDUFA13 GSN PDCD5 NLRC4 DAPK1 SMAD3 FAM162A AGER REST HIP1 LCK PRELID1 APAF1 WNT3A PMAIP1 PIDD1
0.00833856	53	111	1.44752	GO:0002706 regulation of lymphocyte mediated immunity	LOC100057176 CADM1 KLRK1 LOC100062789 CD1A4 CD1A1 IL18RAP WAS PTPN6 TNF LAG3 MAD2L2 PTPRC FZD5 CD226 STAT6 RASGRP1 SASH3 CD160 NCR3 SERPINB9 RIF1 IL12B AHR MALT1 PRKCZ SLAMF1 FOXJ1 NCKAP1L CLNK VAV1 IL18 HAVCR2 IL1R1 HPX CD55 FUT7 PIK3R6 TBX21 ATAD5 ARRB2 PARP3 MR1 DENND1B SMAD7 AGER IL23A CD28 ARG1 GATA3 SH2D1A CD96 TGFB1
0.0085655	83	188	1.33842	GO:0060828 regulation of canonical Wnt signaling pathway	AMER2 LATS1 FZD1 MAD2L2 USP8 PIN1 ILK CBY1 TBL1XR1 TMEM198 YAP1 GSKIP WNT5A SOX17 DAAM2 CDH3 CDH2 DDX3X EGFR TMEM88 GPC3 LRRK2 CCNY SOX2 EGF CTNND2 PTK7 TNN ZNRF3 LGR5 WLS SRC SOSTDC1 PTPRU DAPK3 TNKS2 LGR4 LZTS2 EGR1 FGF10 SLC9A3R1 STK11 FGF2 PTPRO NKD1 KANK1 OTULIN SFRP2 NPHP4 FRZB CTNND1 DKK1 RBMS3 AXIN2 TMEM131L GNAQ FGF9 RBPJ ZEB2 SDHAF2 ATP6AP2 XIAP NOTUM CTHRC1 ANKRD6 SFRP1 STK4 DKK3 SHH T…
0.00864888	8	9	2.69476	GO:0017062 respiratory chain complex III assembly	UQCC1 BCS1L C28H12orf73 UQCRFS1 TTC19 UQCC3 LYRM7 UQCC2
0.00864888	8	9	2.69476	GO:0034551 mitochondrial respiratory chain complex III assembly	UQCC1 BCS1L C28H12orf73 UQCRFS1 TTC19 UQCC3 LYRM7 UQCC2
0.00864888	8	9	2.69476	GO:0036005 response to macrophage colony-stimulating factor	CSF1R FER TREM2 STAP1 CSF1 PDE2A DCSTAMP DOK1
0.00864888	8	9	2.69476	GO:0036006 cellular response to macrophage colony-stimulating factor stimulus	CSF1R FER TREM2 STAP1 CSF1 PDE2A DCSTAMP DOK1
0.00867319	32	60	1.61686	GO:0006112 energy reserve metabolic process	GYS1 NHLRC1 IRS2 EPM2AIP1 GYG2 PHKG1 NR1D1 PHLDA2 PPP1R3F IRS1 AKT2 IGF1 AGL PPP1R3B PASK PRKAG2 ENPP1 PPP1R3C LEPR GBE1 PFKM POMC UGP2 EPM2A ACADM GCK GYG1 PYGM GNAS GSK3B STBD1 PPP1R3G
0.00872727	444	1194	1.12733	GO:0071705 nitrogen compound transport	TIMM50 SLC19A1 BACE2 SLC35F3 SLC28A1 UNC93B1 MIPEP GRIP1 TANGO2 ARL5C FLVCR2 SYT6 FAM91A1 OLFML1 PAM16 ARRDC1 GDAP1 SLC38A9 ZDHHC2 OXA1L AZIN1 SYT7 ZFAND2A SLC22A5 GCK AZIN2 SIDT1 LOC100064692 MPC2 SMPD3 LRP2 TRAF3IP2 SNX27 HTR1B SLC6A1 SLC35C1 SLC16A9 TNF AIFM1 STX19 KCNJ11 BARD1 SLC44A1 EPG5 TRAM1L1 SEC24A CHCHD4 F2RL1 ADIPOQ GCC2 ERBIN IRS2 APBB3 F2R SLC22A3 MFF TIMM29 KPNA6 GPR68 CD3G SLC35A5…
0.00872727	42	84	1.5158	GO:0006090 pyruvate metabolic process	ENO3 GCK MPC2 DLD GPD1 PDHA1 ALDOA GAPDHS DDIT4 PDHB PGAM2 PKM ME3 PDHX HOGA1 EP300 PFKFB2 PDK3 IGF1 HK1 LDHB PRKAG2 ALDOC ENO4 NUPR1 PGK1 PFKM TPI1 HIF1A STAT3 HK3 ARL2 GPI TIGAR SLC4A4 PFKP DLAT HK2 PDK2 SLC2A6
0.00876929	141	343	1.24623	GO:0048568 embryonic organ development	GCM1 COL13A1 KITLG HOXA2 HOXA5 FOXC2 TNF SOCS3 HOXB3 TGFBR1 TIFAB GJB5 HAND1 HOXA7 RDH10 ST14 INSIG2 PHLDA2 SH2B3 SOX15 FZD5 KMT2A OVOL2 PLK4 PRRX1 EYA1 YAP1 WNT5A HIPK2 IFT140 PRDM1 SRF SOX17 HAND2 CSF2 DSCAML1 EGFR EFEMP1 CELSR1 PTK7 SALL1 IFT57 RIPOR2 DLG1 WNT9B EPHB2 TGFB1 TCAP FBN2 KIT PDZD7 HOXB5 RNF112 SLITRK6 HOXB7 DNAAF1 GRHL2 FGFR2 CCDC40 FGF10 SLC9A3R1 PLS1 ARL13B EPAS1 ALDH1A2 HIPK1 N…
0.00884593	62	134	1.40268	GO:0010594 regulation of endothelial cell migration	PDPK1 FOXC2 TNF ATP2B4 PRKCA PIK3CD SH3BP1 BMPER SP100 CCBE1 NF1 SEMA4A SPRED1 WNT5A THBS1 FOXP1 ACVRL1 ANGPT4 WNT7A ROCK2 LGMN MET EGF MEOX2 ETS1 GDF2 SPARC SMOC2 FGF2 ABL1 HIF1A AGT ANXA1 ANGPT1 MMRN2 GPI PDGFB PTK2B PROX1 SVBP PIK3CG AKT3 DCN HSPB1 FGF1 HDAC5 ATP5F1A APOH SASH1 SLIT2 FBXW7 ATP5F1B DNAJA4 PIK3CB GATA3 BMPR2 SP1 FGF16 ADGRB1 ATOH8 GADD45A TGFB1
0.00901386	60	129	1.41005	GO:0050807 regulation of synapse organization	DGKB TNF FZD1 FLRT3 LRRN1 AMIGO1 NEDD9 SLITRK4 CDKL5 LRP8 ADGRB3 SEMA4A MDGA1 NTNG2 WNT5A LRRTM1 FLRT2 SRGN WNT7A IL1RAPL2 CDH2 EPHB3 PTPRD SEMA4D LRRK2 NECTIN1 EPHB2 NTRK2 EFNA5 LINGO4 SLITRK6 EPHB1 SRCIN1 NRCAM ABL1 TREM2 ARHGEF15 PTPRO BDNF DMPK NRP2 CDC20 COLQ CFL1 SLITRK2 ABHD17B YWHAZ CLSTN2 SLC7A11 SIX1 ARHGAP22 SIX4 IGSF9 ADGRL2 LRFN4 ARHGAP44 WNT3A PRNP ADGRB1 SLITRK5
0.00918371	46	94	1.48355	GO:0002705 positive regulation of leukocyte mediated immunity	CADM1 KLRK1 LOC100062789 CD1A4 CD1A1 IL18RAP PLCG2 TNF F2RL1 LAG3 MAD2L2 PTPRC FZD5 CD226 STAT6 RASGRP1 SASH3 DDX21 CD160 NCR3 KIT RIF1 IL12B MALT1 PRKCZ SLAMF1 CLNK VAV1 IL18 STAP1 IL1R1 HPX CD55 ITGAM TBX21 ATAD5 MR1 DENND1B IL23A CD28 ARG1 SPI1 GATA3 SH2D1A TGFB1
0.00937566	50	104	1.4575	GO:0045598 regulation of fat cell differentiation	WDFY2 TRIB3 ADIPOQ BBS12 NR1D1 SYAP1 PPARD YAP1 WNT5A LPL DUSP10 KLF5 GPS2 MMP11 ASXL2 TRPV4 DLK2 CDS1 NAPEPLD ALOX5 ENPP1 CREB1 SORT1 RORA SFRP2 FRZB PTGS2 RREB1 FNDC5 INSIG1 ZFPM2 SMAD3 SFRP1 STK4 NOCT SIX1 SIRT2 E2F1 DKKL1 GATA3 WIF1 ZNF385A CEBPB WNT3A CCDC85B CEBPA LOC102148009 JDP2 CCDC3 TGFB1
0.00942748	104	244	1.29216	GO:0050804 modulation of chemical synaptic transmission	SHISA9 MCTP1 OPHN1 NTF3 CRHR2 DGKB STXBP5 KIF5B PTN RASGRF2 TNF BRSK1 DGKI ADIPOQ HRH1 RAP1B ADRB2 PLPPR4 CPLX3 LRP8 ATP2A2 KMT2A RNF19A NTNG2 CELF4 CDH11 LRRTM1 USP46 SRF PINK1 SRGN WNT7A SORCS2 PTPRD IGSF11 PPP3CA LGMN LRRK2 PRRT1 PPP1R9B EPHB2 NTRK2 CACNA1B CHRDL1 JPH4 PLCB4 S100B NSMF ZDHHC12 DTNBP1 SLC6A6 SYT1 TMEM108 ACE SNCG SLC4A10 NPAS4 EPHB1 RASGRF1 ABL1 SYP PPP1R9A FBXL20 KCNB1 DMPK PR…
0.00946825	34	65	1.58576	GO:1904888 cranial skeletal system development	HOXA2 FOXC2 TGFBR1 TIFAB RDH10 INSIG2 IRF6 PRRX1 IFT140 WNT9B GRHL2 FGFR2 TMEM107 TGFBR2 FREM1 NDST1 CRKL SIX2 PDGFRA NIPBL COLEC10 CEP55 TP63 EDNRA CHST11 INSIG1 SMAD3 RUNX2 CPLANE2 SIX1 SIX4 GNAS FOXN3 TWIST1
0.00946825	34	65	1.58576	GO:0046849 bone remodeling	SRC TNFRSF11A PTN HTR1B TMEM119 SUCO ADRB2 MITF GPR55 WNT16 IL20RA PTH1R SYK NOX4 LGR4 SNX10 LEPR TGFB3 NOTCH2 PTK2B CTSK DCSTAMP INPP5D PPARGC1B CTHRC1 IL7 SFRP1 RASSF2 LRRK1 PLEKHM1 EFNA2 Hamp OSCAR TGFB1
0.00946825	34	65	1.58576	GO:0120162 positive regulation of cold-induced thermogenesis	ADIPOQ G0S2 ZNF516 ADRB2 ACHE STAT6 JAK2 PPARGC1A SYK IL13 FGF21 ELOVL6 THRA ALPL LEPR EBF2 EPAS1 CD36 IL18 MFN2 IRF4 OXTR UCP2 PDGFC PPARGC1B PEMT FH DECR1 CPT2 ELOVL3 FABP4 GNAS CEBPB ADRB1
0.00947818	65	142	1.38771	GO:0016051 carbohydrate biosynthetic process	GYS1 GOT1 SMPD3 HS2ST1 GPD1 SESN2 FOXO1 NHLRC1 B3GALT1 ADIPOQ LOC100060483 IRS2 EPM2AIP1 GYG2 PHKG1 NR1D1 PPP1R3F IRS1 AKT2 SLC39A14 PPARGC1A EP300 PGP IGF1 AGL EGF PASK B4GALT1 SLC35B4 ENPP1 ALDOC PPP1R3C PPP4R3B LEPR GBE1 PGK1 G6PD ZNF692 TPI1 B3GNT3 C1QTNF12 UGP2 B3GNT2 NDST1 EPM2A GPI PDGFB PTK2B PLEK CLTC ISYNA1 PGD CHST11 B3GALT2 ACADM GCK C1QTNF3 CD244 PDK2 MDH2 GYG1 KAT2A PPP1R3G P2RY6 TG…
0.00947818	82	186	1.33651	GO:0046879 hormone secretion	BACE2 POMC GCK MPC2 SMPD3 TNF NKX3-1 KCNJ11 IRS2 GPR68 GJA1 CPLX3 MCU NR1D1 IRS1 RASL10B FGG DOC2B CFTR CPE VAMP8 ADCY5 FGB CCDC186 RFX3 SLC8B1 TRPV4 PASK EFNA5 KLF7 PTPRN2 ALOX5 OLFML1 CREB1 ILDR1 ILDR2 BAD PFKM HIF1A ANXA1 HNF1B KCNB1 RAB11FIP1 SRI STXBP4 IL6 C1QTNF12 SPP1 PARK7 NDUFAF2 BLK CRHBP CDK16 FAM3D ACVR2B RAB11FIP2 CYB5R4 ANO1 CYP19A1 PLA2G6 SFRP1 SLC16A1 MTNR1B C1QTNF3 TRPV6 INHBA RE…
0.00952333	77	173	1.34933	GO:0051222 positive regulation of protein transport	MPC2 TNF F2RL1 IRS2 APBB3 MFF GPR68 ARF6 BAG3 MCU ADAM9 VPS28 SLC35D3 AKT2 FGG EXPH5 DOC2B CFTR IGF1 FGB PPID EDEM2 WLS SLC51B STOM FIS1 B3GAT3 MYOM1 BAD TGFB3 PFKM TREM2 HCLS1 KCNN4 HIF1A KCNB1 SRI C1QTNF12 GOLPH3L ATP13A2 MIEF2 PRKACA ANKRD1 BLK CD2AP EZR OAZ2 CEMIP CNST ABCG1 SORL1 PDCD5 PRR5L ANO1 HDAC3 MYO18A PLA2G6 CDH1 ARHGEF5 TOMM7 DMAP1 GCK C1QTNF3 FBXW7 PRKAA1 SHH PRKCD KIF20B EDEM1 IL1…
0.00971533	28	51	1.66441	GO:0002720 positive regulation of cytokine production involved in immune response	PLCG2 MYD88 F2RL1 FZD5 CD226 TLR7 WNT5A SYK PYCARD SASH3 HK1 DDX21 CD160 KIT MALT1 PRKCZ SLAMF1 CLNK CD36 IL18 IL1R1 CD55 TBX21 DENND1B MAPKAPK2 CASP1 GATA3 TRIM6
0.00977981	20	33	1.83734	GO:0046640 regulation of alpha-beta T cell proliferation	CARD11 PTPRC MAPK8IP1 JAK2 RASAL3 SYK ZAP70 IL12B CBLB IL18 TGFBR2 ITCH CD55 IL2RA TWSG1 TYK2 IL23A CD28 PRKCQ PTPN22
0.00977981	20	33	1.83734	GO:0002886 regulation of myeloid leukocyte mediated immunity	PDPK1 F2RL1 FGR DNASE1 SYK VAMP8 IL13 DDX21 LYN STAP1 UNC13D ITGAM FOXF1 CD84 RAC2 PRAM1 ARG1 SPI1 PLA2G3
0.00982395	41	82	1.5158	GO:0035150 regulation of tube size	EDN3 HTR1B FOXC2 F2RL1 KCNA5 F2R HRH1 ADRB2 UTS2R BDKRB2 ARHGAP42 ADRA2B FGG ATP2B1 P2RX1 FGB BBS2 P2RY2 WNT9B ADRA1B RGS2 GRIP2 SCNN1B ACTA2 ADRA1A HRH2 DOCK4 MKKS EDNRA GCLM ADCY6 HTR7 VSTM4 ATP1A2 EDNRB CRP BMPR2 FOXC1 ADRB1 KLF2 UTS2
0.00984452	148	363	1.23603	GO:0044089 positive regulation of cellular component biogenesis	TPPP3 SLAIN1 CDC42EP5 PALM PLCG2 RICTOR EPS8L1 TNF CNOT6L MYD88 FLRT3 F2RL1 LRRN1 AMIGO1 WIPI1 RAP1B TGFBR1 ARHGEF10L ARF6 SLITRK4 WDR45 CCDC88A BIN1 CLDN3 RP1 PIP4K2A G3BP2 ATF7IP ADGRB3 PLK4 PPM1E FAF1 SEMA4A CSF3 CNTNAP2 ABCA1 LRRTM1 FLRT2 SRF WNT7A ACTR2 IFT88 SYK TASOR CSF2 EPHB3 FER PTPRD ROCK2 VIL1 SEMA4D CRB3 PYCARD WASF2 FNIP2 MLST8 MET BAG4 MYOC SKAP1 CARMIL2 ZDHHC1 STIL SLF2 TAPT1 EPS8…
0.00989205	252	651	1.17352	GO:0009628 response to abiotic stimulus	NABP2 HIF1A PIEZO1 PGF NDRG4 WRN DCT BACH1 PTN PDPK1 HTR1B TERT CIAO3 SCNN1A BRSK1 NKX3-1 MYD88 BARD1 FOXO1 ATP2B4 DNAJA3 RHNO1 ZNF516 CXCR4 DDIT4 HRH1 ADRB2 MDM4 GPR68 BAG3 TIFAB BDKRB2 GPR31 ANKRD23 BNIP3L LRRC8D PIN1 RYR2 CRADD MAP3K1 PLAU TULP1 TRPM1 PLAT CLDN3 SLC2A4 RP1 BEST1 RHBDD1 KMT2A XRRA1 TLR7 EEF1D AKT2 ITPR2 PPARD STRBP AQP5 EYA1 YAP1 CPEB2 RAD54L CNTNAP2 SRF NDUFS2 PINK1 HIF1AN TLR…
0.0100664	43	87	1.49838	GO:1903169 regulation of calcium ion transmembrane transport	CACNB2 PLCG2 PTPN6 PDPK1 F2RL3 F2R RRAD RYR2 BIN1 CLIC2 TSPAN13 CYBA PDE4B SESTD1 CXCL11 TMEM38A VDAC1 LYN CXCL10 GPR35 ABL1 EHD3 SRI BAX JPH2 DHRS7C MS4A1 GEM CEMIP PTK2B PIK3CG CASQ1 HRC CAV3 STAC CASQ2 STIM1 ANK2 CORO1A PRNP HSPA2 CRACR2A PLN
0.0100664	43	87	1.49838	GO:0035051 cardiocyte differentiation	NRAP TBX18 CBY1 TENM4 ACTN2 SRF SOX17 HAND2 EGFR NOX4 IGF1 SOX6 MYO18B TCAP ALPK2 ACTC1 SHOX2 ADRA1A RARB DKK1 PDGFRA ARRB2 ASB2 PROX1 RBPJ EDNRA MYH7 BMPR1A CAV3 ACADM FHOD3 NRG1 FHL2 REST RARA FZD7 TBX2 PI16 MYOCD NKX2-6 WNT3A HEY2 BVES
0.0100664	36	70	1.55911	GO:0044264 cellular polysaccharide metabolic process	GYS1 HS2ST1 NHLRC1 IRS2 EPM2AIP1 GYG2 PHKG1 NR1D1 PHLDA2 PPP1R3F IRS1 AKT2 AOAH IGF1 AGL PPP1R3B PASK PRKAG2 ENPP1 PPP1R3C LEPR GBE1 PFKM POMC B3GNT3 UGP2 B3GNT2 NDST1 EPM2A ACADM GCK GYG1 PYGM GSK3B STBD1 PPP1R3G
0.0100664	83	189	1.33134	GO:0051346 negative regulation of hydrolase activity	SERPINB10 SPI2 RFFL LOC100052045 SERPINB5 LOC100057505 CST7 NAIP TNF FZD10 BIN1 SPOCK1 APCS SLC39A14 ECM1 THBS1 SH3BP4 ROCK2 SERPINB1 DDX3X SEMA4D CD44 LRRK2 BAG4 PPP1R14D HGF RPS6KA3 GMIP ATP5IF1 SRC RGS2 BIRC3 SERPINB9 CRYAB A2M MASTL MMP9 CAST SPRY1 LEPR NCKAP1L ABL1 SORT1 AMOT VTN RPS6KA1 NR4A1 SFRP2 PTGS2 PARK7 KLRK1 DHCR24 ARL2 TIMP3 ARL6IP1 SORL1 MICAL1 PPP4R4 MGAT5 MKKS SERPINE1 XIAP PAK2…
0.0100664	43	87	1.49838	GO:0003158 endothelium development	FOXC2 TNF FZD1 MYD88 HEG1 F2RL1 S1PR3 RAP1B CLDN3 FOXP1 ACVRL1 SOX17 ROCK2 MET MARVELD2 HOXB5 GDF2 MSN CXCL10 ICAM1 VEZF1 FZD2 EZR FASN PROX1 RBPJ TMEM100 ACVR2B EDNRA BMP6 ROBO4 CLDN5 FGF1 PLCB1 NRG1 HPSE ITGAX EDNRB CD34 ARHGEF26 BMPR2 HEY2 ATOH8
0.0100664	36	70	1.55911	GO:0071322 cellular response to carbohydrate stimulus	MPC2 GPR68 NR1D1 SLC39A14 CFTR SLC12A7 ADCY5 NOX4 CCDC186 ERN1 EFNA5 KLF7 PTPRN2 CYP7A1 PRKAA2 CALCRL BAD PIK3CA HIF1A KCNB1 SRI STXBP4 C1QTNF12 PRKACA PRKCB NDUFAF2 CDK16 RAB11FIP2 ANO1 AGER PLA2G6 SLC2A5 PRKAA1 SIN3A SLC12A6 SELENOT
0.0101743	78	176	1.34355	GO:0046394 carboxylic acid biosynthetic process	ELOVL1 MGST2 SDSL HACD3 GOT1 GGT1 HACD4 TRIB3 OXSM PTGES ATP2B4 MID1IP1 LOC100060483 RDH10 NR1D1 ACSM3 INSIG2 CYP7B1 HOGA1 LTA4H PTGDS SLC45A3 PLOD2 SYK GAMT LPL GLS ELOVL6 NDUFAB1 AKR1D1 ALOX15B ASNS ALOX5AP PLA2G4F MIF ALOX5 CYP7A1 NAGS THNSL2 SCD SCD5 ALDH1A2 ELOVL5 CTH KMO BAAT BHMT NR1H3 LIAS STARD4 GOT2 PTGIS BRCA1 TBXAS1 PTGS2 PARK7 UROS QKI UPB1 MCAT FASN PROX1 SLC1A3 INSIG1 LTC4S FGFR4 L…
0.0102099	24	42	1.73234	GO:1903317 regulation of protein maturation	TMEM98 RHBDD1 CCBE1 THBS1 LRRK2 F12 SRC BAG2 ANXA2 CAST ANGPTL8 PRKACA GSN S100A10 SERPINE1 NLRC4 INPP5B XIAP MYH9 SPON1 PRKACB TFR2 CTSZ GAS1
0.0102099	97	226	1.30117	GO:0006631 fatty acid metabolic process	LPIN2 PTGR2 ELOVL1 ACBD4 MLYCD HACD3 ACOXL ACOT11 HACD4 TRIB3 OXSM PTGES SESN2 ETFA ADIPOQ MID1IP1 IRS2 GK NAAA HPGD ANKRD23 ACSM3 INSIG2 IRS1 AKT2 ADTRP PPARD ACSBG1 CYP2S1 AOAH PTGDS SLC45A3 NUDT7 TYRP1 PDK3 ACSL6 LPL CRAT HAO1 ELOVL6 NDUFAB1 LPIN1 ALOX15B ETFDH PLA2G4F GCDH ACADS PRKAG2 ECHS1 MIF THNSL2 FMO4 CYP1A1 SCD SCD5 GPAM ELOVL5 ETFB PEDS1 HADHA NR1H3 LIAS SLC27A3 C1QTNF9 PTGIS CPT1A AC…
0.010265	66	145	1.3799	GO:0045926 negative regulation of growth	SEMA6C WWC1 SERTAD1 TP73 SESN2 ADRB2 CDKN2C MYL2 ADAM15 WNT5A ACVRL1 SOX17 SH3BP4 DDX3X IFRD1 GPC3 LGMN BBS2 DUSP10 PPP1R9B TGFB1 ALOX15B GDF2 NME6 ENPP1 IGFBP5 CDA TLL2 STK11 EAF2 MUL1 HIF1A NKD1 SFRP2 SLC6A4 FRZB WWC2 PPT1 DIP2B NDUFA13 FSTL4 CDKN2A TNR TMPRSS4 DCSTAMP CRLF3 SMAD3 MSX1 SFRP1 MSTN CDKN1A WNT3 STK4 DNAJB2 WT1 SLIT2 INHBA KIAA0319 PI16 FHL1 BMPR2 CIRBP WNT3A CCDC85B ADRB1 SERTAD2
0.0103995	53	112	1.4346	GO:0050680 negative regulation of epithelial cell proliferation	TNF NKX3-1 TGFBR1 IRF6 PPARD NF1 WNT5A THBS1 STAT1 ACVRL1 IFT80 GPC3 DUSP10 WDR13 SOX2 IFT57 DLG1 ATP5IF1 INTU B4GALT1 GDF2 IL12B ALOX5 SPARC FGFR2 STK11 NUPR1 EAF2 CDC73 VDR CDK6 LIMS2 SULF1 SFRP2 OVOL1 AQP11 ROBO1 NGFR MMRN2 CDKN2B KDF1 SFRP1 ATP5F1A FLT1 STK4 TRIM24 APOH CD109 NKX2-8 GATA3 NFIB ATOH8 TGFB1
0.0105643	33	63	1.58798	GO:0009063 cellular amino acid catabolic process	GSTZ1 SDSL GOT1 DLST DLD ADHFE1 GLDC ETFA ATP2B4 DDO DAO HOGA1 BCKDHB GLS BCAT2 AMT BCKDHA ETFB KMO GOT2 LOC100147648 HIBADH MAT1A PAH ACAT1 PIPOX UROC1 TAT AGXT2 AMDHD1 DDAH1 GCSH PRODH2
0.0105643	19	31	1.85808	GO:0043370 regulation of CD4-positive alpha-beta T cell differentiation	MYB SASH3 MALT1 PRKCZ NCKAP1L CBFB IL27 IL18 ANXA1 IL2RG TBX21 SMAD7 RC3H1 RC3H2 IL23A RARA GATA3 TNFSF18
0.0105643	19	31	1.85808	GO:0071300 cellular response to retinoic acid	HOXA2 RET ABL2 YAP1 ABCA1 LTK PTK7 SETX LYN WNT7B CREB1 TWF2 ALDH1A2 NDUFA13 TEAD2 PTK2B ATM RARA GSK3B
0.0105643	19	31	1.85808	GO:0090175 regulation of establishment of planar polarity	FZD1 WNT5A WNT7A GPC3 CELSR1 PTK7 WNT9B ZNRF3 ABL1 NKD1 SFRP2 FZD2 FZD3 CTHRC1 ANKRD6 SFRP1 PKHD1 PLEKHA4 SAPCD2
0.0106993	84	192	1.32633	GO:0022604 regulation of cell morphogenesis	PHIP CDC42EP5 FGD1 NEDD4L CSF1R PALMD P2RY1 ALDOA NEDD9 CLDN4 SEMA3E BRWD3 LRP8 ILK CLDN3 FGR CPNE5 SEMA4A NTNG2 WNT5A PARVB MAP3K13 OBSL1 CASS4 PTPRD VIL1 SEMA4D CD44 MYOC PALM2AKAP2 FMNL2 CRK DLG1 HEXB C1QBP KIT EFNA5 SRC ARHGAP15 DAPK3 SYT1 MSN SPARC RAC3 SLC9A3R1 PREX1 CORO1B EPS8 ABL1 SYNE3 MUL1 ANXA1 FAM171A1 KANK1 UNC13D CRKL HCK GNA13 SH3KBP1 FBLN1 RREB1 EZR PTK2B PLXNB2 S100A10 CFL1 ITSN…
0.0108032	104	245	1.28688	GO:0099177 regulation of trans-synaptic signaling	SHISA9 MCTP1 OPHN1 NTF3 CRHR2 DGKB STXBP5 KIF5B PTN RASGRF2 TNF BRSK1 DGKI ADIPOQ HRH1 RAP1B ADRB2 PLPPR4 CPLX3 LRP8 ATP2A2 KMT2A RNF19A NTNG2 CELF4 CDH11 LRRTM1 USP46 SRF PINK1 SRGN WNT7A SORCS2 PTPRD IGSF11 PPP3CA LGMN LRRK2 PRRT1 PPP1R9B EPHB2 NTRK2 CACNA1B CHRDL1 JPH4 PLCB4 S100B NSMF ZDHHC12 DTNBP1 SLC6A6 SYT1 TMEM108 ACE SNCG SLC4A10 NPAS4 EPHB1 RASGRF1 ABL1 SYP PPP1R9A FBXL20 KCNB1 DMPK PR…
0.010807	69	153	1.36719	GO:0070482 response to oxygen levels	HIF1A PGF BACH1 TERT CIAO3 NKX3-1 FOXO1 CXCR4 DDIT4 MDM4 BNIP3L PIN1 PLAU PLAT CLDN3 ITPR2 PPARD CPEB2 SRF NDUFS2 PINK1 HIF1AN ANGPT4 PLOD2 EP300 PDK3 KCNMA1 NDNF CRYAB NR4A2 EGR1 EPAS1 LONP1 BAD PGK1 TGFB3 ARNT2 CHRNA4 RORA P2RX2 PTGIS SUV39H2 PTGS2 HMOX2 DPP4 BNIP3 UCP2 TIGAR RBPJ ACAA2 EDNRA NOX1 SMAD3 CHCHD2 FAM162A AGER AQP3 SFRP1 ATP6V1A STOX1 REST SLC8A3 SIRT2 CASP1 CD34 MYOCD SDHD PMAIP1 …
0.0109915	60	130	1.3992	GO:0022408 negative regulation of cell-cell adhesion	CD86 FGL2 PTPN6 GPNMB ADIPOQ LAG3 CD9 MAD2L2 SH2B3 TNFAIP8L2 ADTRP CCL28 VTCN1 MBP PRDX2 DLG1 TGFB1 TRPV4 DUSP3 PAG1 AKNA CBLB FOXJ1 NCKAP1L ILDR2 CBFB ABL1 HAVCR2 ANXA1 TIGIT ITCH TMEM131L IL2RA TBX21 TWSG1 TNR BMP6 SMAD7 RC3H1 CDH1 LAX1 PELI1 RC3H2 CASP3 SHH PRKCD C1QTNF1 ARG1 VSIG4 PTPN22 SPI1 EPCAM CEBPB IL1RN PRNP ADORA2A TNFSF18 PLA2G2D SDC4
0.0109915	40	80	1.5158	GO:0044344 cellular response to fibroblast growth factor stimulus	SHCBP1 SPRY1 FLRT3 FGFBP3 DSTYK WNT5A THBS1 FLRT2 CD44 FGF21 NDNF SETX SHISA2 FGFR2 SMOC2 FGF10 GPC1 FGF2 CXCL8 CCN2 NR4A1 SULF1 NDST1 CRKL NGFR CREB3L1 FGF9 FGFR3 FGF1 FGFR4 RUNX2 SFRP1 KLB EGR3 IQGAP1 FGF12 TBX2 HHIP GATA3 FGF16
0.0109915	60	130	1.3992	GO:0048469 cell maturation	HOXA5 DLD NPPC RET POU2F2 CCR6 FZD5 ADGRB3 PTH1R CFTR MAP3K13 KCNIP2 LRRK2 MYOC RFX3 NPR2 PGR ABHD2 TGFB1 ROPN1L ROPN1 BHLHA15 BFSP2 RAC3 NR4A2 EPAS1 CATSPER3 CBFB NRCAM G6PD ANGPTL8 TUSC2 HIF1A SOX8 PDE3A PRKACA TDRD5 EDNRA GLDN SCARF1 RUNX2 RND1 BTK LGI4 SIRT2 SOX10 WASHC5 FOXO3 GATA3 KIF14 EDNRB PLA2G3 FOXA1 CEBPA DEFB1 KLF2 C1QL1 ERCC2 ASCL1
[truncated: 5 more rows]

## Sheet: B_LvsH_CC terms
Enrichment FDR	nGenes	Pathway Genes	Fold Enrichment	Pathway	Genes
[truncated: 165 more rows]

## Sheet: C_LvsH_MF terms
Enrichment FDR	nGenes	Pathway Genes	Fold Enrichment	Pathway	Genes
[truncated: 161 more rows]

## Sheet: D_LvsLR_BP terms
Enrichment FDR	nGenes	Pathway Genes	Fold Enrichment	Pathway	Genes
[truncated: 1,000 more rows]

[truncated: 8 more sheets: E_LvsLR_CC terms, F_LvsLR_MF terms, G_HvsLR_BP terms, H_HvsLR_CC terms, I_HvsLR_MF terms, J_LvsH_KEGG pathway, K_LvsLR_KEGG patway, L_HvsLR_KEGG pathway]
