# Supplementary material for: In search of epigenetic hallmarks of different tissues: an integrative omics study of horse liver, lung, and heart
Source: Mamm Genome. 2024 Aug 14;35(4):600–20. doi: 10.1007/s00335-024-10057-0 (PMC11522055; doi:10.1007/s00335-024-10057-0)
Supplement: Supplementary file 14 — Supplementary Material 14: Table S14. Analysis of correlation between miRNA and target genes expression for all altered miRNA and heart vs. liver (A), lung vs. heart (B), and lung vs. liver (C) comparison. [file 335_2024_10057_MOESM14_ESM.xlsx]

## Sheet: A_LvsH_ List of DEmiRNA
DEmiRNA	baseMean	log2FoldChange	lfcSE	stat	pvalue	padj
eca-miR-92b	2080.69	5.21615	0.150404	34.681	1.52324e-263	4.67634e-261
eca-miR-499-5p	89376.2	-10.329	0.320352	-32.2426	4.47172e-228	6.86409e-226
eca-miR-1	1.28271e+06	-9.32427	0.416935	-22.3638	8.85539e-111	9.06202e-109
eca-miR-378	91482.1	-4.97307	0.306422	-16.2295	3.11891e-59	2.39376e-57
eca-miR-200a	9639.53	7.09728	0.46828	15.1561	6.90916e-52	4.24222e-50
eca-miR-200c	9523.58	7.97539	0.61597	12.9477	2.42099e-38	1.23874e-36
eca-miR-200b	15680.6	6.6351	0.513402	12.9238	3.30401e-38	1.44904e-36
eca-miR-133a	160603	-9.65353	0.809239	-11.9291	8.34256e-33	3.20146e-31
eca-miR-142-5p	5336.06	2.81229	0.24303	11.5718	5.72933e-31	1.95434e-29
eca-miR-133b	1606	-10.9039	1.00781	-10.8194	2.78656e-27	8.55475e-26
eca-miR-141	506.913	12.3492	1.21091	10.1983	2.01831e-24	5.63293e-23
eca-miR-429	942.987	10.633	1.13528	9.366	7.53342e-21	1.9273e-19
eca-miR-183	554.7	7.01514	0.755966	9.27971	1.69947e-20	4.01337e-19
eca-miR-138-2	242.156	11.3908	1.24518	9.14792	5.80376e-20	1.27268e-18
eca-miR-95	3175.9	-6.49793	0.717794	-9.05264	1.39549e-19	2.8561e-18
eca-miR-146a	30514.3	3.71147	0.416189	8.91775	4.75853e-19	8.98387e-18
eca-miR-211	683.528	5.46407	0.613057	8.91283	4.97478e-19	8.98387e-18
eca-miR-100	126807	-2.83044	0.32131	-8.80906	1.26202e-18	2.15244e-17
eca-miR-221	10031.6	3.18093	0.363129	8.75978	1.95634e-18	3.16103e-17
eca-miR-21	192646	2.47097	0.28439	8.68868	3.66661e-18	5.62825e-17
eca-miR-504	959.685	-3.47765	0.409129	-8.50012	1.89397e-17	2.7688e-16
eca-miR-206	1204.35	-11.801	1.39149	-8.48081	2.23627e-17	3.12061e-16
eca-miR-29b	312.232	30	3.67814	8.1563	3.45451e-16	4.61101e-15
eca-miR-222	3874.79	3.24511	0.400362	8.10545	5.25526e-16	6.72236e-15
eca-miR-155	2392.99	2.06403	0.260614	7.91989	2.37712e-15	2.9191e-14
eca-miR-342-3p	1813.66	-1.82246	0.232112	-7.85163	4.10679e-15	4.84917e-14
eca-miR-96	93.499	9.92172	1.30261	7.6168	2.60035e-14	2.9567e-13
eca-miR-182	776.919	6.57803	0.872721	7.53738	4.79503e-14	5.25741e-13
eca-miR-363	765.537	1.95597	0.261407	7.48246	7.2944e-14	7.72201e-13
eca-miR-34b-3p	990.596	9.48758	1.28461	7.38554	1.51831e-13	1.55374e-12
eca-miR-433	195.332	-3.49114	0.487711	-7.1582	8.17412e-13	8.09501e-12
eca-miR-652	1606.15	-1.46769	0.211954	-6.92454	4.37408e-12	4.19639e-11
eca-miR-34c	13044.7	7.82178	1.15672	6.76205	1.3605e-11	1.26568e-10
eca-miR-195	7152.06	1.44785	0.222251	6.51445	7.29545e-11	6.58736e-10
eca-miR-33a	3.55196	23.807	3.71531	6.4078	1.47639e-10	1.295e-09
eca-miR-326	62.527	6.84964	1.07719	6.3588	2.03331e-10	1.73396e-09
eca-miR-449a	463.329	10.6096	1.67971	6.31631	2.67881e-10	2.22269e-09
eca-miR-223	993.631	2.5599	0.411157	6.22608	4.78265e-10	3.86388e-09
eca-miR-20b	104.819	2.40336	0.388878	6.18025	6.39996e-10	5.03792e-09
eca-miR-34a	290.182	2.1247	0.363275	5.84874	4.95307e-09	3.80148e-08
eca-miR-9055	148.461	-2.12558	0.365898	-5.80922	6.27627e-09	4.69955e-08
eca-miR-10a	35514.4	3.22894	0.563324	5.73195	9.92817e-09	7.25702e-08
eca-miR-142-3p	704.416	3.42067	0.608229	5.62398	1.86602e-08	1.30198e-07
eca-miR-30c-2	59309.5	-20.0483	3.60292	-5.56445	2.62976e-08	1.79408e-07
eca-miR-345-3p	93.2497	-2.17825	0.394252	-5.52503	3.29438e-08	2.19864e-07
eca-miR-328	2697.58	-2.24741	0.408156	-5.50624	3.66571e-08	2.39441e-07
eca-miR-190b	67.5407	2.67215	0.505799	5.28304	1.2706e-07	8.12653e-07
eca-miR-146b-5p	4152.69	3.00579	0.577619	5.20376	1.95294e-07	1.22358e-06
eca-miR-16-1	8853.12	1.24621	0.241703	5.15598	2.52309e-07	1.54918e-06
eca-miR-16-2	8903.28	1.24609	0.243617	5.11494	3.13845e-07	1.88923e-06
eca-miR-194-2	12189.7	1.36734	0.271298	5.04002	4.65488e-07	2.69632e-06
eca-miR-32	466.379	2.8202	0.559333	5.04208	4.60505e-07	2.69632e-06
eca-miR-139-5p	6540.86	-1.99084	0.401036	-4.96425	6.89672e-07	3.84962e-06
eca-miR-30d	253766	-1.09665	0.221101	-4.95994	7.05133e-07	3.86564e-06
eca-miR-424	402.224	2.84073	0.583225	4.87072	1.1119e-06	5.98866e-06
eca-miR-323-3p	116.665	-1.93511	0.401291	-4.8222	1.41985e-06	7.51542e-06
eca-miR-194-1	16637.1	1.49559	0.311633	4.79923	1.5928e-06	8.28798e-06
eca-miR-3958	364.442	-1.47199	0.307903	-4.7807	1.74687e-06	8.88379e-06
eca-miR-503	398.114	3.80234	0.795701	4.7786	1.76518e-06	8.88379e-06
eca-miR-15b	627.548	1.1982	0.260608	4.59771	4.27155e-06	2.1151e-05
eca-miR-149	427.318	-1.47795	0.323492	-4.56874	4.90665e-06	2.39102e-05
eca-miR-450c	1961.68	1.48401	0.329583	4.50269	6.70979e-06	3.2186e-05
eca-miR-450a	1264.13	1.65294	0.367466	4.4982	6.85297e-06	3.23671e-05
eca-miR-497	1028.01	1.68934	0.378877	4.45881	8.24173e-06	3.83366e-05
eca-miR-29b-2	1074.71	-13.0519	2.942	-4.43642	9.14655e-06	4.1294e-05
eca-miR-450b-5p	1166.75	1.59945	0.360517	4.43656	9.14065e-06	4.1294e-05
eca-miR-7-2	2008.96	12.4298	2.81498	4.4156	1.0073e-05	4.48176e-05
eca-miR-885-5p	255.753	-5.4205	1.2293	-4.40943	1.03641e-05	4.5454e-05
eca-miR-338-5p	136.799	-1.97626	0.456455	-4.32959	1.49384e-05	6.4593e-05
eca-miR-409-3p	896.67	-2.28619	0.532661	-4.29202	1.77055e-05	7.34539e-05
eca-miR-411	4535.86	-1.21477	0.282668	-4.29753	1.72713e-05	7.34539e-05
eca-miR-485-3p	165.883	-1.79451	0.418079	-4.29228	1.76851e-05	7.34539e-05
eca-miR-329b	354.213	-1.80966	0.425768	-4.25035	2.13434e-05	8.73656e-05
eca-miR-409-5p	108.95	-2.08288	0.491106	-4.2412	2.2233e-05	8.98098e-05
eca-miR-150	6185.61	1.39731	0.331	4.2215	2.42683e-05	9.55177e-05
eca-miR-379	4098.45	-1.66263	0.407134	-4.08373	4.43187e-05	0.000172226
eca-miR-532-3p	220.658	1.31009	0.322834	4.05808	4.94778e-05	0.000187527
eca-miR-1307	2738.38	-1.75126	0.435572	-4.0206	5.805e-05	0.000217334
eca-miR-628a	376.144	-1.11694	0.282439	-3.95464	7.665e-05	0.000280137
eca-miR-146b-3p	49.7589	3.78443	0.958703	3.94745	7.89869e-05	0.000285282
eca-miR-551a	47.7932	6.83968	1.77546	3.85233	0.000116997	0.000417653
eca-miR-106b	1080.88	1.80181	0.468929	3.84239	0.000121844	0.000429955
eca-miR-208b	768.527	-13.9586	3.67813	-3.79502	0.000147633	0.000509416
eca-miR-7-3	1091.33	-12.9984	3.4252	-3.79494	0.000147681	0.000509416
eca-miR-495	437.132	-1.72358	0.459843	-3.74819	0.000178115	0.000600895
eca-miR-205	459.952	4.96504	1.3447	3.6923	0.000222238	0.000734176
eca-miR-486-5p	48681	-1.63705	0.443391	-3.69211	0.000222405	0.000734176
eca-miR-365-2	1780.06	-11.5749	3.17888	-3.64117	0.000271405	0.000886396
eca-miR-30e	27372	-1.53833	0.433053	-3.55229	0.000381896	0.00122127
eca-miR-218-1	506.328	12.1108	3.41693	3.54434	0.000393593	0.0012457
eca-miR-127	5016.27	-1.01648	0.287945	-3.53011	0.000415387	0.00130126
eca-miR-542-3p	247.054	2.06441	0.59203	3.487	0.000488464	0.00151473
eca-miR-451	4402.71	1.90088	0.553594	3.43371	0.000595374	0.0018278
eca-miR-134	91.3046	-1.91877	0.57039	-3.36397	0.000768294	0.00233531
eca-miR-543	986.99	-1.92592	0.575662	-3.34558	0.000821111	0.00247138
eca-miR-501-5p	135.659	1.22323	0.367539	3.32817	0.000874173	0.00258049
eca-miR-592	18.4619	-8.45105	2.65276	-3.18576	0.00144375	0.00418142
eca-miR-218-2	683.297	-9.33312	2.93305	-3.18206	0.00146233	0.00419566
eca-miR-449b	21.9062	7.91339	2.50903	3.15397	0.00161065	0.00457843
eca-miR-148b-5p	96.913	1.27652	0.405942	3.1446	0.00166316	0.00468433
eca-miR-125b-5p	79595.5	-1.0069	0.325658	-3.0919	0.00198881	0.00555058
eca-miR-18a	39.3616	3.59251	1.16426	3.08567	0.00203093	0.00561708
eca-miR-432	149.159	-1.77469	0.579252	-3.06375	0.00218579	0.00599141
eca-miR-660	777.373	1.15382	0.377013	3.06041	0.00221034	0.00600509
eca-miR-151-5p	2475.21	1.24825	0.414041	3.01479	0.00257156	0.00680577
eca-miR-10b	8396.9	-2.2261	0.739824	-3.00896	0.00262141	0.00687841
eca-miR-138-1	165.058	10.7918	3.67822	2.93396	0.00334664	0.00870694
eca-miR-29c-2	256.226	10.6588	3.63995	2.92828	0.00340839	0.00879308
eca-miR-329a	56.2613	-1.2222	0.426345	-2.8667	0.00414776	0.0106114
eca-miR-490-3p	56.9361	-4.07144	1.44028	-2.82684	0.00470105	0.0119275
eca-miR-106a	4013.57	1.02263	0.363104	2.81636	0.00485715	0.0122225
eca-miR-17	4143.55	1.01462	0.362853	2.79623	0.00517028	0.0129047
eca-miR-3548	95.2475	1.61936	0.580523	2.78948	0.00527926	0.0130704
eca-miR-369-3p	598.182	-1.2958	0.466626	-2.77694	0.00548726	0.0134767
eca-miR-34b-5p	130.508	10.1714	3.67828	2.76525	0.00568796	0.0138588
eca-miR-370	286.297	-1.51311	0.560079	-2.70161	0.00690042	0.0165502
eca-miR-486-3p	91.9797	-1.8316	0.680727	-2.69066	0.00713114	0.016971
eca-miR-135a	136.22	4.1491	1.56954	2.64351	0.00820505	0.019083
eca-miR-19a	228.165	1.77783	0.677665	2.62346	0.00870423	0.0200917
eca-miR-99a	352777	-1.11424	0.449103	-2.48104	0.0130999	0.0293553
eca-miR-9021	59.3117	-1.3253	0.552854	-2.39719	0.0165215	0.0364899
eca-miR-29a	28228	1.05365	0.443333	2.37665	0.0174708	0.0383109
eca-miR-139-3p	67.9968	-1.59358	0.672482	-2.36969	0.017803	0.0387625
eca-miR-1468	1829.45	-1.52705	0.655891	-2.3282	0.0199013	0.0430261
eca-miR-31	1070.28	1.21504	0.531954	2.28412	0.0223646	0.0480135

## Sheet: B_LvsLR_ List of DEmiRNA
DEmiRNA	baseMean	log2FoldChange	lfcSE	stat	pvalue	padj
eca-miR-126-5p	10153.7	1.31045	0.567365	2.30971	0.0209044	0.0449841
eca-miR-144	173.776	2.23778	0.966877	2.31444	0.0206439	0.0447064
eca-miR-139-3p	67.9968	-1.56175	0.670299	-2.32994	0.0198095	0.0431746
eca-miR-3959	63.7328	-1.10538	0.472606	-2.33891	0.0193402	0.0424236
eca-miR-8908b-3	26.0842	-8.74081	3.6792	-2.37573	0.0175141	0.0386674
eca-miR-3613	5.90515	6.96227	2.92361	2.3814	0.0172472	0.038327
eca-miR-32	466.379	-1.3165	0.544911	-2.416	0.0156921	0.0351008
eca-miR-9021	59.3117	1.40077	0.574497	2.43825	0.0147585	0.033231
eca-miR-485-5p	68.4632	-2.53529	1.00974	-2.51083	0.0120449	0.027485
eca-miR-135b	11.7716	-6.33592	2.51709	-2.51716	0.0118305	0.0271782
eca-miR-154a	15.9993	-3.59001	1.42143	-2.52563	0.0115492	0.0267124
eca-miR-1249	76.8738	1.3319	0.526288	2.53075	0.0113818	0.0265057
eca-miR-133b	1606	3.68779	1.43395	2.57178	0.0101178	0.0237245
eca-miR-134	91.3046	-1.50378	0.569515	-2.64045	0.0082796	0.0201076
eca-miR-8917	12.0617	4.5263	1.70722	2.65128	0.00801881	0.0196143
eca-miR-8908g-2	184.082	-9.77009	3.65583	-2.67247	0.00752948	0.0185509
eca-miR-139-5p	6540.86	-1.09407	0.401061	-2.72793	0.00637322	0.015933
eca-miR-8908g-1	91.1056	-10.0974	3.6785	-2.74499	0.00605135	0.0152404
eca-miR-885-3p	13.2684	-8.04325	2.90651	-2.76732	0.00565195	0.0143408
eca-miR-222	3874.79	1.10956	0.399341	2.77847	0.00546154	0.0139618
eca-miR-8908k	13.2432	-8.08622	2.90281	-2.78565	0.00534199	0.0137597
eca-miR-34b-5p	130.508	10.8465	3.67828	2.94878	0.0031903	0.00828016
eca-miR-106b	1080.88	1.38327	0.468215	2.95435	0.00313327	0.00819471
eca-miR-503	398.114	-2.26969	0.763629	-2.97225	0.0029563	0.00779179
eca-miR-1842	9.80424	5.06679	1.70266	2.9758	0.00292224	0.00776219
eca-miR-432	149.159	-1.72493	0.578369	-2.9824	0.00286	0.00765668
eca-miR-372	145.505	-11.3046	3.67826	-3.07336	0.00211665	0.00580372
eca-miR-138-1	165.058	11.4669	3.67822	3.1175	0.00182392	0.00504174
eca-miR-130a	392.058	1.35102	0.429819	3.14323	0.00167097	0.00465681
eca-miR-146b-5p	4152.69	1.81929	0.577162	3.15213	0.00162084	0.00455444
eca-miR-100	126807	1.03215	0.321343	3.21198	0.00131822	0.00373494
eca-miR-133a	160603	2.61018	0.81263	3.21202	0.00131806	0.00373494
eca-miR-675	156.203	-3.14505	0.974794	-3.22638	0.00125368	0.0036123
eca-miR-34a	290.182	1.15966	0.357647	3.24247	0.00118499	0.00344356
eca-miR-136	61.4614	-2.14397	0.659212	-3.25232	0.00114468	0.0033551
eca-miR-143	317362	1.08942	0.332899	3.27252	0.00106592	0.00315141
eca-miR-8908i	304.791	-12.3764	3.67818	-3.36481	0.000765964	0.00230467
eca-miR-9159	67.2423	1.70793	0.506979	3.36884	0.000754856	0.00229153
eca-miR-221	10031.6	1.22622	0.362733	3.3805	0.000723529	0.00221622
eca-miR-449b	21.9062	8.58848	2.50903	3.42303	0.000619261	0.00191408
eca-miR-190a	43.1965	6.12891	1.78136	3.44058	0.00058046	0.00181061
eca-miR-95	3175.9	2.68392	0.750911	3.57422	0.000351267	0.00110584
eca-miR-20b	104.819	1.33295	0.370039	3.60217	0.000315567	0.00100274
eca-miR-148a	280243	-1.99181	0.550295	-3.61952	0.000295148	0.0009467
eca-miR-29b-2	1074.71	-10.7232	2.94223	-3.64458	0.000267828	0.000867252
eca-miR-326	62.527	3.02279	0.828429	3.64882	0.000263443	0.000861256
eca-miR-485-3p	165.883	-1.53607	0.417418	-3.67993	0.000233296	0.000770104
eca-miR-410	38.634	-3.55198	0.953201	-3.72637	0.000194254	0.000647514
eca-miR-3200	106.376	1.14493	0.304103	3.76495	0.000166583	0.000560775
eca-miR-146b-3p	49.7589	3.54281	0.930295	3.80827	0.000139945	0.000475812
eca-miR-107b	4610.43	-1.391	0.356857	-3.89792	9.70207e-05	0.000333202
eca-miR-181b	3589.34	1.06282	0.272262	3.90366	9.475e-05	0.000328725
eca-miR-29b	312.232	14.2845	3.63984	3.92448	8.69166e-05	0.000304656
eca-miR-495	437.132	-1.81198	0.45933	-3.94483	7.98559e-05	0.000282823
eca-miR-429	942.987	3.7292	0.94119	3.96221	7.42578e-05	0.000265765
eca-miR-7-3	1091.33	-13.5816	3.42515	-3.96527	7.33143e-05	0.00026518
eca-miR-126-3p	459097	1.72683	0.426079	4.05283	5.06012e-05	0.000184994
eca-miR-223	993.631	1.6779	0.409209	4.10036	4.12505e-05	0.000153979
eca-miR-382	144.17	-1.37596	0.33576	-4.09805	4.16649e-05	0.000153979
eca-miR-181a	29457	1.29038	0.313174	4.12033	3.78328e-05	0.000142924
eca-miR-22	53321.6	-1.5433	0.373373	-4.1334	3.57439e-05	0.00013655
eca-miR-486-3p	91.9797	3.0231	0.72819	4.15152	3.30277e-05	0.000127607
eca-miR-370	286.297	-2.32412	0.558584	-4.16073	3.1723e-05	0.000123975
eca-miR-450b-5p	1166.75	-1.4882	0.357032	-4.16825	3.06945e-05	0.00012135
eca-miR-1	1.28271e+06	1.80452	0.417361	4.32364	1.53473e-05	6.13892e-05
eca-miR-381	711.635	-1.45965	0.335957	-4.34473	1.39445e-05	5.64421e-05
eca-miR-101-2	23578.2	-2.04955	0.465404	-4.40381	1.06364e-05	4.35707e-05
eca-miR-379	4098.45	-1.85656	0.407056	-4.56095	5.09221e-06	2.11141e-05
eca-miR-182	776.919	3.92965	0.856849	4.58617	4.5146e-06	1.89502e-05
eca-miR-146a	30514.3	1.91715	0.416045	4.60804	4.06484e-06	1.72756e-05
eca-miR-758	66.695	-4.62234	1.00249	-4.61087	4.00989e-06	1.72578e-05
eca-miR-369-5p	27.5687	-2.49507	0.536462	-4.65098	3.30362e-06	1.44004e-05
eca-miR-363	765.537	1.2161	0.25897	4.69591	2.65423e-06	1.18607e-05
eca-miR-96	93.499	3.89139	0.829107	4.69347	2.68611e-06	1.18607e-05
eca-miR-8908h	41.9708	-9.62254	2.03973	-4.71756	2.38692e-06	1.08207e-05
eca-miR-329a	56.2613	-1.96792	0.41654	-4.72444	2.30754e-06	1.06022e-05
eca-miR-365-2	1780.06	-15.167	3.17858	-4.77163	1.82745e-06	8.5114e-06
eca-miR-433	195.332	-2.33424	0.488491	-4.77848	1.76629e-06	8.34083e-06
eca-miR-497	1028.01	1.83304	0.378425	4.84388	1.27327e-06	6.09735e-06
eca-miR-369-3p	598.182	-2.25691	0.465654	-4.84676	1.25494e-06	6.09541e-06
eca-miR-543	986.99	-2.79297	0.575255	-4.85519	1.20271e-06	5.92638e-06
eca-miR-378	91482.1	-1.49225	0.306454	-4.8694	1.11938e-06	5.59688e-06
eca-miR-329b	354.213	-2.08544	0.424748	-4.90983	9.1156e-07	4.62583e-06
eca-miR-101-1	12770.1	-2.15971	0.43955	-4.91346	8.94811e-07	4.60963e-06
eca-miR-196b	25.1242	6.18856	1.24648	4.96484	6.8759e-07	3.60984e-06
eca-miR-450a	1264.13	-1.80471	0.36355	-4.96412	6.90116e-07	3.60984e-06
eca-miR-15a	302.443	2.67916	0.520073	5.15151	2.58399e-07	1.39453e-06
eca-miR-451	4402.71	2.87216	0.55374	5.18683	2.13901e-07	1.173e-06
eca-miR-193a-5p	823.283	-2.31273	0.432254	-5.35039	8.77642e-08	4.96502e-07
eca-miR-505	1933.91	-1.83658	0.343433	-5.3477	8.90782e-08	4.96502e-07
eca-miR-1180	343.962	1.46989	0.270722	5.42954	5.64996e-08	3.25591e-07
eca-miR-383	57.5454	-10.1155	1.84213	-5.49123	3.99152e-08	2.33985e-07
eca-miR-8908e	61.7677	-10.0836	1.80713	-5.57989	2.4067e-08	1.43557e-07
eca-miR-151-5p	2475.21	2.32061	0.414285	5.60148	2.12526e-08	1.29033e-07
eca-miR-889	94.6055	-2.49032	0.441433	-5.64145	1.68622e-08	1.04239e-07
eca-miR-183	554.7	4.07023	0.719336	5.65831	1.52866e-08	9.62492e-08
eca-miR-193b	487.704	-3.09401	0.541517	-5.71359	1.10616e-08	7.09613e-08
eca-miR-409-3p	896.67	-3.04238	0.532214	-5.71646	1.08764e-08	7.09613e-08
eca-miR-483	2021.76	-3.45272	0.598179	-5.77204	7.83181e-09	5.22121e-08
eca-miR-142-5p	5336.06	1.39938	0.242235	5.77698	7.60528e-09	5.17159e-08
eca-miR-211	683.528	3.55997	0.600251	5.93079	3.01473e-09	2.09185e-08
eca-miR-9a	149.14	6.54948	1.09847	5.96237	2.48601e-09	1.76092e-08
eca-miR-200b	15680.6	3.05666	0.511834	5.97198	2.34389e-09	1.69558e-08
eca-miR-487b	415.71	-1.73732	0.28304	-6.13807	8.35282e-10	6.17382e-09
eca-miR-409-5p	108.95	-2.997	0.485793	-6.16928	6.86006e-10	5.18315e-09
eca-miR-656	498.896	-2.91803	0.47014	-6.20673	5.40969e-10	4.18021e-09
eca-miR-450c	1961.68	-2.04338	0.32671	-6.2544	3.99036e-10	3.15517e-09
eca-miR-3548	95.2475	3.7657	0.597232	6.30526	2.87714e-10	2.32912e-09
eca-miR-200a	9639.53	2.99544	0.464117	6.45405	1.08897e-10	9.25626e-10
eca-miR-205	459.952	9.27837	1.42889	6.49339	8.39256e-11	7.31659e-10
eca-miR-215	287.912	-8.83919	1.35482	-6.52427	6.83325e-11	6.11396e-10
eca-miR-2483	25.2963	8.2405	1.26208	6.52932	6.60687e-11	6.07118e-10
eca-miR-449a	463.329	11.4698	1.71589	6.68445	2.31797e-11	2.18919e-10
eca-miR-486-5p	48681	3.0607	0.44352	6.90092	5.16653e-12	5.01891e-11
eca-miR-15b	627.548	1.83616	0.260631	7.04504	1.85402e-12	1.85402e-11
eca-miR-411	4535.86	-2.00636	0.282461	-7.10314	1.21957e-12	1.25653e-11
eca-miR-140-3p	1550.4	1.45011	0.194377	7.46026	8.63522e-14	9.17492e-13
eca-miR-2114	180.023	-11.9273	1.59572	-7.47457	7.74586e-14	8.49546e-13
eca-miR-323-3p	116.665	-3.07383	0.39492	-7.78342	7.05872e-15	7.99988e-14
eca-miR-24-1	20561.9	29.4236	3.71071	7.92936	2.20286e-15	2.58266e-14
eca-miR-34b-3p	990.596	10.8589	1.33014	8.16369	3.24939e-16	3.94569e-15
eca-miR-155	2392.99	2.16444	0.260248	8.31682	9.03569e-17	1.13783e-15
eca-miR-27a	48621	2.40168	0.285435	8.4141	3.95921e-17	5.17743e-16
eca-miR-34c	13044.7	9.92436	1.16071	8.55023	1.2284e-17	1.67063e-16
eca-miR-8908j	221.342	-9.92951	1.15968	-8.56232	1.10623e-17	1.56716e-16
eca-miR-16-2	8903.28	2.11546	0.243666	8.68179	3.8958e-18	5.75901e-17
eca-miR-16-1	8853.12	2.12089	0.241753	8.77296	1.74023e-18	2.68945e-17
eca-miR-138-2	242.156	7.00734	0.779001	8.99529	2.35608e-19	3.81461e-18
eca-miR-342-3p	1813.66	2.12942	0.235815	9.03006	1.71583e-19	2.91691e-18
eca-miR-195	7152.06	2.00903	0.222262	9.03903	1.58072e-19	2.82866e-18
eca-miR-200c	9523.58	5.5513	0.611423	9.07931	1.09265e-19	2.06389e-18
eca-miR-454	123.372	2.78831	0.306512	9.09691	9.29405e-20	1.85881e-18
eca-miR-494	1003.37	-2.62689	0.287997	-9.12125	7.42615e-20	1.57806e-18
eca-miR-199b-5p	5479.41	4.39272	0.480413	9.14363	6.03904e-20	1.36885e-18
eca-miR-141	506.913	6.21114	0.676627	9.17956	4.32855e-20	1.05122e-18
eca-miR-3958	364.442	-2.81706	0.304575	-9.24914	2.26305e-20	5.91875e-19
eca-miR-31	1070.28	-4.83663	0.517005	-9.35508	8.35358e-21	2.36685e-19
eca-miR-708	799.94	4.13955	0.441056	9.38556	6.25849e-21	1.93444e-19
eca-miR-27b	167384	1.77926	0.186334	9.54876	1.31253e-21	4.4626e-20
eca-miR-23b	26959	1.96726	0.191512	10.2723	9.39837e-25	3.5505e-23
eca-miR-885-5p	255.753	-12.3227	1.17883	-10.4533	1.41463e-25	6.01217e-24
eca-miR-150	6185.61	3.78923	0.33156	11.4285	3.01243e-30	1.46318e-28
eca-miR-122	576665	-9.81026	0.694166	-14.1324	2.39663e-45	1.35809e-43
eca-miR-23a	13862.7	2.75555	0.171408	16.076	3.76126e-58	2.55766e-56
eca-miR-192	79533.8	-8.3399	0.423276	-19.7032	2.02427e-86	1.72063e-84
eca-miR-194-1	16637.1	-6.89963	0.303546	-22.7301	2.26001e-114	2.56134e-112
eca-miR-194-2	12189.7	-6.83101	0.260121	-26.2609	5.36491e-152	9.12035e-150
eca-miR-92b	2080.69	4.73133	0.142242	33.2626	1.34406e-242	4.56979e-240

## Sheet: C_HvsLR_ List of DEmiRNA
DEmiRNA	baseMean	log2FoldChange	lfcSE	stat	pvalue	padj
eca-miR-491-5p	15.1594	2.76273	1.19216	2.31741	0.0204816	0.0446394
eca-miR-135a-2	133.987	-8.46234	3.64518	-2.32151	0.0202592	0.0444395
eca-miR-7177b	120.05	1.69721	0.710902	2.3874	0.0169681	0.037462
eca-miR-433	195.332	1.1569	0.477236	2.42416	0.0153439	0.0343218
eca-miR-29c-2	256.226	-8.97842	3.6402	-2.46646	0.0136456	0.03093
eca-miR-885-3p	13.2684	-7.22804	2.90654	-2.48682	0.0128891	0.0294113
eca-miR-8908g-2	184.082	-9.11694	3.6651	-2.4875	0.0128645	0.0294113
eca-miR-345-5p	53.9391	3.06066	1.22481	2.49888	0.0124586	0.0288159
eca-miR-8908k	13.2432	-7.27101	2.90284	-2.5048	0.0122522	0.0285325
eca-miR-8908g-1	91.1056	-9.28227	3.67855	-2.52335	0.0116243	0.0273779
eca-miR-151-5p	2475.21	1.07236	0.414641	2.58624	0.00970281	0.0232321
eca-miR-664	86.5307	2.07205	0.787477	2.63126	0.00850701	0.0205134
eca-miR-20b	104.819	-1.07042	0.394025	-2.71663	0.00659507	0.0162001
eca-miR-369-5p	27.5687	-1.43904	0.529988	-2.71523	0.00662297	0.0162001
eca-miR-126-3p	459097	1.17893	0.42608	2.76692	0.00565878	0.0140437
eca-miR-135b	11.7716	-7.12151	2.53611	-2.80805	0.00498426	0.012553
eca-miR-372	145.505	-10.4895	3.67831	-2.8517	0.00434858	0.0111167
eca-miR-676	1729.77	1.05488	0.365385	2.88703	0.00388891	0.0100169
eca-miR-501-5p	135.659	-1.0694	0.368521	-2.90189	0.00370924	0.00962704
eca-miR-15a	302.443	1.53598	0.522169	2.94154	0.00326583	0.0085414
eca-miR-19a	228.165	-2.00081	0.677917	-2.95141	0.00316325	0.00833725
eca-miR-323-3p	116.665	-1.13873	0.383523	-2.96912	0.00298653	0.00793298
eca-miR-381	711.635	-1.00695	0.336423	-2.99309	0.00276164	0.00739485
eca-miR-205	459.952	4.31333	1.4355	3.00476	0.00265787	0.00722941
eca-miR-218-1	506.328	-10.2787	3.41716	-3.00796	0.00263009	0.00721153
eca-miR-182	776.919	-2.64838	0.874508	-3.02842	0.00245833	0.00685108
eca-miR-211	683.528	-1.9041	0.615429	-3.09394	0.00197517	0.0055963
eca-miR-592	18.4619	8.31093	2.65278	3.13291	0.00173081	0.00494517
eca-miR-8908i	304.791	-11.5612	3.67823	-3.14315	0.00167141	0.00481593
eca-miR-107b	4610.43	-1.15744	0.356955	-3.24255	0.00118465	0.00347225
eca-miR-744	1135.05	1.18169	0.363811	3.2481	0.00116178	0.00343484
eca-miR-1468	1829.45	2.16372	0.656152	3.29758	0.000975204	0.0029085
eca-miR-30e	27372	1.4595	0.433058	3.37023	0.000751067	0.00225985
eca-miR-532-3p	220.658	-1.1018	0.323285	-3.40813	0.000654108	0.00200358
eca-miR-138-2	242.156	-4.38347	1.28331	-3.41576	0.000636048	0.00196597
eca-miR-1307	2738.38	1.49412	0.43558	3.43019	0.000603168	0.00188144
eca-miR-196b	25.1242	4.39206	1.26078	3.48362	0.000494689	0.00155736
eca-miR-889	94.6055	-1.53365	0.439758	-3.48749	0.000487573	0.0015493
eca-miR-326	62.527	-3.82685	1.08797	-3.51742	0.00043576	0.00139772
eca-miR-3548	95.2475	2.14634	0.605565	3.54437	0.000393559	0.00127438
eca-miR-9159	67.2423	1.82624	0.510331	3.57855	0.000345512	0.00114053
eca-miR-208b	768.527	13.8185	3.67818	3.75689	0.00017204	0.000584937
eca-miR-190b	67.5407	-1.9479	0.510034	-3.81916	0.000133906	0.000459879
eca-miR-191a	55814.9	-1.04605	0.272879	-3.83339	0.000126388	0.000438487
eca-miR-7-2	2008.96	-10.8173	2.81517	-3.8425	0.000121788	0.000426886
eca-miR-183	554.7	-2.94491	0.759234	-3.87879	0.000104976	0.000371789
eca-miR-135a	136.22	-6.08753	1.56741	-3.88382	0.000102829	0.00036802
eca-miR-675	156.203	-3.85429	0.983588	-3.91861	8.90628e-05	0.000322142
eca-miR-200c	9523.58	-2.4241	0.61668	-3.93088	8.46363e-05	0.000309423
eca-miR-214	1631.01	1.07603	0.268672	4.005	6.20166e-05	0.000229192
eca-miR-143	317362	1.35007	0.3329	4.05548	5.00322e-05	0.000186934
eca-miR-1249	76.8738	2.14378	0.526281	4.07344	4.63232e-05	0.000174999
eca-miR-193b	487.704	-2.21057	0.541151	-4.08494	4.40877e-05	0.000168425
eca-miR-758	66.695	-4.1683	1.01018	-4.12628	3.68684e-05	0.000142446
eca-miR-101-2	23578.2	-1.92544	0.465428	-4.13692	3.51992e-05	0.00013756
eca-miR-29b	312.232	-15.7155	3.78009	-4.15744	3.21829e-05	0.000127235
eca-miR-656	498.896	-1.95379	0.469728	-4.1594	3.19086e-05	0.000127235
eca-miR-146a	30514.3	-1.79432	0.416218	-4.31102	1.62506e-05	6.65687e-05
eca-miR-8908h	41.9708	-8.80731	2.03974	-4.31786	1.57548e-05	6.53248e-05
eca-miR-101-1	12770.1	-1.91157	0.439588	-4.34854	1.37044e-05	5.75246e-05
eca-miR-335	153.095	-4.91467	1.11965	-4.38948	1.13624e-05	4.829e-05
eca-miR-10b	8396.9	3.27281	0.739948	4.42302	9.73308e-06	4.18892e-05
eca-miR-3958	364.442	-1.34506	0.301896	-4.45538	8.37445e-06	3.6504e-05
eca-miR-148b-5p	96.913	-1.8429	0.404849	-4.55206	5.31235e-06	2.34571e-05
eca-miR-33a	3.55196	-17.2673	3.78226	-4.56534	4.98687e-06	2.23097e-05
eca-miR-96	93.499	-6.03033	1.31392	-4.58957	4.44155e-06	2.0135e-05
eca-miR-542-3p	247.054	-2.73071	0.591685	-4.61515	3.92817e-06	1.80484e-05
eca-miR-1271a	1111.21	1.58589	0.342344	4.63246	3.61352e-06	1.68301e-05
eca-miR-490-3p	56.9361	7.39162	1.58476	4.66418	3.09847e-06	1.46317e-05
eca-miR-340-5p	5038.96	-1.15379	0.244251	-4.7238	2.31478e-06	1.10849e-05
eca-miR-218-2	683.297	13.9667	2.94601	4.74087	2.128e-06	1.0336e-05
eca-miR-9021	59.3117	2.72606	0.572074	4.76523	1.88639e-06	9.29525e-06
eca-miR-142-3p	704.416	-2.91257	0.608532	-4.78621	1.69957e-06	8.49784e-06
eca-miR-3200	106.376	1.48735	0.306281	4.85618	1.19673e-06	6.07298e-06
eca-miR-125b-5p-2	78377.6	1.5835	0.325105	4.87074	1.11182e-06	5.72755e-06
eca-miR-125b-5p	79595.5	1.5941	0.325665	4.8949	9.83565e-07	5.1448e-06
eca-miR-148a	280243	-2.70379	0.5503	-4.9133	8.9557e-07	4.75772e-06
eca-miR-141	506.913	-6.13802	1.22401	-5.0147	5.31152e-07	2.86653e-06
eca-miR-383	57.5454	-9.30032	1.84214	-5.04866	4.4493e-07	2.43994e-06
eca-miR-483	2021.76	-3.03388	0.598429	-5.06973	3.98373e-07	2.22044e-06
eca-miR-27a	48621	1.45101	0.285456	5.08314	3.71249e-07	2.10374e-06
eca-miR-8908e	61.7677	-9.26834	1.80714	-5.12875	2.91675e-07	1.68084e-06
eca-miR-628a	376.144	1.47804	0.284209	5.20054	1.98713e-07	1.16487e-06
eca-miR-362-3p	2.86952	-19.4462	3.71607	-5.233	1.66783e-07	9.94848e-07
eca-miR-193a-5p	823.283	-2.28482	0.43325	-5.27368	1.33713e-07	8.11831e-07
eca-miR-190a	43.1965	9.4463	1.77317	5.32734	9.96602e-08	6.16081e-07
eca-miR-222	3874.79	-2.13555	0.40047	-5.33262	9.6804e-08	6.09507e-07
eca-miR-221	10031.6	-1.95471	0.36318	-5.3822	7.35801e-08	4.72023e-07
eca-miR-140-3p	1550.4	1.10162	0.195018	5.6488	1.61569e-08	1.07713e-07
eca-miR-30c-2	59309.5	20.5694	3.60297	5.70901	1.13636e-08	7.72727e-08
eca-miR-505	1933.91	-1.97815	0.344026	-5.74999	8.92513e-09	6.19294e-08
eca-miR-2114	180.023	-8.8228	1.52783	-5.77472	7.7081e-09	5.4599e-08
eca-miR-142-5p	5336.06	-1.4129	0.243212	-5.80936	6.27113e-09	4.53656e-08
eca-miR-2483	25.2963	7.38074	1.26968	5.81308	6.1333e-09	4.53331e-08
eca-miR-9055	148.461	2.19648	0.367794	5.97204	2.34309e-09	1.77034e-08
eca-miR-328	2697.58	2.4495	0.408351	5.99852	1.99125e-09	1.5387e-08
eca-miR-429	942.987	-6.90383	1.1361	-6.07677	1.2263e-09	9.69636e-09
eca-miR-10a	35514.4	-3.65441	0.563323	-6.48724	8.74248e-11	7.07724e-10
eca-miR-494	1003.37	-1.8902	0.288053	-6.56198	5.30989e-11	4.40332e-10
eca-miR-424	402.224	-3.83606	0.582837	-6.5817	4.6511e-11	3.95344e-10
eca-miR-486-3p	91.9797	4.8547	0.725571	6.69087	2.21853e-11	1.93411e-10
eca-miR-345-3p	93.2497	2.69146	0.401276	6.70726	1.98315e-11	1.7744e-10
eca-miR-21	192646	-1.91383	0.284392	-6.72955	1.70188e-11	1.56389e-10
eca-miR-200b	15680.6	-3.57844	0.513485	-6.96893	3.19364e-12	3.01621e-11
eca-miR-215	287.912	-10.6048	1.49097	-7.11268	1.13811e-12	1.1056e-11
eca-miR-150	6185.61	2.39192	0.33175	7.21001	5.59494e-13	5.59494e-12
eca-miR-32	466.379	-4.13671	0.558877	-7.40182	1.34333e-13	1.38404e-12
eca-miR-9a	149.14	8.25297	1.09771	7.51832	5.5484e-14	5.89517e-13
eca-miR-503	398.114	-6.07203	0.794709	-7.64057	2.16261e-14	2.37189e-13
eca-miR-24-1	20561.9	29.741	3.71076	8.0148	1.10318e-15	1.25027e-14
eca-miR-708	799.94	3.5464	0.441625	8.03035	9.71962e-16	1.13954e-14
eca-miR-8908j	221.342	-11.1484	1.31098	-8.50387	1.8337e-17	2.22664e-16
eca-miR-450b-5p	1166.75	-3.08765	0.36013	-8.57371	1.002e-17	1.26178e-16
eca-miR-200a	9639.53	-4.10184	0.468425	-8.75666	2.01126e-18	2.63011e-17
eca-miR-206	1204.35	13.0972	1.49054	8.78689	1.5376e-18	2.09113e-17
eca-miR-199b-5p	5479.41	4.35726	0.480456	9.06902	1.20094e-19	1.70133e-18
eca-miR-450a	1264.13	-3.45764	0.367006	-9.4212	4.45959e-21	6.59243e-20
eca-miR-885-5p	255.753	-6.90223	0.686403	-10.0557	8.67398e-24	1.34052e-22
eca-miR-652	1606.15	2.17069	0.212689	10.2059	1.86518e-24	3.01982e-23
eca-miR-23a	13862.7	1.77747	0.171534	10.3622	3.68374e-25	6.26236e-24
eca-miR-454	123.372	3.20712	0.307886	10.4166	2.08321e-25	3.72785e-24
eca-miR-486-5p	48681	4.69774	0.443514	10.5921	3.24238e-26	6.1245e-25
eca-miR-450c	1961.68	-3.52739	0.329172	-10.7159	8.56735e-27	1.71347e-25
eca-miR-504	959.685	4.41733	0.411886	10.7246	7.79862e-27	1.65721e-25
eca-miR-133b	1606	14.5917	1.34805	10.8243	2.64171e-27	5.98787e-26
eca-miR-378	91482.1	3.48083	0.306367	11.3616	6.49292e-30	1.57685e-28
eca-miR-31	1070.28	-6.05167	0.52836	-11.4537	2.25359e-30	5.89399e-29
eca-miR-100	126807	3.86259	0.321332	12.0206	2.771e-33	7.85118e-32
eca-miR-95	3175.9	9.18186	0.747519	12.2831	1.11632e-34	3.45043e-33
eca-miR-27b	167384	2.47884	0.186334	13.3032	2.21778e-40	7.54046e-39
eca-miR-122	576665	-9.77057	0.69427	-14.0732	5.55357e-45	2.09802e-43
eca-miR-23b	26959	2.74591	0.191512	14.3381	1.26552e-46	5.37845e-45
eca-miR-133a	160603	12.2637	0.812206	15.0993	1.6375e-51	7.95355e-50
eca-miR-342-3p	1813.66	3.95188	0.235403	16.7877	3.00392e-63	1.70222e-61
eca-miR-192	79533.8	-8.77114	0.424205	-20.6767	5.6184e-95	3.82051e-93
eca-miR-1	1.28271e+06	11.1288	0.417272	26.6703	1.03951e-156	8.8358e-155
eca-miR-194-1	16637.1	-8.39522	0.31004	-27.0779	1.79323e-161	2.03233e-159
eca-miR-194-2	12189.7	-8.19836	0.2689	-30.4885	3.70417e-204	6.29708e-202
eca-miR-499-5p	89376.2	10.5231	0.322912	32.588	6.05724e-233	2.05946e-230
