# Supplementary material for: In search of epigenetic hallmarks of different tissues: an integrative omics study of horse liver, lung, and heart
Source: Mamm Genome. 2024 Aug 14;35(4):600–20. doi: 10.1007/s00335-024-10057-0 (PMC11522055; doi:10.1007/s00335-024-10057-0)
Supplement: Supplementary file 15 — Supplementary Material 15: Table S15. Overrepresentation test in GO biological processes for miRNA-related genes (includes analysis for all genes (A), genes found for separate tissue comparisons (B-D), as well as common GO BP terms for all comparisons (E)). [file 335_2024_10057_MOESM15_ESM.xlsx]

## Sheet: A_LvsH_BP terms
Enrichment FDR	nGenes	Pathway Genes	Fold Enrichment	Pathway	Genes
5.55972e-33	1257	4171	1.33267	GO:0032502 developmental process	HNF4G PLXNB3 MITF GFI1 EPHB6 GBX2 NPHP3 THBS1 WNT1 NECTIN2 DPF1 AIDA DAB1 KRT72 ELSPBP1 SRC TNFRSF1B RBFOX1 PBX1 DAGLB ANHX ROBO3 TRAK1 CD3E TNFRSF11A PAFAH2 TBX5 KRT15 PLEKHB2 ROBO1 OSR2 TACC2 NR2F1 KRT80 RXRA VCAN CDH24 ETV3 ZIC4 KRT7 ZIC1 SGK1 KIAA1522 MSX1 SHROOM1 KRT8 LHX3 TNNT2 C24H14orf39 ENAH SIPA1L3 ZNF335 SLAMF8 HNF4A TENM2 IBSP LMX1B ERFL PGF LOC111770446 TAFA1 TIAM1 TNFSF13 FGF8 CLN8 …
5.52441e-32	1185	3910	1.34019	GO:0048856 anatomical structure development	HNF4G PLXNB3 GFI1 EPHB6 GBX2 NPHP3 THBS1 WNT1 NECTIN2 DPF1 AIDA DAB1 KRT72 ELSPBP1 SRC TNFRSF1B RBFOX1 PBX1 DAGLB ANHX ROBO3 TRAK1 CD3E TNFRSF11A PAFAH2 TBX5 KRT15 ROBO1 OSR2 TACC2 NR2F1 KRT80 RXRA VCAN CDH24 ZIC4 KRT7 ZIC1 SGK1 MSX1 SHROOM1 KRT8 LHX3 TNNT2 C24H14orf39 ENAH SIPA1L3 ZNF335 SLAMF8 HNF4A TENM2 IBSP LMX1B PGF LOC111770446 TAFA1 TIAM1 TNFSF13 FGF8 CLN8 BVES KRT85 TBX19 GAS6 PLXNA1 FGD…
2.5882e-28	1004	3270	1.35773	GO:0007275 multicellular organism development	PLXNB3 GFI1 EPHB6 GBX2 NPHP3 THBS1 WNT1 DPF1 AIDA DAB1 SRC TNFRSF1B RBFOX1 PBX1 DAGLB ANHX ROBO3 TRAK1 CD3E TNFRSF11A PAFAH2 TBX5 ROBO1 OSR2 TACC2 VCAN ZIC4 ZIC1 SGK1 MSX1 LHX3 ENAH ZNF335 SLAMF8 TENM2 LMX1B PGF LOC111770446 TAFA1 TIAM1 TNFSF13 FGF8 CLN8 BVES TBX19 GAS6 PLXNA1 CALB1 ALAS2 NKX2-3 NDRG4 FERMT1 ACVR2A PTCH1 KITLG SEMA7A MMP15 TLR3 APBA1 SLC2A1 EIF4ENIF1 SART3 EIF2B2 COMP CNTN5 MARK4…
1.26263e-27	1334	4595	1.2838	GO:0051179 localization	ZC3H11A SLC35A2 ANO10 PLXNB3 SGIP1 ITGA6 BICDL1 BACE2 PACS2 TTC21A RAB11FIP4 SLC39A10 WRAP73 SLC38A1 UNC93B1 SFXN5 LAMP3 DEFB4B EFHC1 PORCN LOC111767395 PARD3B AQP1 TMSB4X NECTIN2 FLVCR2 LMBR1L DAB1 SYTL3 MRAP PAM16 ARRDC1 ANO4 DRD2 GABRA6 SLC38A9 SIGLEC1 PTGER3 KPNB1 TRAK1 BCAR1 TNS1 HEATR5B JAM2 TMEM87B SLC13A4 CACNA1G SLC19A3 CA2 PLEKHG5 AZIN1 ASIC3 SLC9A6 HSPA14 ARFIP2 TTC21B LOC100052045 AKA…
1.89955e-27	768	2384	1.42456	GO:0048513 animal organ development	GFI1 NPHP3 DAB1 KRT72 SRC PBX1 ANHX CD3E TNFRSF11A TBX5 TACC2 KRT80 KRT7 KRT8 ZNF335 SLAMF8 IBSP LOC111770446 FGF8 BVES KRT85 TBX19 GAS6 PLXNA1 CALB1 ALAS2 NKX2-3 NDRG4 FERMT1 ACVR2A PTCH1 KITLG SEMA7A SART3 EIF2B2 COMP DLX2 PPARA SLC4A1 BARX2 FN1 SERPINB12 ADAMTS16 DMTN SUN2 CSF1R FOXL1 LUZP1 HOXC8 MMP2 ADAR HS6ST1 CIAO3 TRIM10 GPR171 LHX1 DPF2 ITGA6 NSDHL HEG1 KRT84 TGFB1I1 MACO1 MYOD1 DVL2 F2R…
2.35827e-26	1282	4417	1.28347	GO:0048518 positive regulation of biological process	HNF4G PLXNB3 ZNF318 TRIP6 SMARCA5 ERBIN LPIN2 SLC39A10 EPHB6 PDE8A DEPDC1B KLHDC10 TLR7 LOC111767395 HIPK2 NECTIN2 IRAK1 LOC100057176 WASF2 DPF1 TRIM28 RUFY4 ZNF296 BTNL9 TNFRSF1B SHOC2 DAPK3 KANSL3 TNFRSF11A XBP1 GSAP TGFB3 CADM1 NLRP3 CACNA1G ZNF462 AZIN1 KLRK1 PAXIP1 NR2F1 PDE2A RXRA TNFSF10 LOC100058771 AKAP9 NCOA3 DET1 PARM1 WWTR1 IL1F10 MLYCD ZNF335 STAC3 CD19 EAF1 HNF4A LOC100071942 PGF BC…
2.35827e-26	899	2903	1.36943	GO:0048731 system development	PLXNB3 GFI1 EPHB6 GBX2 NPHP3 THBS1 WNT1 DPF1 DAB1 SRC TNFRSF1B RBFOX1 PBX1 DAGLB ANHX ROBO3 TRAK1 CD3E TNFRSF11A PAFAH2 TBX5 ROBO1 OSR2 TACC2 VCAN ZIC4 ZIC1 SGK1 LHX3 ENAH ZNF335 SLAMF8 TENM2 LMX1B PGF LOC111770446 TAFA1 TIAM1 TNFSF13 FGF8 CLN8 BVES TBX19 GAS6 PLXNA1 CALB1 ALAS2 NKX2-3 NDRG4 ACVR2A PTCH1 KITLG SEMA7A TLR3 SLC2A1 EIF4ENIF1 SART3 EIF2B2 COMP CNTN5 MARK4 DLX2 SLC4A1 DDX6 BARX2 FN1 N…
9.34549e-25	1094	3699	1.30785	GO:0048519 negative regulation of biological process	EIF4ENIF1 PLXNB3 ZNF318 LOC111767395 THBS1 TMSB4X TSC1 LOC100057176 ZNF425 DPF1 TRIM28 SRC TNFRSF1B SKI OAS1 DRD2 MTMR9 PTGER3 SPI2 CCN5 IBTK NLRP3 AZIN1 EDC3 PMEPA1 NR2F1 PDE2A RXRA LOC100058771 LOC100052045 ZFP69 LAMTOR1 SERPINB5 GRB10 CBFA2T2 LOC100071942 GAS6 NDRG4 PRL FERMT1 PTCH1 KITLG WAS RYBP COMP DLX2 ATAD1 PPARA IFI6 SLC4A1 DDX6 TRIB3 BARX2 SMPDL3B HTR1B GPNMB KDM8 LAPTM5 FN1 FATE1 SARN…
1.33441e-24	1400	4937	1.25398	GO:0032501 multicellular organismal process	PLXNB3 GFI1 EPHB6 GBX2 NPHP3 TLR7 LOC111767395 THBS1 AQP1 WNT1 NECTIN2 DPF1 AIDA DAB1 BTNL9 KRT72 ELSPBP1 SRC BEGAIN TNFRSF1B RBFOX1 PBX1 DAGLB ANHX ROBO3 GABRA6 PTGER3 TRAK1 CD3E TNFRSF11A CACNA1G PAFAH2 PLEKHG5 TBX5 ROBO1 OSR2 TACC2 KRT80 VCAN LOC100058771 ZIC4 KRT7 ZIC1 SGK1 MSX1 KRT8 LHX3 TNNT2 C24H14orf39 ENAH TMC1 ZNF335 SLAMF8 STAC3 TENM2 IBSP LOC100071942 LMX1B PGF LOC111770446 TAFA1 TIAM…
1.9711e-23	831	2696	1.36304	GO:0048869 cellular developmental process	HNF4G PLXNB3 MITF EPHB6 WNT1 NECTIN2 DAB1 KRT72 ELSPBP1 SRC TNFRSF1B PBX1 DAGLB ROBO3 TRAK1 CD3E TNFRSF11A PAFAH2 TBX5 KRT15 PLEKHB2 ROBO1 NR2F1 KRT80 RXRA ETV3 KRT7 SGK1 KIAA1522 KRT8 LHX3 TNNT2 C24H14orf39 ENAH SIPA1L3 ZNF335 SLAMF8 HNF4A TENM2 LMX1B ERFL TAFA1 TIAM1 FGF8 BVES KRT85 TBX19 GAS6 PLXNA1 ALAS2 NKX2-3 ACVR2A PTCH1 KITLG SEMA7A MMP15 SOHLH2 EIF4ENIF1 EIF2B2 COMP DLX2 PPARA SLC4A1 DDX…
2.36071e-23	825	2675	1.36382	GO:0030154 cell differentiation	HNF4G PLXNB3 MITF EPHB6 WNT1 NECTIN2 DAB1 KRT72 ELSPBP1 SRC TNFRSF1B PBX1 DAGLB ROBO3 TRAK1 CD3E TNFRSF11A PAFAH2 TBX5 KRT15 PLEKHB2 ROBO1 NR2F1 KRT80 RXRA ETV3 KRT7 SGK1 KIAA1522 KRT8 LHX3 TNNT2 C24H14orf39 ENAH SIPA1L3 ZNF335 SLAMF8 HNF4A TENM2 LMX1B ERFL TAFA1 TIAM1 FGF8 BVES KRT85 TBX19 GAS6 PLXNA1 ALAS2 NKX2-3 ACVR2A PTCH1 KITLG SEMA7A MMP15 SOHLH2 EIF4ENIF1 EIF2B2 COMP DLX2 PPARA SLC4A1 DDX…
1.37908e-22	1156	3996	1.27926	GO:0048522 positive regulation of cellular process	HNF4G PLXNB3 ZNF318 TRIP6 SMARCA5 ERBIN LPIN2 SLC39A10 EPHB6 PDE8A DEPDC1B KLHDC10 LOC111767395 HIPK2 NECTIN2 IRAK1 WASF2 DPF1 TRIM28 RUFY4 ZNF296 TNFRSF1B SHOC2 DAPK3 KANSL3 XBP1 GSAP TGFB3 CADM1 NLRP3 CACNA1G ZNF462 AZIN1 KLRK1 PAXIP1 NR2F1 RXRA TNFSF10 AKAP9 NCOA3 DET1 PARM1 WWTR1 MLYCD ZNF335 STAC3 EAF1 HNF4A PGF BCL11B TIAM1 TNFSF13 CD1A4 CD1A1 FGF8 FAM110C GAS6 CALB1 PRXL2C NKX2-3 NDRG4 PRL…
1.40871e-22	999	3371	1.31049	GO:0048523 negative regulation of cellular process	EIF4ENIF1 PLXNB3 ZNF318 LOC111767395 TMSB4X TSC1 ZNF425 DPF1 TRIM28 SRC TNFRSF1B SKI DRD2 MTMR9 SPI2 CCN5 IBTK NLRP3 PMEPA1 NR2F1 PDE2A RXRA LOC100058771 LOC100052045 ZFP69 LAMTOR1 SERPINB5 GRB10 CBFA2T2 LOC100071942 GAS6 NDRG4 PRL FERMT1 PTCH1 KITLG WAS RYBP COMP DLX2 ATAD1 PPARA IFI6 SLC4A1 DDX6 TRIB3 BARX2 SMPDL3B HTR1B GPNMB KDM8 LAPTM5 FATE1 SARNP TAF15 HTRA3 NEDD4L SACS DMTN CSF1R RORC ASIC…
4.64781e-22	837	2747	1.34739	GO:0048583 regulation of response to stimulus	TRIP6 ERBIN SLC39A10 PDE8A MAPK8IP1 DEPDC1B KLHDC10 UNC93B1 TLR7 NECTIN2 TSC1 IRAK1 LOC100057176 BTNL9 ARHGAP19 SRC BEGAIN TNFRSF1B SHOC2 SKI MRAP LOC102150150 DHRS3 DLC1 TGFB3 CADM1 NCLN NLRP3 KLRK1 PMEPA1 PDE2A GRK7 TNFSF10 LAMTOR1 RHBDF1 CD19 GRB10 PGF TNFSF13 CD1A4 CD1A1 LOC100068433 GAS6 PRXL2C NDRG4 PRL FERMT1 ACVR2A PTCH1 CNKSR2 KITLG SEMA7A TLR3 WAS EIF2B2 DLX2 PPARA IFI6 EPS8L1 SMPDL3B H…
5.4021e-22	819	2679	1.35188	GO:0009893 positive regulation of metabolic process	HNF4G ZNF318 SMARCA5 LPIN2 EPHB6 TLR7 LOC111767395 HIPK2 IRAK1 DPF1 TRIM28 RUFY4 ZNF296 TNFRSF1B KANSL3 XBP1 GSAP TGFB3 NLRP3 ZNF462 PAXIP1 NR2F1 PDE2A RXRA LOC100058771 AKAP9 NCOA3 DET1 PARM1 WWTR1 IL1F10 MLYCD ZNF335 EAF1 HNF4A LOC100071942 PGF BCL11B TNFSF13 FGF8 GAS6 PRXL2C NKX2-3 PRL FERMT1 ACVR2A PTCH1 KITLG SEMA7A TLR3 WAS RYBP EIF4ENIF1 SART3 ZNF112 EDRF1 RFC2 DLX2 PPARA SLC30A9 TRIB3 BAR…
5.14044e-20	603	1889	1.4116	GO:0009653 anatomical structure morphogenesis	PLXNB3 EPHB6 NPHP3 THBS1 NECTIN2 PBX1 ROBO3 TBX5 ROBO1 CDH24 SGK1 MSX1 SHROOM1 TNNT2 ENAH SIPA1L3 PGF TIAM1 FGF8 TBX19 PLXNA1 FGD1 CALB1 NKX2-3 FERMT1 ACVR2A PTCH1 SEMA7A MMP15 TLR3 SART3 COMP DLX2 PPARA BARX2 FN1 DLD NEDD4L ADAMTS16 DMTN CSF1R FOXL1 LUZP1 HOXC8 MMP2 HS6ST1 BRSK1 LHX1 ITGA6 HEG1 TGFB1I1 MYOD1 SLITRK1 L1CAM DVL2 ADIPOQ HLX ALDOA BAMBI RHOJ ERAP1 PBX2 TRPV2 DMP1 EXOC4 BCL6 PML DNAH…
6.90987e-20	1347	4840	1.23069	GO:0019222 regulation of metabolic process	HNF4G EIF4ENIF1 ZNF112 PLXNB3 ZNF318 ZFP91 SMARCA5 ZNF772 ERBIN APBB3 ZNF449 MITF LPIN2 GFI1 ZSCAN5B PTCD2 EPHB6 GBX2 TRIM41 SMARCB1 TLR7 ZNF280D PLAGL2 USF2 LOC111767395 HIPK2 IRAK1 ZNF425 DPF1 ZBTB45 TRIM28 RUFY4 TOX2 ZNF394 ZNF296 BTNL9 TNFRSF1B SKI RBFOX1 PBX1 KANSL3 OAS1 ANHX SP3 MTMR9 SPI2 ZNF410 TNFRSF11A IBTK XBP1 GSAP TGFB3 NLRP3 ZNF462 ARNT2 ZBTB20 PPP6R1 CCNJ AZIN1 TRIM26 TBX5 LOC10006…
7.85633e-20	594	1859	1.41297	GO:0051239 regulation of multicellular organismal process	PLXNB3 GFI1 GBX2 TLR7 LOC111767395 THBS1 BTNL9 BEGAIN TNFRSF1B PTGER3 TNFRSF11A LOC100058771 ZNF335 SLAMF8 LOC100071942 PGF TIAM1 TNFSF13 LOC100068433 GAS6 PRL FERMT1 ACVR2A PTCH1 KITLG SEMA7A TLR3 COMP DLX2 PPARA GPNMB FN1 DMTN CSF1R ASIC2 CRY2 PTGES PANX3 GPR171 LHX1 HEG1 KRT84 TGFB1I1 MYOD1 NLRP6 PRKAG3 SLITRK1 F2RL1 GRK2 ADIPOQ GHR HLX BAMBI ERBIN RHOJ RUNX1 ERAP1 TRPV2 F2R DMP1 CD276 KPNA6 B…
9.42863e-20	756	2479	1.34856	GO:0010604 positive regulation of macromolecule metabolic process	HNF4G ZNF318 SMARCA5 LPIN2 TLR7 LOC111767395 HIPK2 IRAK1 DPF1 TRIM28 ZNF296 TNFRSF1B KANSL3 XBP1 GSAP TGFB3 NLRP3 ZNF462 PAXIP1 NR2F1 PDE2A RXRA LOC100058771 AKAP9 NCOA3 DET1 PARM1 WWTR1 IL1F10 ZNF335 EAF1 HNF4A LOC100071942 PGF BCL11B TNFSF13 FGF8 GAS6 NKX2-3 PRL FERMT1 ACVR2A PTCH1 KITLG SEMA7A TLR3 WAS RYBP EIF4ENIF1 SART3 ZNF112 EDRF1 RFC2 DLX2 PPARA SLC30A9 TRIB3 BARX2 GPNMB NFYC KDM8 LAPTM5…
1.33475e-19	709	2301	1.36256	GO:0023051 regulation of signaling	TRIP6 ERBIN SLC39A10 PDE8A MAPK8IP1 DEPDC1B KLHDC10 NECTIN2 TSC1 IRAK1 ARHGAP19 SRC BEGAIN SHOC2 SKI MRAP DRD2 DHRS3 DLC1 TGFB3 NCLN NLRP3 GRM7 PMEPA1 PDE2A GRK7 TNFSF10 LAMTOR1 GCK RHBDF1 GRB10 GAS6 CALB1 PRXL2C NDRG4 PRL FERMT1 ACVR2A PTCH1 CNKSR2 KITLG SEMA7A TLR3 APBA1 STXBP5 DLX2 ATAD1 PPARA IFI6 EPS8L1 SMPDL3B HTR1B FN1 HTRA3 DMTN CSF1R FOXL1 CRY2 SCUBE1 ADAR SESN1 BRSK1 ARMC9 IFI35 ITGA6 H…
1.48607e-19	653	2088	1.38296	GO:0006793 phosphorus metabolic process	PIGN HKDC1 RRM2B PRKCA EPHB6 TTBK1 PI4K2A PAPSS2 UHMK1 LOC111767395 HIPK2 PGAP3 IRAK1 CDK19 MTMR9 THTPA IBTK TGFB3 PPP6R1 CCNJ ENTPD1 CISH PDE9A SOS1 PMEPA1 AK4 PDE2A GRK7 CCNF AKAP9 SGK1 VRK3 GCK MLYCD PGF PIK3R3 PIP5K1C SOCS2 FGF8 CLN8 GAS6 PRXL2C DUSP13 MAP3K8 ACVR2A KITLG SEMA7A TLR3 STK35 DGKH MYO3B MARK4 CMPK1 PPARA STK17B SLC4A1 TRIB3 SMPDL3B PLXNB3 GPNMB FN1 MKNK1 DLD STYXL2 DMTN CSF1R SU…
1.62538e-19	648	2070	1.3843	GO:0006796 phosphate-containing compound metabolic process	PIGN HKDC1 RRM2B PRKCA EPHB6 TTBK1 PI4K2A PAPSS2 LOC111767395 HIPK2 PGAP3 IRAK1 CDK19 MTMR9 THTPA IBTK TGFB3 PPP6R1 CCNJ ENTPD1 CISH PDE9A SOS1 PMEPA1 AK4 PDE2A GRK7 CCNF AKAP9 SGK1 VRK3 GCK MLYCD PGF PIK3R3 PIP5K1C SOCS2 FGF8 CLN8 GAS6 PRXL2C DUSP13 MAP3K8 ACVR2A KITLG SEMA7A TLR3 STK35 DGKH MYO3B MARK4 CMPK1 PPARA STK17B SLC4A1 TRIB3 SMPDL3B PLXNB3 GPNMB FN1 MKNK1 DLD STYXL2 DMTN CSF1R SULT1B1 …
2.53522e-19	704	2288	1.36064	GO:0010646 regulation of cell communication	TRIP6 ERBIN SLC39A10 PDE8A MAPK8IP1 DEPDC1B KLHDC10 NECTIN2 TSC1 IRAK1 ARHGAP19 SRC BEGAIN SHOC2 SKI MRAP DRD2 DHRS3 DLC1 TGFB3 NCLN NLRP3 GRM7 PMEPA1 PDE2A GRK7 TNFSF10 LAMTOR1 GCK RHBDF1 GRB10 GAS6 CALB1 PRXL2C NDRG4 PRL FERMT1 ACVR2A PTCH1 CNKSR2 KITLG SEMA7A TLR3 APBA1 STXBP5 DLX2 ATAD1 PPARA IFI6 EPS8L1 SMPDL3B HTR1B FN1 HTRA3 DMTN CSF1R FOXL1 CRY2 SCUBE1 ADAR SESN1 BRSK1 ARMC9 IFI35 ITGA6 H…
3.4008e-19	639	2042	1.38379	GO:0009966 regulation of signal transduction	TRIP6 ERBIN SLC39A10 PDE8A MAPK8IP1 DEPDC1B KLHDC10 NECTIN2 TSC1 IRAK1 ARHGAP19 SRC BEGAIN SHOC2 SKI MRAP DHRS3 DLC1 TGFB3 NCLN NLRP3 PMEPA1 PDE2A GRK7 TNFSF10 LAMTOR1 RHBDF1 GRB10 GAS6 PRXL2C NDRG4 PRL FERMT1 ACVR2A PTCH1 CNKSR2 KITLG SEMA7A TLR3 DLX2 PPARA IFI6 EPS8L1 SMPDL3B HTR1B FN1 HTRA3 DMTN CSF1R FOXL1 CRY2 SCUBE1 ADAR SESN1 ARMC9 IFI35 ITGA6 HEG1 TGFB1I1 VWC2L LOC100033941 NLRP6 FOXO1 RS…
1.05774e-18	760	2517	1.33523	GO:0065008 regulation of biological quality	PLXNB3 HKDC1 SLC39A7 BACE2 SLC39A10 CALCB AQP1 TMSB4X RETSAT SRC PNPLA1 DAGLB USP40 DRD2 GABRA6 PTGER3 TNFRSF11A CACNA1G CA2 SLC9A6 CYP39A1 AKAP9 PIEZO1 SLC9A2 GCK FBXW7 LOC100057331 CLN8 BVES GAS6 FGD1 CALB1 ALAS2 NKX2-3 ACVR2A PTCH1 KITLG SEMA7A TMPRSS3 WAS APBA1 EIF4ENIF1 SART3 COMP STXBP5 ATAD1 PPARA IFI6 SLC4A1 SLC30A9 ABCB7 HTR1B KDM8 LAPTM5 FN1 FATE1 TAF15 DLD NEDD4L DMTN CSF1R SULT1B1 ASI…
1.53972e-18	1349	4888	1.22041	GO:1901564 organonitrogen compound metabolic process	EIF4ENIF1 PIGN STAMBP HKDC1 PRKCA TTBK1 TRIM41 ADAM10 ALG1 DESI2 SPPL2A PAPSS2 PORCN LOC111767395 HIPK2 TRIM72 PGAP3 IRAK1 CDK19 ZDHHC16 TRIM28 HERC3 SPTLC3 TNFRSF1B KANSL3 USP40 EIF3B SPI2 ART5 THTPA IBTK GSAP TGFB3 NLRP3 PPP6R1 CCNJ ANKZF1 TMUB2 AZIN1 TRIM26 WDR5 PDE9A SOS1 EIF4H PMEPA1 PAXIP1 AK4 PDE2A GRK7 UBQLN1 CCNF LOC102150222 MTHFR LOC100052045 AKAP9 SGK1 VRK3 TRIM2 DET1 TPSG1 PELI1 GCK …
2.77277e-18	584	1850	1.39594	GO:0002376 immune system process	ITGA6 SLC39A10 GFI1 UNC93B1 TLR7 LOC111767395 NECTIN2 IRAK1 LOC100057176 IL18BP TRIM28 BTNL9 SRC TNFRSF1B LOC102150150 CD3E TNFRSF11A JAM2 CADM1 TRIM26 KLRK1 LOC100058771 LOC105761007 IL1F10 SLAMF8 CD19 LOC100069287 LOC100071942 LOC102148710 PGF MHCX1 TNFSF13 CD1A4 CD1A1 TAFA4 LOC100068433 GAS6 IL1B CCL17 ALAS2 NKX2-3 ACVR2A KITLG SEMA7A TLR3 RAB3C WAS SART3 EIF2B2 IFI6 SLC4A1 SMPDL3B GPNMB FN1 S…
9.8922e-18	613	1970	1.37601	GO:0070887 cellular response to chemical stimulus	ERBIN LPIN2 PDE8A DEFB4B IRAK1 SRC SKI DRD2 TNFRSF11A XBP1 TGFB3 PMEPA1 HSPA14 SYT7 NCOA3 LOC105761007 IL1F10 SLAMF8 GRB10 LOC100629841 PGF PIK3R3 FGF8 TAFA4 HNF4G GAS6 CCL17 CALB1 FERMT1 ACVR2A PTCH1 WAS DENND4C COMP PPARA TRIB3 PLXNB3 HTR1B HTRA3 DMTN CSF1R SULT1B1 RORC CRY2 MMP2 ADAR SESN1 SCNN1A TGFB1I1 VWC2L MYOD1 NLRP6 FOXO1 ZFP91 SMARCA5 F2RL1 ADIPOQ GHR BAMBI IFNAR2 RASL11B NUP35 PML USF1…
1.59499e-17	1200	4304	1.23292	GO:0031323 regulation of cellular metabolic process	HNF4G EIF4ENIF1 ZNF112 PLXNB3 ZNF318 ZFP91 SMARCA5 ZNF772 ERBIN APBB3 ZNF449 MITF LPIN2 GFI1 ZSCAN5B PTCD2 EPHB6 GBX2 TRIM41 SMARCB1 ZNF280D PLAGL2 USF2 LOC111767395 HIPK2 IRAK1 ZNF425 DPF1 ZBTB45 TRIM28 RUFY4 TOX2 ZNF394 ZNF296 TNFRSF1B SKI RBFOX1 PBX1 KANSL3 OAS1 ANHX SP3 MTMR9 SPI2 ZNF410 TNFRSF11A IBTK XBP1 GSAP TGFB3 NLRP3 ZNF462 ARNT2 ZBTB20 PPP6R1 CCNJ TRIM26 TBX5 LOC100062745 OSR2 PMEPA1 …
2.30178e-17	1246	4497	1.22524	GO:0060255 regulation of macromolecule metabolic process	HNF4G EIF4ENIF1 ZNF112 PLXNB3 ZNF318 ZFP91 SMARCA5 ZNF772 ERBIN APBB3 ZNF449 MITF LPIN2 GFI1 ZSCAN5B PTCD2 GBX2 TRIM41 SMARCB1 TLR7 ZNF280D PLAGL2 USF2 LOC111767395 HIPK2 IRAK1 ZNF425 DPF1 ZBTB45 TRIM28 TOX2 ZNF394 ZNF296 BTNL9 TNFRSF1B SKI RBFOX1 PBX1 KANSL3 OAS1 ANHX SP3 SPI2 ZNF410 TNFRSF11A IBTK XBP1 GSAP TGFB3 NLRP3 ZNF462 ARNT2 ZBTB20 PPP6R1 CCNJ AZIN1 TRIM26 TBX5 LOC100062745 OSR2 EDC3 PME…
2.88597e-17	453	1378	1.4537	GO:0009888 tissue development	NPHP3 KRT72 KRT15 KRT80 KRT7 KRT8 SIPA1L3 IBSP FGF8 BVES KRT85 TBX19 GAS6 PLXNA1 CALB1 NKX2-3 FERMT1 ACVR2A PTCH1 KITLG MMP15 COMP DLX2 PPARA BARX2 FN1 EHF ADAMTS16 SULT1B1 FOXL1 LUZP1 MMP2 BRSK1 LHX1 ITGA6 NSDHL HEG1 KRT84 TGFB1I1 MYOD1 DVL2 F2RL1 ADIPOQ HLX BAMBI ACTL8 DMP1 CD276 EXOC4 PML POFUT2 TULP3 MMP13 GJA1 ADAM17 RAPGEF3 MAD2L2 TGM2 CLOCK NAB2 JAG2 MYH14 PIK3CD GDF6 NBR1 PTCD2 LRP6 PTPRC…
3.35e-17	697	2304	1.33775	GO:0031325 positive regulation of cellular metabolic process	HNF4G ZNF318 SMARCA5 LPIN2 EPHB6 LOC111767395 HIPK2 IRAK1 DPF1 TRIM28 RUFY4 ZNF296 TNFRSF1B KANSL3 XBP1 GSAP TGFB3 NLRP3 ZNF462 PAXIP1 NR2F1 RXRA AKAP9 NCOA3 DET1 PARM1 WWTR1 MLYCD ZNF335 EAF1 HNF4A PGF BCL11B TNFSF13 FGF8 GAS6 PRXL2C NKX2-3 PRL ACVR2A PTCH1 KITLG SEMA7A TLR3 WAS RYBP EIF4ENIF1 SART3 ZNF112 EDRF1 RFC2 DLX2 PPARA SLC30A9 TRIB3 BARX2 ABCB7 GPNMB NFYC KDM8 LAPTM5 EHF CSF1R LHX1 ITGA…
3.6827e-17	438	1325	1.46179	GO:0008283 cell population proliferation	LOC111767395 TSC1 TNFRSF1B TGFB3 TACC2 LOC100058771 LOC100071942 PGF TAFA1 FGF8 GAS6 NKX2-3 NDRG4 PRL FERMT1 ACVR2A PTCH1 KITLG SART3 COMP HPSE2 PLXNB3 HTR1B GPNMB FN1 EHF CSF1R PTGES MMP2 LHX1 IFI35 MYOD1 PES1 DVL2 F2RL1 ADIPOQ HLX BAMBI ING1 DNAJA3 CBFA2T3 F2R USP13 CD276 MAB21L1 BCL6 PML CDKN2C EGLN3 MITF GJA1 CARD11 ADAM17 NR1D1 SLC39A10 BID JAG2 FAM98B GKN3P PRKCA PIK3CD NACC2 CLU SH2B3 PTPR…
3.6827e-17	575	1837	1.38416	GO:0032879 regulation of localization	PLXNB3 LOC111767395 TMSB4X DRD2 PTGER3 CACNA1G AZIN1 AKAP9 SYT7 GCK RHBDF1 STAC3 PGF FGF8 FAM110C GAS6 PLXNA1 NDRG4 FERMT1 PTCH1 KITLG RAB3C WAS APBA1 MARK4 STXBP5 ATAD1 PPARA TRIB3 STAC2 HTR1B GPNMB FN1 NEDD4L DMTN SUN2 SGIP1 CSF1R ASIC2 CRY2 PTGES SYN1 ITGA6 TRIP6 NLRP6 F2RL1 ADIPOQ RHOJ APBB3 CBL NRDE2 TRPV2 F2R PML DNAH11 CCR7 POFUT2 CORIN CCR6 MITF PREPL DCP2 GJA1 CDT1 GCG ADAM17 BNIP3L NEDD…
1.32261e-16	456	1400	1.44033	GO:0016310 phosphorylation	HKDC1 PRKCA EPHB6 TTBK1 LOC111767395 HIPK2 IRAK1 CDK19 IBTK TGFB3 CCNJ SOS1 PMEPA1 AK4 GRK7 CCNF AKAP9 SGK1 VRK3 GCK PGF PIK3R3 FGF8 GAS6 PRXL2C MAP3K8 ACVR2A KITLG SEMA7A TLR3 STK35 MYO3B MARK4 CMPK1 PPARA STK17B SLC4A1 TRIB3 PLXNB3 GPNMB FN1 MKNK1 DMTN CSF1R ADAR BRSK1 ITGA6 HEG1 LOC100033941 CD80 LOC100061391 ZFP91 PRKAG3 SMARCA5 DVL2 GRK2 ADIPOQ ALDOA GK CBFA2T3 TPK1 PML CDKN2C TAOK1 GCG ABL2…
2.37097e-16	580	1871	1.37082	GO:0010033 response to organic substance	ERBIN LPIN2 PDE8A IRAK1 SRC SKI DRD2 TNFRSF11A XBP1 TGFB3 ANKZF1 TMUB2 PMEPA1 HSPA14 UBQLN1 RXRA NCOA3 LOC105761007 IL1F10 GRB10 LOC100629841 PGF LOC100056417 PIK3R3 FGF8 HNF4G GAS6 CALB1 FERMT1 ACVR2A PTCH1 TLR3 WAS DENND4C COMP PPARA TRIB3 HTR1B HTRA3 DMTN CSF1R RORC CRY2 MMP2 ADAR SCNN1A TGFB1I1 VWC2L MYOD1 NLRP6 ZFP91 SMARCA5 F2RL1 ADIPOQ GHR BAMBI IFNAR2 RASL11B NUP35 F2R USP13 PML USF1 CCR7…
4.85914e-16	591	1919	1.36188	GO:0007166 cell surface receptor signaling pathway	PTCH1 PLXNB3 MS4A15 ITGA6 SLC39A10 PECAM1 EPHB6 DEPDC1B ADAM10 PORCN HIPK2 WNT1 NECTIN2 IRAK1 NLE1 BTNL9 SRC TNFRSF1B SKI LOC102150150 DAGLB CD3E BCAR1 TNFRSF11A TGFB3 SHC4 GRM7 PMEPA1 TNFSF10 IL1F10 RHBDF1 CD19 GRB10 PGF PIK3R3 TNFSF13 FGF8 LOC100068433 GAS6 PLXNA1 NDRG4 PRL FERMT1 ACVR2A KITLG SEMA7A TLR3 EIF2B2 COMP DLX2 PPARA IFI6 FN1 HTRA3 DMTN CSF1R FOXL1 SCUBE1 ADAR ARMC9 NSDHL TGFB1I1 VWC…
5.55056e-16	323	926	1.54247	GO:0007155 cell adhesion	PLXNB3 ITGA6 PECAM1 LOC111767395 PARD3B NECTIN2 SRC ROBO3 CCN5 JAM2 ROBO1 LOC102148257 SIGLEC11 CDH24 LOC100058771 TENM2 LOC100066276 LOC100062855 LOC100071942 GAS6 FERMT1 KITLG COMP PPARA PCDH7 GPNMB FN1 DMTN CD80 SLITRK1 VEZT L1CAM ADIPOQ HLX DNAJA3 GPC4 DMP1 CD276 BCL6 PML CCR7 RASA1 CARD11 ADAM17 NEDD9 MAD2L2 ESAM TGM2 JAG2 ASS1 PRKCA SEMA6A SH2B3 ANTXR1 PTPRC EPHB6 ACAN EPHA2 STAT5B ADAM10 S…
7.66919e-16	1135	4086	1.22835	GO:0051171 regulation of nitrogen compound metabolic process	HNF4G EIF4ENIF1 ZNF112 PLXNB3 ZNF318 ZFP91 SMARCA5 ZNF772 ERBIN APBB3 ZNF449 MITF LPIN2 GFI1 ZSCAN5B PTCD2 GBX2 TRIM41 SMARCB1 ZNF280D PLAGL2 USF2 LOC111767395 HIPK2 IRAK1 ZNF425 DPF1 ZBTB45 TRIM28 TOX2 ZNF394 ZNF296 TNFRSF1B SKI RBFOX1 PBX1 KANSL3 OAS1 ANHX SP3 SPI2 ZNF410 TNFRSF11A IBTK XBP1 GSAP TGFB3 NLRP3 ZNF462 ARNT2 ZBTB20 PPP6R1 CCNJ AZIN1 TRIM26 TBX5 LOC100062745 OSR2 PMEPA1 PAXIP1 NR2F1…
9.07273e-16	949	3334	1.25871	GO:0051234 establishment of localization	ZC3H11A SLC35A2 ANO10 SGIP1 BICDL1 BACE2 TTC21A RAB11FIP4 SLC39A10 SLC38A1 UNC93B1 SFXN5 LAMP3 PORCN PARD3B AQP1 NECTIN2 FLVCR2 LMBR1L SYTL3 PAM16 ARRDC1 ANO4 DRD2 GABRA6 SLC38A9 SIGLEC1 PTGER3 KPNB1 TRAK1 HEATR5B TMEM87B SLC13A4 CACNA1G SLC19A3 CA2 AZIN1 ASIC3 SLC9A6 HSPA14 ARFIP2 TTC21B LOC100052045 AKAP9 SLC9A2 SYT7 PRMT3 SIDT2 SLC39A11 GCK RHBDF1 VPS26C GAK STAC3 SIDT1 LOC100064692 SLC22A11 S…
1.90826e-15	657	2186	1.32905	GO:0051173 positive regulation of nitrogen compound metabolic process	HNF4G ZNF318 SMARCA5 LPIN2 LOC111767395 HIPK2 IRAK1 DPF1 TRIM28 ZNF296 TNFRSF1B KANSL3 XBP1 GSAP TGFB3 NLRP3 ZNF462 PAXIP1 NR2F1 RXRA AKAP9 NCOA3 DET1 PARM1 WWTR1 ZNF335 EAF1 HNF4A PGF BCL11B TNFSF13 FGF8 GAS6 PRXL2C NKX2-3 PRL ACVR2A PTCH1 KITLG SEMA7A TLR3 WAS RYBP EIF4ENIF1 SART3 ZNF112 EDRF1 RFC2 DLX2 PPARA SLC30A9 TRIB3 BARX2 ABCB7 GPNMB NFYC KDM8 LAPTM5 EHF CSF1R LHX1 ITGA6 TGFB1I1 SAE1 MYO…
1.95318e-15	1158	4192	1.22156	GO:0080090 regulation of primary metabolic process	HNF4G EIF4ENIF1 ZNF112 PLXNB3 ZNF318 ZFP91 SMARCA5 ZNF772 ERBIN APBB3 ZNF449 MITF LPIN2 GFI1 ZSCAN5B PTCD2 GBX2 TRIM41 SMARCB1 ZNF280D PLAGL2 USF2 LOC111767395 HIPK2 IRAK1 ZNF425 DPF1 ZBTB45 TRIM28 TOX2 ZNF394 ZNF296 TNFRSF1B SKI RBFOX1 PBX1 KANSL3 OAS1 ANHX SP3 SPI2 ZNF410 TNFRSF11A IBTK XBP1 GSAP TGFB3 NLRP3 ZNF462 ARNT2 ZBTB20 PPP6R1 CCNJ AZIN1 TRIM26 TBX5 LOC100062745 OSR2 PMEPA1 PAXIP1 NR2F1…
2.17687e-15	491	1552	1.39899	GO:0071310 cellular response to organic substance	ERBIN LPIN2 PDE8A IRAK1 SRC SKI DRD2 TNFRSF11A XBP1 TGFB3 PMEPA1 HSPA14 NCOA3 LOC105761007 IL1F10 GRB10 LOC100629841 PGF PIK3R3 FGF8 HNF4G GAS6 CALB1 FERMT1 ACVR2A PTCH1 WAS DENND4C COMP PPARA TRIB3 HTR1B HTRA3 DMTN CSF1R RORC CRY2 MMP2 ADAR SCNN1A TGFB1I1 VWC2L MYOD1 NLRP6 ZFP91 SMARCA5 F2RL1 ADIPOQ GHR BAMBI IFNAR2 RASL11B NUP35 PML USF1 CCR7 SFR1 USP9X GCG ABL2 ADAM17 SNW1 RAPGEF3 MYBL2 TRH NR…
3.43922e-15	353	1045	1.49377	GO:0016477 cell migration	PLXNB3 ITGA6 DEFB4B LOC111767395 TMSB4X DAB1 BCAR1 TNS1 JAM2 PLEKHG5 SLAMF8 PGF FGF8 TAFA4 FAM110C GAS6 PLXNA1 CCL17 NKX2-3 NDRG4 FERMT1 KITLG GPNMB FN1 DMTN SUN2 CSF1R LHX1 TRIP6 L1CAM F2RL1 ADIPOQ BAMBI RHOJ F2R PML CCR7 CCR6 MITF GJA1 USP9X ADAM17 NEDD9 AGO2 FBXO45 PRKCA PIK3CD SLC37A4 ABHD6 PTPRC DCLK1 GBX2 PTPRG DEPDC1B EPHA2 FGR STAT5B SH3BP1 ADAM10 TBXT BMPER CALR PIP5K1A PPARD APOE CCBE1 …
3.61759e-15	524	1681	1.37845	GO:0050793 regulation of developmental process	PLXNB3 GFI1 GBX2 THBS1 TNFRSF1B PLEKHB2 ZNF335 SLAMF8 PGF TIAM1 TNFSF13 GAS6 FGD1 PRL FERMT1 ACVR2A PTCH1 KITLG SEMA7A TLR3 EIF4ENIF1 COMP DLX2 PPARA DDX6 TRIB3 FN1 NEDD4L DMTN CSF1R ASIC2 BRSK1 GPR171 LHX1 DPF2 KRT84 TGFB1I1 VWC2L MYOD1 SLITRK1 DVL2 ADIPOQ GHR HLX ALDOA BAMBI RHOJ RUNX1 ERAP1 TRPV2 DMP1 CD276 BCL6 PML POFUT2 PCID2 MITF NFRKB GJA1 WDR61 CARD11 NEDD9 AFG3L2 RAPGEF3 AGO2 MAD2L2 NR1…
6.58205e-15	911	3204	1.25734	GO:0006810 transport	ZC3H11A SLC35A2 ANO10 SGIP1 BICDL1 BACE2 TTC21A RAB11FIP4 SLC39A10 SLC38A1 UNC93B1 SFXN5 PORCN AQP1 FLVCR2 LMBR1L SYTL3 PAM16 ARRDC1 ANO4 DRD2 GABRA6 SLC38A9 SIGLEC1 PTGER3 KPNB1 TRAK1 HEATR5B TMEM87B SLC13A4 CACNA1G SLC19A3 CA2 AZIN1 ASIC3 SLC9A6 HSPA14 ARFIP2 TTC21B LOC100052045 AKAP9 SLC9A2 SYT7 PRMT3 SIDT2 SLC39A11 GCK RHBDF1 VPS26C GAK STAC3 SIDT1 LOC100064692 SLC22A11 SLC14A2 LOC102148661 C…
1.81289e-14	397	1217	1.44253	GO:0006468 protein phosphorylation	PRKCA TTBK1 LOC111767395 HIPK2 IRAK1 CDK19 IBTK TGFB3 CCNJ SOS1 PMEPA1 GRK7 CCNF AKAP9 SGK1 VRK3 PGF FGF8 GAS6 MAP3K8 ACVR2A KITLG SEMA7A TLR3 STK35 MYO3B MARK4 STK17B TRIB3 PLXNB3 GPNMB FN1 MKNK1 DMTN CSF1R ADAR BRSK1 HEG1 LOC100033941 CD80 LOC100061391 ZFP91 PRKAG3 SMARCA5 DVL2 GRK2 ADIPOQ PML CDKN2C TAOK1 GCG ABL2 ADAM17 NEDD9 RAPGEF3 MAD2L2 SIK1 INPP5J TAOK3 GDF6 SNRK CLU SH2B3 LRP6 HUNK PTPR…
3.72694e-14	787	2727	1.27619	GO:0006464 cellular protein modification process	PIGN STAMBP PRKCA TTBK1 TRIM41 ALG1 DESI2 PORCN LOC111767395 HIPK2 TRIM72 PGAP3 IRAK1 CDK19 ZDHHC16 TRIM28 HERC3 KANSL3 USP40 ART5 IBTK TGFB3 PPP6R1 CCNJ TRIM26 WDR5 SOS1 PMEPA1 PAXIP1 GRK7 CCNF LOC102150222 AKAP9 SGK1 VRK3 TRIM2 DET1 PELI1 ZNF335 CHST4 PGF CDC34 FGF8 GAS6 DUSP13 MAP3K8 ACVR2A KITLG SEMA7A TLR3 STK35 RYBP MYO3B SART3 KDM1B MARK4 TGM7 STK17B HECW2 TRIB3 PDZRN4 PLXNB3 GPNMB NFYC KD…
4.35389e-14	1151	4203	1.21099	GO:0019538 protein metabolic process	EIF4ENIF1 PIGN STAMBP PRKCA TTBK1 TRIM41 ADAM10 ALG1 DESI2 SPPL2A PORCN LOC111767395 HIPK2 TRIM72 PGAP3 IRAK1 CDK19 ZDHHC16 TRIM28 HERC3 TNFRSF1B KANSL3 USP40 EIF3B SPI2 ART5 IBTK GSAP TGFB3 NLRP3 PPP6R1 CCNJ ANKZF1 TMUB2 AZIN1 TRIM26 WDR5 SOS1 EIF4H PMEPA1 PAXIP1 GRK7 UBQLN1 CCNF LOC102150222 LOC100052045 AKAP9 SGK1 VRK3 TRIM2 DET1 TPSG1 PELI1 FBXW7 ZNF335 SERPINB5 CHST4 PGF LOC100056417 CDC34 F…
4.78767e-14	787	2730	1.27479	GO:0036211 protein modification process	PIGN STAMBP PRKCA TTBK1 TRIM41 ALG1 DESI2 PORCN LOC111767395 HIPK2 TRIM72 PGAP3 IRAK1 CDK19 ZDHHC16 TRIM28 HERC3 KANSL3 USP40 ART5 IBTK TGFB3 PPP6R1 CCNJ TRIM26 WDR5 SOS1 PMEPA1 PAXIP1 GRK7 CCNF LOC102150222 AKAP9 SGK1 VRK3 TRIM2 DET1 PELI1 ZNF335 CHST4 PGF CDC34 FGF8 GAS6 DUSP13 MAP3K8 ACVR2A KITLG SEMA7A TLR3 STK35 RYBP MYO3B SART3 KDM1B MARK4 TGM7 STK17B HECW2 TRIB3 PDZRN4 PLXNB3 GPNMB NFYC KD…
5.12357e-14	361	1092	1.46188	GO:0042127 regulation of cell population proliferation	LOC111767395 TSC1 TNFRSF1B TGFB3 LOC100058771 LOC100071942 PGF TAFA1 FGF8 GAS6 NKX2-3 NDRG4 PRL FERMT1 PTCH1 KITLG COMP HPSE2 PLXNB3 HTR1B GPNMB FN1 CSF1R PTGES MMP2 LHX1 IFI35 MYOD1 DVL2 ADIPOQ HLX BAMBI ING1 DNAJA3 CBFA2T3 F2R CD276 MAB21L1 BCL6 PML CDKN2C EGLN3 MITF GJA1 CARD11 ADAM17 NR1D1 SLC39A10 BID JAG2 FAM98B GKN3P PRKCA PIK3CD NACC2 CLU SH2B3 PTPRC EIF2AK1 SPHK2 IRF6 MAPK8IP1 STAT5B ADA…
1.19297e-13	386	1190	1.43439	GO:0048870 cell motility	PLXNB3 ITGA6 DEFB4B EFHC1 LOC111767395 TMSB4X DAB1 BCAR1 TNS1 JAM2 PLEKHG5 ENAH SLAMF8 PGF FGF8 TAFA4 FAM110C GAS6 PLXNA1 CCL17 NKX2-3 NDRG4 FERMT1 KITLG WAS GPNMB FN1 DMTN SUN2 CSF1R LHX1 TRIP6 L1CAM F2RL1 ADIPOQ BAMBI RHOJ F2R PML DNAH11 CCR7 CCR6 SORD MITF GJA1 USP9X ADAM17 NEDD9 RGL3 AGO2 FBXO45 PRKCA PIK3CD SLC37A4 ABHD6 PTPRC DCLK1 GBX2 PTPRG DEPDC1B EPHA2 FGR STAT5B SH3BP1 ADAM10 TBXT BMPE…
1.19297e-13	386	1190	1.43439	GO:0051674 localization of cell	PLXNB3 ITGA6 DEFB4B EFHC1 LOC111767395 TMSB4X DAB1 BCAR1 TNS1 JAM2 PLEKHG5 ENAH SLAMF8 PGF FGF8 TAFA4 FAM110C GAS6 PLXNA1 CCL17 NKX2-3 NDRG4 FERMT1 KITLG WAS GPNMB FN1 DMTN SUN2 CSF1R LHX1 TRIP6 L1CAM F2RL1 ADIPOQ BAMBI RHOJ F2R PML DNAH11 CCR7 CCR6 SORD MITF GJA1 USP9X ADAM17 NEDD9 RGL3 AGO2 FBXO45 PRKCA PIK3CD SLC37A4 ABHD6 PTPRC DCLK1 GBX2 PTPRG DEPDC1B EPHA2 FGR STAT5B SH3BP1 ADAM10 TBXT BMPE…
2.03406e-13	986	3548	1.22891	GO:0010468 regulation of gene expression	HNF4G EIF4ENIF1 ZNF112 ZNF318 ZFP91 SMARCA5 ZNF772 ERBIN APBB3 ZNF449 MITF LPIN2 GFI1 ZSCAN5B GBX2 TRIM41 SMARCB1 TLR7 ZNF280D PLAGL2 USF2 LOC111767395 HIPK2 IRAK1 ZNF425 DPF1 ZBTB45 TRIM28 TOX2 ZNF394 ZNF296 BTNL9 TNFRSF1B SKI RBFOX1 PBX1 KANSL3 ANHX SP3 ZNF410 TNFRSF11A XBP1 ZNF462 ARNT2 ZBTB20 TRIM26 TBX5 LOC100062745 OSR2 EDC3 PAXIP1 NR2F1 PDE2A RXRA ZNF276 ETV3 RFX6 LOC100058771 ZIC4 ZIC1 MS…
3.88523e-13	325	974	1.47554	GO:0051240 positive regulation of multicellular organismal process	PLXNB3 TLR7 LOC111767395 TNFRSF1B ZNF335 PGF TIAM1 TNFSF13 GAS6 FERMT1 ACVR2A KITLG SEMA7A TLR3 FN1 DMTN CSF1R ASIC2 PANX3 LHX1 HEG1 TGFB1I1 SLITRK1 F2RL1 ADIPOQ GHR HLX BAMBI RUNX1 ERAP1 TRPV2 F2R CD276 KPNA6 BCL6 CCR7 PCID2 CARD11 ADAM17 NEDD9 LY9 RAPGEF3 AGO2 MAD2L2 RAB2B TGM2 SYNDIG1 IL17B PRKCA PIK3CD GDF6 CLU PTPRC KDM3A DHX37 SPHK2 PKM CELF1 FGR STAT5B BMPER ZFYVE27 KL APOE FABP5 CCBE1 MMP…
5.28856e-13	460	1479	1.37536	GO:0006928 movement of cell or subcellular component	WAS PLXNB3 ITGA6 BICDL1 TTC21A EPHB6 DEFB4B EFHC1 LOC111767395 TMSB4X DAB1 ROBO3 TRAK1 BCAR1 TNS1 JAM2 PLEKHG5 ROBO1 TTC21B ENAH SLAMF8 PGF FGF8 TAFA4 FAM110C GAS6 PLXNA1 CCL17 NKX2-3 NDRG4 FERMT1 KITLG GPNMB FN1 DMTN SUN2 CSF1R LHX1 TRIP6 L1CAM KIF2B F2RL1 ADIPOQ BAMBI RHOJ F2R PML DNAH11 CCR7 CCR6 SORD MITF GJA1 USP9X ADAM17 NEDD9 RGL3 AGO2 FBXO45 MYH14 PRKCA PIK3CD KIF5A SLC37A4 ABHD6 PTPRC DC…
8.65296e-13	415	1313	1.39769	GO:0040011 locomotion	PLXNB3 ITGA6 EPHB6 DEFB4B EFHC1 LOC111767395 TMSB4X DAB1 ROBO3 BCAR1 TNS1 JAM2 PLEKHG5 ROBO1 ENAH SLAMF8 PGF FGF8 TAFA4 FAM110C GAS6 PLXNA1 CCL17 NKX2-3 NDRG4 FERMT1 KITLG WAS GPNMB FN1 DMTN SUN2 CSF1R LHX1 TRIP6 L1CAM F2RL1 ADIPOQ BAMBI CCR9 RHOJ F2R PML DNAH11 CCR7 CCR6 SORD MITF GJA1 USP9X ADAM17 NEDD9 RGL3 AGO2 FBXO45 PRKCA PIK3CD SLC37A4 ABHD6 PTPRC DCLK1 GBX2 PTPRG DEPDC1B EPHA2 FGR STAT5B …
1.75486e-12	1159	4286	1.1958	GO:0044260 cellular macromolecule metabolic process	EIF4ENIF1 PIGN STAMBP PRKCA TTBK1 TRIM41 REXO4 ALG1 DESI2 PORCN LOC111767395 RAD54L HIPK2 TRIM72 PGAP3 IRAK1 CDK19 ZDHHC16 TRIM28 HERC3 ERCC1 TNFRSF1B KANSL3 USP40 EIF3B SPI2 ART5 IBTK TGFB3 NLRP3 LIG1 PPP6R1 CCNJ ANKZF1 TMUB2 TRIM26 WDR5 SOS1 EIF4H EDC3 PMEPA1 PAXIP1 GRK7 UBQLN1 CCNF LOC102150222 LOC100052045 AKAP9 SGK1 VRK3 TRIM2 DET1 PARM1 PELI1 C24H14orf39 FBXW7 RAD21L1 ZNF335 SERPINB5 RCE1 C…
1.8793e-12	458	1482	1.36661	GO:0007399 nervous system development	PLXNB3 EPHB6 GBX2 WNT1 DPF1 DAB1 TNFRSF1B RBFOX1 PBX1 DAGLB ROBO3 TRAK1 PAFAH2 ROBO1 TACC2 VCAN ZIC4 ZIC1 SGK1 LHX3 ENAH ZNF335 TENM2 LMX1B TAFA1 TIAM1 FGF8 CLN8 GAS6 PLXNA1 PTCH1 SEMA7A SLC2A1 EIF4ENIF1 EIF2B2 CNTN5 MARK4 DLX2 DDX6 FN1 NEDD4L SUN2 CSF1R LUZP1 ASIC2 HOXC8 HS6ST1 PCSK2 BRSK1 LHX1 VWC2L MACO1 SLITRK1 L1CAM DVL2 HLX TRPV2 BICDL1 BCL6 DNAH11 PLPPR4 LHX8 NYAP2 TULP3 USP9X ABL2 RGL3 AF…
1.96e-12	815	2884	1.24965	GO:0043412 macromolecule modification	PIGN STAMBP PRKCA TTBK1 TRIM41 ALG1 DESI2 PORCN LOC111767395 HIPK2 TRIM72 PGAP3 IRAK1 CDK19 ZDHHC16 TRIM28 HERC3 KANSL3 USP40 ART5 IBTK TGFB3 PPP6R1 CCNJ TRIM26 WDR5 SOS1 PMEPA1 PAXIP1 GRK7 CCNF LOC102150222 AKAP9 SGK1 VRK3 TRIM2 DET1 PELI1 ZNF335 CHST4 PGF CDC34 FGF8 GAS6 DUSP13 MAP3K8 ACVR2A KITLG SEMA7A TLR3 STK35 RYBP MYO3B SART3 KDM1B MARK4 TGM7 STK17B HECW2 TRIB3 PDZRN4 PLXNB3 GPNMB NFYC KD…
2.09538e-12	266	772	1.52367	GO:0072359 circulatory system development	THBS1 TBX5 PGF FGF8 BVES TBX19 NDRG4 PTCH1 TLR3 COMP FOXL1 LUZP1 MMP2 HS6ST1 NSDHL HEG1 DVL2 GRK2 RHOJ ERAP1 PML DNAH11 RASA1 GJA1 RGL3 RAPGEF3 AGO2 PRKCA SEMA6A PTCD2 ANTXR1 GBX2 SMG9 NPHP3 SPHK2 ACAN TRIP11 KDM6A PKM EPHA2 ADAM10 TBXT BMPER APOE CCBE1 GAB1 EYA1 HIPK2 AQP1 AP2B1 STAT1 DIPK2A SRF ACVRL1 CAV1 MAP2K2 IL10 ANGPT4 WNT7A DCHS1 TSC1 ADGRB2 EPHB3 EGFR GPC3 NOX4 IGF1 INSR WASF2 PKNOX1 ZD…
2.37846e-12	309	928	1.47244	GO:0006629 lipid metabolic process	PIGN SLC39A7 LPIN2 PI4K2A PORCN AUH PGAP3 RETSAT SPTLC3 PNPLA1 PTGR2 DHRS3 MTMR9 CISH HSD17B4 ACBD4 CYP39A1 HMGCR MLYCD EHHADH PIK3R3 PIP5K1C SOCS2 LOC100057331 CLN8 LOC100050992 NKX2-3 ACOT11 DGKH BCO1 PPARA TRIB3 SMPDL3B CSF1R PTGES AGPAT4 NSDHL ADIPOQ GK SYNJ1 PLPPR4 CERK ACAD9 ANKRD23 CRYL1 NR1D1 NEU3 GFI1 INPP5J ACSM3 PIK3CD PLA2G5 SLC37A4 ITPKC ABHD6 ELOVL7 SMPD4 PIGT PRPF19 MTMR1 NPHP3 SPH…
2.94403e-12	521	1728	1.33328	GO:0051246 regulation of protein metabolic process	EIF4ENIF1 LOC111767395 IRAK1 TNFRSF1B SPI2 IBTK GSAP TGFB3 NLRP3 PPP6R1 CCNJ AZIN1 PMEPA1 CCNF LOC100052045 AKAP9 DET1 ZNF335 SERPINB5 PGF FGF8 GAS6 EIF5B ACVR2A KITLG SEMA7A RYBP SART3 IFI6 DDX6 TRIB3 GPNMB NFYC LAPTM5 FN1 DMTN CSF1R CRY2 ADAR HEG1 SAE1 NLRP6 CD80 FOXO1 LOC100061391 ZFP91 CTSA PRKAG3 SMARCA5 DVL2 ADIPOQ CBFA2T3 F2R USP13 BCL6 PML CDKN2C CCR7 EGLN3 PCID2 TAOK1 DCP2 USP9X WDR61 GC…
3.92702e-12	241	687	1.55127	GO:0007167 enzyme linked receptor protein signaling pathway	EPHB6 SRC SKI BCAR1 TGFB3 SHC4 PMEPA1 RHBDF1 GRB10 PGF PIK3R3 FGF8 GAS6 NDRG4 FERMT1 ACVR2A COMP PPARA IFI6 HTRA3 CSF1R TGFB1I1 VWC2L ADIPOQ GHR BAMBI CBL RASL11B PML USP9X ADAM17 SNW1 EFNA4 NEU3 SEMA6A PIK3CD GDF6 SH2B3 UBE2O SHKBP1 EPHA2 HESX1 STAT5B TBXT BMPER KL CCBE1 HSP90AB1 GAB1 PTPN12 THBS1 HIPK2 GIT1 HIP1R APC TRIM72 WNT1 JAK2 ACVRL1 CAV1 NTRK1 CDH3 RAC1 EPHB3 BTBD11 EGFR GRB2 GPC3 NCEH1…
4.34329e-12	258	748	1.52526	GO:0009887 animal organ morphogenesis	PBX1 TBX5 FGF8 TBX19 PLXNA1 CALB1 NKX2-3 ACVR2A PTCH1 COMP DLX2 PPARA BARX2 ADAMTS16 HOXC8 MMP2 LHX1 ITGA6 HEG1 DVL2 HLX DMP1 EXOC4 PML DNAH11 LHX8 TULP3 MMP13 TGM2 NAB2 JAG2 FANCC FOXI1 PTCD2 GBX2 PCGF2 NPHP3 ACAN TRIP11 KDM6A EPHA2 HESX1 FGR TBXT MMP14 RYK AQP5 EYA1 MATN1 HIPK2 AQP1 WNT1 SRF ACVRL1 CAV1 MAP2K2 WNT7A DCHS1 NR3C1 IFT80 CUL1 TNFAIP3 EGFR GPC3 INSR PPP3CA RPE65 TCIRG1 NEUROG1 SLC39…
6.36181e-12	375	1179	1.40651	GO:0042592 homeostatic process	HKDC1 SLC39A10 CALCB AQP1 SRC PNPLA1 DRD2 PTGER3 TNFRSF11A CA2 SLC9A6 CYP39A1 SLC9A2 GCK FBXW7 CLN8 CALB1 ALAS2 NKX2-3 ACVR2A PTCH1 KITLG TMPRSS3 SART3 COMP SLC4A1 SLC30A9 ABCB7 FATE1 DLD DMTN CRY2 PTGES ADAR CIAO3 SCNN1A TRIM10 NLRP6 SLITRK1 F2RL1 ADIPOQ ALDOA DNAJA3 GK FTH1 TRPV2 F2R SLC9A8 BCL6 PML USF1 CCR7 UBAP2L CORIN TAOK1 BACE2 GCG CARD11 ABL2 PACS2 AFG3L2 POLD1 NCOA4 NR1D1 TGM2 SLC9A9 SF…
7.84986e-12	194	527	1.62786	GO:0030155 regulation of cell adhesion	PLXNB3 LOC111767395 LOC100058771 LOC100071942 FERMT1 KITLG PPARA GPNMB FN1 DMTN CD80 ADIPOQ HLX DNAJA3 DMP1 CD276 BCL6 PML CCR7 RASA1 CARD11 NEDD9 MAD2L2 TGM2 JAG2 ASS1 PRKCA SEMA6A SH2B3 PTPRC EPHB6 EPHA2 STAT5B ADAM10 CALR CD74 MINK1 MDGA1 MIP FBLN2 THBS1 WNT1 SRF JAK2 ACVRL1 CAV1 IL10 TSC1 P4HB IRAK1 LMO7 RAC1 EPHB3 DUSP1 IGF1 RASGRP1 SEMA4D PPP3CA SLK SASH3 MYOC PRKCE KLF4 STX4 PTPRA ETS1 SEL…
1.46211e-11	336	1040	1.42867	GO:0002682 regulation of immune system process	SLC39A10 GFI1 UNC93B1 TLR7 LOC111767395 NECTIN2 IRAK1 LOC100057176 BTNL9 TNFRSF1B LOC102150150 CADM1 KLRK1 LOC100058771 SLAMF8 CD19 LOC100069287 LOC100071942 PGF TNFSF13 CD1A4 CD1A1 LOC100068433 GAS6 ACVR2A KITLG SEMA7A TLR3 WAS EIF2B2 SMPDL3B GPNMB FN1 CSF1R ADAR GPR17 GPR171 IFI35 NLRP6 CD80 F2RL1 ADIPOQ HLX ERBIN RUNX1 DNAJA3 C8B CD276 BCL6 CCR7 PCID2 MITF LOC100069988 WDR61 CARD11 ADAM17 NEDD…
1.99232e-11	984	3600	1.2087	GO:0044267 cellular protein metabolic process	EIF4ENIF1 PIGN STAMBP PRKCA TTBK1 TRIM41 ALG1 DESI2 PORCN LOC111767395 HIPK2 TRIM72 PGAP3 IRAK1 CDK19 ZDHHC16 TRIM28 HERC3 TNFRSF1B KANSL3 USP40 EIF3B SPI2 ART5 IBTK TGFB3 NLRP3 PPP6R1 CCNJ ANKZF1 TMUB2 TRIM26 WDR5 SOS1 EIF4H PMEPA1 PAXIP1 GRK7 UBQLN1 CCNF LOC102150222 LOC100052045 AKAP9 SGK1 VRK3 TRIM2 DET1 PELI1 FBXW7 ZNF335 SERPINB5 CHST4 PGF LOC100056417 CDC34 FGF8 GAS6 DUSP13 MAP3K8 EIF5B AC…
2.03578e-11	460	1511	1.34623	GO:0048584 positive regulation of response to stimulus	TRIP6 ERBIN SLC39A10 PDE8A DEPDC1B KLHDC10 NECTIN2 IRAK1 LOC100057176 BTNL9 SHOC2 TGFB3 CADM1 KLRK1 TNFSF10 CD19 PGF TNFSF13 CD1A4 CD1A1 LOC100068433 GAS6 PRXL2C NDRG4 PRL FERMT1 ACVR2A KITLG SEMA7A TLR3 WAS EIF2B2 FN1 DMTN CSF1R SCUBE1 ARMC9 IFI35 TGFB1I1 NLRP6 RSPO4 DVL2 F2RL1 ADIPOQ HLX BAMBI CBL F2R USP13 C8B PML CCR7 PCID2 TAOK1 NFRKB USP9X GCG CARD11 ADAM17 SNW1 NEDD9 MAD2L2 LAMTOR4 CLOCK B…
2.1183e-11	289	870	1.46894	GO:0030182 neuron differentiation	PLXNB3 EPHB6 WNT1 PBX1 ROBO3 PAFAH2 ROBO1 SGK1 LHX3 ENAH TENM2 LMX1B TIAM1 FGF8 PLXNA1 PTCH1 SEMA7A EIF4ENIF1 DLX2 DDX6 FN1 NEDD4L CSF1R HOXC8 HS6ST1 BRSK1 LHX1 VWC2L SLITRK1 L1CAM TRPV2 BICDL1 BCL6 PLPPR4 LHX8 NYAP2 TULP3 USP9X ABL2 AFG3L2 PRDM12 JAG2 FBXO45 GFI1 INPP5J MCOLN3 MCF2 PIGT DCLK1 PJVK GBX2 TRIP11 EPHA2 EIF4G1 ZFYVE27 FARP2 NPTN CALR APOE RYK HSP90AB1 HELT EYA1 RERE DPYSL2 MAP1B NTNG…
5.76021e-11	303	928	1.44385	GO:0048699 generation of neurons	PLXNB3 EPHB6 WNT1 DAB1 PBX1 ROBO3 PAFAH2 ROBO1 SGK1 LHX3 ENAH TENM2 LMX1B TAFA1 TIAM1 FGF8 GAS6 PLXNA1 PTCH1 SEMA7A EIF4ENIF1 DLX2 DDX6 FN1 NEDD4L CSF1R HOXC8 HS6ST1 BRSK1 LHX1 VWC2L SLITRK1 L1CAM TRPV2 BICDL1 BCL6 PLPPR4 LHX8 NYAP2 TULP3 USP9X ABL2 AFG3L2 PRDM12 JAG2 FBXO45 GFI1 INPP5J MCOLN3 MCF2 PIGT DCLK1 PJVK GBX2 TRIP11 EPHA2 EIF4G1 ZFYVE27 FARP2 NPTN CALR APOE RYK SDCCAG8 HSP90AB1 HELT EYA…
8.04648e-11	477	1589	1.32746	GO:0032268 regulation of cellular protein metabolic process	EIF4ENIF1 LOC111767395 IRAK1 TNFRSF1B SPI2 IBTK TGFB3 NLRP3 PPP6R1 CCNJ PMEPA1 CCNF LOC100052045 AKAP9 DET1 ZNF335 SERPINB5 PGF FGF8 GAS6 EIF5B ACVR2A KITLG SEMA7A RYBP SART3 IFI6 DDX6 TRIB3 GPNMB NFYC LAPTM5 FN1 DMTN CSF1R CRY2 ADAR HEG1 SAE1 NLRP6 CD80 LOC100061391 ZFP91 PRKAG3 SMARCA5 DVL2 ADIPOQ CBFA2T3 F2R USP13 BCL6 PML CDKN2C EGLN3 PCID2 TAOK1 DCP2 USP9X WDR61 GCG ADAM17 SNW1 NEDD9 RAPGEF3…
9.3064e-11	283	858	1.45856	GO:1901700 response to oxygen-containing compound	LPIN2 IRAK1 DRD2 RXRA IL1F10 GRB10 PIK3R3 GAS6 PTCH1 DENND4C TRIB3 HTR1B DMTN RORC CRY2 MMP2 SESN1 MYOD1 ADIPOQ GHR ERBIN F2R USF1 CCR7 FIBIN CDT1 GCG ABL2 ADAM17 SNW1 RAPGEF3 NR1D1 TGM2 LAMTOR4 GFI1 FANCC PRKCA RAB31 CLU LRP6 PJVK PDE8A PCGF2 SPHK2 RECQL5 SLC2A4 SMARCB1 STAT5B P2RX6 GIP KL ABCA1 THBS1 GIT1 FOXP1 AQP1 APC USP46 TRIM72 JAK2 CAV1 IL10 SH3BP4 NR3C1 TSC1 TNFAIP3 GCGR IRF5 SLC12A7 EGF…
1.00011e-10	300	921	1.44042	GO:0009719 response to endogenous stimulus	LPIN2 PDE8A SRC SKI DRD2 TGFB3 PMEPA1 NCOA3 GRB10 LOC100629841 PIK3R3 FGF8 HNF4G FERMT1 ACVR2A DENND4C COMP PPARA TRIB3 HTR1B HTRA3 DMTN CRY2 MMP2 SCNN1A TGFB1I1 VWC2L MYOD1 ADIPOQ GHR BAMBI RASL11B PML USF1 FIBIN SFR1 USP9X ADAM17 SNW1 RAPGEF3 TRH NR1D1 TGM2 LAMTOR4 CLOCK RAB31 GDF6 UBE2O KDM3A ADAMTS7 RECQL5 SLC2A4 STAT5B BMPER CALR KL APOE HSP90AB1 PTPN12 THBS1 HIPK2 FOXP1 AQP1 APC TRIM72 WNT1…
1.03701e-10	263	786	1.47965	GO:0035295 tube development	THBS1 PGF FGF8 CALB1 NKX2-3 PTCH1 TLR3 COMP ADAMTS16 FOXL1 LUZP1 HS6ST1 LHX1 HEG1 DVL2 HLX RHOJ ERAP1 PML RASA1 TULP3 RAPGEF3 AGO2 TGM2 SFTPD PRKCA SEMA6A PIK3CD SPATA2 GBX2 NPHP3 KDM6A PKM EPHA2 HESX1 TBXT BMPER APOE CCBE1 MMP14 SDCCAG8 GAB1 EYA1 HIPK2 FOXP1 AQP1 STAT1 WNT1 SRF ACVRL1 CAV1 MAP2K2 IL10 ANGPT4 WNT7A DCHS1 NR3C1 TSC1 ADGRB2 EPHB3 EGFR GPC3 WASF2 PKNOX1 MET CELSR1 KLF4 HGS ETS1 SLC1…
1.07166e-10	763	2724	1.23864	GO:0042221 response to chemical	PLXNB3 ERBIN LPIN2 EPHB6 PDE8A DEFB4B IRAK1 SRC CLPS SKI DRD2 ROBO3 TNFRSF11A XBP1 TGFB3 LRCOL1 ANKZF1 TMUB2 ROBO1 PMEPA1 HSPA14 UBQLN1 RXRA SYT7 NCOA3 LOC105761007 IL1F10 ENAH SLAMF8 GRB10 LOC100629841 PGF LOC100056417 PIK3R3 FGF8 TAFA4 HNF4G GAS6 PLXNA1 CCL17 CALB1 FERMT1 ACVR2A PTCH1 TLR3 WAS SLC5A1 DENND4C COMP PPARA TRIB3 HTR1B SLC6A1 CA6 HTRA3 DMTN CSF1R SULT1B1 RORC CRY2 MMP2 ADAR SESN1 SC…
1.0829e-10	246	725	1.50046	GO:0051270 regulation of cellular component movement	PLXNB3 LOC111767395 TMSB4X PGF FGF8 FAM110C GAS6 PLXNA1 NDRG4 FERMT1 KITLG WAS GPNMB FN1 DMTN SUN2 CSF1R ITGA6 TRIP6 F2RL1 ADIPOQ RHOJ F2R DNAH11 CCR7 CCR6 MITF GJA1 ADAM17 NEDD9 AGO2 PRKCA PIK3CD ABHD6 PTPRC PTPRG EPHA2 FGR SH3BP1 ADAM10 BMPER CALR APOE CCBE1 MMP14 CD74 TACR2 MINK1 NTNG2 LYVE1 THBS1 FOXP1 AQP1 APC ACVRL1 CAV1 MAP2K2 ANGPT4 WNT7A SINHCAF RAC1 EGFR DUSP1 AJUBA IGF1 INSR SEMA4D PPP…
1.205e-10	432	1420	1.34531	GO:0009891 positive regulation of biosynthetic process	HNF4G ZNF318 SMARCA5 LPIN2 HIPK2 DPF1 TRIM28 ZNF296 KANSL3 XBP1 ZNF462 PAXIP1 NR2F1 RXRA NCOA3 PARM1 WWTR1 ZNF335 EAF1 HNF4A BCL11B NKX2-3 PRL ACVR2A PTCH1 TLR3 WAS RYBP ZNF112 EDRF1 RFC2 DLX2 PPARA SLC30A9 BARX2 ABCB7 NFYC KDM8 EHF LHX1 ITGA6 TGFB1I1 MYOD1 FOXO1 DVL2 F2RL1 BAMBI ING1 RUNX1 PBX2 F2R KPNA6 USF1 CCR7 PCID2 MITF SFR1 NFRKB GCG SNW1 MYBL2 AGO2 MAD2L2 NCOA4 NR1D1 CLOCK WWP2 GFI1 ASS1 …
1.20527e-10	580	1996	1.28497	GO:0051641 cellular localization	ZC3H11A SLC35A2 BICDL1 PACS2 TTC21A RAB11FIP4 WRAP73 UNC93B1 LAMP3 PARD3B TMSB4X NECTIN2 MRAP PAM16 KPNB1 TRAK1 HEATR5B TMEM87B ARFIP2 TTC21B LOC100052045 AKAP9 PRMT3 VPS26C STAC3 LOC100064692 LOC102148661 GAS6 NDRG4 COPG1 FERMT1 PTCH1 WAS APBA1 RTP2 DENND4C EIF4ENIF1 SRP14 MARK4 STXBP5 ATAD1 THOC7 SLC4A1 SEC23IP STAC2 SARNP NEDD4L DMTN SUN2 ASIC2 CRY2 SYN1 BRSK1 KIF2B F2RL1 ADIPOQ COG3 ERBIN ING…
1.29812e-10	223	644	1.53125	GO:0030334 regulation of cell migration	PLXNB3 LOC111767395 TMSB4X PGF FGF8 FAM110C GAS6 PLXNA1 NDRG4 FERMT1 KITLG GPNMB FN1 DMTN SUN2 CSF1R ITGA6 TRIP6 F2RL1 ADIPOQ RHOJ F2R CCR7 MITF GJA1 ADAM17 NEDD9 AGO2 PRKCA PIK3CD ABHD6 PTPRC PTPRG EPHA2 FGR SH3BP1 ADAM10 BMPER CALR APOE CCBE1 MMP14 CD74 MINK1 NTNG2 LYVE1 THBS1 FOXP1 AQP1 APC ACVRL1 CAV1 ANGPT4 WNT7A SINHCAF RAC1 EGFR DUSP1 AJUBA IGF1 INSR SEMA4D PPP3CA SLK MET MYOC PRKCE KLF4 S…
2.16212e-10	272	824	1.45971	GO:0048646 anatomical structure formation involved in morphogenesis	THBS1 NECTIN2 TBX5 TNNT2 PGF TBX19 PLXNA1 CALB1 PTCH1 MMP15 TLR3 PPARA FN1 LUZP1 MMP2 HS6ST1 LHX1 MYOD1 DVL2 RHOJ ERAP1 DMP1 EXOC4 BCL6 PML POFUT2 TULP3 GJA1 ANKRD23 RAPGEF3 AGO2 TGM2 PRKCA SEMA6A PIK3CD LRP6 GBX2 KDM6A PKM EPHA2 HESX1 TBXT BMPER LAMB3 CCBE1 MMP14 SDCCAG8 GAB1 EYA1 HIPK2 AQP1 STAT1 WNT1 SRF ACVRL1 CAV1 MAP2K2 IL10 ANGPT4 WNT7A DCHS1 TSC1 TNFAIP3 ADGRB2 EPHB3 GRB2 TCIRG1 NEUROG1 W…
2.16842e-10	164	441	1.64449	GO:0007423 sensory organ development	PBX1 ANHX CALB1 DLX2 LHX1 DVL2 RHOJ MAB21L1 PLPPR4 TULP3 MITF JAG2 FOXI1 MCOLN3 DCLK1 PJVK GBX2 SMG9 TRIP11 EPHA2 HESX1 ADAM10 BMPER AQP5 EYA1 CELF4 MIP HIPK2 AQP1 WNT1 SRF ACVRL1 DCHS1 EGFR RPE65 TCIRG1 NEUROG1 PKNOX1 ZDHHC16 OTOP1 EFEMP1 BLOC1S5 CELSR1 KLF4 SLC1A1 PTK7 NTRK2 BMPR1B PDZD7 RAB3GAP1 HMX2 USH2A TBX3 JAG1 RPGRIP1 BFSP2 ZIC3 SLITRK6 DLL4 DRD2 RHO MFSD2A RING1 SP3 ATG5 PLS1 MAPK3 FZD6…
2.49171e-10	425	1400	1.34242	GO:0031328 positive regulation of cellular biosynthetic process	HNF4G ZNF318 SMARCA5 LPIN2 HIPK2 DPF1 TRIM28 ZNF296 KANSL3 XBP1 ZNF462 PAXIP1 NR2F1 RXRA NCOA3 PARM1 WWTR1 ZNF335 EAF1 HNF4A BCL11B NKX2-3 PRL ACVR2A PTCH1 TLR3 WAS RYBP ZNF112 EDRF1 RFC2 DLX2 PPARA SLC30A9 BARX2 ABCB7 NFYC KDM8 EHF LHX1 ITGA6 TGFB1I1 MYOD1 FOXO1 DVL2 F2RL1 BAMBI ING1 RUNX1 PBX2 F2R KPNA6 USF1 CCR7 PCID2 MITF SFR1 NFRKB GCG SNW1 MYBL2 AGO2 MAD2L2 NCOA4 NR1D1 CLOCK WWP2 GFI1 ASS1 …
2.78617e-10	587	2033	1.27681	GO:0009892 negative regulation of metabolic process	EIF4ENIF1 ZNF318 ZNF425 DPF1 TRIM28 SKI MTMR9 SPI2 IBTK AZIN1 EDC3 PMEPA1 NR2F1 RXRA LOC100058771 LOC100052045 ZFP69 SERPINB5 CBFA2T2 LOC100071942 GAS6 FERMT1 PTCH1 RYBP DLX2 PPARA IFI6 SLC4A1 DDX6 TRIB3 BARX2 GPNMB KDM8 FN1 SARNP TAF15 DMTN RORC HOXC8 CRY2 ADAR CBX4 LHX1 HEG1 NLRP6 CTSA SMARCA5 F2RL1 ADIPOQ ERBIN DNAJA3 CBFA2T3 NRDE2 ZC3H7A CD276 BCL6 PML CDKN2C YWHAQ CCR7 PCID2 MITF DCP2 CDT1 U…
2.9651e-10	243	721	1.49038	GO:0001775 cell activation	LOC111767395 NECTIN2 TNFRSF1B CD3E LOC100058771 SLAMF8 LOC100071942 TNFSF13 GAS6 NKX2-3 KITLG WAS COMP GPNMB FN1 DMTN IFI35 CD80 F2RL1 HLX CCR9 DNAJA3 F2R CD276 BCL6 CCR7 PCID2 CARD11 NEDD9 LY9 MAD2L2 NR1D1 LY6D SLC39A10 BID JAG2 PRKCA DYSF CLU SH2B3 PTPRC CD79A EPHB6 TTBK1 SPHK2 MAPK8IP1 FGR STAT5B ADAM10 BMPER DNASE1 APOE MMP14 ADORA2B CD74 THEMIS2 THBS1 FOXP1 WNT1 SRF JAK2 CAV1 IL10 WNT7A NTRK…
2.9651e-10	339	1075	1.3945	GO:0022008 neurogenesis	PLXNB3 EPHB6 WNT1 DAB1 TNFRSF1B PBX1 DAGLB ROBO3 TRAK1 PAFAH2 ROBO1 SGK1 LHX3 ENAH ZNF335 TENM2 LMX1B TAFA1 TIAM1 FGF8 GAS6 PLXNA1 PTCH1 SEMA7A EIF4ENIF1 EIF2B2 DLX2 DDX6 FN1 NEDD4L SUN2 CSF1R HOXC8 HS6ST1 BRSK1 LHX1 VWC2L SLITRK1 L1CAM TRPV2 BICDL1 BCL6 PLPPR4 LHX8 NYAP2 TULP3 USP9X ABL2 AFG3L2 PRDM12 NR1D1 TGM2 NAB2 JAG2 FBXO45 GFI1 INPP5J CLU MCOLN3 MCF2 PIGT DCLK1 PJVK GBX2 TRIP11 EPHA2 EIF4G…
3.47254e-10	233	686	1.50196	GO:2000145 regulation of cell motility	PLXNB3 LOC111767395 TMSB4X PGF FGF8 FAM110C GAS6 PLXNA1 NDRG4 FERMT1 KITLG WAS GPNMB FN1 DMTN SUN2 CSF1R ITGA6 TRIP6 F2RL1 ADIPOQ RHOJ F2R CCR7 CCR6 MITF GJA1 ADAM17 NEDD9 AGO2 PRKCA PIK3CD ABHD6 PTPRC PTPRG EPHA2 FGR SH3BP1 ADAM10 BMPER CALR APOE CCBE1 MMP14 CD74 TACR2 MINK1 NTNG2 LYVE1 THBS1 FOXP1 AQP1 APC ACVRL1 CAV1 MAP2K2 ANGPT4 WNT7A SINHCAF RAC1 EGFR DUSP1 AJUBA IGF1 INSR SEMA4D PPP3CA SLK…
3.52586e-10	551	1894	1.28646	GO:0010605 negative regulation of macromolecule metabolic process	EIF4ENIF1 ZNF318 ZNF425 DPF1 TRIM28 SKI SPI2 IBTK AZIN1 EDC3 PMEPA1 NR2F1 RXRA LOC100058771 LOC100052045 ZFP69 SERPINB5 CBFA2T2 LOC100071942 GAS6 FERMT1 PTCH1 RYBP DLX2 PPARA IFI6 DDX6 TRIB3 BARX2 GPNMB KDM8 FN1 SARNP TAF15 DMTN RORC HOXC8 CRY2 ADAR CBX4 LHX1 HEG1 NLRP6 CTSA SMARCA5 F2RL1 ADIPOQ ERBIN DNAJA3 CBFA2T3 NRDE2 ZC3H7A CD276 BCL6 PML CDKN2C YWHAQ CCR7 PCID2 MITF DCP2 CDT1 USP9X ZBTB32 S…
3.52586e-10	816	2955	1.22112	GO:0031326 regulation of cellular biosynthetic process	HNF4G EIF4ENIF1 ZNF112 ZNF318 ZFP91 SMARCA5 ZNF772 ERBIN APBB3 ZNF449 MITF LPIN2 GFI1 ZSCAN5B GBX2 TRIM41 SMARCB1 ZNF280D PLAGL2 USF2 HIPK2 IRAK1 ZNF425 DPF1 ZBTB45 TRIM28 TOX2 ZNF394 ZNF296 SKI PBX1 KANSL3 ANHX SP3 ZNF410 TNFRSF11A XBP1 ZNF462 ARNT2 ZBTB20 TRIM26 TBX5 LOC100062745 OSR2 PAXIP1 NR2F1 RXRA ZNF276 ETV3 RFX6 ZIC4 ZIC1 MSX1 MECOM NCOA3 PARM1 WWTR1 THAP7 ZFP14 LHX3 ZFP69 FEZF1 ZNF335 E…
3.58793e-10	826	2996	1.21917	GO:0009889 regulation of biosynthetic process	HNF4G EIF4ENIF1 ZNF112 ZNF318 ZFP91 SMARCA5 ZNF772 ERBIN APBB3 ZNF449 MITF LPIN2 GFI1 ZSCAN5B GBX2 TRIM41 SMARCB1 ZNF280D PLAGL2 USF2 HIPK2 IRAK1 ZNF425 DPF1 ZBTB45 TRIM28 TOX2 ZNF394 ZNF296 SKI PBX1 KANSL3 ANHX SP3 ZNF410 TNFRSF11A XBP1 ZNF462 ARNT2 ZBTB20 TRIM26 TBX5 LOC100062745 OSR2 PAXIP1 NR2F1 RXRA ZNF276 ETV3 RFX6 ZIC4 ZIC1 MSX1 MECOM NCOA3 PARM1 WWTR1 THAP7 ZFP14 LHX3 ZFP69 FEZF1 ZNF335 E…
4.34517e-10	220	641	1.51772	GO:0045321 leukocyte activation	LOC111767395 NECTIN2 TNFRSF1B CD3E LOC100058771 SLAMF8 LOC100071942 TNFSF13 GAS6 NKX2-3 KITLG WAS GPNMB FN1 IFI35 CD80 F2RL1 HLX CCR9 DNAJA3 CD276 BCL6 CCR7 PCID2 CARD11 NEDD9 LY9 MAD2L2 NR1D1 LY6D SLC39A10 BID JAG2 DYSF CLU PTPRC CD79A EPHB6 TTBK1 SPHK2 MAPK8IP1 FGR STAT5B ADAM10 DNASE1 MMP14 ADORA2B CD74 THEMIS2 THBS1 FOXP1 WNT1 SRF JAK2 CAV1 IL10 NTRK1 TSC1 TNFAIP3 CSF2 IL13 IGF1 RASGRP1 PPP3C…
4.83378e-10	302	941	1.4192	GO:0010648 negative regulation of cell communication	TSC1 SRC SKI DRD2 NLRP3 PMEPA1 PDE2A GRB10 GAS6 NDRG4 FERMT1 PTCH1 DLX2 ATAD1 PPARA IFI6 SMPDL3B HTR1B HTRA3 CRY2 ADAR SESN1 IFI35 ITGA6 HEG1 TGFB1I1 VWC2L LOC100033941 NLRP6 FOXO1 STAMBP F2RL1 GRK2 ADIPOQ BAMBI ERBIN CBL RASL11B LZTR1 BCL6 RASA1 TULP3 GJA1 CDT1 ADAM17 MAD2L2 RRM2B NR1D1 CLOCK BID SEMA6A TAOK3 CLU SH2B3 ABHD6 PTPRC PCGF2 NPHP3 MAPK8IP1 EPHA2 SH3BP1 BMPER CALR APOE MMP14 NONO CD74…
5.42356e-10	241	718	1.48429	GO:0040012 regulation of locomotion	PLXNB3 LOC111767395 TMSB4X PGF FGF8 FAM110C GAS6 PLXNA1 NDRG4 FERMT1 KITLG WAS GPNMB FN1 DMTN SUN2 CSF1R ITGA6 TRIP6 F2RL1 ADIPOQ RHOJ F2R CCR7 CCR6 MITF GJA1 ADAM17 NEDD9 AGO2 PRKCA PIK3CD ABHD6 PTPRC PTPRG EPHA2 FGR SH3BP1 ADAM10 BMPER CALR APOE CCBE1 MMP14 RYK CD74 TACR2 MINK1 NTNG2 LYVE1 THBS1 FOXP1 AQP1 APC ACVRL1 CAV1 MAP2K2 ANGPT4 WNT7A SINHCAF RAC1 EGFR DUSP1 AJUBA IGF1 INSR SEMA4D PPP3CA…
5.64922e-10	303	946	1.41637	GO:0023057 negative regulation of signaling	TSC1 SRC SKI DRD2 NLRP3 PMEPA1 PDE2A GRB10 GAS6 NDRG4 FERMT1 PTCH1 DLX2 ATAD1 PPARA IFI6 SMPDL3B HTR1B HTRA3 CRY2 ADAR SESN1 IFI35 ITGA6 HEG1 TGFB1I1 VWC2L LOC100033941 NLRP6 FOXO1 STAMBP F2RL1 GRK2 ADIPOQ BAMBI ERBIN CBL RASL11B LZTR1 BCL6 RASA1 TULP3 GJA1 CDT1 ADAM17 MAD2L2 RRM2B NR1D1 CLOCK BID SEMA6A TAOK3 CLU SH2B3 ABHD6 PTPRC PCGF2 NPHP3 MAPK8IP1 EPHA2 SH3BP1 BMPER CALR APOE MMP14 NONO CD74…
6.11198e-10	288	891	1.42936	GO:0009968 negative regulation of signal transduction	TSC1 SRC SKI NLRP3 PMEPA1 PDE2A GRB10 GAS6 NDRG4 FERMT1 PTCH1 DLX2 PPARA IFI6 SMPDL3B HTR1B HTRA3 CRY2 ADAR SESN1 IFI35 ITGA6 HEG1 TGFB1I1 VWC2L LOC100033941 NLRP6 FOXO1 STAMBP F2RL1 GRK2 ADIPOQ BAMBI ERBIN CBL RASL11B LZTR1 BCL6 RASA1 TULP3 CDT1 ADAM17 MAD2L2 RRM2B NR1D1 CLOCK BID SEMA6A TAOK3 CLU SH2B3 PTPRC PCGF2 NPHP3 MAPK8IP1 EPHA2 SH3BP1 BMPER CALR APOE MMP14 NONO CD74 AATF TSPAN6 EYA1 RPH3…
6.51547e-10	1136	4282	1.17316	GO:0016043 cellular component organization	MMP15 SLC35A2 PLXNB3 SUN2 SGIP1 ARMC9 TTC21A WRAP73 PTCD2 EPHB6 NPHP3 GEMIN2 AUNIP SAXO2 PI4K2A EFHC1 RAD54L PARD3B TMSB4X NECTIN2 RPS19 WASF2 XAB2 NLE1 RUFY4 KRT72 EPB41L2 PAM16 TTI1 ROBO3 PRPF6 DLC1 TRAK1 BCAR1 CKAP5 PAFAH2 ATG16L1 ABLIM2 KRT15 ROBO1 EIF4H EDC3 PMEPA1 TACC2 USP43 MTFR1 PDE2A UBQLN1 KRT80 FRMD5 CDH24 ARFIP2 TTC21B LOC100052045 AKAP9 KRT7 SGK1 MKS1 MPRIP SHROOM1 KRT8 LAMTOR1 TNNT…
7.21616e-10	276	848	1.43926	GO:0071495 cellular response to endogenous stimulus	LPIN2 PDE8A SRC SKI DRD2 TGFB3 PMEPA1 NCOA3 GRB10 LOC100629841 PIK3R3 FGF8 HNF4G FERMT1 ACVR2A DENND4C COMP PPARA TRIB3 HTR1B HTRA3 DMTN CRY2 MMP2 SCNN1A TGFB1I1 VWC2L MYOD1 ADIPOQ GHR BAMBI RASL11B PML USF1 SFR1 USP9X ADAM17 SNW1 RAPGEF3 TRH TGM2 LAMTOR4 CLOCK RAB31 GDF6 UBE2O KDM3A ADAMTS7 RECQL5 SLC2A4 STAT5B BMPER CALR KL HSP90AB1 PTPN12 THBS1 HIPK2 FOXP1 AQP1 APC TRIM72 WNT1 JAK2 ACVRL1 CAV1…
7.89149e-10	299	934	1.41563	GO:0019220 regulation of phosphate metabolic process	EPHB6 LOC111767395 IRAK1 IBTK TGFB3 PPP6R1 CCNJ PMEPA1 CCNF AKAP9 PGF PIK3R3 FGF8 GAS6 PRXL2C ACVR2A KITLG SEMA7A PPARA SLC4A1 TRIB3 GPNMB FN1 DMTN CSF1R CRY2 ADAR SMG5 ITGA6 HEG1 CD80 LOC100061391 ZFP91 PRKAG3 DVL2 ADIPOQ CBFA2T3 CDKN2C GCG ADAM17 NEDD9 RAPGEF3 MAD2L2 PPP2R5D SLC39A10 INPP5J TAOK3 GDF6 CLU SH2B3 LRP6 PTPRC EIF2AK1 PDE8A PTPA MAP4K2 SPPL3 NIBAN1 TTBK1 SPHK2 LOC100061360 PRR5 FGR …
7.89149e-10	356	1148	1.37131	GO:0023056 positive regulation of signaling	TRIP6 ERBIN SLC39A10 PDE8A DEPDC1B KLHDC10 NECTIN2 IRAK1 SHOC2 TGFB3 TNFSF10 GAS6 CALB1 PRXL2C NDRG4 PRL FERMT1 ACVR2A KITLG SEMA7A TLR3 FN1 DMTN CSF1R SCUBE1 ARMC9 IFI35 TGFB1I1 NLRP6 RSPO4 DVL2 F2RL1 ADIPOQ BAMBI CBL F2R PML CCR7 PCID2 TAOK1 USP9X GCG CARD11 ADAM17 SNW1 LAMTOR4 BID NEU3 JAG2 USP8 GFI1 PRKCA CRADD PIK3CD TAOK3 PLA2G5 GDF6 NACC2 PTPRC UBE2O ALPK1 MAP4K2 SPPL3 TNKS SPHK2 SHKBP1 MA…
7.89149e-10	299	934	1.41563	GO:0051174 regulation of phosphorus metabolic process	EPHB6 LOC111767395 IRAK1 IBTK TGFB3 PPP6R1 CCNJ PMEPA1 CCNF AKAP9 PGF PIK3R3 FGF8 GAS6 PRXL2C ACVR2A KITLG SEMA7A PPARA SLC4A1 TRIB3 GPNMB FN1 DMTN CSF1R CRY2 ADAR SMG5 ITGA6 HEG1 CD80 LOC100061391 ZFP91 PRKAG3 DVL2 ADIPOQ CBFA2T3 CDKN2C GCG ADAM17 NEDD9 RAPGEF3 MAD2L2 PPP2R5D SLC39A10 INPP5J TAOK3 GDF6 CLU SH2B3 LRP6 PTPRC EIF2AK1 PDE8A PTPA MAP4K2 SPPL3 NIBAN1 TTBK1 SPHK2 LOC100061360 PRR5 FGR …
8.37461e-10	214	624	1.51655	GO:0035239 tube morphogenesis	THBS1 PGF NKX2-3 PTCH1 TLR3 COMP ADAMTS16 LUZP1 HS6ST1 LHX1 HEG1 DVL2 HLX RHOJ ERAP1 PML RASA1 TULP3 RAPGEF3 AGO2 TGM2 PRKCA SEMA6A PIK3CD GBX2 NPHP3 KDM6A PKM EPHA2 HESX1 TBXT BMPER APOE CCBE1 MMP14 SDCCAG8 GAB1 EYA1 HIPK2 FOXP1 AQP1 STAT1 WNT1 SRF ACVRL1 CAV1 IL10 ANGPT4 WNT7A DCHS1 NR3C1 TSC1 ADGRB2 EPHB3 EGFR GPC3 WASF2 PKNOX1 MET CELSR1 KLF4 HGS ETS1 SLC1A1 STARD13 WARS1 PTK7 MYO18B TNN NTRK…
8.66314e-10	347	1115	1.3762	GO:0048585 negative regulation of response to stimulus	TSC1 LOC100057176 SRC TNFRSF1B SKI NLRP3 PMEPA1 PDE2A GRB10 GAS6 NDRG4 FERMT1 PTCH1 DLX2 PPARA IFI6 SMPDL3B HTR1B HTRA3 CRY2 ADAR SESN1 GPR17 IFI35 ITGA6 HEG1 TGFB1I1 VWC2L LOC100033941 NLRP6 FOXO1 STAMBP F2RL1 GRK2 ADIPOQ HLX BAMBI ERBIN CBL RASL11B LZTR1 CD276 BCL6 RASA1 TULP3 CDT1 ADAM17 MAD2L2 RRM2B NR1D1 CLOCK BID SEMA6A TAOK3 CLU SH2B3 PTPRC PDE8A PCGF2 NPHP3 HELB AUNIP RECQL5 MAPK8IP1 EPHA…
8.66314e-10	278	857	1.43447	GO:0060429 epithelium development	NPHP3 KRT72 KRT15 KRT80 KRT7 KRT8 SIPA1L3 FGF8 KRT85 PLXNA1 CALB1 FERMT1 PTCH1 EHF ADAMTS16 SULT1B1 LUZP1 BRSK1 LHX1 NSDHL HEG1 KRT84 TGFB1I1 DVL2 F2RL1 ADIPOQ ACTL8 PML TULP3 GJA1 ADAM17 RAPGEF3 TGM2 CLOCK JAG2 PIK3CD MCOLN3 GBX2 IRF6 KDM6A EPHA2 HESX1 STAT5B SH3BP1 TBXT BMPER EXOC5 MMP14 RYK EYA1 MAP1B FOXP1 AQP1 STAT1 WNT1 SRF JAK2 ACVRL1 CAV1 MAP2K2 IL10 WNT7A DCHS1 NR3C1 CDH3 TSC1 CDK1 TRAF3…
8.89857e-10	296	924	1.4166	GO:2000026 regulation of multicellular organismal development	PLXNB3 GFI1 GBX2 THBS1 TNFRSF1B ZNF335 SLAMF8 PGF TIAM1 GAS6 FERMT1 ACVR2A PTCH1 KITLG SEMA7A TLR3 COMP DLX2 FN1 ASIC2 GPR171 LHX1 KRT84 MYOD1 SLITRK1 ADIPOQ HLX RHOJ RUNX1 ERAP1 TRPV2 DMP1 CD276 BCL6 PML PCID2 MITF NFRKB WDR61 CARD11 NEDD9 RAPGEF3 AGO2 NR1D1 TGM2 SYNDIG1 PRKCA SEMA6A PIK3CD GDF6 NBR1 PTPRC HSPA9 ADAMTS7 PKM EPHA2 HESX1 STAT5B ADAM10 BMPER ZFYVE27 KL PPARD CCBE1 MMP14 RYK CD74 GA…
9.7539e-10	715	2561	1.23459	GO:0006950 response to stress	MAPK8IP1 KLHDC10 TLR7 DEFB4B LOC111767395 RAD54L HIPK2 AQP1 NECTIN2 IRAK1 TRIM28 ERCC1 SRC TNFRSF1B OAS1 PTGER3 FAAP20 XBP1 CADM1 ANKZF1 TMUB2 TRIM26 KLRK1 HSPA14 UBQLN1 LOC102150222 LOC105761007 IL1F10 C24H14orf39 GSDMC RAD21L1 SLAMF8 LOC102148710 PGF LOC100056417 GAS6 IL1B ALAS2 FERMT1 SEMA7A TLR3 WAS SLC2A1 COMP PPARA IFI6 SLC4A1 TRIB3 SMPDL3B LAPTM5 FN1 DMTN CETN2 CSF1R PTGES MMP2 ADAR SESN1 …
1.00925e-09	340	1090	1.37936	GO:0006955 immune response	SLC39A10 UNC93B1 TLR7 LOC111767395 NECTIN2 IRAK1 LOC100057176 IL18BP TRIM28 BTNL9 SRC TNFRSF1B LOC102150150 CADM1 TRIM26 KLRK1 LOC105761007 IL1F10 CD19 LOC102148710 TNFSF13 CD1A4 CD1A1 LOC100068433 IL1B CCL17 NKX2-3 SEMA7A TLR3 WAS EIF2B2 IFI6 SMPDL3B ADAR GPR17 TRIM10 IFI35 CD14 NLRP6 F2RL1 HLX CCR9 ERBIN IFNAR2 HLA-DMA C8B CD276 BCL6 PML CCR7 CCR6 LOC100069988 CARD11 LY9 MAD2L2 RAB2B NR1D1 GFI1…
1.24977e-09	353	1141	1.36809	GO:0010647 positive regulation of cell communication	TRIP6 ERBIN SLC39A10 PDE8A DEPDC1B KLHDC10 NECTIN2 IRAK1 SHOC2 TGFB3 TNFSF10 GAS6 CALB1 PRXL2C NDRG4 PRL FERMT1 ACVR2A KITLG SEMA7A TLR3 FN1 DMTN CSF1R SCUBE1 ARMC9 IFI35 TGFB1I1 NLRP6 RSPO4 DVL2 F2RL1 ADIPOQ BAMBI CBL F2R PML CCR7 PCID2 TAOK1 USP9X GCG CARD11 ADAM17 SNW1 LAMTOR4 BID NEU3 JAG2 USP8 GFI1 PRKCA CRADD PIK3CD TAOK3 PLA2G5 GDF6 NACC2 PTPRC UBE2O ALPK1 MAP4K2 SPPL3 TNKS SPHK2 SHKBP1 MA…
1.41358e-09	545	1887	1.27718	GO:0065009 regulation of molecular function	RAPGEF5 PLXNB3 ERBIN RGL3 TBC1D15 EPHB6 TRIM41 IRAK1 BEGAIN OAS1 DRD2 SPI2 TNFRSF11A NLRP3 TBC1D9 PPP6R1 CCNJ TRIM26 CCNF LOC100052045 AKAP9 RASGEF1B PARM1 TBC1D1 RAP1GAP RASGRP2 SIPA1L3 EVI5L SERPINB5 STAC3 ARHGEF19 TIAM1 PIK3R3 LOC111775995 GAS6 FGD1 ACVR2A PTCH1 KITLG TLR3 DENND4C RFC2 PPARA IFI6 SLC4A1 TRIB3 STAC2 LAPTM5 TBC1D2 NEDD4L CSF1R CRY2 ADAR ITGA6 HEG1 TAX1BP1 TDG MYOD1 NLRP6 LOC1000…
1.41358e-09	1161	4400	1.16683	GO:0071840 cellular component organization or biogenesis	MMP15 SLC35A2 PLXNB3 SUN2 SGIP1 ARMC9 TTC21A WRAP73 PTCD2 EPHB6 NPHP3 GEMIN2 AUNIP SAXO2 PI4K2A EFHC1 RAD54L PARD3B TMSB4X NECTIN2 RPS19 WASF2 XAB2 NLE1 RUFY4 KRT72 EPB41L2 PAM16 TTI1 ROBO3 PRPF6 DLC1 TRAK1 BCAR1 CKAP5 PAFAH2 ATG16L1 ABLIM2 KRT15 ROBO1 EIF4H EDC3 PMEPA1 TACC2 USP43 MTFR1 PDE2A UBQLN1 KRT80 FRMD5 CDH24 ARFIP2 TTC21B LOC100052045 AKAP9 KRT7 SGK1 MKS1 MPRIP SHROOM1 KRT8 LAMTOR1 TNNT…
1.63295e-09	521	1794	1.28423	GO:0035556 intracellular signal transduction	RAPGEF5 PLXNB3 TRIP6 ERBIN RGL3 PRKCA PDE8A MAPK8IP1 KLHDC10 TLR7 HIPK2 TSC1 IRAK1 ARHGAP19 SRC TNFRSF1B SHOC2 DAPK3 DLC1 NLRP3 PLEKHG5 PDE9A PDE2A TNFSF10 RCAN3 SGK1 RASGEF1B WWTR1 LAMTOR1 RASGRP2 ARHGDIG TIAM1 GAS6 PRXL2C NDRG4 CNKSR2 KITLG SEMA7A TLR3 WAS PPARA IFI6 STK17B EPS8L1 TRIB3 FN1 DMTN CSF1R SESN1 BRSK1 IFI35 HEG1 FBXO31 NLRP6 FOXO1 ZFP91 STAMBP DVL2 F2RL1 ADIPOQ RHOJ CBL DNAJA3 F2R L…
1.6412e-09	473	1606	1.30239	GO:0051172 negative regulation of nitrogen compound metabolic process	EIF4ENIF1 ZNF318 ZNF425 DPF1 TRIM28 SKI SPI2 IBTK AZIN1 PMEPA1 NR2F1 RXRA LOC100052045 ZFP69 SERPINB5 CBFA2T2 GAS6 PTCH1 RYBP DLX2 PPARA IFI6 SLC4A1 DDX6 TRIB3 BARX2 KDM8 SARNP TAF15 DMTN RORC HOXC8 CRY2 ADAR CBX4 LHX1 HEG1 CTSA SMARCA5 ADIPOQ DNAJA3 CBFA2T3 NRDE2 BCL6 PML CDKN2C YWHAQ PCID2 MITF DCP2 CDT1 USP9X ZBTB32 SNW1 PRDM12 AGO2 MAD2L2 NR1D1 CLOCK NAB2 WWP2 RIC1 GFI1 INPP5J NACC2 CLU SH2B3…
1.83702e-09	430	1440	1.32048	GO:0045935 positive regulation of nucleobase-containing compound metabolic process	HNF4G ZNF318 SMARCA5 LPIN2 HIPK2 DPF1 TRIM28 ZNF296 KANSL3 XBP1 ZNF462 PAXIP1 NR2F1 RXRA NCOA3 PARM1 WWTR1 ZNF335 EAF1 HNF4A BCL11B TNFSF13 PRXL2C NKX2-3 PRL ACVR2A PTCH1 TLR3 WAS RYBP EIF4ENIF1 ZNF112 EDRF1 RFC2 DLX2 PPARA SLC30A9 BARX2 NFYC KDM8 EHF LHX1 ITGA6 TGFB1I1 MYOD1 FOXO1 DVL2 F2RL1 BAMBI ING1 RUNX1 PBX2 F2R KPNA6 PML USF1 PCID2 MITF SFR1 NFRKB DCP2 CDT1 USP9X SNW1 MYBL2 AGO2 MAD2L2 NCO…
2.76337e-09	229	686	1.47617	GO:0048534 hematopoietic or lymphoid organ development	GFI1 SRC CD3E TNFRSF11A SLAMF8 GAS6 ALAS2 NKX2-3 ACVR2A KITLG SART3 SLC4A1 SERPINB12 DMTN CSF1R FOXL1 ADAR CIAO3 TRIM10 GPR171 DPF2 F2RL1 ADIPOQ HLX CCR9 RUNX1 DNAJA3 CBFA2T3 RBM47 BCL6 PML CCR7 PCID2 MITF WDR61 CARD11 NEDD9 LY9 WDR38 ARMC6 LY6D JAG2 SLC37A4 SH2B3 PTPRC CD79A EIF2AK1 HSPA9 EPHA2 STAT5B FARP2 MMP14 CD74 CSF3 FOXP1 STAT1 WNT1 SRF JAK2 MAP2K2 IL10 NTRK1 TSC1 CSF2 RPS19 EPHB3 KRT75 G…
3.34331e-09	241	731	1.45789	GO:0002520 immune system development	GFI1 SRC CD3E TNFRSF11A SLAMF8 TNFSF13 GAS6 ALAS2 NKX2-3 ACVR2A KITLG SART3 SLC4A1 SERPINB12 DMTN CSF1R FOXL1 ADAR CIAO3 TRIM10 GPR171 DPF2 F2RL1 ADIPOQ HLX CCR9 RUNX1 DNAJA3 CBFA2T3 RBM47 BCL6 PML CCR7 PCID2 MITF WDR61 CARD11 NEDD9 LY9 MAD2L2 WDR38 ARMC6 LY6D JAG2 SLC37A4 SH2B3 PTPRC CD79A EIF2AK1 HSPA9 EPHA2 STAT5B FARP2 MMP14 CD74 CSF3 FOXP1 STAT1 WNT1 SRF JAK2 MAP2K2 IL10 NTRK1 TSC1 TNFAIP3 C…
3.89699e-09	209	616	1.50035	GO:0007417 central nervous system development	EPHB6 DAB1 TNFRSF1B PBX1 TACC2 VCAN ZIC4 ZIC1 ZNF335 PLXNA1 PTCH1 SEMA7A SLC2A1 EIF2B2 DLX2 SUN2 CSF1R LHX1 MACO1 LHX8 TULP3 RGL3 NR1D1 FBXO45 FANCC CLU DCLK1 GBX2 SMG9 DHX37 SPHK2 HESX1 CELF1 EFHC1 RYK HSP90AB1 HELT RERE DPYSL2 MDGA1 GIT1 AQP1 NDE1 WNT1 SRF WNT7A TSC1 IGF2BP1 EPHB3 EGFR SLC1A1 MAG CHRD ALDH3A2 HOXB1 MYCBP2 NTRK2 DNER SHANK3 SRC NSUN5 BMPR1B CPLANE1 RAB3GAP1 TFAP2D HMX2 TBX3 DLG5…
4.93861e-09	814	2985	1.20589	GO:0019219 regulation of nucleobase-containing compound metabolic process	HNF4G ZNF112 PLXNB3 ZNF318 ZFP91 SMARCA5 ZNF772 ERBIN APBB3 ZNF449 MITF LPIN2 GFI1 ZSCAN5B PTCD2 GBX2 TRIM41 SMARCB1 ZNF280D PLAGL2 USF2 HIPK2 IRAK1 ZNF425 DPF1 ZBTB45 TRIM28 TOX2 ZNF394 ZNF296 SKI RBFOX1 PBX1 KANSL3 OAS1 ANHX SP3 ZNF410 TNFRSF11A XBP1 ZNF462 ARNT2 ZBTB20 TRIM26 TBX5 LOC100062745 OSR2 PAXIP1 NR2F1 RXRA ZNF276 ETV3 RFX6 ZIC4 ZIC1 MSX1 MECOM NCOA3 PARM1 WWTR1 THAP7 ZFP14 LHX3 ZFP69…
5.08523e-09	284	893	1.40635	GO:0051094 positive regulation of developmental process	PLXNB3 TNFRSF1B ZNF335 PGF TIAM1 TNFSF13 GAS6 ACVR2A PTCH1 KITLG SEMA7A TLR3 DLX2 FN1 NEDD4L DMTN ASIC2 LHX1 TGFB1I1 VWC2L MYOD1 SLITRK1 ADIPOQ GHR HLX BAMBI RUNX1 ERAP1 TRPV2 CD276 BCL6 PCID2 GJA1 NEDD9 RAPGEF3 AGO2 MAD2L2 TGM2 SYNDIG1 PRKCA PIK3CD GDF6 PTPRC DHX37 PKM CELF1 STAT5B EIF4G1 BMPER ZFYVE27 CALR KL PPARD APOE CCBE1 MMP14 CD74 HSP90AB1 GAB1 CSF3 THBS1 HIPK2 AQP1 STAT1 WNT1 SRF ACVRL1 …
6.67117e-09	313	1004	1.3786	GO:0051247 positive regulation of protein metabolic process	LOC111767395 IRAK1 TNFRSF1B GSAP TGFB3 NLRP3 AKAP9 DET1 PGF FGF8 GAS6 ACVR2A KITLG SEMA7A SART3 TRIB3 GPNMB LAPTM5 CSF1R SAE1 NLRP6 CD80 FOXO1 LOC100061391 ZFP91 SMARCA5 DVL2 ADIPOQ CBFA2T3 F2R USP13 BCL6 PML CCR7 EGLN3 TAOK1 WDR61 GCG ADAM17 SNW1 NEDD9 RAPGEF3 PRDM12 MAD2L2 PPP2R5D SLC39A10 BID CRADD TAOK3 GDF6 CLU ANTXR1 PTPRC PDE8A PTPA MAP4K2 SPPL3 NIBAN1 TTBK1 SPHK2 LOC100061360 PKM PRR5 SMA…
6.72843e-09	191	555	1.52183	GO:0098609 cell-cell adhesion	ITGA6 PECAM1 LOC111767395 NECTIN2 ROBO3 JAM2 ROBO1 CDH24 LOC100058771 TENM2 LOC100071942 KITLG COMP PPARA PCDH7 PLXNB3 GPNMB DMTN CD80 SLITRK1 VEZT ADIPOQ HLX DNAJA3 GPC4 CD276 BCL6 CCR7 CARD11 MAD2L2 ESAM ASS1 PRKCA SH2B3 PTPRC EPHB6 STAT5B SELE CD74 MINK1 MDGA1 NTNG2 CDHR3 WNT1 SRF JAK2 CAV1 IL10 DCHS1 CDHR1 CDH3 IRAK1 EPHB3 EGFR CDH16 AJUBA IGSF11 IGF1 RASGRP1 SEMA4D PPP3CA SASH3 CELSR1 KLF4 T…
7.80942e-09	781	2857	1.20884	GO:0010556 regulation of macromolecule biosynthetic process	HNF4G EIF4ENIF1 ZNF112 ZNF318 ZFP91 SMARCA5 ZNF772 ERBIN APBB3 ZNF449 MITF LPIN2 GFI1 ZSCAN5B GBX2 TRIM41 SMARCB1 ZNF280D PLAGL2 USF2 HIPK2 IRAK1 ZNF425 DPF1 ZBTB45 TRIM28 TOX2 ZNF394 ZNF296 SKI PBX1 KANSL3 ANHX SP3 ZNF410 TNFRSF11A XBP1 ZNF462 ARNT2 ZBTB20 TRIM26 TBX5 LOC100062745 OSR2 PAXIP1 NR2F1 RXRA ZNF276 ETV3 RFX6 ZIC4 ZIC1 MSX1 MECOM NCOA3 PARM1 WWTR1 THAP7 ZFP14 LHX3 ZFP69 FEZF1 ZNF335 E…
8.4346e-09	217	650	1.47629	GO:0030097 hemopoiesis	GFI1 SRC CD3E TNFRSF11A SLAMF8 GAS6 ALAS2 NKX2-3 ACVR2A KITLG SART3 SLC4A1 SERPINB12 DMTN CSF1R ADAR CIAO3 TRIM10 GPR171 DPF2 F2RL1 ADIPOQ HLX CCR9 RUNX1 DNAJA3 CBFA2T3 RBM47 BCL6 PML CCR7 PCID2 MITF WDR61 CARD11 NEDD9 LY9 WDR38 ARMC6 LY6D JAG2 SLC37A4 SH2B3 PTPRC CD79A EIF2AK1 HSPA9 EPHA2 STAT5B FARP2 MMP14 CD74 CSF3 FOXP1 STAT1 WNT1 SRF JAK2 IL10 NTRK1 TSC1 CSF2 RPS19 KRT75 GPC3 RASGRP1 PPP3CA …
8.85767e-09	153	423	1.59947	GO:0007169 transmembrane receptor protein tyrosine kinase signaling pathway	EPHB6 SRC BCAR1 SHC4 RHBDF1 GRB10 PGF PIK3R3 FGF8 NDRG4 IFI6 CSF1R ADIPOQ GHR CBL ADAM17 EFNA4 NEU3 SEMA6A PIK3CD SH2B3 SHKBP1 EPHA2 STAT5B KL CCBE1 GAB1 PTPN12 THBS1 GIT1 HIP1R APC TRIM72 WNT1 JAK2 NTRK1 CDH3 RAC1 EPHB3 EGFR GRB2 IGF1 INSR MVB12A RPE65 NUCKS1 MET EFEMP1 MYOC PTPRA HGS TNS2 IGFBP4 IRS4 NTRK2 PID1 NR4A3 VEGFD CYFIP2 SETX MYO1C EFNB1 EFNB2 NTRK3 RAB7A BAIAP2L1 LYN NEURL1 ESM1 SHISA…
9.12675e-09	203	600	1.49614	GO:0022603 regulation of anatomical structure morphogenesis	PLXNB3 THBS1 PGF TIAM1 FGD1 SEMA7A TLR3 FN1 NEDD4L DMTN CSF1R BRSK1 LHX1 SLITRK1 DVL2 ALDOA BAMBI RHOJ ERAP1 TRPV2 PML GJA1 NEDD9 RAPGEF3 AGO2 PRKCA SEMA6A PIK3CD PKM TMEM135 EPHA2 FGR BMPER ZFYVE27 CALR CCBE1 RYK GAB1 NTNG2 PARVB HIPK2 FOXP1 AQP1 STAT1 SRF ACVRL1 MAP2K2 IL10 ANGPT4 WNT7A P4HB TNFAIP3 RAC1 ADGRB2 EPHB3 IFRD1 GPC3 SEMA4D PPP3CA MYOC CELSR1 KLF4 HGS ETS1 WARS1 PTK7 TNN ZNRF3 SHANK3…
1.13247e-08	399	1338	1.31869	GO:0010557 positive regulation of macromolecule biosynthetic process	HNF4G ZNF318 SMARCA5 LPIN2 HIPK2 DPF1 TRIM28 ZNF296 KANSL3 XBP1 ZNF462 PAXIP1 NR2F1 RXRA NCOA3 PARM1 WWTR1 ZNF335 EAF1 HNF4A BCL11B NKX2-3 PRL ACVR2A PTCH1 TLR3 WAS RYBP ZNF112 EDRF1 RFC2 DLX2 PPARA SLC30A9 BARX2 NFYC KDM8 EHF LHX1 ITGA6 TGFB1I1 MYOD1 FOXO1 DVL2 F2RL1 BAMBI ING1 RUNX1 PBX2 F2R KPNA6 USF1 CCR7 PCID2 MITF SFR1 NFRKB SNW1 MYBL2 AGO2 MAD2L2 NCOA4 NR1D1 CLOCK WWP2 GFI1 FOXI1 GDF6 LRP6…
1.18312e-08	333	1085	1.35719	GO:0031399 regulation of protein modification process	LOC111767395 IRAK1 IBTK TGFB3 PPP6R1 CCNJ PMEPA1 CCNF AKAP9 ZNF335 PGF FGF8 GAS6 ACVR2A KITLG SEMA7A SART3 TRIB3 GPNMB NFYC FN1 DMTN CSF1R CRY2 ADAR HEG1 SAE1 CD80 LOC100061391 ZFP91 PRKAG3 SMARCA5 DVL2 ADIPOQ BCL6 PML CDKN2C TAOK1 WDR61 GCG ADAM17 SNW1 NEDD9 RAPGEF3 PRDM12 MAD2L2 PPP2R5D SLC39A10 GFI1 INPP5J TAOK3 GDF6 CLU SH2B3 LRP6 PTPRC EIF2AK1 PDE8A PTPA KDM3A MAP4K2 SPPL3 NIBAN1 TTBK1 SPHK2…
1.27039e-08	237	726	1.44357	GO:0048878 chemical homeostasis	HKDC1 SLC39A10 CALCB AQP1 PNPLA1 DRD2 PTGER3 CA2 SLC9A6 CYP39A1 SLC9A2 GCK CLN8 CALB1 ALAS2 PTCH1 TMPRSS3 SLC4A1 SLC30A9 ABCB7 FATE1 CRY2 CIAO3 SCNN1A F2RL1 ADIPOQ GK FTH1 F2R SLC9A8 PML USF1 CORIN BACE2 GCG ABL2 PACS2 AFG3L2 POLD1 NCOA4 NR1D1 TGM2 SLC9A9 SFTPD SLC37A4 PTPRC EIF2AK1 MCOLN3 SPPL3 ATP2A2 SLC2A4 SMARCB1 SOAT1 NPTN KL APOE FABP5 SLC8A2 RHCG SLC39A6 USF2 RPH3AL ABCA1 ABCC6 STAT1 SRF C…
1.31114e-08	268	841	1.40918	GO:0042325 regulation of phosphorylation	EPHB6 LOC111767395 IRAK1 IBTK TGFB3 CCNJ PMEPA1 CCNF AKAP9 PGF PIK3R3 FGF8 GAS6 PRXL2C ACVR2A KITLG SEMA7A PPARA SLC4A1 TRIB3 GPNMB FN1 DMTN CSF1R ADAR ITGA6 HEG1 CD80 LOC100061391 ZFP91 PRKAG3 DVL2 ADIPOQ CBFA2T3 CDKN2C GCG ADAM17 NEDD9 RAPGEF3 MAD2L2 INPP5J TAOK3 GDF6 CLU SH2B3 LRP6 PTPRC EIF2AK1 PDE8A MAP4K2 NIBAN1 TTBK1 LOC100061360 PRR5 FGR TLR7 EIF4G1 BMPER APOE TARDBP SLC8A2 CD74 HSP90AB1 …
1.73894e-08	320	1039	1.36195	GO:0009967 positive regulation of signal transduction	TRIP6 ERBIN SLC39A10 PDE8A DEPDC1B KLHDC10 NECTIN2 IRAK1 SHOC2 TGFB3 TNFSF10 GAS6 PRXL2C NDRG4 PRL FERMT1 ACVR2A KITLG SEMA7A TLR3 FN1 DMTN CSF1R SCUBE1 ARMC9 IFI35 TGFB1I1 NLRP6 RSPO4 DVL2 F2RL1 ADIPOQ BAMBI CBL F2R PML CCR7 PCID2 TAOK1 USP9X GCG CARD11 ADAM17 SNW1 LAMTOR4 BID NEU3 JAG2 USP8 GFI1 PRKCA CRADD PIK3CD TAOK3 PLA2G5 GDF6 NACC2 PTPRC UBE2O ALPK1 MAP4K2 SPPL3 TNKS SPHK2 SHKBP1 MAPK8IP1…
1.97338e-08	488	1692	1.2754	GO:0031324 negative regulation of cellular metabolic process	EIF4ENIF1 ZNF318 ZNF425 DPF1 TRIM28 SKI MTMR9 SPI2 IBTK PMEPA1 NR2F1 RXRA LOC100052045 ZFP69 SERPINB5 CBFA2T2 GAS6 PTCH1 RYBP DLX2 PPARA IFI6 SLC4A1 DDX6 TRIB3 BARX2 KDM8 SARNP TAF15 DMTN RORC HOXC8 CRY2 ADAR CBX4 LHX1 HEG1 CTSA SMARCA5 ADIPOQ DNAJA3 CBFA2T3 NRDE2 BCL6 PML CDKN2C YWHAQ PCID2 MITF DCP2 CDT1 USP9X ZBTB32 SNW1 PRDM12 AGO2 MAD2L2 NR1D1 CLOCK NAB2 WWP2 GFI1 INPP5J NACC2 FEZ1 CLU SH2B3…
3.43448e-08	202	605	1.47646	GO:0043069 negative regulation of programmed cell death	SRC GAS6 KITLG COMP PPARA IFI6 LAPTM5 FATE1 CSF1R ASIC2 ADAR ITGA6 LOC100033941 FOXO1 ZFP91 CBL DNAJA3 BCL6 PCID2 RASA1 MITF GCG BNIP3L RRM2B SLC39A10 BID TMBIM4 PRKCA CLU LRP6 PCGF2 MAPK8IP1 STAT5B NONO CD74 HSP90AB1 AATF EYA1 LYPD3 THBS1 HIPK2 FOXP1 AQP1 HIP1R DIPK2A WNT1 JAK2 CAV1 IL10 ANGPT4 WNT7A NTRK1 TNFAIP3 CSF2 CDK1 IL13 EGFR IGF1 ALB MET PTGFR KLF4 EPO MAP3K12 SLC1A1 MAG NLE1 PLK3 NTRK2…
3.71503e-08	318	1038	1.35474	GO:0045595 regulation of cell differentiation	PLXNB3 TNFRSF1B PLEKHB2 ZNF335 SLAMF8 TIAM1 GAS6 ACVR2A PTCH1 KITLG SEMA7A EIF4ENIF1 DLX2 PPARA DDX6 TRIB3 FN1 DMTN GPR171 LHX1 DPF2 KRT84 TGFB1I1 VWC2L MYOD1 SLITRK1 ADIPOQ HLX BAMBI RUNX1 TRPV2 CD276 BCL6 POFUT2 PCID2 MITF GJA1 WDR61 CARD11 NEDD9 MAD2L2 NR1D1 TGM2 CLOCK GDF6 NBR1 PTPRC KDM3A NPHP3 HSPA9 ADAMTS7 NELFB STAT5B EIF4G1 ZFYVE27 CALR PPARD MMP14 RYK CD74 HSP90AB1 EYA1 DPYSL2 CSF3 CTDS…
3.71518e-08	399	1350	1.30697	GO:0050790 regulation of catalytic activity	RAPGEF5 PLXNB3 RGL3 TBC1D15 EPHB6 IRAK1 OAS1 DRD2 SPI2 NLRP3 TBC1D9 PPP6R1 CCNJ CCNF LOC100052045 RASGEF1B PARM1 TBC1D1 RAP1GAP RASGRP2 SIPA1L3 EVI5L SERPINB5 ARHGEF19 TIAM1 PIK3R3 LOC111775995 GAS6 FGD1 ACVR2A KITLG DENND4C RFC2 IFI6 SLC4A1 TRIB3 LAPTM5 TBC1D2 CSF1R CRY2 ADAR ITGA6 HEG1 TDG NLRP6 LOC100061391 ZFP91 PRKAG3 DVL2 F2RL1 ADIPOQ F2R BCL6 PML CDKN2C EGLN3 PCID2 RASA1 GCG ABL2 ADAM17 NE…
4.16063e-08	148	414	1.58084	GO:0001501 skeletal system development	SRC VCAN ACVR2A COMP DLX2 BARX2 HOXC8 MMP2 LHX1 HOXC6 TULP3 MMP13 NAB2 JAG2 GDF6 SH2B3 PTPRC PCGF2 ACAN ADAMTS7 CREB3L2 TRIP11 EPHA2 FGR TBXT MMP14 PAPSS2 RYK EYA1 MATN1 FOXP1 WNT1 SRF WNT7A DCHS1 IFT80 IGF1 SEMA4D NEUROG1 SLC39A3 WASF2 EFEMP1 MYOC NLE1 TAPT1 ALPL HOXB1 TNN RPL13 THBS3 BMPR1B GDF2 TBX3 PBX1 PLS3 HES7 ZIC3 RAB23 DHRS3 SP3 ATP6AP1 MAPK3 RB1 PTHLH CER1 NOTCH2 TGFBR2 FREM1 SHOX2 EPYC…
4.16063e-08	158	449	1.5561	GO:0048589 developmental growth	PLXNA1 PRL PTCH1 SEMA7A APBA1 COMP FN1 NEDD4L LHX1 HEG1 MYOD1 SLITRK1 GHR HLX TRPV2 MMP13 USP9X RGL3 AFG3L2 DCLK1 KDM6A HESX1 CELF1 STAT5B ZFYVE27 PPARD RYK HSP90AB1 HELT DPYSL2 MATN1 MAP1B DIPK2A SRF WNT7A IFT80 IFRD1 IGF1 INSR SEMA4D SASH3 TRIM28 TNS2 PTK7 ERCC1 THBS3 CYFIP2 RASAL2 BMPR1B LIMK1 SYT1 SLITRK6 SLC4A10 DRD2 CREB1 MFSD2A PRKCZ PLS1 GPAM STK11 CER1 ABL1 SCNN1B PIK3CA GHRHR PLAC8B NOT…
4.27383e-08	358	1193	1.32699	GO:1903508 positive regulation of nucleic acid-templated transcription	HNF4G ZNF318 SMARCA5 LPIN2 HIPK2 DPF1 TRIM28 ZNF296 KANSL3 XBP1 ZNF462 PAXIP1 NR2F1 RXRA NCOA3 WWTR1 ZNF335 EAF1 HNF4A BCL11B NKX2-3 PRL ACVR2A PTCH1 TLR3 WAS RYBP ZNF112 EDRF1 DLX2 PPARA SLC30A9 BARX2 NFYC KDM8 EHF LHX1 ITGA6 TGFB1I1 MYOD1 FOXO1 DVL2 F2RL1 BAMBI ING1 RUNX1 PBX2 F2R KPNA6 USF1 PCID2 MITF SFR1 NFRKB SNW1 MYBL2 AGO2 MAD2L2 NCOA4 NR1D1 CLOCK WWP2 GFI1 FOXI1 GDF6 LRP6 GBX2 KDM3A TNKS…
4.27383e-08	117	308	1.67981	GO:0022407 regulation of cell-cell adhesion	LOC111767395 LOC100058771 LOC100071942 KITLG PPARA GPNMB DMTN CD80 ADIPOQ HLX DNAJA3 CD276 BCL6 CCR7 CARD11 MAD2L2 ASS1 PRKCA SH2B3 PTPRC EPHB6 STAT5B CD74 MINK1 MDGA1 WNT1 JAK2 CAV1 IL10 IRAK1 EPHB3 IGF1 RASGRP1 PPP3CA SASH3 KLF4 ETS1 SELP ZAP70 CD6 NFKBIZ MMRN1 DOCK8 NR4A3 FLOT2 SRC NOTCH4 EFNB1 CD5 PAG1 LYN ALOX5 JAG1 DLG5 B4GALNT2 MAPK7 PRKG1 PCK1 MAD1L1 CBLB PRKCZ FOXJ1 CD3E GPAM FCHO1 XBP1 …
4.27383e-08	196	585	1.48158	GO:0043066 negative regulation of apoptotic process	SRC GAS6 KITLG COMP PPARA IFI6 FATE1 CSF1R ASIC2 ADAR ITGA6 LOC100033941 FOXO1 ZFP91 CBL BCL6 PCID2 RASA1 MITF GCG BNIP3L RRM2B SLC39A10 BID TMBIM4 PRKCA CLU LRP6 PCGF2 MAPK8IP1 STAT5B NONO CD74 HSP90AB1 AATF EYA1 LYPD3 THBS1 HIPK2 FOXP1 AQP1 HIP1R DIPK2A WNT1 JAK2 CAV1 IL10 ANGPT4 WNT7A NTRK1 TNFAIP3 CSF2 CDK1 IL13 EGFR IGF1 ALB PTGFR KLF4 EPO MAP3K12 SLC1A1 MAG NLE1 PLK3 NTRK2 DOCK8 TMBIM1 IL27…
4.27383e-08	358	1193	1.32699	GO:0045893 positive regulation of transcription DNA-templated	HNF4G ZNF318 SMARCA5 LPIN2 HIPK2 DPF1 TRIM28 ZNF296 KANSL3 XBP1 ZNF462 PAXIP1 NR2F1 RXRA NCOA3 WWTR1 ZNF335 EAF1 HNF4A BCL11B NKX2-3 PRL ACVR2A PTCH1 TLR3 WAS RYBP ZNF112 EDRF1 DLX2 PPARA SLC30A9 BARX2 NFYC KDM8 EHF LHX1 ITGA6 TGFB1I1 MYOD1 FOXO1 DVL2 F2RL1 BAMBI ING1 RUNX1 PBX2 F2R KPNA6 USF1 PCID2 MITF SFR1 NFRKB SNW1 MYBL2 AGO2 MAD2L2 NCOA4 NR1D1 CLOCK WWP2 GFI1 FOXI1 GDF6 LRP6 GBX2 KDM3A TNKS…
4.44574e-08	361	1205	1.32479	GO:0012501 programmed cell death	HIPK2 SRC TNFRSF1B DAPK3 TNFSF10 GSDMC CIDEC TNFSF13 GAS6 KITLG TLR3 RYBP COMP PPARA IFI6 STK17B TRIB3 LAPTM5 FATE1 CSF1R ASIC2 ADAR ITGA6 LOC100033941 NLRP6 FOXO1 ZFP91 ADIPOQ CBL DNAJA3 BCL6 PML EGLN3 PCID2 RASA1 TAOK1 MITF GCG CARD11 BNIP3L SNW1 RRM2B SIK1 TGM2 SLC39A10 BID JAG2 CASP8AP2 TMBIM4 PRKCA CRADD PIK3CD NACC2 CLU LRP6 PTPRC SPATA2 PIGT PJVK PTPA PCGF2 SPHK2 MAPK8IP1 PKM EPHA2 STAT5B …
4.61571e-08	164	471	1.53975	GO:0070848 response to growth factor	PDE8A SKI TGFB3 PMEPA1 PGF FGF8 GAS6 FERMT1 ACVR2A COMP PPARA HTRA3 TGFB1I1 VWC2L BAMBI RASL11B PML USP9X ADAM17 SNW1 SEMA6A PIK3CD GDF6 UBE2O ADAMTS7 EPHA2 STAT5B BMPER KL CCBE1 HSP90AB1 GAB1 PTPN12 THBS1 HIPK2 WNT1 ACVRL1 CAV1 IL10 WNT7A NTRK1 NR3C1 EGFR GRB2 GPC3 KLF4 HGS TMPRSS6 DDX5 CHRD ONECUT2 NTRK2 CTDSPL2 CYFIP2 SETX MYO1C SRC BMPR1B SNX6 GDF2 SHISA2 MAPK7 DLL4 CREB1 SMAD6 RPS6KB1 CADM4 …
5.2183e-08	321	1053	1.34804	GO:0051049 regulation of transport	DRD2 PTGER3 CACNA1G AZIN1 AKAP9 SYT7 GCK RHBDF1 STAC3 GAS6 NDRG4 FERMT1 PTCH1 RAB3C APBA1 STXBP5 ATAD1 TRIB3 STAC2 HTR1B NEDD4L DMTN SGIP1 ASIC2 CRY2 PTGES SYN1 NLRP6 F2RL1 ADIPOQ APBB3 CBL NRDE2 TRPV2 F2R PML POFUT2 CORIN PREPL GJA1 GCG BNIP3L RAPGEF3 RAB2B NR1D1 TGM2 CLOCK WWP2 RIC1 NEU3 DYSF KCNAB1 CLU PTPRC CACNG4 SPHK2 SLC35D3 ATP2A2 PTPN3 FGR CALR GIP APOE FABP5 PSEN2 TARDBP PM20D1 SELE ADO…
5.23535e-08	359	1199	1.32404	GO:1902680 positive regulation of RNA biosynthetic process	HNF4G ZNF318 SMARCA5 LPIN2 HIPK2 DPF1 TRIM28 ZNF296 KANSL3 XBP1 ZNF462 PAXIP1 NR2F1 RXRA NCOA3 WWTR1 ZNF335 EAF1 HNF4A BCL11B NKX2-3 PRL ACVR2A PTCH1 TLR3 WAS RYBP ZNF112 EDRF1 DLX2 PPARA SLC30A9 BARX2 NFYC KDM8 EHF LHX1 ITGA6 TGFB1I1 MYOD1 FOXO1 DVL2 F2RL1 BAMBI ING1 RUNX1 PBX2 F2R KPNA6 USF1 PCID2 MITF SFR1 NFRKB SNW1 MYBL2 AGO2 MAD2L2 NCOA4 NR1D1 CLOCK WWP2 GFI1 FOXI1 GDF6 LRP6 GBX2 KDM3A TNKS…
5.73074e-08	199	598	1.47156	GO:0008284 positive regulation of cell population proliferation	PGF FGF8 GAS6 KITLG COMP HPSE2 PLXNB3 HTR1B FN1 CSF1R MMP2 LHX1 HLX BAMBI DNAJA3 CD276 MAB21L1 BCL6 PML GJA1 CARD11 ADAM17 SLC39A10 FAM98B PRKCA PIK3CD PTPRC SPHK2 STAT5B ADAM10 TBXT CALR PPARD CD74 EYA1 THBS1 HIPK2 FOXP1 AQP1 WNT1 JAK2 ACVRL1 IL10 WNT7A CDH3 TNFAIP3 SINHCAF EAPP CSF2 EGFR TIAL1 IGF1 INSR PPP3CA KAT7 SASH3 PTGFR STX4 EPO ZAP70 VAV3 CHRD CD6 MVD NR4A3 VEGFD EFNB1 EFNB2 NTRK3 GDF2 …
6.00857e-08	749	2757	1.20135	GO:0051252 regulation of RNA metabolic process	HNF4G ZNF112 PLXNB3 ZNF318 ZFP91 SMARCA5 ZNF772 ERBIN APBB3 ZNF449 MITF LPIN2 GFI1 ZSCAN5B PTCD2 GBX2 TRIM41 SMARCB1 ZNF280D PLAGL2 USF2 HIPK2 IRAK1 ZNF425 DPF1 ZBTB45 TRIM28 TOX2 ZNF394 ZNF296 SKI RBFOX1 PBX1 KANSL3 OAS1 ANHX SP3 ZNF410 TNFRSF11A XBP1 ZNF462 ARNT2 ZBTB20 TRIM26 TBX5 LOC100062745 OSR2 PAXIP1 NR2F1 RXRA ZNF276 ETV3 RFX6 ZIC4 ZIC1 MSX1 MECOM NCOA3 WWTR1 THAP7 ZFP14 LHX3 ZFP69 FEZF1…
6.05185e-08	1133	4349	1.15204	GO:0009058 biosynthetic process	HNF4G EIF4ENIF1 ZNF112 PIGN ZNF318 ZFP91 SMARCA5 ZNF772 ERBIN APBB3 ZNF449 SLC39A7 MITF RRM2B LPIN2 GFI1 ZSCAN5B GBX2 TRIM41 SMARCB1 ALG1 ZNF280D PI4K2A PLAGL2 PAPSS2 USF2 PORCN UHMK1 HIPK2 PGAP3 FDXR IRAK1 ZNF425 DPF1 ZDHHC16 ZBTB45 TRIM28 TOX2 ZNF394 ZNF296 SPTLC3 SKI PBX1 DAGLB KANSL3 ANHX EIF3B SP3 ZNF410 TNFRSF11A XBP1 ZNF462 ARNT2 ZBTB20 NDUFA9 CISH AZIN1 TRIM26 TBX5 LOC100062745 OSR2 EIF4H…
6.05185e-08	143	399	1.58485	GO:0040017 positive regulation of locomotion	LOC111767395 PGF FAM110C GAS6 FERMT1 KITLG GPNMB FN1 DMTN SUN2 CSF1R ITGA6 TRIP6 F2RL1 RHOJ F2R CCR7 CCR6 ADAM17 NEDD9 AGO2 PRKCA PIK3CD PTPRC EPHA2 FGR ADAM10 CALR CCBE1 MMP14 CD74 TACR2 LYVE1 THBS1 FOXP1 AQP1 APC CAV1 MAP2K2 ANGPT4 WNT7A RAC1 EGFR IGF1 INSR SEMA4D PPP3CA MET MYOC PRKCE STX4 CARMIL2 ETS1 SELP ONECUT2 DOCK8 NR4A3 VEGFD MYO1C SRC TACR3 NTRK3 DAPK3 ANO6 MAPRE2 LYN SCG2 CXCL10 SPARC…
6.05185e-08	155	441	1.55424	GO:0050865 regulation of cell activation	LOC111767395 NECTIN2 TNFRSF1B LOC100058771 SLAMF8 LOC100071942 TNFSF13 GAS6 KITLG GPNMB FN1 DMTN CD80 F2RL1 HLX DNAJA3 CD276 BCL6 CCR7 PCID2 CARD11 NEDD9 MAD2L2 NR1D1 SLC39A10 BID PRKCA SH2B3 PTPRC EPHB6 TTBK1 SPHK2 MAPK8IP1 FGR STAT5B APOE MMP14 ADORA2B CD74 THEMIS2 THBS1 JAK2 CAV1 IL10 TNFAIP3 IL13 IGF1 RASGRP1 PPP3CA SASH3 STX4 SELP ZAP70 VAV3 CD6 NFKBIZ MMRN1 DOCK8 IL27RA FLOT2 EFNB1 CD5 RIF1…
6.17467e-08	382	1290	1.30948	GO:0051254 positive regulation of RNA metabolic process	HNF4G ZNF318 SMARCA5 LPIN2 HIPK2 DPF1 TRIM28 ZNF296 KANSL3 XBP1 ZNF462 PAXIP1 NR2F1 RXRA NCOA3 WWTR1 ZNF335 EAF1 HNF4A BCL11B NKX2-3 PRL ACVR2A PTCH1 TLR3 WAS RYBP EIF4ENIF1 ZNF112 EDRF1 DLX2 PPARA SLC30A9 BARX2 NFYC KDM8 EHF LHX1 ITGA6 TGFB1I1 MYOD1 FOXO1 DVL2 F2RL1 BAMBI ING1 RUNX1 PBX2 F2R KPNA6 USF1 PCID2 MITF SFR1 NFRKB DCP2 SNW1 MYBL2 AGO2 MAD2L2 NCOA4 NR1D1 CLOCK WWP2 GFI1 FOXI1 GDF6 LRP6 …
6.29671e-08	183	541	1.49582	GO:0046649 lymphocyte activation	LOC111767395 TNFRSF1B CD3E LOC100058771 SLAMF8 LOC100071942 TNFSF13 GAS6 NKX2-3 KITLG WAS GPNMB CD80 F2RL1 HLX CCR9 DNAJA3 CD276 BCL6 CCR7 PCID2 CARD11 NEDD9 LY9 MAD2L2 LY6D SLC39A10 BID JAG2 PTPRC CD79A EPHB6 MAPK8IP1 FGR STAT5B MMP14 CD74 THEMIS2 WNT1 SRF JAK2 CAV1 IL10 NTRK1 TSC1 TNFAIP3 IGF1 RASGRP1 PPP3CA KAT7 TCIRG1 SASH3 PKNOX1 ZAP70 VAV3 CD6 POU2AF1 LMBR1L ERCC1 NFKBIZ DOCK8 IL27RA FLOT2 …
7.76135e-08	174	510	1.50871	GO:0001817 regulation of cytokine production	TLR7 LOC111767395 BTNL9 TNFRSF1B LOC100058771 LOC100071942 LOC100068433 GAS6 FERMT1 SEMA7A TLR3 PPARA GPNMB FN1 CSF1R PANX3 HEG1 NLRP6 F2RL1 ADIPOQ ERBIN RUNX1 F2R CD276 KPNA6 BCL6 PML CCR7 CARD11 ADAM17 LY9 RAB2B IL17B SLC37A4 CLU PTPRC SPHK2 EPHA2 FGR STAT5B NPTN CCBE1 ADORA2B CD74 HSP90AB1 OAS3 THBS1 GIT1 FOXP1 STAT1 JAK2 IL10 SLC7A5 CDH3 IRAK1 TNFAIP3 CSF2 RAC1 IL13 TRAF3IP1 SERPINB1 IRF5 IGF…
7.93418e-08	348	1161	1.32548	GO:0006915 apoptotic process	HIPK2 SRC TNFRSF1B DAPK3 TNFSF10 CIDEC TNFSF13 GAS6 KITLG TLR3 RYBP COMP PPARA IFI6 STK17B TRIB3 FATE1 CSF1R ASIC2 ADAR ITGA6 LOC100033941 FOXO1 ZFP91 ADIPOQ CBL DNAJA3 BCL6 PML EGLN3 PCID2 RASA1 TAOK1 MITF GCG CARD11 BNIP3L SNW1 RRM2B SIK1 TGM2 SLC39A10 BID JAG2 CASP8AP2 TMBIM4 PRKCA CRADD PIK3CD NACC2 CLU LRP6 PTPRC PIGT PTPA PCGF2 SPHK2 MAPK8IP1 EPHA2 STAT5B EXOC5 PPARD APOE TARDBP PLAGL2 NONO…
8.74946e-08	1102	4226	1.15313	GO:0044249 cellular biosynthetic process	HNF4G EIF4ENIF1 ZNF112 PIGN ZNF318 ZFP91 SMARCA5 ZNF772 ERBIN APBB3 ZNF449 SLC39A7 MITF RRM2B LPIN2 GFI1 ZSCAN5B GBX2 TRIM41 SMARCB1 ALG1 ZNF280D PI4K2A PLAGL2 PAPSS2 USF2 PORCN UHMK1 HIPK2 PGAP3 FDXR IRAK1 ZNF425 DPF1 ZDHHC16 ZBTB45 TRIM28 TOX2 ZNF394 ZNF296 SPTLC3 SKI PBX1 DAGLB KANSL3 ANHX EIF3B SP3 ZNF410 TNFRSF11A XBP1 ZNF462 ARNT2 ZBTB20 NDUFA9 CISH AZIN1 TRIM26 TBX5 LOC100062745 OSR2 EIF4H…
8.82501e-08	169	493	1.51588	GO:0060322 head development	PBX1 TACC2 ZNF335 PLXNA1 PTCH1 SEMA7A DLX2 SUN2 CSF1R MMP2 LHX1 MACO1 LHX8 TULP3 RGL3 FBXO45 FANCC DCLK1 GBX2 SMG9 DHX37 SPHK2 HESX1 CELF1 MMP14 EFHC1 RYK RERE DPYSL2 MDGA1 GIT1 AQP1 NDE1 WNT1 SRF MAP2K2 WNT7A TSC1 IGF2BP1 EPHB3 EGFR SLC1A1 HOXB1 NTRK2 SHANK3 SRC NSUN5 CPLANE1 RAB3GAP1 TFAP2D HMX2 TBX3 DLG5 ZIC3 GSX2 SLC4A10 DRD2 CREB1 MFSD2A PRKG1 NR4A2 FOXJ1 WDR62 MAPK3 FZD6 KDM4B ABL1 GHRHR TG…
8.98461e-08	287	929	1.36613	GO:0032270 positive regulation of cellular protein metabolic process	LOC111767395 IRAK1 TNFRSF1B TGFB3 NLRP3 AKAP9 DET1 PGF FGF8 GAS6 ACVR2A KITLG SEMA7A SART3 TRIB3 GPNMB LAPTM5 CSF1R SAE1 NLRP6 CD80 LOC100061391 ZFP91 SMARCA5 DVL2 ADIPOQ CBFA2T3 F2R USP13 BCL6 PML EGLN3 TAOK1 WDR61 GCG ADAM17 SNW1 NEDD9 RAPGEF3 PRDM12 MAD2L2 PPP2R5D SLC39A10 BID CRADD TAOK3 GDF6 CLU ANTXR1 PTPRC PDE8A PTPA MAP4K2 SPPL3 NIBAN1 TTBK1 SPHK2 LOC100061360 PKM PRR5 SMARCB1 PIAS1 EIF4G…
9.8685e-08	383	1299	1.30381	GO:0008219 cell death	HIPK2 SRC TNFRSF1B DAPK3 CCN5 TNFSF10 GSDME GSDMC CIDEC TNFSF13 GAS6 KITLG TLR3 RYBP COMP PPARA IFI6 STK17B TRIB3 GPNMB LAPTM5 FATE1 CSF1R ASIC2 ADAR ITGA6 LOC100033941 NLRP6 FOXO1 ZFP91 ADIPOQ ING1 CBL DNAJA3 BCL6 PML EGLN3 PCID2 RASA1 TAOK1 MITF GCG CARD11 BNIP3L SNW1 RRM2B SIK1 TGM2 SLC39A10 BID JAG2 CASP8AP2 TMBIM4 PRKCA CRADD PIK3CD NACC2 CLU LRP6 PTPRC SPATA2 PIGT PJVK PDE8A PTPA PCGF2 SPHK…
9.8685e-08	252	798	1.39645	GO:0010628 positive regulation of gene expression	TLR7 LOC111767395 PDE2A LOC100058771 IL1F10 LOC100071942 TNFSF13 FGF8 GAS6 FERMT1 SEMA7A TLR3 EIF4ENIF1 FN1 TAF15 CSF1R ADAR PANX3 HEG1 F2RL1 ADIPOQ RUNX1 F2R CD276 KPNA6 CCR7 MITF GJA1 CARD11 ADAM17 SNW1 LY9 AGO2 MAD2L2 RAB2B IL17B FAM98B PIK3CD CLU PTPRC PRPF19 NIBAN1 TTBK1 SPHK2 KDM6A PKM FGR STAT5B EIF4G1 CALR PPARD CCBE1 TARDBP ADORA2B CD74 NR1I2 OAS3 CELF4 THBS1 STAT1 JAK2 CAV1 CTCFL MAP2K2…
1.02971e-07	209	639	1.44634	GO:0002684 positive regulation of immune system process	SLC39A10 LOC111767395 NECTIN2 LOC100057176 BTNL9 CADM1 KLRK1 CD19 PGF TNFSF13 CD1A4 CD1A1 LOC100068433 GAS6 KITLG SEMA7A TLR3 EIF2B2 CSF1R IFI35 CD80 F2RL1 HLX RUNX1 DNAJA3 C8B CD276 BCL6 CCR7 PCID2 CARD11 ADAM17 NEDD9 MAD2L2 PIK3CD PLA2G5 TAP2 PTPRC CD79A EPHB6 SPPL3 TTBK1 SPHK2 TESPA1 FGR STAT5B TLR7 ADAM10 CALR ZNFX1 MMP14 ADORA2B NONO CD74 THEMIS2 LYVE1 THBS1 FOXP1 JAK2 CAV1 IL10 RAC1 IL13 RP…
1.03078e-07	1115	4284	1.15094	GO:1901576 organic substance biosynthetic process	HNF4G EIF4ENIF1 ZNF112 PIGN ZNF318 ZFP91 SMARCA5 ZNF772 ERBIN APBB3 ZNF449 SLC39A7 MITF RRM2B LPIN2 GFI1 ZSCAN5B GBX2 TRIM41 SMARCB1 ALG1 ZNF280D PI4K2A PLAGL2 PAPSS2 USF2 PORCN UHMK1 HIPK2 PGAP3 FDXR IRAK1 ZNF425 DPF1 ZDHHC16 ZBTB45 TRIM28 TOX2 ZNF394 ZNF296 SPTLC3 SKI PBX1 KANSL3 ANHX EIF3B SP3 ZNF410 TNFRSF11A XBP1 ZNF462 ARNT2 ZBTB20 NDUFA9 CISH AZIN1 TRIM26 TBX5 LOC100062745 OSR2 EIF4H PAXIP…
1.11939e-07	159	459	1.53183	GO:0071363 cellular response to growth factor stimulus	PDE8A SKI TGFB3 PMEPA1 PGF FGF8 GAS6 FERMT1 ACVR2A COMP PPARA HTRA3 TGFB1I1 VWC2L BAMBI RASL11B PML USP9X ADAM17 SNW1 SEMA6A PIK3CD GDF6 UBE2O ADAMTS7 STAT5B BMPER KL CCBE1 HSP90AB1 GAB1 PTPN12 THBS1 HIPK2 WNT1 ACVRL1 CAV1 IL10 WNT7A NTRK1 NR3C1 EGFR GRB2 GPC3 KLF4 HGS TMPRSS6 DDX5 CHRD ONECUT2 NTRK2 CTDSPL2 CYFIP2 SETX MYO1C SRC BMPR1B SNX6 GDF2 SHISA2 MAPK7 DLL4 CREB1 SMAD6 RPS6KB1 CADM4 SMOC2 …
1.13599e-07	694	2543	1.20681	GO:2001141 regulation of RNA biosynthetic process	HNF4G ZNF112 ZNF318 ZFP91 SMARCA5 ZNF772 ERBIN APBB3 ZNF449 MITF LPIN2 GFI1 ZSCAN5B GBX2 TRIM41 SMARCB1 ZNF280D PLAGL2 USF2 HIPK2 IRAK1 ZNF425 DPF1 ZBTB45 TRIM28 TOX2 ZNF394 ZNF296 SKI PBX1 KANSL3 ANHX SP3 ZNF410 TNFRSF11A XBP1 ZNF462 ARNT2 ZBTB20 TRIM26 TBX5 LOC100062745 OSR2 PAXIP1 NR2F1 RXRA ZNF276 ETV3 RFX6 ZIC4 ZIC1 MSX1 MECOM NCOA3 WWTR1 THAP7 ZFP14 LHX3 ZFP69 FEZF1 ZNF335 EAF1 HNF4A CBFA2T…
1.14076e-07	692	2535	1.20713	GO:1903506 regulation of nucleic acid-templated transcription	HNF4G ZNF112 ZNF318 ZFP91 SMARCA5 ZNF772 ERBIN APBB3 ZNF449 MITF LPIN2 GFI1 ZSCAN5B GBX2 TRIM41 SMARCB1 ZNF280D PLAGL2 USF2 HIPK2 IRAK1 ZNF425 DPF1 ZBTB45 TRIM28 TOX2 ZNF394 ZNF296 SKI PBX1 KANSL3 ANHX SP3 ZNF410 TNFRSF11A XBP1 ZNF462 ARNT2 ZBTB20 TRIM26 TBX5 LOC100062745 OSR2 PAXIP1 NR2F1 RXRA ZNF276 ETV3 RFX6 ZIC4 ZIC1 MSX1 MECOM NCOA3 WWTR1 THAP7 ZFP14 LHX3 ZFP69 FEZF1 ZNF335 EAF1 HNF4A CBFA2T…
1.17443e-07	139	389	1.58013	GO:2000147 positive regulation of cell motility	LOC111767395 PGF FAM110C GAS6 FERMT1 KITLG GPNMB FN1 DMTN SUN2 CSF1R ITGA6 TRIP6 F2RL1 RHOJ F2R CCR7 CCR6 ADAM17 NEDD9 AGO2 PRKCA PIK3CD PTPRC EPHA2 FGR ADAM10 CALR CCBE1 MMP14 CD74 TACR2 LYVE1 THBS1 FOXP1 AQP1 APC CAV1 MAP2K2 ANGPT4 WNT7A RAC1 EGFR IGF1 INSR SEMA4D PPP3CA MET MYOC PRKCE STX4 CARMIL2 ETS1 SELP ONECUT2 DOCK8 NR4A3 VEGFD MYO1C SRC TACR3 NTRK3 DAPK3 ANO6 MAPRE2 LYN CXCL10 SPARC ICAM…
1.25774e-07	175	517	1.49683	GO:0001816 cytokine production	TLR7 LOC111767395 BTNL9 TNFRSF1B LOC100058771 LOC100071942 LOC100068433 GAS6 FERMT1 SEMA7A TLR3 PPARA GPNMB FN1 CSF1R PANX3 HEG1 NLRP6 F2RL1 ADIPOQ ERBIN RUNX1 F2R CD276 KPNA6 BCL6 PML CCR7 CARD11 ADAM17 LY9 RAB2B IL17B SLC37A4 CLU PTPRC SPHK2 EPHA2 FGR STAT5B NPTN CCBE1 ADORA2B CD74 HSP90AB1 OAS3 THBS1 GIT1 FOXP1 STAT1 JAK2 IL10 SLC7A5 CDH3 IRAK1 TNFAIP3 CSF2 RAC1 IL13 TRAF3IP1 SERPINB1 IRF5 IGF…
1.26427e-07	191	575	1.4689	GO:0010562 positive regulation of phosphorus metabolic process	EPHB6 LOC111767395 IRAK1 TGFB3 AKAP9 PGF FGF8 GAS6 PRXL2C ACVR2A KITLG SEMA7A PPARA GPNMB CSF1R ITGA6 CD80 LOC100061391 ZFP91 DVL2 ADIPOQ GCG ADAM17 NEDD9 RAPGEF3 MAD2L2 PPP2R5D SLC39A10 TAOK3 GDF6 CLU PTPRC PDE8A PTPA MAP4K2 SPPL3 NIBAN1 TTBK1 LOC100061360 PRR5 FGR EIF4G1 SYMPK SLC8A2 ADORA2B CD74 HSP90AB1 CSF3 THBS1 HIPK2 DIPK2A WNT1 CLIP3 JAK2 ACVRL1 CAV1 MAP2K2 ANGPT4 CSF2 RAC1 ALS2 CSNK1D EG…
1.26427e-07	191	575	1.4689	GO:0045937 positive regulation of phosphate metabolic process	EPHB6 LOC111767395 IRAK1 TGFB3 AKAP9 PGF FGF8 GAS6 PRXL2C ACVR2A KITLG SEMA7A PPARA GPNMB CSF1R ITGA6 CD80 LOC100061391 ZFP91 DVL2 ADIPOQ GCG ADAM17 NEDD9 RAPGEF3 MAD2L2 PPP2R5D SLC39A10 TAOK3 GDF6 CLU PTPRC PDE8A PTPA MAP4K2 SPPL3 NIBAN1 TTBK1 LOC100061360 PRR5 FGR EIF4G1 SYMPK SLC8A2 ADORA2B CD74 HSP90AB1 CSF3 THBS1 HIPK2 DIPK2A WNT1 CLIP3 JAK2 ACVRL1 CAV1 MAP2K2 ANGPT4 CSF2 RAC1 ALS2 CSNK1D EG…
1.26427e-07	140	393	1.57529	GO:0051272 positive regulation of cellular component movement	LOC111767395 PGF FAM110C GAS6 FERMT1 KITLG GPNMB FN1 DMTN SUN2 CSF1R ITGA6 TRIP6 F2RL1 RHOJ F2R CCR7 CCR6 ADAM17 NEDD9 AGO2 PRKCA PIK3CD PTPRC EPHA2 FGR ADAM10 CALR CCBE1 MMP14 CD74 TACR2 LYVE1 THBS1 FOXP1 AQP1 APC CAV1 MAP2K2 ANGPT4 WNT7A RAC1 EGFR IGF1 INSR SEMA4D PPP3CA MET MYOC PRKCE STX4 CARMIL2 ETS1 SELP ONECUT2 DOCK8 NR4A3 VEGFD MYO1C SRC TACR3 NTRK3 DAPK3 ANO6 MAPRE2 LYN CXCL10 SPARC ICAM…
1.27065e-07	218	674	1.43029	GO:0051241 negative regulation of multicellular organismal process	THBS1 PTGER3 LOC100058771 LOC100071942 GAS6 FERMT1 PTCH1 DLX2 PPARA GPNMB FN1 CRY2 NLRP6 F2RL1 GRK2 ADIPOQ HLX ERBIN CD276 BCL6 PML CCR7 GJA1 MAD2L2 NR1D1 SEMA6A SLC37A4 SH2B3 ABHD6 PTPRC HSPA9 ADAMTS7 PTPRG EPHA2 ATP2A2 NPTN CALR APOE ADORA2B RYK CD74 HSP90AB1 OAS3 GIT1 CTDSP1 STAT1 SRF ACVRL1 IL10 ANGPT4 WNT7A CDH3 TNFAIP3 RAC1 RPS19 ADGRB2 TRAF3IP1 SERPINB1 IFRD1 EGFR IGF1 PPP3CA NEUROG1 TRIB2…
1.49253e-07	200	609	1.45224	GO:0040007 growth	PLXNA1 PRL PTCH1 SEMA7A APBA1 COMP FN1 NEDD4L LHX1 HEG1 MYOD1 SLITRK1 GHR HLX TRPV2 BCL6 PML CDKN2C MMP13 USP9X ADAM17 RGL3 AFG3L2 MAD2L2 DCLK1 SPHK2 KDM6A HESX1 CELF1 STAT5B ADAM10 EIF4G1 ZFYVE27 PPARD MMP14 RYK HSP90AB1 HELT DPYSL2 MATN1 MAP1B DIPK2A SRF ACVRL1 WNT7A SH3BP4 IFT80 IFRD1 EGFR GPC3 IGF1 INSR SEMA4D KAT7 SASH3 TRIM28 TNS2 PTK7 PPP1R9B IGFBP4 ERCC1 THBS3 CYFIP2 RASAL2 BMPR1B LIMK1 G…
1.57512e-07	690	2532	1.20507	GO:0006355 regulation of transcription DNA-templated	HNF4G ZNF112 ZNF318 ZFP91 SMARCA5 ZNF772 ERBIN APBB3 ZNF449 MITF LPIN2 GFI1 ZSCAN5B GBX2 TRIM41 SMARCB1 ZNF280D PLAGL2 USF2 HIPK2 IRAK1 ZNF425 DPF1 ZBTB45 TRIM28 TOX2 ZNF394 ZNF296 SKI PBX1 KANSL3 ANHX SP3 ZNF410 TNFRSF11A XBP1 ZNF462 ARNT2 ZBTB20 TRIM26 TBX5 LOC100062745 OSR2 PAXIP1 NR2F1 RXRA ZNF276 ETV3 RFX6 ZIC4 ZIC1 MSX1 MECOM NCOA3 WWTR1 THAP7 ZFP14 LHX3 ZFP69 FEZF1 ZNF335 EAF1 HNF4A CBFA2T…
1.68395e-07	298	977	1.3488	GO:0043067 regulation of programmed cell death	SRC DAPK3 TNFSF10 CIDEC GAS6 KITLG RYBP COMP PPARA IFI6 STK17B LAPTM5 FATE1 CSF1R ASIC2 ADAR ITGA6 LOC100033941 FOXO1 ZFP91 ADIPOQ CBL DNAJA3 BCL6 PML PCID2 RASA1 MITF GCG CARD11 BNIP3L RRM2B SIK1 TGM2 SLC39A10 BID TMBIM4 PRKCA CRADD PIK3CD NACC2 CLU LRP6 PTPRC SPATA2 PTPA PCGF2 SPHK2 MAPK8IP1 STAT5B APOE TARDBP PLAGL2 NONO CD74 HSP90AB1 AATF EYA1 LYPD3 THBS1 HIPK2 GLS2 FOXP1 AQP1 HIP1R APC DIPK2…
1.69451e-07	283	920	1.36027	GO:0045944 positive regulation of transcription by RNA polymerase II	HNF4G SMARCA5 LPIN2 HIPK2 DPF1 ZNF296 KANSL3 XBP1 ZNF462 PAXIP1 NR2F1 RXRA NCOA3 WWTR1 ZNF335 HNF4A BCL11B NKX2-3 ACVR2A TLR3 WAS ZNF112 DLX2 PPARA SLC30A9 BARX2 NFYC EHF ITGA6 MYOD1 FOXO1 DVL2 F2RL1 RUNX1 PBX2 KPNA6 USF1 MITF SNW1 MYBL2 AGO2 CLOCK WWP2 GFI1 FOXI1 LRP6 GBX2 KDM3A TNKS IRF6 IRF2 CREB3L2 SMARCB1 STAT5B TLR7 TBXT TBL1XR1 PLAGL2 TBP AATF USF2 HELT EYA1 CSF3 NR1I2 STAT1 WNT1 SRF GLYR1…
1.80219e-07	291	951	1.35313	GO:0042981 regulation of apoptotic process	SRC DAPK3 TNFSF10 CIDEC GAS6 KITLG RYBP COMP PPARA IFI6 STK17B FATE1 CSF1R ASIC2 ADAR ITGA6 LOC100033941 FOXO1 ZFP91 ADIPOQ CBL BCL6 PML PCID2 RASA1 MITF GCG CARD11 BNIP3L RRM2B SIK1 TGM2 SLC39A10 BID TMBIM4 PRKCA CRADD PIK3CD NACC2 CLU LRP6 PTPRC PTPA PCGF2 SPHK2 MAPK8IP1 STAT5B APOE TARDBP PLAGL2 NONO CD74 HSP90AB1 AATF EYA1 LYPD3 THBS1 HIPK2 GLS2 FOXP1 AQP1 HIP1R APC DIPK2A WNT1 CLIP3 JAK2 CAV…
1.85867e-07	167	491	1.50405	GO:0001568 blood vessel development	THBS1 PGF TLR3 COMP LUZP1 MMP2 HS6ST1 NSDHL HEG1 RHOJ ERAP1 PML RASA1 RAPGEF3 AGO2 PRKCA SEMA6A ANTXR1 GBX2 SPHK2 PKM EPHA2 TBXT BMPER APOE CCBE1 GAB1 EYA1 HIPK2 AQP1 AP2B1 STAT1 SRF ACVRL1 CAV1 IL10 ANGPT4 WNT7A ADGRB2 EPHB3 GPC3 WASF2 PKNOX1 KLF4 HGS ETS1 SLC1A1 STARD13 WARS1 PTK7 MYO18B TNN NTRK2 CPLANE1 EFNB2 GDF2 TBX3 SCG2 ALOX5 JAG1 ESM1 CXCL10 MAPK7 DLL4 HOXB13 SMAD6 SPARC NAXE SMOC2 EPAS1…
2.11953e-07	822	3078	1.18094	GO:1901362 organic cyclic compound biosynthetic process	HNF4G ZNF112 ZNF318 ZFP91 SMARCA5 ZNF772 ERBIN APBB3 ZNF449 SLC39A7 MITF RRM2B LPIN2 GFI1 ZSCAN5B GBX2 TRIM41 SMARCB1 ZNF280D PLAGL2 PAPSS2 USF2 UHMK1 HIPK2 IRAK1 ZNF425 DPF1 ZBTB45 TRIM28 TOX2 ZNF394 ZNF296 SKI PBX1 KANSL3 ANHX SP3 ZNF410 TNFRSF11A XBP1 ZNF462 ARNT2 ZBTB20 TRIM26 TBX5 LOC100062745 OSR2 PAXIP1 AK4 NR2F1 RXRA ZNF276 ETV3 RFX6 CYP39A1 ZIC4 ZIC1 MSX1 MECOM NCOA3 HMGCR PARM1 WWTR1 TH…
2.64133e-07	220	687	1.41609	GO:0031401 positive regulation of protein modification process	LOC111767395 IRAK1 TGFB3 AKAP9 PGF FGF8 GAS6 ACVR2A KITLG SEMA7A SART3 TRIB3 GPNMB CSF1R SAE1 CD80 LOC100061391 ZFP91 SMARCA5 DVL2 ADIPOQ BCL6 PML TAOK1 WDR61 GCG ADAM17 SNW1 NEDD9 RAPGEF3 PRDM12 MAD2L2 PPP2R5D SLC39A10 TAOK3 GDF6 CLU PTPRC PDE8A PTPA MAP4K2 SPPL3 NIBAN1 TTBK1 SPHK2 LOC100061360 PRR5 SMARCB1 PIAS1 EIF4G1 SYMPK SLC8A2 CD74 HSP90AB1 CSF3 THBS1 HIPK2 DIPK2A WNT1 GLYR1 CLIP3 JAK2 ACV…
2.74644e-07	532	1901	1.23753	GO:0033036 macromolecule localization	ZC3H11A SLC35A2 BACE2 PACS2 TTC21A WRAP73 UNC93B1 LAMP3 PORCN PARD3B TMSB4X MRAP PAM16 ARRDC1 KPNB1 TRAK1 HEATR5B ARFIP2 TTC21B SIDT2 GCK RHBDF1 VPS26C STAC3 AKAP4 SIDT1 LOC100064692 LOC102148661 GAS6 COPG1 FERMT1 PTCH1 APBA1 RTP2 DENND4C SLC2A1 EIF4ENIF1 SRP14 COMP MARK4 ATAD1 PPARA THOC7 SLC4A1 STAC2 SARNP NEDD4L DMTN ASIC2 CRY2 PTGES HEG1 DVL2 F2RL1 ADIPOQ COG3 ERBIN ING1 APBB3 NRDE2 F2R RRS1 …
2.76608e-07	218	680	1.41767	GO:0044255 cellular lipid metabolic process	PIGN SLC39A7 LPIN2 PI4K2A PORCN AUH PGAP3 RETSAT SPTLC3 PNPLA1 PTGR2 DHRS3 MTMR9 CISH HSD17B4 ACBD4 HMGCR MLYCD EHHADH PIK3R3 PIP5K1C SOCS2 LOC100057331 CLN8 NKX2-3 ACOT11 DGKH BCO1 PPARA TRIB3 SMPDL3B CSF1R PTGES AGPAT4 ADIPOQ GK SYNJ1 PLPPR4 CERK ACAD9 ANKRD23 CRYL1 NEU3 INPP5J ACSM3 PIK3CD PLA2G5 SLC37A4 ITPKC ABHD6 ELOVL7 SMPD4 PIGT MTMR1 SPHK2 SOAT1 GIP PIP5K1A PPARD APOE FABP5 PM20D1 CD74 H…
3.25279e-07	318	1060	1.32662	GO:0010941 regulation of cell death	SRC TNFRSF1B DAPK3 CCN5 TNFSF10 CIDEC GAS6 KITLG RYBP COMP PPARA IFI6 STK17B GPNMB LAPTM5 FATE1 CSF1R ASIC2 ADAR ITGA6 LOC100033941 FOXO1 ZFP91 ADIPOQ ING1 CBL DNAJA3 BCL6 PML PCID2 RASA1 MITF GCG CARD11 BNIP3L RRM2B SIK1 TGM2 SLC39A10 BID TMBIM4 PRKCA CRADD PIK3CD NACC2 CLU LRP6 PTPRC SPATA2 PDE8A PTPA PCGF2 SPHK2 MAPK8IP1 STAT5B EIF4G1 APOE TARDBP PLAGL2 PM20D1 NONO CD74 HSP90AB1 AATF EYA1 LYPD…
3.59616e-07	801	3000	1.18069	GO:0019438 aromatic compound biosynthetic process	HNF4G ZNF112 ZNF318 ZFP91 SMARCA5 ZNF772 ERBIN APBB3 ZNF449 MITF RRM2B LPIN2 GFI1 ZSCAN5B GBX2 TRIM41 SMARCB1 ZNF280D PLAGL2 PAPSS2 USF2 UHMK1 HIPK2 IRAK1 ZNF425 DPF1 ZBTB45 TRIM28 TOX2 ZNF394 ZNF296 SKI PBX1 KANSL3 ANHX SP3 ZNF410 TNFRSF11A XBP1 ZNF462 ARNT2 ZBTB20 TRIM26 TBX5 LOC100062745 OSR2 PAXIP1 AK4 NR2F1 RXRA ZNF276 ETV3 RFX6 ZIC4 ZIC1 MSX1 MECOM NCOA3 PARM1 WWTR1 THAP7 ZFP14 LHX3 ZFP69 M…
3.63462e-07	173	517	1.47973	GO:0001944 vasculature development	THBS1 PGF TLR3 COMP LUZP1 MMP2 HS6ST1 NSDHL HEG1 RHOJ ERAP1 PML RASA1 RAPGEF3 AGO2 PRKCA SEMA6A ANTXR1 GBX2 SPHK2 PKM EPHA2 ADAM10 TBXT BMPER APOE CCBE1 GAB1 EYA1 HIPK2 AQP1 AP2B1 STAT1 SRF ACVRL1 CAV1 IL10 ANGPT4 WNT7A ADGRB2 EPHB3 GPC3 WASF2 PKNOX1 KLF4 HGS ETS1 SLC1A1 STARD13 WARS1 PTK7 MYO18B TNN NTRK2 CPLANE1 EFNB2 GDF2 TBX3 SCG2 ALOX5 JAG1 ESM1 CXCL10 MAPK7 DLL4 HOXB13 SMAD6 SPARC NAXE SMOC…
3.68053e-07	1149	4452	1.14128	GO:1901360 organic cyclic compound metabolic process	HNF4G ZNF112 ZC3H12C PLXNB3 ZNF318 ZFP91 SMARCA5 ZNF772 ERBIN APBB3 ZNF449 HKDC1 SLC39A7 MITF RRM2B LPIN2 GFI1 ZSCAN5B PTCD2 GBX2 GEMIN2 TRIM41 SMARCB1 REXO4 ZNF280D PLAGL2 PAPSS2 USF2 UHMK1 RAD54L HIPK2 IRAK1 ZNF425 DPF1 ZBTB45 XAB2 TRIM28 ERCC1 TOX2 ZNF394 ZNF296 SKI RBFOX1 PBX1 KANSL3 OAS1 ANHX SP3 PRPF6 ZNF410 THTPA TNFRSF11A XBP1 LIG1 ZNF462 ARNT2 ZBTB20 ENTPD1 TRIM26 TBX5 LOC100062745 PDE9A…
3.72085e-07	269	874	1.36103	GO:0009790 embryo development	PBX1 MSX1 FGF8 TBX19 ACVR2A PTCH1 KITLG MMP15 APBA1 DLX2 FN1 DLD LUZP1 MMP2 HS6ST1 SLC35E2B LHX1 NSDHL HEG1 TGFB1I1 LOC100033941 TRIP6 DVL2 ADIPOQ HLX HOXC6 PBX2 EXOC4 POFUT2 TULP3 NFRKB GJA1 AFF3 JAG2 FOXI1 SH2B3 LRP6 SMPD4 GBX2 SMG9 PCGF2 NPHP3 KDM6A EPHA2 HESX1 RUNDC1 ADAM10 TBXT LAMB3 MMP14 STPG4 AATF EYA1 CELF4 HIPK2 WNT1 SRF ACVRL1 IL10 WNT7A DCHS1 TSC1 CSF2 EGFR GRB2 GPC3 IGF1 INSR NEUROG1…
4.34895e-07	213	665	1.41639	GO:0060548 negative regulation of cell death	SRC TNFRSF1B CCN5 GAS6 KITLG COMP PPARA IFI6 GPNMB LAPTM5 FATE1 CSF1R ASIC2 ADAR ITGA6 LOC100033941 FOXO1 ZFP91 CBL DNAJA3 BCL6 PCID2 RASA1 MITF GCG BNIP3L RRM2B SLC39A10 BID TMBIM4 PRKCA CLU LRP6 PDE8A PCGF2 MAPK8IP1 STAT5B PM20D1 NONO CD74 HSP90AB1 AATF EYA1 LYPD3 THBS1 HIPK2 FOXP1 AQP1 HIP1R DIPK2A WNT1 JAK2 CAV1 IL10 ANGPT4 WNT7A NTRK1 TNFAIP3 CSF2 CDK1 IL13 EGFR IGF1 ALB MET PTGFR KLF4 EPO M…
4.6942e-07	131	369	1.5699	GO:0030335 positive regulation of cell migration	LOC111767395 PGF FAM110C GAS6 FERMT1 KITLG GPNMB FN1 DMTN SUN2 CSF1R ITGA6 TRIP6 F2RL1 RHOJ F2R CCR7 ADAM17 NEDD9 AGO2 PRKCA PIK3CD PTPRC EPHA2 FGR ADAM10 CALR CCBE1 MMP14 CD74 LYVE1 THBS1 FOXP1 AQP1 APC CAV1 ANGPT4 WNT7A RAC1 EGFR IGF1 INSR SEMA4D PPP3CA MET MYOC PRKCE STX4 CARMIL2 ETS1 SELP ONECUT2 DOCK8 NR4A3 VEGFD MYO1C SRC NTRK3 DAPK3 ANO6 MAPRE2 LYN CXCL10 SPARC ICAM1 SMOC2 MAPK3 STK39 LBP …
5.34992e-07	234	745	1.38895	GO:0001932 regulation of protein phosphorylation	LOC111767395 IRAK1 IBTK TGFB3 CCNJ PMEPA1 CCNF AKAP9 PGF FGF8 GAS6 ACVR2A KITLG SEMA7A TRIB3 GPNMB FN1 DMTN CSF1R ADAR HEG1 CD80 LOC100061391 ZFP91 PRKAG3 DVL2 ADIPOQ CDKN2C GCG ADAM17 NEDD9 RAPGEF3 MAD2L2 INPP5J TAOK3 GDF6 CLU SH2B3 LRP6 PTPRC EIF2AK1 PDE8A MAP4K2 NIBAN1 TTBK1 LOC100061360 PRR5 FGR TLR7 EIF4G1 BMPER APOE TARDBP SLC8A2 CD74 HSP90AB1 CSF3 CCNB3 THBS1 HIPK2 CTDSP1 APC DIPK2A WNT1 C…
5.40009e-07	68	159	1.8912	GO:0050670 regulation of lymphocyte proliferation	LOC111767395 TNFRSF1B LOC100058771 LOC100071942 KITLG GPNMB DNAJA3 CD276 BCL6 CARD11 SLC39A10 BID PTPRC MAPK8IP1 STAT5B CD74 JAK2 IL10 IGF1 PPP3CA SASH3 ZAP70 VAV3 CD6 EFNB1 LYN DLG5 CD320 MAD1L1 TLR9 CBLB FOXJ1 CD3E GPAM IL27 TGFBR2 ITCH VCAM1 CD40 SOS1 CCDC88B IL2RA IL4I1 VSIR RASSF5 IL6ST LRRC32 ERBB2 BCL2 PLA2G2F BTK TRAF6 RC3H1 CDKN1A PELI1 SPTA1 IL12RB1 FOXP3 PRKCQ ZNF335 TFRC HES1 PRNP LEP…
5.40009e-07	121	335	1.59723	GO:0050673 epithelial cell proliferation	PGF NKX2-3 PRL FERMT1 ACVR2A PTCH1 PLXNB3 EHF HLX ADAM17 NR1D1 BID GKN3P PRKCA PIK3CD IRF6 EPHA2 BMPER PPARD APOE EYA1 THBS1 STAT1 ACVRL1 CAV1 MAP2K2 IL10 WNT7A IFT80 CDH3 TNFAIP3 SERPINB1 EGFR GPC3 IGF1 IGFBP4 FAP GDF2 HMX2 SCG2 ALOX5 JAG1 IGFBP5 DLL4 DRD2 SPARC A4GNT NRAS RASGRF1 RB1 STK11 FGFR1 NOTCH2 FGF7 EGFL7 HNF1B STAT3 GATA2 SULF1 ESRP2 TGM1 ITGB3 ROBO1 FST OSR2 NGFR PDCD10 GRN IGFBP3 KRT…
5.51344e-07	718	2666	1.19094	GO:0032774 RNA biosynthetic process	HNF4G ZNF112 ZNF318 ZFP91 SMARCA5 ZNF772 ERBIN APBB3 ZNF449 MITF LPIN2 GFI1 ZSCAN5B GBX2 TRIM41 SMARCB1 ZNF280D PLAGL2 USF2 HIPK2 IRAK1 ZNF425 DPF1 ZBTB45 TRIM28 TOX2 ZNF394 ZNF296 SKI PBX1 KANSL3 ANHX SP3 ZNF410 TNFRSF11A XBP1 ZNF462 ARNT2 ZBTB20 TRIM26 TBX5 LOC100062745 OSR2 PAXIP1 NR2F1 RXRA ZNF276 ETV3 RFX6 ZIC4 ZIC1 MSX1 MECOM NCOA3 WWTR1 THAP7 ZFP14 LHX3 ZFP69 FEZF1 ZNF335 EAF1 HNF4A CBFA2T…
5.53864e-07	322	1081	1.31721	GO:0009890 negative regulation of biosynthetic process	EIF4ENIF1 ZNF318 ZNF425 DPF1 TRIM28 SKI NR2F1 RXRA ZFP69 CBFA2T2 GAS6 PTCH1 RYBP DLX2 PPARA DDX6 TRIB3 BARX2 KDM8 SARNP RORC HOXC8 CRY2 CBX4 LHX1 SMARCA5 ADIPOQ DNAJA3 CBFA2T3 BCL6 PML YWHAQ MITF DCP2 ZBTB32 SNW1 PRDM12 AGO2 MAD2L2 NR1D1 CLOCK NAB2 WWP2 GFI1 NACC2 EIF2AK1 PCGF2 RECQL5 NELFB HESX1 PIAS1 TBXT EIF4G1 GFI1B CALR PPARD APOE TBL1XR1 MSC TARDBP NONO ZNF512B AATF HELT HNRNPA1 NR1I2 RNF13…
5.54284e-07	146	423	1.5263	GO:0048514 blood vessel morphogenesis	THBS1 PGF TLR3 COMP HS6ST1 HEG1 RHOJ ERAP1 PML RASA1 RAPGEF3 AGO2 PRKCA SEMA6A GBX2 PKM EPHA2 TBXT BMPER APOE CCBE1 GAB1 EYA1 HIPK2 AQP1 STAT1 SRF ACVRL1 CAV1 IL10 ANGPT4 WNT7A ADGRB2 EPHB3 WASF2 PKNOX1 KLF4 HGS ETS1 SLC1A1 STARD13 WARS1 MYO18B TNN NTRK2 EFNB2 GDF2 SCG2 ALOX5 JAG1 ESM1 CXCL10 MAPK7 DLL4 HOXB13 SPARC NAXE SMOC2 EPAS1 XBP1 ABL1 PGK1 FOXO4 NOTCH2 TGFBR2 CXCL8 RIN2 GLUL ADIPOR2 CLIC4…
5.66688e-07	317	1062	1.31996	GO:0031327 negative regulation of cellular biosynthetic process	EIF4ENIF1 ZNF318 ZNF425 DPF1 TRIM28 SKI NR2F1 RXRA ZFP69 CBFA2T2 GAS6 PTCH1 RYBP DLX2 PPARA DDX6 TRIB3 BARX2 KDM8 SARNP RORC HOXC8 CRY2 CBX4 LHX1 SMARCA5 ADIPOQ DNAJA3 CBFA2T3 BCL6 PML YWHAQ MITF DCP2 ZBTB32 SNW1 PRDM12 AGO2 MAD2L2 NR1D1 CLOCK NAB2 WWP2 GFI1 NACC2 EIF2AK1 PCGF2 RECQL5 NELFB HESX1 PIAS1 TBXT EIF4G1 GFI1B CALR PPARD TBL1XR1 MSC TARDBP NONO ZNF512B AATF HELT HNRNPA1 NR1I2 RNF139 HIP…
6.14937e-07	143	413	1.53113	GO:0002694 regulation of leukocyte activation	LOC111767395 NECTIN2 TNFRSF1B LOC100058771 SLAMF8 LOC100071942 TNFSF13 GAS6 KITLG GPNMB FN1 CD80 F2RL1 HLX DNAJA3 CD276 BCL6 CCR7 PCID2 CARD11 NEDD9 MAD2L2 NR1D1 SLC39A10 BID PTPRC EPHB6 TTBK1 SPHK2 MAPK8IP1 FGR STAT5B MMP14 ADORA2B CD74 THEMIS2 THBS1 JAK2 CAV1 IL10 TNFAIP3 IL13 IGF1 RASGRP1 PPP3CA SASH3 STX4 ZAP70 VAV3 CD6 NFKBIZ DOCK8 IL27RA FLOT2 EFNB1 CD5 RIF1 PAG1 LYN DLG5 KARS1 CD320 KMT5C …
6.30986e-07	714	2652	1.19056	GO:0097659 nucleic acid-templated transcription	HNF4G ZNF112 ZNF318 ZFP91 SMARCA5 ZNF772 ERBIN APBB3 ZNF449 MITF LPIN2 GFI1 ZSCAN5B GBX2 TRIM41 SMARCB1 ZNF280D PLAGL2 USF2 HIPK2 IRAK1 ZNF425 DPF1 ZBTB45 TRIM28 TOX2 ZNF394 ZNF296 SKI PBX1 KANSL3 ANHX SP3 ZNF410 TNFRSF11A XBP1 ZNF462 ARNT2 ZBTB20 TRIM26 TBX5 LOC100062745 OSR2 PAXIP1 NR2F1 RXRA ZNF276 ETV3 RFX6 ZIC4 ZIC1 MSX1 MECOM NCOA3 WWTR1 THAP7 ZFP14 LHX3 ZFP69 FEZF1 ZNF335 EAF1 HNF4A CBFA2T…
7.19394e-07	157	464	1.49626	GO:0030855 epithelial cell differentiation	KRT72 KRT15 KRT80 KRT7 KRT8 SIPA1L3 KRT85 PTCH1 EHF SULT1B1 LHX1 HEG1 KRT84 TGFB1I1 F2RL1 ADIPOQ ACTL8 RAPGEF3 CLOCK JAG2 MCOLN3 IRF6 EPHA2 STAT5B SH3BP1 MAP1B ACVRL1 CAV1 CDH3 CDK1 ZDHHC7 BDH2 PPP3CA MET MARVELD2 KLF4 RFX3 PTK7 ONECUT2 SRC PDZD7 PNPLA1 VDAC1 GDF2 USH2A TBX3 JAG1 DLG5 BFSP2 DACT2 SLITRK6 HOXB13 CREB1 NR5A1 ICAM1 UPK2 FOXJ1 PLS1 EPAS1 ELF3 DLX3 OPN3 ABL1 PGK1 NOTCH2 NR5A2 CASP6 E2…
7.35625e-07	73	176	1.83416	GO:0043583 ear development	DVL2 PLPPR4 JAG2 FOXI1 MCOLN3 PJVK GBX2 TRIP11 HESX1 ADAM10 BMPER EYA1 WNT1 DCHS1 NEUROG1 OTOP1 BLOC1S5 CELSR1 PTK7 PDZD7 HMX2 USH2A TBX3 JAG1 ZIC3 SLITRK6 ATG5 PLS1 MAPK3 FZD6 ECE1 GATA2 STRA6 GABRB2 CCM2 OSR2 POU4F3 DDR1 FGF9 RBPJ DLX5 MCM2 BCR BCL2 MSX1 ATP8B1 MKS1 GSDME COL11A1 MAPKAPK2 LHX3 SOX9 COL2A1 NOTCH1 SIX1 LRP10 SIX4 MYO7A PRKRA WDR19 PTPN11 GATA3 GRXCR2 KCNQ1 HES1 NKX3-2 CXCL14 MAF …
7.78225e-07	797	2997	1.17597	GO:0018130 heterocycle biosynthetic process	HNF4G ZNF112 ZNF318 ZFP91 SMARCA5 ZNF772 ERBIN APBB3 ZNF449 MITF RRM2B LPIN2 GFI1 ZSCAN5B GBX2 TRIM41 SMARCB1 ZNF280D PLAGL2 PAPSS2 USF2 UHMK1 HIPK2 IRAK1 ZNF425 DPF1 ZBTB45 TRIM28 TOX2 ZNF394 ZNF296 SKI PBX1 KANSL3 ANHX SP3 ZNF410 TNFRSF11A XBP1 ZNF462 ARNT2 ZBTB20 TRIM26 TBX5 LOC100062745 OSR2 PAXIP1 AK4 NR2F1 RXRA ZNF276 ETV3 RFX6 ZIC4 ZIC1 MSX1 MECOM NCOA3 PARM1 WWTR1 THAP7 ZFP14 LHX3 ZFP69 M…
8.11548e-07	210	659	1.40916	GO:1901701 cellular response to oxygen-containing compound	LPIN2 IRAK1 DRD2 IL1F10 GRB10 PIK3R3 GAS6 PTCH1 DENND4C TRIB3 HTR1B DMTN RORC MMP2 MYOD1 ADIPOQ GHR USF1 GCG ABL2 SNW1 RAPGEF3 NR1D1 TGM2 LAMTOR4 GFI1 FANCC PRKCA RAB31 CLU LRP6 PJVK PDE8A PCGF2 SPHK2 RECQL5 SLC2A4 SMARCB1 STAT5B KL ABCA1 GIT1 AQP1 APC TRIM72 JAK2 CAV1 IL10 SH3BP4 NR3C1 TNFAIP3 GCGR SLC12A7 EGFR ZDHHC7 GRB2 NOX4 PDK3 GNAI3 IGF1 INSR RPE65 NUCKS1 MET OTOP1 PRKCE PTGFR ACACA STX4 M…
8.70459e-07	712	2649	1.18857	GO:0006351 transcription DNA-templated	HNF4G ZNF112 ZNF318 ZFP91 SMARCA5 ZNF772 ERBIN APBB3 ZNF449 MITF LPIN2 GFI1 ZSCAN5B GBX2 TRIM41 SMARCB1 ZNF280D PLAGL2 USF2 HIPK2 IRAK1 ZNF425 DPF1 ZBTB45 TRIM28 TOX2 ZNF394 ZNF296 SKI PBX1 KANSL3 ANHX SP3 ZNF410 TNFRSF11A XBP1 ZNF462 ARNT2 ZBTB20 TRIM26 TBX5 LOC100062745 OSR2 PAXIP1 NR2F1 RXRA ZNF276 ETV3 RFX6 ZIC4 ZIC1 MSX1 MECOM NCOA3 WWTR1 THAP7 ZFP14 LHX3 ZFP69 FEZF1 ZNF335 EAF1 HNF4A CBFA2T…
1.03103e-06	199	620	1.41934	GO:0051336 regulation of hydrolase activity	RAPGEF5 PLXNB3 RGL3 TBC1D15 OAS1 SPI2 NLRP3 TBC1D9 PPP6R1 LOC100052045 RASGEF1B TBC1D1 RAP1GAP RASGRP2 SIPA1L3 EVI5L SERPINB5 ARHGEF19 TIAM1 LOC111775995 GAS6 FGD1 IFI6 LAPTM5 TBC1D2 CRY2 ITGA6 TDG NLRP6 DVL2 F2RL1 F2R BCL6 PML EGLN3 PCID2 RASA1 ABL2 NEDD9 RAPGEF3 SLC39A10 RIC1 BID CRADD PLA2G5 ANTXR1 PTPRC PTPA TTBK1 SPHK2 EPHA2 SH3BP1 PIP5K1A SELE HSP90AB1 OAS3 THBS1 AQP1 HIP1R JAK2 CAV1 SH3BP4…
1.08552e-06	331	1123	1.30339	GO:1902531 regulation of intracellular signal transduction	TRIP6 ERBIN PDE8A MAPK8IP1 KLHDC10 TSC1 IRAK1 ARHGAP19 SRC SHOC2 DLC1 NLRP3 PDE2A TNFSF10 LAMTOR1 GAS6 PRXL2C NDRG4 KITLG SEMA7A TLR3 PPARA EPS8L1 FN1 CSF1R SESN1 IFI35 HEG1 NLRP6 FOXO1 STAMBP DVL2 F2RL1 ADIPOQ CBL F2R LZTR1 RRS1 BCL6 PML PCID2 RASA1 TAOK1 CDT1 USP9X RPA2 GCG CARD11 RALGPS2 RRM2B NR1D1 LAMTOR4 BID TMBIM4 SEMA6A PIK3CD TAOK3 PLA2G5 NBR1 NACC2 CLU SH2B3 PTPRC ALPK1 FBXO9 MAP4K2 SPP…
1.10265e-06	782	2941	1.17581	GO:0034654 nucleobase-containing compound biosynthetic process	HNF4G ZNF112 ZNF318 ZFP91 SMARCA5 ZNF772 ERBIN APBB3 ZNF449 MITF RRM2B LPIN2 GFI1 ZSCAN5B GBX2 TRIM41 SMARCB1 ZNF280D PLAGL2 PAPSS2 USF2 UHMK1 HIPK2 IRAK1 ZNF425 DPF1 ZBTB45 TRIM28 TOX2 ZNF394 ZNF296 SKI PBX1 KANSL3 ANHX SP3 ZNF410 TNFRSF11A XBP1 ZNF462 ARNT2 ZBTB20 TRIM26 TBX5 LOC100062745 OSR2 PAXIP1 AK4 NR2F1 RXRA ZNF276 ETV3 RFX6 ZIC4 ZIC1 MSX1 MECOM NCOA3 PARM1 WWTR1 THAP7 ZFP14 LHX3 ZFP69 M…
1.15219e-06	160	478	1.48019	GO:0048729 tissue morphogenesis	NPHP3 TBX19 PLXNA1 FERMT1 PTCH1 ADAMTS16 FOXL1 LUZP1 BRSK1 LHX1 HEG1 TGFB1I1 DVL2 EXOC4 PML POFUT2 TULP3 GJA1 ADAM17 TGM2 JAG2 PIK3CD PTCD2 GBX2 KDM6A EPHA2 HESX1 SH3BP1 TBXT EXOC5 MMP14 RYK EYA1 MATN1 FOXP1 WNT1 SRF ACVRL1 IL10 WNT7A DCHS1 NR3C1 TSC1 TRAF3IP1 EGFR AJUBA ZDHHC7 GRB2 GPC3 MET CELSR1 KLF4 CARMIL2 TRIM28 STARD13 PTK7 ZNRF3 SHANK3 SRC CPLANE1 GDF2 TBX3 ITGA8 JAG1 PBX1 DLG5 CXCL10 ZIC…
1.22717e-06	68	162	1.85618	GO:0032944 regulation of mononuclear cell proliferation	LOC111767395 TNFRSF1B LOC100058771 LOC100071942 KITLG GPNMB DNAJA3 CD276 BCL6 CARD11 SLC39A10 BID PTPRC MAPK8IP1 STAT5B CD74 JAK2 IL10 IGF1 PPP3CA SASH3 ZAP70 VAV3 CD6 EFNB1 LYN DLG5 CD320 MAD1L1 TLR9 CBLB FOXJ1 CD3E GPAM IL27 TGFBR2 ITCH VCAM1 CD40 SOS1 CCDC88B IL2RA IL4I1 VSIR RASSF5 IL6ST LRRC32 ERBB2 BCL2 PLA2G2F BTK TRAF6 RC3H1 CDKN1A PELI1 SPTA1 IL12RB1 FOXP3 PRKCQ ZNF335 TFRC HES1 PRNP LEP…
1.41657e-06	161	483	1.47403	GO:0048598 embryonic morphogenesis	MSX1 TBX19 ACVR2A PTCH1 MMP15 DLX2 FN1 DLD LUZP1 MMP2 LHX1 TGFB1I1 DVL2 ADIPOQ HLX PBX2 EXOC4 POFUT2 TULP3 GJA1 AFF3 JAG2 FOXI1 GBX2 PCGF2 NPHP3 KDM6A EPHA2 HESX1 TBXT LAMB3 MMP14 EYA1 HIPK2 WNT1 SRF IL10 WNT7A TSC1 GRB2 GPC3 NEUROG1 SLC39A3 OTOP1 EFEMP1 BLOC1S5 CELSR1 KLF4 TRIM28 PTK7 HOXB1 SHANK3 PDZD7 CPLANE1 HMX2 TBX3 ITGA8 PBX1 ZIC3 SLITRK6 MAPK7 DLL4 SP3 CCDC40 PLS1 MAPK3 FZD6 CER1 ABL1 NOT…
1.41827e-06	490	1755	1.23465	GO:0009605 response to external stimulus	PLXNB3 EPHB6 TLR7 DEFB4B LOC111767395 NECTIN2 IRAK1 TRIM28 SRC CLPS TNFRSF1B OAS1 ROBO3 CADM1 LRCOL1 TRIM26 KLRK1 ROBO1 RGR PIEZO1 LOC105761007 IL1F10 ENAH GSDMC TMC1 SLAMF8 LOC102148710 PGF TAFA4 GAS6 PLXNA1 CCL17 SEMA7A TLR3 WAS SLC2A1 PPARA IFI6 SMPDL3B DMTN CSF1R ASIC2 CRY2 PTGES ADAR SESN1 GPR17 TRIM10 LHX1 IFI35 CD14 MYOD1 NLRP6 FOXO1 PRKAG3 L1CAM F2RL1 ADIPOQ CCR9 ERBIN IFNAR2 BST2 F2R CD2…
1.48459e-06	1110	4316	1.13728	GO:0006725 cellular aromatic compound metabolic process	HNF4G ZNF112 ZC3H12C PLXNB3 ZNF318 ZFP91 SMARCA5 ZNF772 ERBIN APBB3 ZNF449 HKDC1 MITF RRM2B LPIN2 GFI1 ZSCAN5B PTCD2 GBX2 GEMIN2 TRIM41 SMARCB1 REXO4 ZNF280D PLAGL2 PAPSS2 USF2 UHMK1 RAD54L HIPK2 IRAK1 ZNF425 DPF1 ZBTB45 XAB2 TRIM28 ERCC1 TOX2 ZNF394 ZNF296 SKI RBFOX1 PBX1 KANSL3 OAS1 ANHX SP3 PRPF6 ZNF410 THTPA TNFRSF11A XBP1 LIG1 ZNF462 ARNT2 ZBTB20 ENTPD1 TRIM26 TBX5 LOC100062745 PDE9A OSR2 ED…
1.52997e-06	473	1688	1.23912	GO:0006366 transcription by RNA polymerase II	HNF4G ZNF112 ZFP91 SMARCA5 ZNF772 ZNF449 MITF LPIN2 GFI1 ZSCAN5B GBX2 SMARCB1 PLAGL2 USF2 HIPK2 ZNF425 DPF1 ZBTB45 TOX2 ZNF394 ZNF296 SKI PBX1 KANSL3 ANHX SP3 ZNF410 XBP1 ZNF462 ARNT2 ZBTB20 TBX5 LOC100062745 OSR2 PAXIP1 NR2F1 RXRA ZNF276 ETV3 RFX6 ZIC4 ZIC1 MSX1 MECOM NCOA3 WWTR1 ZFP14 LHX3 ZFP69 FEZF1 ZNF335 EAF1 HNF4A LMX1B ERFL BCL11B HOXB8 ZNF852 ZNF37A HMX3 TBX19 NKX2-3 ACVR2A PTCH1 TLR3 WA…
1.52997e-06	174	531	1.44904	GO:0010243 response to organonitrogen compound	LPIN2 DRD2 ANKZF1 TMUB2 UBQLN1 GRB10 LOC100056417 PIK3R3 DENND4C TRIB3 HTR1B DMTN CRY2 MMP2 SCNN1A ADIPOQ GHR ERBIN USP13 USF1 RAPGEF3 TGM2 LAMTOR4 RAB31 RECQL5 SLC2A4 STAT5B P2RX6 KL APOE RNF139 AQP1 APC TRIM72 JAK2 CAV1 SH3BP4 TSC1 TNFAIP3 FBXO6 GCGR IRF5 EGFR ZDHHC7 GRB2 GNAI3 IGF1 INSR KAT7 RPE65 NUCKS1 SGTA OTOP1 PRKCE EIF6 PTPRA TNS2 SLC1A1 PDE4B PPP1R9B ALPL TMEM129 IRS4 NTRK2 PID1 MYO1C S…
1.67854e-06	173	528	1.4489	GO:0042327 positive regulation of phosphorylation	EPHB6 LOC111767395 IRAK1 TGFB3 AKAP9 PGF FGF8 GAS6 PRXL2C ACVR2A KITLG SEMA7A GPNMB CSF1R ITGA6 CD80 LOC100061391 ZFP91 DVL2 ADIPOQ GCG ADAM17 NEDD9 RAPGEF3 MAD2L2 TAOK3 GDF6 CLU PTPRC PDE8A MAP4K2 NIBAN1 TTBK1 LOC100061360 PRR5 FGR EIF4G1 SLC8A2 CD74 HSP90AB1 CSF3 THBS1 HIPK2 DIPK2A WNT1 CLIP3 JAK2 ACVRL1 CAV1 MAP2K2 ANGPT4 CSF2 RAC1 ALS2 CSNK1D EGFR AJUBA NOX4 IGF1 RASGRP1 INSR SEMA4D FNIP2 CCN…
2.06223e-06	152	453	1.48379	GO:0007420 brain development	PBX1 TACC2 ZNF335 PLXNA1 PTCH1 SEMA7A DLX2 SUN2 CSF1R LHX1 MACO1 LHX8 TULP3 RGL3 FBXO45 FANCC DCLK1 GBX2 SMG9 DHX37 SPHK2 HESX1 CELF1 EFHC1 RYK RERE DPYSL2 MDGA1 GIT1 AQP1 NDE1 WNT1 SRF WNT7A TSC1 IGF2BP1 EPHB3 EGFR SLC1A1 HOXB1 NTRK2 SHANK3 SRC NSUN5 CPLANE1 RAB3GAP1 TFAP2D HMX2 TBX3 DLG5 ZIC3 GSX2 SLC4A10 DRD2 CREB1 MFSD2A PRKG1 NR4A2 FOXJ1 WDR62 FZD6 KDM4B ABL1 GHRHR TGFBR2 MBOAT7 SLC1A2 ARNT2…
2.06525e-06	77	193	1.76425	GO:1901342 regulation of vasculature development	THBS1 PGF TLR3 RHOJ ERAP1 PML RAPGEF3 AGO2 PRKCA SEMA6A PKM EPHA2 ADAM10 BMPER CCBE1 GAB1 HIPK2 AQP1 STAT1 ACVRL1 IL10 ANGPT4 ADGRB2 KLF4 HGS ETS1 WARS1 TNN GDF2 ALOX5 CXCL10 MAPK7 SPARC NAXE SMOC2 XBP1 ABL1 PGK1 FOXO4 TGFBR2 CXCL8 GLUL ADAMTS1 STAT3 FASLG GATA2 SULF1 BRCA1 CD40 PAK4 ITGB8 KDR CYP1B1 SERPINE1 ROCK1 THBS2 FLT1 SMAD1 PTPRM IL1A ITGAX AGO1 PRKD2 PDE3B DAB2IP CD34 ITGA5 EMILIN1 LEP F…
2.08548e-06	410	1441	1.25819	GO:0051649 establishment of localization in cell	ZC3H11A SLC35A2 BICDL1 TTC21A RAB11FIP4 UNC93B1 PARD3B PAM16 KPNB1 TRAK1 HEATR5B TMEM87B ARFIP2 TTC21B LOC100052045 PRMT3 VPS26C LOC100064692 LOC102148661 GAS6 NDRG4 COPG1 FERMT1 WAS APBA1 EIF4ENIF1 SRP14 STXBP5 ATAD1 THOC7 SEC23IP SARNP DMTN SUN2 ASIC2 CRY2 SYN1 BRSK1 KIF2B F2RL1 ADIPOQ COG3 ERBIN ING1 NRDE2 NUP35 F2R EXOC4 RRS1 DOP1A KPNA6 PML SYNJ1 YWHAQ VTA1 PREPL GJA1 CDT1 GCG BNIP3L MYRIP R…
2.18143e-06	76	190	1.76883	GO:0045765 regulation of angiogenesis	THBS1 PGF TLR3 RHOJ ERAP1 PML RAPGEF3 AGO2 PRKCA SEMA6A PKM EPHA2 BMPER CCBE1 GAB1 HIPK2 AQP1 STAT1 ACVRL1 IL10 ANGPT4 ADGRB2 KLF4 HGS ETS1 WARS1 TNN GDF2 ALOX5 CXCL10 MAPK7 SPARC NAXE SMOC2 XBP1 ABL1 PGK1 FOXO4 TGFBR2 CXCL8 GLUL ADAMTS1 STAT3 FASLG GATA2 SULF1 BRCA1 CD40 PAK4 ITGB8 KDR CYP1B1 SERPINE1 ROCK1 THBS2 FLT1 SMAD1 PTPRM IL1A ITGAX AGO1 PRKD2 PDE3B DAB2IP CD34 ITGA5 EMILIN1 LEP FGF18 IL…
2.18143e-06	97	260	1.64977	GO:0002696 positive regulation of leukocyte activation	NECTIN2 TNFSF13 GAS6 KITLG CD80 F2RL1 HLX DNAJA3 CD276 BCL6 CCR7 PCID2 CARD11 MAD2L2 SLC39A10 PTPRC EPHB6 TTBK1 SPHK2 FGR STAT5B MMP14 ADORA2B CD74 THBS1 JAK2 CAV1 IL10 IL13 IGF1 RASGRP1 PPP3CA SASH3 STX4 ZAP70 VAV3 CD6 NFKBIZ DOCK8 FLOT2 EFNB1 CD5 RIF1 KARS1 CD320 KMT5C PCK1 VAMP7 TLR9 PRKCZ LBP CD3E GPAM FCHO1 XBP1 ABL1 TGFBR2 VCAM1 CD40 SH3KBP1 CCDC88B IL2RA IL4I1 PAXIP1 VSIR TBX21 IL6ST BCL2 …
2.3193e-06	157	472	1.4709	GO:0008285 negative regulation of cell population proliferation	LOC111767395 TSC1 LOC100058771 LOC100071942 NDRG4 PRL FERMT1 PTCH1 GPNMB CSF1R PTGES IFI35 MYOD1 ADIPOQ ING1 DNAJA3 CBFA2T3 F2R CD276 BCL6 PML CDKN2C GKN3P NACC2 SH2B3 EIF2AK1 IRF6 PPARD APOE THBS1 RNF139 P3H2 APC STAT1 JAK2 ACVRL1 CAV1 IL10 SH3BP4 NTRK1 ZNF503 IFT80 TNFAIP3 DUSP1 TIAL1 GPC3 NOX4 KLF4 TNS2 B4GALT7 TNN FAP SKI GDF2 TBX3 LYN NEURL1 ALOX5 TFDP1 DLG5 DLL4 DRD2 COPS8 ZBTB49 SMAD6 SPAR…
2.37749e-06	448	1594	1.24284	GO:0008104 protein localization	SLC35A2 BACE2 PACS2 TTC21A WRAP73 UNC93B1 LAMP3 PORCN PARD3B TMSB4X MRAP PAM16 ARRDC1 KPNB1 TRAK1 HEATR5B ARFIP2 TTC21B GCK RHBDF1 VPS26C STAC3 AKAP4 LOC100064692 GAS6 COPG1 FERMT1 PTCH1 APBA1 RTP2 DENND4C EIF4ENIF1 SRP14 COMP MARK4 ATAD1 SLC4A1 STAC2 NEDD4L DMTN ASIC2 CRY2 HEG1 DVL2 F2RL1 ADIPOQ COG3 ERBIN ING1 APBB3 F2R RRS1 KPNA6 BCL6 PML DNAH11 YWHAQ VTA1 TULP3 PREPL GJA1 CDT1 RPA2 GCG BNIP3L…
2.53727e-06	299	1008	1.31171	GO:0120036 plasma membrane bounded cell projection organization	PLXNB3 ARMC9 TTC21A EPHB6 NPHP3 ROBO3 PAFAH2 ABLIM2 ROBO1 USP43 TTC21B SGK1 MKS1 ENAH TIAM1 PLXNA1 FGD1 SPATA6 SEMA7A WAS MARK4 VDAC3 EPS8L1 FN1 NEDD4L TTC17 DMTN CSF1R BRSK1 LHX1 SLITRK1 L1CAM F2RL1 TRPV2 BICDL1 PLPPR4 NYAP2 USP9X ABL2 NEDD9 RGL3 AFG3L2 PRDM12 FBXO45 GFI1 INPP5J WRAP73 ALPK1 MCF2 DCLK1 PJVK GBX2 BBS5 TRIP11 EPHA2 SH3BP1 ZFYVE27 NPTN EXOC5 PIP5K1A APOE CEP83 RYK SDCCAG8 HSP90AB1 …
2.54598e-06	55	124	1.9614	GO:0042129 regulation of T cell proliferation	LOC111767395 TNFRSF1B LOC100058771 LOC100071942 KITLG GPNMB DNAJA3 CD276 BCL6 CARD11 BID PTPRC MAPK8IP1 STAT5B JAK2 IGF1 PPP3CA SASH3 ZAP70 CD6 EFNB1 DLG5 MAD1L1 CBLB FOXJ1 CD3E GPAM IL27 TGFBR2 ITCH VCAM1 SOS1 CCDC88B IL2RA IL4I1 VSIR IL6ST LRRC32 ERBB2 PLA2G2F TRAF6 RC3H1 PELI1 SPTA1 IL12RB1 FOXP3 PRKCQ TFRC HES1 PRNP LEP IGFBP2 PLA2G2D IL21 SELENOK
2.54764e-06	141	415	1.50244	GO:0014070 response to organic cyclic compound	SRC DRD2 LOC100629841 HNF4G PTCH1 TLR3 HTR1B DMTN RORC CRY2 SCNN1A MYOD1 FIBIN SNW1 RAPGEF3 TGM2 CLOCK CLU LRP6 KDM3A RECQL5 STAT5B P2RX6 CALR FOXP1 AQP1 JAK2 CAV1 IL10 NR3C1 EGFR GNAI3 PRKCE PTGFR SLC1A1 DNAAF4 PDE4B PPP1R9B DDX5 ALPL ABHD2 PTGES3 SKP2 CREB1 NPAS4 CYP1A1 RPS6KB1 TLR9 MAPK3 STK39 YWHAH CRY1 SCNN1B GHRHR TGFB3 TGFBR2 SLC26A3 CASP6 SLC1A2 ABCA2 CASP7 RAE1 HDAC1 CYP24A1 PDE3A RORA P…
2.54764e-06	123	351	1.54962	GO:0051249 regulation of lymphocyte activation	LOC111767395 TNFRSF1B LOC100058771 SLAMF8 LOC100071942 TNFSF13 GAS6 KITLG GPNMB CD80 HLX DNAJA3 CD276 BCL6 CCR7 PCID2 CARD11 NEDD9 MAD2L2 SLC39A10 BID PTPRC EPHB6 MAPK8IP1 FGR STAT5B MMP14 CD74 THEMIS2 JAK2 CAV1 IL10 TNFAIP3 IGF1 RASGRP1 PPP3CA SASH3 ZAP70 VAV3 CD6 NFKBIZ DOCK8 IL27RA FLOT2 EFNB1 CD5 RIF1 PAG1 LYN DLG5 CD320 KMT5C PCK1 MAD1L1 TLR9 CBLB PRKCZ FOXJ1 CD3E GPAM FCHO1 XBP1 ILDR2 IL27 …
2.5655e-06	1151	4501	1.13082	GO:0010467 gene expression	HNF4G ZC3H11A EIF4ENIF1 ZNF112 PLXNB3 ZNF318 ZFP91 SMARCA5 ZNF772 ERBIN APBB3 ZNF449 MITF LPIN2 GFI1 ZSCAN5B PTCD2 GBX2 GEMIN2 TRIM41 SMARCB1 TLR7 ZNF280D PLAGL2 USF2 LOC111767395 HIPK2 IRAK1 ZNF425 DPF1 ZBTB45 XAB2 TRIM28 TOX2 ZNF394 ZNF296 BTNL9 TNFRSF1B SKI RBFOX1 PBX1 KANSL3 ANHX EIF3B SP3 PRPF6 ZNF410 TNFRSF11A XBP1 ZNF462 ARNT2 ZBTB20 TRIM26 TBX5 LOC100062745 OSR2 EIF4H EDC3 INTS10 PAXIP1 N…
2.69465e-06	1097	4274	1.13501	GO:0046483 heterocycle metabolic process	HNF4G ZNF112 ZC3H12C PLXNB3 ZNF318 ZFP91 SMARCA5 ZNF772 ERBIN APBB3 ZNF449 HKDC1 MITF RRM2B LPIN2 GFI1 ZSCAN5B PTCD2 GBX2 GEMIN2 TRIM41 SMARCB1 REXO4 ZNF280D PLAGL2 PAPSS2 USF2 UHMK1 RAD54L HIPK2 IRAK1 ZNF425 DPF1 ZBTB45 XAB2 TRIM28 ERCC1 TOX2 ZNF394 ZNF296 SKI RBFOX1 PBX1 KANSL3 OAS1 ANHX SP3 PRPF6 ZNF410 THTPA TNFRSF11A XBP1 LIG1 ZNF462 ARNT2 ZBTB20 ENTPD1 TRIM26 TBX5 LOC100062745 PDE9A OSR2 ED…
2.82474e-06	212	677	1.38476	GO:0000902 cell morphogenesis	PLXNB3 EPHB6 ROBO3 ROBO1 CDH24 SGK1 SHROOM1 ENAH SIPA1L3 TIAM1 PLXNA1 FGD1 SEMA7A SART3 FN1 NEDD4L DMTN CSF1R BRSK1 LHX1 HEG1 SLITRK1 L1CAM ALDOA BAMBI RHOJ TRPV2 BCL6 PLPPR4 NYAP2 USP9X NEDD9 AFG3L2 FBXO45 CLU ANTXR1 DCLK1 GBX2 EPHA2 FGR ZFYVE27 NPTN CALR RYK HSP90AB1 RERE DPYSL2 MATN1 MAP1B NTNG2 PARVB SRF MAP2K2 WNT7A GFRA3 NTRK1 CDHR1 P4HB RAC1 EPHB3 ALS2 IFRD1 EGFR NOX4 SEMA4D PPP3CA SLC39A3…
2.8867e-06	304	1029	1.30642	GO:0010558 negative regulation of macromolecule biosynthetic process	EIF4ENIF1 ZNF318 ZNF425 DPF1 TRIM28 SKI NR2F1 RXRA ZFP69 CBFA2T2 GAS6 PTCH1 RYBP DLX2 PPARA DDX6 TRIB3 BARX2 KDM8 SARNP RORC HOXC8 CRY2 CBX4 LHX1 SMARCA5 ADIPOQ DNAJA3 CBFA2T3 BCL6 PML YWHAQ MITF DCP2 ZBTB32 SNW1 PRDM12 AGO2 MAD2L2 NR1D1 CLOCK NAB2 WWP2 GFI1 NACC2 EIF2AK1 PCGF2 RECQL5 NELFB HESX1 PIAS1 TBXT EIF4G1 GFI1B CALR PPARD TBL1XR1 MSC TARDBP NONO ZNF512B AATF HELT HNRNPA1 NR1I2 RNF139 HIP…
2.8867e-06	71	175	1.7941	GO:0070663 regulation of leukocyte proliferation	LOC111767395 TNFRSF1B LOC100058771 LOC100071942 KITLG GPNMB CSF1R DNAJA3 CD276 BCL6 CARD11 SLC39A10 BID PTPRC MAPK8IP1 STAT5B CD74 JAK2 IL10 CSF2 IGF1 PPP3CA SASH3 ZAP70 VAV3 CD6 EFNB1 LYN DLG5 CD320 MAD1L1 TLR9 CBLB FOXJ1 MAPK3 CD3E GPAM IL27 TGFBR2 ITCH VCAM1 CD40 SOS1 CCDC88B IL2RA IL4I1 VSIR RASSF5 IL6ST LRRC32 ERBB2 BCL2 PLA2G2F BTK TRAF6 RC3H1 CDKN1A PELI1 SPTA1 IL12RB1 FOXP3 PRKCQ ZNF335 T…
3.23567e-06	217	697	1.37674	GO:0048666 neuron development	PLXNB3 EPHB6 PBX1 ROBO3 PAFAH2 ROBO1 SGK1 ENAH TENM2 TIAM1 PLXNA1 SEMA7A FN1 NEDD4L CSF1R HS6ST1 BRSK1 LHX1 SLITRK1 L1CAM TRPV2 BICDL1 PLPPR4 LHX8 NYAP2 USP9X ABL2 AFG3L2 PRDM12 FBXO45 GFI1 INPP5J MCF2 DCLK1 PJVK GBX2 TRIP11 ZFYVE27 FARP2 NPTN APOE RYK HSP90AB1 RERE DPYSL2 MAP1B NTNG2 NCDN GIT1 SRF MAP2K2 WNT7A GFRA3 NTRK1 CDHR1 EPHB3 ALS2 IFRD1 CHODL SEMA4D PPP3CA MYOC KLF4 B4GAT1 MAG PTK7 PPP1R…
3.37797e-06	301	1019	1.30623	GO:0030030 cell projection organization	PLXNB3 ARMC9 TTC21A EPHB6 NPHP3 ROBO3 PAFAH2 ABLIM2 ROBO1 USP43 TTC21B SGK1 MKS1 ENAH TIAM1 FAM110C PLXNA1 FGD1 SPATA6 SEMA7A WAS MARK4 VDAC3 EPS8L1 FN1 NEDD4L TTC17 DMTN CSF1R BRSK1 LHX1 SLITRK1 L1CAM F2RL1 TRPV2 BICDL1 PLPPR4 NYAP2 USP9X ABL2 NEDD9 RGL3 AFG3L2 PRDM12 FBXO45 GFI1 INPP5J WRAP73 ALPK1 MCF2 DCLK1 PJVK GBX2 BBS5 TRIP11 EPHA2 SH3BP1 ZFYVE27 NPTN EXOC5 PIP5K1A APOE CEP83 RYK SDCCAG8 H…
3.45895e-06	402	1416	1.25542	GO:0048468 cell development	PLXNB3 EPHB6 NECTIN2 ELSPBP1 SRC TNFRSF1B PBX1 ROBO3 PAFAH2 ROBO1 SGK1 TNNT2 C24H14orf39 ENAH SIPA1L3 ZNF335 TENM2 TIAM1 PLXNA1 KITLG SEMA7A SOHLH2 EIF2B2 COMP DLX2 SLC4A1 FN1 DLD NEDD4L DMTN CSF1R HS6ST1 BRSK1 LHX1 HEG1 MYOD1 SLITRK1 L1CAM F2RL1 ADIPOQ TRPV2 BICDL1 BCL6 PLPPR4 LHX8 NYAP2 CCR6 USP9X ANKRD23 ABL2 NEDD9 AFG3L2 RAPGEF3 PRDM12 NR1D1 TGM2 CLOCK FBXO45 GFI1 INPP5J FANCC CLU SH2B3 PTCD2…
3.76003e-06	377	1318	1.26489	GO:0006508 proteolysis	STAMBP ADAM10 DESI2 SPPL2A TRIM72 HERC3 TNFRSF1B USP40 SPI2 NLRP3 ANKZF1 TMUB2 UBQLN1 LOC100052045 TRIM2 DET1 TPSG1 FBXW7 SERPINB5 LOC100056417 CDC34 GAS6 PTCH1 MMP15 TMPRSS3 RYBP SART3 COMP IFI6 ADAMTS17 LAPTM5 HTRA3 DLD NEDD4L ADAMTS16 MMP2 PCSK2 FBXO31 TGFB1I1 NLRP6 CTSA CBL ERAP1 CBFA2T3 F2R USP13 UBAP1 PML CORIN EGLN3 PCID2 TMPRSS15 BACE2 PREPL MMP13 USP9X ADAM17 AFG3L2 USP31 NR1D1 CLOCK WWP…
3.95766e-06	136	400	1.50351	GO:0007507 heart development	TBX5 FGF8 BVES TBX19 NDRG4 PTCH1 FOXL1 LUZP1 HEG1 DVL2 GRK2 DNAH11 GJA1 RGL3 PTCD2 SMG9 NPHP3 ACAN TRIP11 KDM6A TBXT EYA1 AP2B1 DIPK2A SRF ACVRL1 MAP2K2 DCHS1 TSC1 EGFR GPC3 NOX4 IGF1 INSR ZDHHC16 DNAAF4 PTK7 MYO18B MEF2A CPLANE1 TNFRSF1B NTRK3 LEMD2 TBX3 ALPK2 JAG1 ZIC3 DLL4 PKP2 DHRS3 DSG2 CREB1 SMAD6 ATG5 CCDC40 FOXJ1 MAPK3 RB1 NOTCH2 TGFBR2 GAA SHOX2 ECE1 CASP7 ANKS6 ADAMTS1 SMYD1 NPY1R JPH2 …
4.1842e-06	58	135	1.89986	GO:0035264 multicellular organism growth	PRL PTCH1 APBA1 COMP HEG1 SLITRK1 GHR RGL3 AFG3L2 KDM6A HESX1 CELF1 STAT5B HELT IGF1 TNS2 ERCC1 RASAL2 SLITRK6 SLC4A10 DRD2 CREB1 MFSD2A PLS1 GPAM SCNN1B PIK3CA GHRHR PLAC8B NOTCH2 SLC1A2 STK40 CLIC4 STAT3 NPY1R SGPL1 RARB ATRN CCM2 SOS1 EZR GPAT4 WDR48 GDF5 ARID5B BCL2 RAI1 APP ATN1 WWTR1 PKDCC GIGYF2 PTPN11 SLC6A3 KAT2A SOCS2 KLF2 ERCC2
4.60912e-06	222	719	1.36537	GO:0043085 positive regulation of catalytic activity	RAPGEF5 RGL3 TBC1D15 EPHB6 IRAK1 NLRP3 TBC1D9 RASGEF1B PARM1 TBC1D1 RAP1GAP RASGRP2 SIPA1L3 EVI5L ARHGEF19 TIAM1 LOC111775995 GAS6 KITLG RFC2 TRIB3 LAPTM5 TBC1D2 CSF1R ITGA6 NLRP6 LOC100061391 ZFP91 DVL2 F2RL1 ADIPOQ F2R PML EGLN3 RASA1 GCG ABL2 ADAM17 NEDD9 RAPGEF3 SLC39A10 RIC1 BID CRADD TAOK3 PLA2G5 SLC37A4 CLU ANTXR1 PTPRC PTPA MAP4K2 TNKS TTBK1 LOC100061360 EPHA2 FGR SH3BP1 PIP5K1A APOE PSEN…
4.68361e-06	62	148	1.85249	GO:0042098 T cell proliferation	LOC111767395 TNFRSF1B LOC100058771 LOC100071942 KITLG GPNMB DNAJA3 CD276 BCL6 CARD11 BID PTPRC EPHB6 MAPK8IP1 STAT5B JAK2 IGF1 RASGRP1 PPP3CA SASH3 ZAP70 CD6 LMBR1L DOCK8 EFNB1 DLG5 MAD1L1 CBLB FOXJ1 CD3E GPAM IL27 ABL1 TGFBR2 SLC11A1 ITCH VCAM1 SOS1 CCDC88B IL2RA IL4I1 VSIR IL6ST LRRC32 ERBB2 PLA2G2F TRAF6 RC3H1 PELI1 SPTA1 IL12RB1 FOXP3 PRKCQ TFRC ELF4 HES1 PRNP LEP IGFBP2 PLA2G2D IL21 SELENOK
5.24366e-06	98	268	1.61703	GO:0050867 positive regulation of cell activation	NECTIN2 TNFSF13 GAS6 KITLG CD80 F2RL1 HLX DNAJA3 CD276 BCL6 CCR7 PCID2 CARD11 MAD2L2 SLC39A10 PTPRC EPHB6 TTBK1 SPHK2 FGR STAT5B MMP14 ADORA2B CD74 THBS1 JAK2 CAV1 IL10 IL13 IGF1 RASGRP1 PPP3CA SASH3 STX4 SELP ZAP70 VAV3 CD6 NFKBIZ DOCK8 FLOT2 EFNB1 CD5 RIF1 KARS1 CD320 KMT5C PCK1 VAMP7 TLR9 PRKCZ LBP CD3E GPAM FCHO1 XBP1 ABL1 TGFBR2 VCAM1 CD40 SH3KBP1 CCDC88B IL2RA IL4I1 PAXIP1 VSIR TBX21 IL6ST …
5.26688e-06	454	1629	1.23243	GO:0006357 regulation of transcription by RNA polymerase II	HNF4G ZNF112 ZFP91 SMARCA5 ZNF772 ZNF449 MITF LPIN2 GFI1 ZSCAN5B GBX2 SMARCB1 PLAGL2 USF2 HIPK2 ZNF425 DPF1 ZBTB45 TOX2 ZNF394 ZNF296 SKI PBX1 KANSL3 ANHX SP3 ZNF410 XBP1 ZNF462 ARNT2 ZBTB20 TBX5 LOC100062745 OSR2 PAXIP1 NR2F1 RXRA ZNF276 ETV3 RFX6 ZIC4 ZIC1 MSX1 MECOM NCOA3 WWTR1 ZFP14 LHX3 ZFP69 FEZF1 ZNF335 HNF4A LMX1B ERFL BCL11B HOXB8 ZNF852 ZNF37A HMX3 TBX19 NKX2-3 ACVR2A PTCH1 TLR3 WAS RYB…
5.35833e-06	301	1024	1.29985	GO:0016192 vesicle-mediated transport	SGIP1 RAB11FIP4 LMBR1L SYTL3 SIGLEC1 TRAK1 HEATR5B TMEM87B CACNA1G HSPA14 LOC100052045 SYT7 GAK CACFD1 TAFA4 GAS6 NDRG4 COPG1 RAB3C WAS APBA1 STXBP5 ATAD1 SEC23IP HTR1B DMTN SYN1 BRSK1 F2RL1 GRK2 ADIPOQ COG3 CBL TMEM167B EXOC4 DOP1A PDCD6IP SYNJ1 MICAL3 CORIN VTA1 PREPL RAB2B TGM2 SEC16A RIC1 NEU3 DYSF KIF5A RAB31 LYST CLU LRP6 PTPRC EIF2AK1 UBE2O MAP4K2 SPHK2 CREB3L2 MAPK8IP1 TRIP11 ATP2A2 FGR S…
5.82719e-06	300	1021	1.29934	GO:0044093 positive regulation of molecular function	RAPGEF5 RGL3 TBC1D15 EPHB6 TRIM41 IRAK1 TNFRSF11A NLRP3 TBC1D9 TRIM26 AKAP9 RASGEF1B PARM1 TBC1D1 RAP1GAP RASGRP2 SIPA1L3 EVI5L STAC3 ARHGEF19 TIAM1 LOC111775995 GAS6 KITLG TLR3 RFC2 TRIB3 STAC2 LAPTM5 TBC1D2 CSF1R ITGA6 MYOD1 NLRP6 LOC100061391 ZFP91 DVL2 F2RL1 ADIPOQ BAMBI F2R PML EGLN3 RASA1 CDT1 USP9X GCG CARD11 ABL2 ADAM17 NEDD9 RAPGEF3 CLOCK SLC39A10 RIC1 BID CRADD TAOK3 PLA2G5 SLC37A4 CLU …
6.66913e-06	159	487	1.44376	GO:0001934 positive regulation of protein phosphorylation	LOC111767395 IRAK1 TGFB3 AKAP9 PGF FGF8 GAS6 ACVR2A KITLG SEMA7A GPNMB CSF1R CD80 LOC100061391 ZFP91 DVL2 ADIPOQ GCG ADAM17 NEDD9 RAPGEF3 MAD2L2 TAOK3 GDF6 CLU PTPRC PDE8A MAP4K2 NIBAN1 TTBK1 LOC100061360 PRR5 EIF4G1 SLC8A2 CD74 HSP90AB1 CSF3 THBS1 HIPK2 DIPK2A WNT1 CLIP3 JAK2 ACVRL1 CAV1 MAP2K2 ANGPT4 CSF2 RAC1 ALS2 CSNK1D EGFR AJUBA NOX4 IGF1 RASGRP1 INSR SEMA4D FNIP2 CCNY EPO MAP3K12 RAD50 SLC…
6.98404e-06	99	273	1.60361	GO:0007409 axonogenesis	PLXNB3 EPHB6 ROBO3 ROBO1 ENAH TIAM1 SEMA7A FN1 CSF1R BRSK1 LHX1 SLITRK1 L1CAM TRPV2 PLPPR4 USP9X AFG3L2 FBXO45 DCLK1 GBX2 ZFYVE27 NPTN RYK HSP90AB1 DPYSL2 MAP1B NTNG2 SRF MAP2K2 WNT7A GFRA3 NTRK1 EPHB3 IFRD1 SEMA4D B4GAT1 PTK7 NPTX1 TNN MYCBP2 BMPR1B EFNB1 LIMK1 TUBB3 SLITRK6 DRD2 CREB1 NR4A2 EVX1 STK11 ABL1 SHOX2 ECE1 NRP2 NUMBL B4GALT6 ARHGAP35 NGFR FSTL4 POU4F3 NEFH ALCAM TNR HSP90AA1 UNC5C PI…
6.98404e-06	333	1152	1.27826	GO:0034613 cellular protein localization	SLC35A2 PACS2 TTC21A WRAP73 UNC93B1 LAMP3 TMSB4X MRAP PAM16 KPNB1 TRAK1 ARFIP2 TTC21B VPS26C STAC3 LOC100064692 GAS6 COPG1 FERMT1 PTCH1 APBA1 RTP2 DENND4C EIF4ENIF1 SRP14 MARK4 ATAD1 SLC4A1 STAC2 NEDD4L DMTN CRY2 ADIPOQ COG3 ERBIN ING1 RRS1 KPNA6 PML DNAH11 YWHAQ TULP3 PREPL CDT1 RPA2 BNIP3L MYRIP RAPGEF3 NCOA4 SEC16A SYNDIG1 RIC1 BID ATG4B RAB31 CLU LRP6 DCLK1 TNKS SLC35D3 HSPA9 EPHA2 ADAM10 ZFY…
6.98404e-06	334	1156	1.27766	GO:0070727 cellular macromolecule localization	SLC35A2 PACS2 TTC21A WRAP73 UNC93B1 LAMP3 TMSB4X MRAP PAM16 KPNB1 TRAK1 ARFIP2 TTC21B VPS26C STAC3 LOC100064692 GAS6 COPG1 FERMT1 PTCH1 APBA1 RTP2 DENND4C EIF4ENIF1 SRP14 MARK4 ATAD1 SLC4A1 STAC2 NEDD4L DMTN CRY2 ADIPOQ COG3 ERBIN ING1 RRS1 KPNA6 PML DNAH11 YWHAQ TULP3 PREPL CDT1 RPA2 BNIP3L MYRIP RAPGEF3 NCOA4 SEC16A SYNDIG1 RIC1 BID ATG4B RAB31 CLU LRP6 DCLK1 TNKS SLC35D3 HSPA9 EPHA2 ADAM10 ZFY…
7.04674e-06	87	232	1.65828	GO:1903037 regulation of leukocyte cell-cell adhesion	LOC111767395 LOC100058771 LOC100071942 KITLG PPARA GPNMB CD80 HLX DNAJA3 CD276 BCL6 CCR7 CARD11 ASS1 PTPRC EPHB6 STAT5B CD74 JAK2 CAV1 IRAK1 IGF1 RASGRP1 PPP3CA SASH3 KLF4 ETS1 SELP ZAP70 CD6 NFKBIZ DOCK8 NR4A3 FLOT2 EFNB1 CD5 PAG1 ALOX5 DLG5 PCK1 MAD1L1 CBLB PRKCZ FOXJ1 CD3E GPAM FCHO1 XBP1 ILDR2 ABL1 TGFBR2 ITCH VCAM1 CCDC88B IL2RA IL4I1 VSIR TBX21 IL6ST LRRC32 GCNT1 ERBB2 PLA2G2F TRAF6 HAS2 RC…
7.12382e-06	325	1121	1.28205	GO:0055085 transmembrane transport	SLC35A2 ANO10 SLC39A10 SLC38A1 SFXN5 AQP1 PAM16 ANO4 DRD2 GABRA6 SLC38A9 SLC13A4 SLC19A3 AZIN1 ASIC3 SLC9A6 AKAP9 SLC9A2 SLC39A11 STAC3 SLC14A2 GAS6 CHRNA6 SLC5A1 SLC2A1 VDAC3 SLC30A9 TRIB3 STAC2 ABCB7 SLC6A1 NEDD4L ASIC2 ABCC3 SCNN1A ADIPOQ CNGA2 SLC26A7 TRPV2 F2R SLC9A8 SLC39A7 TTYH3 GJA1 AFG3L2 SLC25A29 NIPA2 SLC9A9 WWP2 KCNAB1 SLC37A4 TAP2 PTPRC CACNG4 MCOLN3 SPHK2 ATP2A2 SLC2A4 PTPN3 P2RX6 F…
7.41255e-06	134	397	1.49259	GO:0120039 plasma membrane bounded cell projection morphogenesis	PLXNB3 EPHB6 ROBO3 ROBO1 SGK1 ENAH TIAM1 PLXNA1 SEMA7A FN1 NEDD4L CSF1R BRSK1 LHX1 SLITRK1 L1CAM TRPV2 PLPPR4 NYAP2 USP9X AFG3L2 FBXO45 DCLK1 GBX2 ZFYVE27 NPTN RYK HSP90AB1 RERE DPYSL2 MAP1B NTNG2 SRF MAP2K2 WNT7A GFRA3 NTRK1 EPHB3 ALS2 IFRD1 SEMA4D PPP3CA WASF2 B4GAT1 PTK7 NPTX1 TNN MYCBP2 SHANK3 CYFIP2 DBNL SRC BMPR1B EFNB1 LIMK1 TUBB3 SYT1 NYAP1 SLITRK6 DRD2 CREB1 MFSD2A SRCIN1 NR4A2 PRKCZ EVX…
7.53027e-06	444	1594	1.23175	GO:0051128 regulation of cellular component organization	PLXNB3 TMSB4X WASF2 PAFAH2 PMEPA1 PDE2A ARFIP2 AKAP9 LAMTOR1 ARHGEF19 PHLDB1 TIAM1 FAM110C FERMT1 SEMA7A WAS MARK4 STXBP5 VDAC3 ATAD1 EPS8L1 HECW2 ABCB7 FN1 NEDD4L SACS DMTN SGIP1 CSF1R ASIC2 SMG5 BRSK1 LOC100033941 MYOD1 SMARCA5 SLITRK1 F2RL1 ADIPOQ PLEKHH2 CBL TRPV2 BCL6 PML CDKN2C SYNJ1 PCID2 CCSAP RASA1 TAOK1 FEN1 NFRKB DCP2 CDT1 ANKRD23 ABL2 ADAM17 BNIP3L NEDD9 RGL3 RAPGEF3 MAD2L2 ESAM SYNDI…
7.55666e-06	194	618	1.38816	GO:0051093 negative regulation of developmental process	THBS1 GAS6 FERMT1 PTCH1 EIF4ENIF1 DLX2 PPARA DDX6 TRIB3 DMTN GPR171 DPF2 TGFB1I1 ADIPOQ HLX BAMBI BCL6 PML WDR61 RAPGEF3 MAD2L2 NR1D1 SEMA6A NBR1 NPHP3 HSPA9 ADAMTS7 EPHA2 NELFB STAT5B CALR PPARD RYK CD74 CTDSP1 TRIM72 STAT1 WNT1 ACVRL1 CAV1 ANGPT4 WNT7A CDH3 SINHCAF ADGRB2 IFRD1 EGFR IGF1 SEMA4D PPP3CA TRIB2 LRP3 EFEMP1 KLF4 MMP11 HGS CHRD TNN DDB1 SKI USH2A TBX3 LYN ALPK2 ALOX5 JAG1 PBX1 DISP3 …
7.7173e-06	187	592	1.39684	GO:0031175 neuron projection development	PLXNB3 EPHB6 ROBO3 PAFAH2 ROBO1 SGK1 ENAH TIAM1 PLXNA1 SEMA7A FN1 NEDD4L CSF1R BRSK1 LHX1 SLITRK1 L1CAM TRPV2 BICDL1 PLPPR4 NYAP2 USP9X ABL2 AFG3L2 PRDM12 FBXO45 GFI1 INPP5J MCF2 DCLK1 PJVK GBX2 TRIP11 ZFYVE27 NPTN APOE RYK HSP90AB1 RERE DPYSL2 MAP1B NTNG2 NCDN SRF MAP2K2 WNT7A GFRA3 NTRK1 EPHB3 ALS2 IFRD1 CHODL SEMA4D PPP3CA MYOC KLF4 B4GAT1 MAG PTK7 PPP1R9B ADGRF1 NPTX1 TNN MYCBP2 NTRK2 SHANK3 …
8.0575e-06	70	176	1.75878	GO:0019058 viral life cycle	NECTIN2 OAS1 SIGLEC1 ATG16L1 GAS6 PPARA DDX6 ADAR TRIM10 GRK2 LY6E KPNA6 VTA1 SMARCB1 ZNFX1 APOE CD74 HSP90AB1 OAS3 CAV1 P4HB INSR MVB12A NUCKS1 TRIM28 MX2 DDB1 RAB7A MPHOSPH8 SMPD1 STAU1 STOM VAPB ICAM1 ATG5 OASL TRIM15 RNASEL CXCL8 NR5A2 SLPI VPS18 TPCN1 TRIM26 LARP1 TBC1D20 MVB12B ITGB3 FKBP6 TYRO3 GSN CCNK TPCN2 FURIN BCL2 NRP1 PIKFYVE NPC1 SNF8 NOTCH1 IST1 UVRAG CTSB N4BP1 RAD23A MAVS FBXL2 …
9.09873e-06	130	384	1.49706	GO:0048812 neuron projection morphogenesis	PLXNB3 EPHB6 ROBO3 ROBO1 SGK1 ENAH TIAM1 PLXNA1 SEMA7A FN1 NEDD4L CSF1R BRSK1 LHX1 SLITRK1 L1CAM TRPV2 PLPPR4 NYAP2 USP9X AFG3L2 FBXO45 DCLK1 GBX2 ZFYVE27 NPTN RYK HSP90AB1 RERE DPYSL2 MAP1B NTNG2 SRF MAP2K2 WNT7A GFRA3 NTRK1 EPHB3 ALS2 IFRD1 SEMA4D PPP3CA B4GAT1 PTK7 NPTX1 TNN MYCBP2 SHANK3 CYFIP2 DBNL BMPR1B EFNB1 LIMK1 TUBB3 SYT1 NYAP1 SLITRK6 DRD2 CREB1 MFSD2A SRCIN1 NR4A2 PRKCZ EVX1 YWHAH ST…
9.20122e-06	174	545	1.41182	GO:0019725 cellular homeostasis	HKDC1 SLC39A10 CALCB DRD2 PTGER3 CA2 SLC9A6 SLC9A2 GCK FBXW7 ALAS2 TMPRSS3 SLC30A9 ABCB7 FATE1 DLD SCNN1A F2RL1 ALDOA FTH1 F2R PML TAOK1 GCG ABL2 PACS2 AFG3L2 NCOA4 NR1D1 TGM2 SLC37A4 PTPRC MCOLN3 SPPL3 ATP2A2 SMARCB1 NPTN APOE SLC8A2 RHCG SLC39A6 GIT1 AQP1 CROCC SRF CAV1 CCDC115 SLC12A7 NOX4 TCIRG1 NUCKS1 HK1 PRKCE STX4 CCDC22 EPO RMDN3 TNS2 SLC1A1 SLC4A3 TMPRSS6 ALPL SHANK3 RAB7A ANO6 ALDH9A1 L…
9.26535e-06	106	299	1.56769	GO:0061564 axon development	PLXNB3 EPHB6 ROBO3 ROBO1 ENAH TIAM1 SEMA7A FN1 CSF1R BRSK1 LHX1 SLITRK1 L1CAM TRPV2 PLPPR4 USP9X AFG3L2 FBXO45 DCLK1 GBX2 ZFYVE27 NPTN RYK HSP90AB1 DPYSL2 MAP1B NTNG2 SRF MAP2K2 WNT7A GFRA3 NTRK1 EPHB3 IFRD1 SEMA4D KLF4 B4GAT1 MAG PTK7 NPTX1 TNN MYCBP2 BMPR1B EFNB1 LIMK1 TUBB3 SLITRK6 DRD2 CREB1 NR4A2 EVX1 STK11 TBC1D24 ABL1 PLP1 SHOX2 ECE1 GRM7 NRP2 NUMBL B4GALT6 ARHGAP35 NGFR FSTL4 POU4F3 NEFH …
9.905e-06	134	399	1.48511	GO:0048858 cell projection morphogenesis	PLXNB3 EPHB6 ROBO3 ROBO1 SGK1 ENAH TIAM1 PLXNA1 SEMA7A FN1 NEDD4L CSF1R BRSK1 LHX1 SLITRK1 L1CAM TRPV2 PLPPR4 NYAP2 USP9X AFG3L2 FBXO45 DCLK1 GBX2 ZFYVE27 NPTN RYK HSP90AB1 RERE DPYSL2 MAP1B NTNG2 SRF MAP2K2 WNT7A GFRA3 NTRK1 EPHB3 ALS2 IFRD1 SEMA4D PPP3CA WASF2 B4GAT1 PTK7 NPTX1 TNN MYCBP2 SHANK3 CYFIP2 DBNL SRC BMPR1B EFNB1 LIMK1 TUBB3 SYT1 NYAP1 SLITRK6 DRD2 CREB1 MFSD2A SRCIN1 NR4A2 PRKCZ EVX…
1.02707e-05	210	681	1.36364	GO:0051248 negative regulation of protein metabolic process	EIF4ENIF1 SPI2 IBTK AZIN1 PMEPA1 LOC100052045 SERPINB5 GAS6 RYBP IFI6 DDX6 TRIB3 DMTN CRY2 ADAR HEG1 CTSA ADIPOQ PML CDKN2C PCID2 DCP2 USP9X AGO2 MAD2L2 RIC1 INPP5J CLU SH2B3 LRP6 PTPRC EIF2AK1 PTPA KDM3A NIBAN1 SPHK2 SMARCB1 PTPN3 EIF4G1 CALR APOE TARDBP HSP90AB1 AATF THBS1 RNF139 HIPK2 CTDSP1 AQP1 APC WNT1 CAV1 IL10 PPEF2 PTPRH TSC1 TNFAIP3 USP7 IGF2BP1 TRAF3IP1 SERPINB1 SH3GL2 EGFR DUSP1 IGF1 …
1.03772e-05	189	602	1.38833	GO:0050776 regulation of immune response	SLC39A10 UNC93B1 TLR7 NECTIN2 IRAK1 LOC100057176 BTNL9 TNFRSF1B LOC102150150 CADM1 KLRK1 CD19 TNFSF13 CD1A4 CD1A1 LOC100068433 TLR3 WAS EIF2B2 SMPDL3B ADAR GPR17 IFI35 NLRP6 F2RL1 HLX ERBIN C8B CD276 BCL6 CCR7 LOC100069988 CARD11 MAD2L2 NR1D1 GFI1 TAP2 PTPRC CD79A ALPK1 SPPL3 SPHK2 TESPA1 FGR STAT5B SPPL2A ZNFX1 APOE ADORA2B NONO CD74 THEMIS2 TSPAN6 OAS3 FOXP1 CAV1 IL10 TNFAIP3 IL13 RPS19 RASGRP1…
1.11759e-05	461	1668	1.22217	GO:0009056 catabolic process	MMP15 HKDC1 LPIN2 REXO4 AUH TRIM72 NRBF2 HERC3 RUFY4 PNPLA1 TNFRSF1B MTMR9 TKFC ATG16L1 ENTPD1 ANKZF1 TMUB2 AZIN1 PDE9A HSD17B4 EDC3 PDE2A UBQLN1 TRIM2 DET1 GCK FBXW7 MLYCD EHHADH SDS LOC100056417 CDC34 LOC100050992 PRXL2C RYBP BCO1 EIF4ENIF1 PPARA SLC4A1 SMPDL3B TAF15 DLD NEDD4L SULT1B1 MMP2 ATG2B HMOX1 FBXO31 TGFB1I1 URAD NLRP6 FOXO1 CTSA PRKAG3 ADIPOQ ALDOA CBL GK CBFA2T3 DNASE1L1 NRDE2 USP13 …
1.15807e-05	95	262	1.60342	GO:0007159 leukocyte cell-cell adhesion	LOC111767395 JAM2 LOC100058771 LOC100071942 KITLG PPARA GPNMB CD80 HLX DNAJA3 CD276 BCL6 CCR7 CARD11 ASS1 PTPRC EPHB6 STAT5B SELE CD74 JAK2 CAV1 IRAK1 IGF1 RASGRP1 SEMA4D PPP3CA SASH3 KLF4 TNIP1 ETS1 SELP ZAP70 CD6 NFKBIZ DOCK8 NR4A3 FLOT2 EFNB1 CD5 PAG1 ALOX5 DLG5 ICAM1 PCK1 MAD1L1 CBLB PRKCZ FOXJ1 CD3E GPAM FCHO1 XBP1 ILDR2 ABL1 TGFBR2 ITCH VCAM1 CCDC88B IL2RA IL4I1 VSIR TBX21 EZR IL6ST LRRC32 …
1.33356e-05	134	401	1.4777	GO:0033993 response to lipid	IRAK1 SRC RXRA IL1F10 LOC100629841 HNF4G PTCH1 RORC CRY2 MYOD1 ERBIN F2R CCR7 FIBIN ABL2 ADAM17 SNW1 NR1D1 CLOCK GFI1 PRKCA CLU LRP6 KDM3A SPHK2 STAT5B CALR ABCA1 GIT1 FOXP1 AQP1 JAK2 CAV1 IL10 NR3C1 TNFAIP3 EGFR PDK3 PRKCE PTGFR KLF4 MRC1 OTUD5 DNAAF4 PDE4B PTK7 DDX5 CD6 ALPL ABHD2 SETX HSD17B2 TNFRSF1B TICAM2 LYN PTGES3 SKP2 CXCL10 CREB1 NPAS4 SMAD6 RPS6KB1 TMEM161A STRA8 MAPK3 STK39 LBP TNFRSF…
1.36467e-05	1065	4174	1.1283	GO:0006139 nucleobase-containing compound metabolic process	HNF4G ZNF112 ZC3H12C PLXNB3 ZNF318 ZFP91 SMARCA5 ZNF772 ERBIN APBB3 ZNF449 HKDC1 MITF RRM2B LPIN2 GFI1 ZSCAN5B PTCD2 GBX2 GEMIN2 TRIM41 SMARCB1 REXO4 ZNF280D PLAGL2 PAPSS2 USF2 UHMK1 RAD54L HIPK2 IRAK1 ZNF425 DPF1 ZBTB45 XAB2 TRIM28 ERCC1 TOX2 ZNF394 ZNF296 SKI RBFOX1 PBX1 KANSL3 OAS1 ANHX SP3 PRPF6 ZNF410 TNFRSF11A XBP1 LIG1 ZNF462 ARNT2 ZBTB20 ENTPD1 TRIM26 TBX5 LOC100062745 PDE9A OSR2 EDC3 INT…
1.41852e-05	75	195	1.7008	GO:0007162 negative regulation of cell adhesion	PLXNB3 LOC111767395 LOC100058771 LOC100071942 PPARA GPNMB DMTN ADIPOQ HLX CD276 BCL6 RASA1 MAD2L2 ASS1 SEMA6A SH2B3 PTPRC ADAM10 CD74 THBS1 WNT1 ACVRL1 IL10 DUSP1 SEMA4D MYOC KLF4 NOTCH4 PAG1 JAG1 DLG5 B4GALNT2 DACT2 MAPK7 ARHGAP6 DLC1 PRKG1 CORO2B MAD1L1 CBLB FOXJ1 ILDR2 ABL1 ITCH PPM1F PHLDB2 IL2RA IL4I1 VSIR TBX21 TNR ADAMTS18 CYP1B1 SERPINE1 PIK3R1 LRRC32 BMP6 ERBB2 PLA2G2F RC3H1 LOC105761007…
1.42635e-05	118	344	1.51688	GO:0001525 angiogenesis	THBS1 PGF TLR3 HS6ST1 RHOJ ERAP1 PML RAPGEF3 AGO2 PRKCA SEMA6A GBX2 PKM EPHA2 BMPER CCBE1 GAB1 HIPK2 AQP1 STAT1 SRF ACVRL1 CAV1 IL10 ANGPT4 WNT7A ADGRB2 EPHB3 WASF2 PKNOX1 KLF4 HGS ETS1 STARD13 WARS1 TNN EFNB2 GDF2 SCG2 ALOX5 ESM1 CXCL10 MAPK7 DLL4 HOXB13 SPARC NAXE SMOC2 EPAS1 XBP1 ABL1 PGK1 FOXO4 NOTCH2 TGFBR2 CXCL8 GLUL ADIPOR2 CLIC4 ADAMTS1 RORA STAT3 FASLG GATA2 NRP2 SULF1 BRCA1 CD40 PAK4 RO…
1.49855e-05	34	67	2.24404	GO:0150115 cell-substrate junction organization	FN1 DMTN PIP5K1A ACVRL1 TSC1 RAC1 AJUBA SLK MYOC PTPRA SRC DAPK3 MAPRE2 ARHGAP6 DLC1 CORO2B TNS1 ABL1 PPM1F TLN1 PHLDB2 ITGB3 ACTN3 KDR PIK3R1 BCR BCL2 NRP1 ROCK1 PEAK1 LAMC1 EPHA3 ITGA5 STON1
1.60791e-05	925	3588	1.14003	GO:0009059 macromolecule biosynthetic process	HNF4G EIF4ENIF1 ZNF112 PIGN ZNF318 ZFP91 SMARCA5 ZNF772 ERBIN APBB3 ZNF449 MITF LPIN2 GFI1 ZSCAN5B GBX2 TRIM41 SMARCB1 ALG1 ZNF280D PLAGL2 USF2 PORCN HIPK2 PGAP3 IRAK1 ZNF425 DPF1 ZDHHC16 ZBTB45 TRIM28 TOX2 ZNF394 ZNF296 SKI PBX1 KANSL3 ANHX EIF3B SP3 ZNF410 TNFRSF11A XBP1 ZNF462 ARNT2 ZBTB20 TRIM26 TBX5 LOC100062745 OSR2 EIF4H PAXIP1 NR2F1 RXRA ZNF276 ETV3 RFX6 ZIC4 ZIC1 MSX1 MECOM NCOA3 PARM1 W…
1.61028e-05	113	327	1.52812	GO:0001819 positive regulation of cytokine production	TLR7 LOC111767395 FERMT1 SEMA7A TLR3 CSF1R PANX3 HEG1 F2RL1 ADIPOQ RUNX1 F2R CD276 KPNA6 CCR7 CARD11 ADAM17 LY9 RAB2B IL17B CLU PTPRC SPHK2 FGR STAT5B CCBE1 ADORA2B CD74 OAS3 THBS1 STAT1 JAK2 IL10 SLC7A5 IRAK1 CSF2 IL13 IRF5 RASGRP1 SASH3 HK1 PDE4B MCOLN2 CD6 POU2AF1 IL27RA GDF2 OAS1 DRD2 ARHGEF2 PDE4D TNFRSF8 TLR9 PRKCZ SPTBN1 AGPAT1 LBP LOC101910264 IL27 AFAP1L2 ABL1 TRIM15 TOMM70 CADM1 SETD4 S…
1.61028e-05	84	226	1.6436	GO:0070661 leukocyte proliferation	LOC111767395 TNFRSF1B LOC100058771 LOC100071942 KITLG GPNMB CSF1R F2RL1 DNAJA3 CD276 BCL6 CARD11 SLC39A10 BID CLU PTPRC CD79A EPHB6 MAPK8IP1 STAT5B CD74 JAK2 IL10 CSF2 IGF1 RASGRP1 PPP3CA TCIRG1 SASH3 ZAP70 VAV3 CD6 LMBR1L DOCK8 EFNB1 LYN DLG5 CD320 MAD1L1 TLR9 CBLB FOXJ1 MAPK3 CD3E GPAM IL27 ABL1 TGFBR2 SLC11A1 ITCH VCAM1 CD40 SOS1 CCDC88B IL2RA IL4I1 VSIR RASSF5 IL6ST LRRC32 ERBB2 BCL2 PLA2G2F …
1.65237e-05	153	472	1.43343	GO:0000904 cell morphogenesis involved in differentiation	PLXNB3 EPHB6 ROBO3 ROBO1 ENAH SIPA1L3 TIAM1 SEMA7A FN1 DMTN CSF1R BRSK1 LHX1 HEG1 SLITRK1 L1CAM TRPV2 PLPPR4 USP9X NEDD9 AFG3L2 FBXO45 ANTXR1 DCLK1 GBX2 EPHA2 ZFYVE27 NPTN CALR RYK HSP90AB1 RERE DPYSL2 MATN1 MAP1B NTNG2 SRF MAP2K2 WNT7A GFRA3 NTRK1 CDHR1 P4HB RAC1 EPHB3 IFRD1 SEMA4D PPP3CA MET MYOC B4GAT1 PTK7 NPTX1 TNN MYCBP2 SHANK3 SRC BMPR1B PDZD7 EFNB1 LIMK1 TUBB3 ITGA8 DACT2 SLITRK6 DRD2 CRE…
1.67744e-05	62	153	1.79195	GO:0048839 inner ear development	DVL2 PLPPR4 JAG2 FOXI1 MCOLN3 PJVK GBX2 TRIP11 HESX1 ADAM10 BMPER EYA1 WNT1 DCHS1 NEUROG1 OTOP1 BLOC1S5 CELSR1 PTK7 PDZD7 HMX2 USH2A TBX3 JAG1 SLITRK6 ATG5 PLS1 FZD6 GATA2 GABRB2 CCM2 POU4F3 FGF9 RBPJ DLX5 MCM2 BCR ATP8B1 MKS1 GSDME COL11A1 MAPKAPK2 LHX3 SOX9 COL2A1 NOTCH1 SIX1 LRP10 SIX4 MYO7A PTPN11 GATA3 GRXCR2 KCNQ1 HES1 CXCL14 MAF FGF20 HMX3 FGF8 CLRN2 AHI1
1.82384e-05	132	396	1.47403	GO:0002009 morphogenesis of an epithelium	NPHP3 PLXNA1 FERMT1 PTCH1 ADAMTS16 LUZP1 BRSK1 LHX1 TGFB1I1 DVL2 PML TULP3 GJA1 ADAM17 TGM2 JAG2 PIK3CD GBX2 KDM6A EPHA2 HESX1 SH3BP1 TBXT EXOC5 MMP14 RYK EYA1 FOXP1 WNT1 SRF ACVRL1 IL10 WNT7A DCHS1 NR3C1 TSC1 TRAF3IP1 EGFR AJUBA ZDHHC7 GRB2 GPC3 MET CELSR1 KLF4 CARMIL2 TRIM28 STARD13 PTK7 ZNRF3 SHANK3 SRC CPLANE1 GDF2 TBX3 JAG1 PBX1 DLG5 CXCL10 ZIC3 IGFBP5 DLL4 HOXB13 KRT25 CCDC40 FZD6 DLX3 ABL1…
1.85186e-05	77	203	1.67734	GO:0046651 lymphocyte proliferation	LOC111767395 TNFRSF1B LOC100058771 LOC100071942 KITLG GPNMB DNAJA3 CD276 BCL6 CARD11 SLC39A10 BID PTPRC CD79A EPHB6 MAPK8IP1 STAT5B CD74 JAK2 IL10 IGF1 RASGRP1 PPP3CA SASH3 ZAP70 VAV3 CD6 LMBR1L DOCK8 EFNB1 LYN DLG5 CD320 MAD1L1 TLR9 CBLB FOXJ1 CD3E GPAM IL27 ABL1 TGFBR2 SLC11A1 ITCH VCAM1 CD40 SOS1 CCDC88B IL2RA IL4I1 VSIR RASSF5 IL6ST LRRC32 ERBB2 BCL2 PLA2G2F BTK TRAF6 RC3H1 CDKN1A PELI1 SPTA1…
1.9052e-05	178	566	1.39069	GO:0034097 response to cytokine	ERBIN IRAK1 TNFRSF11A LOC105761007 IL1F10 GAS6 WAS CSF1R ADAR MYOD1 NLRP6 ZFP91 SMARCA5 F2RL1 ADIPOQ IFNAR2 NUP35 PML CCR7 ADAM17 MYBL2 AFF3 NR1D1 GFI1 PRKCA SH2B3 PTPRC SPATA2 SMPD4 MCF2 KDM3A ADAMTS7 SLC2A4 STAT5B ADAM10 GALT MSC SELE CD74 HSP90AB1 CSF3 OAS3 STAT1 SRF JAK2 CAV1 ACTR2 P4HB CSF2 IL13 IRF5 DUSP1 TCIRG1 IFNAR1 OTOP1 KLF4 STX4 MRC1 EPO SLC1A1 YTHDF3 RUFY4 MX2 SHANK3 DOCK8 MYO1C SRC …
1.92682e-05	118	346	1.50811	GO:0048871 multicellular organismal homeostasis	AQP1 SRC TNFRSF11A COMP PTGES SCNN1A ADIPOQ TRPV2 F2R NR1D1 SFTPD ABHD6 KDM3A NPHP3 SLC35D3 EIF4G1 FABP5 PM20D1 DEF8 NCDN CROCC SRF JAK2 CAV1 CDHR1 CDH3 IL13 SH3GL2 NOX4 RPE65 TCIRG1 SASH3 MET KLF4 ACACA ELOVL6 TNS2 SLC1A1 ALPL PNPLA1 ALOX12B USH2A ALOXE3 WFS1 ABCA3 ABCA4 OAS1 DRD2 RHO MFSD2A EBF2 TLR9 STK39 RB1 EPAS1 STK11 ILDR2 SCNN1B PIK3CA PLAC8B SLC11A1 EXT2 ADIPOR2 MFN2 STAT3 TJP2 GATA2 NPH…
2.04256e-05	137	415	1.45982	GO:0032990 cell part morphogenesis	PLXNB3 EPHB6 ROBO3 ROBO1 SGK1 ENAH TIAM1 PLXNA1 SEMA7A FN1 NEDD4L CSF1R BRSK1 LHX1 SLITRK1 L1CAM TRPV2 PLPPR4 NYAP2 USP9X AFG3L2 FBXO45 MYH14 DCLK1 GBX2 ZFYVE27 NPTN RYK HSP90AB1 RERE DPYSL2 MAP1B NTNG2 SRF MAP2K2 WNT7A GFRA3 NTRK1 EPHB3 ALS2 IFRD1 SEMA4D PPP3CA WASF2 B4GAT1 PTK7 NPTX1 TNN MYCBP2 SHANK3 CYFIP2 DBNL SRC BMPR1B EFNB1 LIMK1 TUBB3 SYT1 NYAP1 SLITRK6 DRD2 CREB1 MFSD2A SRCIN1 NR4A2 PRK…
2.09794e-05	58	141	1.81901	GO:0021953 central nervous system neuron differentiation	EPHB6 PLXNA1 PTCH1 DLX2 CSF1R LHX1 LHX8 TULP3 FBXO45 DCLK1 GBX2 HSP90AB1 WNT1 WNT7A EPHB3 MYCBP2 NTRK2 SHANK3 BMPR1B GSX2 DLL4 SLC4A10 DRD2 NR4A2 SECISBP2 RORA GATA2 NRP2 LHX5 B4GALT6 ARHGAP35 HSP90AA1 NKX2-2 SUFU TTC21B KNDC1 HOXD10 ZMIZ1 FAIM2 NKX6-1 LHX3 B4GALT5 INHBA ZNF335 GIGYF2 NFIB SIN3A LMO4 HES1 LEP MNX1 BCL11B LBX1 GSX1 ASCL1 ARX CLN8 SKOR2
2.1122e-05	204	665	1.35655	GO:0019637 organophosphate metabolic process	PIGN HKDC1 RRM2B PI4K2A PAPSS2 PGAP3 MTMR9 THTPA ENTPD1 CISH PDE9A AK4 PDE2A GCK MLYCD PIK3R3 PIP5K1C SOCS2 CLN8 PRXL2C DGKH CMPK1 PPARA SLC4A1 SMPDL3B DLD CSF1R SULT1B1 AGPAT4 PDHA1 URAD PRKAG3 ALDOA GK CBFA2T3 TPK1 SYNJ1 PLPPR4 MOCS2 INPP5J PIK3CD PLA2G5 ITPKC ABHD6 SMPD4 PIGT MTMR1 PDE8A SPHK2 PKM EPHA2 PIP5K1A FABP5 ADORA2B ATP5MC3 ZNF512B PDHX HMGCS1 GIT1 CEPT1 SACM1L PCYT1B ACLY UMPS PIGQ A…
2.18108e-05	120	354	1.49901	GO:0048667 cell morphogenesis involved in neuron differentiation	PLXNB3 EPHB6 ROBO3 ROBO1 ENAH TIAM1 SEMA7A FN1 CSF1R BRSK1 LHX1 SLITRK1 L1CAM TRPV2 PLPPR4 USP9X AFG3L2 FBXO45 DCLK1 GBX2 ZFYVE27 NPTN RYK HSP90AB1 RERE DPYSL2 MAP1B NTNG2 SRF MAP2K2 WNT7A GFRA3 NTRK1 CDHR1 EPHB3 IFRD1 SEMA4D PPP3CA B4GAT1 PTK7 NPTX1 TNN MYCBP2 SHANK3 BMPR1B PDZD7 EFNB1 LIMK1 TUBB3 SLITRK6 DRD2 CREB1 MFSD2A SRCIN1 NR4A2 EVX1 PLS1 RB1 YWHAH STK11 ABL1 SHOX2 ECE1 NRP2 NUMBL B4GALT6…
2.35204e-05	209	685	1.34922	GO:0010629 negative regulation of gene expression	EIF4ENIF1 EDC3 LOC100058771 LOC100071942 GAS6 FERMT1 PPARA DDX6 GPNMB FN1 TAF15 ADAR NLRP6 SMARCA5 F2RL1 ADIPOQ ERBIN ZC3H7A CD276 BCL6 PML CCR7 PCID2 DCP2 AGO2 WWP2 SLC37A4 PTPRC SMG9 TTBK1 EPHA2 ADAM10 EIF4G1 NPTN CALR APOE TARDBP HSP90AB1 OAS3 CELF4 THBS1 RNF139 GIT1 FOXP1 ACVRL1 MAP2K2 IL10 SLC7A5 ZNF503 CDH3 TSC1 TNFAIP3 IGF2BP1 RAC1 TRAF3IP1 SERPINB1 SH3GL2 EGFR TIAL1 AJUBA IGF1 PPP3CA TRIB…
2.39673e-05	112	326	1.51924	GO:0071407 cellular response to organic cyclic compound	SRC DRD2 LOC100629841 HNF4G PTCH1 HTR1B DMTN RORC CRY2 SCNN1A MYOD1 SNW1 RAPGEF3 TGM2 CLOCK CLU LRP6 KDM3A RECQL5 CALR FOXP1 AQP1 JAK2 CAV1 NR3C1 EGFR GNAI3 SLC1A1 DNAAF4 PDE4B PPP1R9B DDX5 ALPL ABHD2 PTGES3 SKP2 CREB1 NPAS4 CYP1A1 RPS6KB1 TLR9 MAPK3 YWHAH CRY1 SCNN1B GHRHR SLC26A3 CASP6 SLC1A2 CASP7 RAE1 HDAC1 PDE3A RORA GRAMD1A VPS18 P2RX3 BRCA1 LARP1 SPP1 PAK4 KMT2D CRHBP SSH1 EZR SMAD5 SLC5A5…
2.52929e-05	315	1097	1.26978	GO:0006811 ion transport	SLC39A10 SLC38A1 SFXN5 FLVCR2 ANO4 DRD2 GABRA6 SLC13A4 CACNA1G ASIC3 SLC9A6 AKAP9 SLC9A2 SYT7 SLC39A11 STAC3 SLC22A11 GAS6 CHRNA6 MAGED2 SLC35A2 SLC5A1 APBA1 SLC2A1 VDAC3 SLC4A1 SLC30A9 ANO10 STAC2 ABCB7 HTR1B SLC6A1 NEDD4L ASIC2 CRY2 PTGES ABCC3 PANX3 SCNN1A GRIK1 CNGA2 SLC26A7 FTH1 TRPV2 F2R SLC9A8 PML SLC39A7 TTYH3 GJA1 GCG AFG3L2 SLC25A29 NIPA2 SLC9A9 WWP2 KCNAB1 PLA2G5 PTPRC CACNG4 MCOLN3 SP…
2.79867e-05	77	205	1.66098	GO:0032943 mononuclear cell proliferation	LOC111767395 TNFRSF1B LOC100058771 LOC100071942 KITLG GPNMB DNAJA3 CD276 BCL6 CARD11 SLC39A10 BID PTPRC CD79A EPHB6 MAPK8IP1 STAT5B CD74 JAK2 IL10 IGF1 RASGRP1 PPP3CA SASH3 ZAP70 VAV3 CD6 LMBR1L DOCK8 EFNB1 LYN DLG5 CD320 MAD1L1 TLR9 CBLB FOXJ1 CD3E GPAM IL27 ABL1 TGFBR2 SLC11A1 ITCH VCAM1 CD40 SOS1 CCDC88B IL2RA IL4I1 VSIR RASSF5 IL6ST LRRC32 ERBB2 BCL2 PLA2G2F BTK TRAF6 RC3H1 CDKN1A PELI1 SPTA1…
2.96002e-05	32	63	2.24613	GO:0007044 cell-substrate junction assembly	FN1 DMTN PIP5K1A ACVRL1 TSC1 RAC1 AJUBA SLK MYOC PTPRA SRC DAPK3 ARHGAP6 DLC1 CORO2B TNS1 ABL1 PPM1F TLN1 PHLDB2 ITGB3 ACTN3 KDR BCR BCL2 NRP1 ROCK1 PEAK1 LAMC1 EPHA3 ITGA5 STON1
3.27947e-05	981	3839	1.13	GO:0090304 nucleic acid metabolic process	HNF4G ZNF112 ZC3H12C PLXNB3 ZNF318 ZFP91 SMARCA5 ZNF772 ERBIN APBB3 ZNF449 MITF LPIN2 GFI1 ZSCAN5B PTCD2 GBX2 GEMIN2 TRIM41 SMARCB1 REXO4 ZNF280D PLAGL2 USF2 RAD54L HIPK2 IRAK1 ZNF425 DPF1 ZBTB45 XAB2 TRIM28 ERCC1 TOX2 ZNF394 ZNF296 SKI RBFOX1 PBX1 KANSL3 OAS1 ANHX SP3 PRPF6 ZNF410 TNFRSF11A XBP1 LIG1 ZNF462 ARNT2 ZBTB20 TRIM26 TBX5 LOC100062745 OSR2 EDC3 INTS10 PAXIP1 NR2F1 RXRA ZNF276 LOC102150…
3.4014e-05	182	586	1.37341	GO:1901698 response to nitrogen compound	LPIN2 DRD2 ANKZF1 TMUB2 UBQLN1 GRB10 LOC100056417 PIK3R3 TLR3 DENND4C TRIB3 HTR1B DMTN CRY2 MMP2 SCNN1A ADIPOQ GHR ERBIN USP13 USF1 RAPGEF3 TGM2 LAMTOR4 RAB31 RECQL5 SLC2A4 STAT5B P2RX6 KL APOE RNF139 AQP1 APC TRIM72 JAK2 CAV1 SH3BP4 TSC1 TNFAIP3 FBXO6 GCGR IRF5 EGFR ZDHHC7 GRB2 GNAI3 IGF1 INSR KAT7 RPE65 NUCKS1 SGTA OTOP1 PRKCE EIF6 PTPRA TNS2 SLC1A1 PDE4B PPP1R9B ALPL TMEM129 IRS4 NTRK2 PID1 MY…
3.42155e-05	919	3579	1.13548	GO:0044271 cellular nitrogen compound biosynthetic process	HNF4G EIF4ENIF1 ZNF112 ZNF318 ZFP91 SMARCA5 ZNF772 ERBIN APBB3 ZNF449 MITF RRM2B LPIN2 GFI1 ZSCAN5B GBX2 TRIM41 SMARCB1 ZNF280D PLAGL2 PAPSS2 USF2 UHMK1 HIPK2 IRAK1 ZNF425 DPF1 ZBTB45 TRIM28 TOX2 ZNF394 ZNF296 SPTLC3 SKI PBX1 KANSL3 ANHX EIF3B SP3 ZNF410 TNFRSF11A XBP1 ZNF462 ARNT2 ZBTB20 AZIN1 TRIM26 TBX5 LOC100062745 OSR2 EIF4H PAXIP1 AK4 NR2F1 RXRA ZNF276 ETV3 RFX6 ZIC4 ZIC1 MSX1 MECOM NCOA3 P…
3.42321e-05	405	1459	1.22751	GO:0071702 organic substance transport	ZC3H11A SLC35A2 BACE2 SLC38A1 UNC93B1 SFXN5 PORCN AQP1 FLVCR2 PAM16 ARRDC1 DRD2 SLC38A9 KPNB1 TRAK1 CA2 AZIN1 ARFIP2 SYT7 SIDT2 GCK RHBDF1 VPS26C SIDT1 LOC100064692 SLC22A11 SLC14A2 LOC102148661 GAS6 COPG1 FERMT1 SLC5A1 APBA1 SLC2A1 EIF4ENIF1 SRP14 COMP THOC7 SLC4A1 TRIB3 HTR1B SLC6A1 SARNP DMTN CRY2 PTGES ABCC3 SLC45A4 F2RL1 ADIPOQ COG3 ERBIN ING1 APBB3 SLC26A7 NRDE2 F2R KPNA6 PML PLPPR4 YWHAQ V…
3.44627e-05	391	1403	1.23238	GO:1901575 organic substance catabolic process	HKDC1 LPIN2 REXO4 AUH TRIM72 HERC3 PNPLA1 TNFRSF1B TKFC ENTPD1 ANKZF1 TMUB2 AZIN1 PDE9A HSD17B4 EDC3 PDE2A UBQLN1 TRIM2 DET1 GCK FBXW7 MLYCD EHHADH SDS LOC100056417 CDC34 LOC100050992 PRXL2C RYBP BCO1 EIF4ENIF1 PPARA SLC4A1 SMPDL3B TAF15 DLD NEDD4L SULT1B1 HMOX1 FBXO31 TGFB1I1 URAD FOXO1 CTSA PRKAG3 ADIPOQ ALDOA CBL GK CBFA2T3 DNASE1L1 NRDE2 USP13 UBAP1 PML PCID2 SORD FEN1 DCP2 USP9X BNIP3L USP31…
3.48273e-05	46	105	1.93729	GO:0070665 positive regulation of leukocyte proliferation	KITLG CSF1R DNAJA3 CD276 BCL6 CARD11 SLC39A10 PTPRC STAT5B CD74 JAK2 CSF2 IGF1 PPP3CA SASH3 ZAP70 VAV3 CD6 EFNB1 LYN CD320 TLR9 MAPK3 CD3E GPAM TGFBR2 VCAM1 CD40 CCDC88B IL2RA IL6ST BCL2 TRAF6 CDKN1A PELI1 SPTA1 IL12RB1 FOXP3 PRKCQ ZNF335 TFRC HES1 LEP IGFBP2 IL21 SELENOK
3.5193e-05	1215	4833	1.1117	GO:0034641 cellular nitrogen compound metabolic process	HNF4G EIF4ENIF1 ZNF112 ZC3H12C PLXNB3 ZNF318 ZFP91 SMARCA5 ZNF772 ERBIN APBB3 ZNF449 HKDC1 MITF RRM2B LPIN2 GFI1 ZSCAN5B PTCD2 GBX2 GEMIN2 TRIM41 SMARCB1 REXO4 ZNF280D PLAGL2 PAPSS2 USF2 UHMK1 RAD54L HIPK2 IRAK1 ZNF425 DPF1 ZBTB45 XAB2 TRIM28 ERCC1 TOX2 ZNF394 ZNF296 SPTLC3 SKI RBFOX1 PBX1 KANSL3 OAS1 ANHX EIF3B SP3 PRPF6 ZNF410 THTPA TNFRSF11A XBP1 GSAP LIG1 ZNF462 ARNT2 ZBTB20 ENTPD1 AZIN1 TRIM…
3.61348e-05	90	251	1.58561	GO:0031589 cell-substrate adhesion	ITGA6 GAS6 FERMT1 FN1 DMTN L1CAM DMP1 BCL6 RASA1 NEDD9 ANTXR1 OTOA CALR PIP5K1A PPARD ITGA10 MINK1 FBLN2 THBS1 WNT1 SRF JAK2 ACVRL1 TSC1 P4HB RAC1 EPHB3 AJUBA SLK MYOC PRKCE VWF PTPRA ONECUT2 TNN SRC DAPK3 ITGA8 JAG1 ARHGAP6 SMAD6 DLC1 CORO2B EGFLAM SRCIN1 PXN ABL1 RIN2 ATXN3 FREM1 PPM1F PHLDB2 VCAM1 RSU1 SORBS3 ITGB3 MYO1G TYRO3 DDR1 BCAM ACTN3 ITGB8 KDR RADIL SERPINE1 PIK3R1 CCDC80 BCR BCL2 NRP…
3.6342e-05	94	265	1.56859	GO:0030900 forebrain development	TACC2 PLXNA1 SEMA7A DLX2 SUN2 CSF1R LHX1 LHX8 FBXO45 DCLK1 GBX2 HESX1 CELF1 EFHC1 RYK MDGA1 AQP1 NDE1 WNT1 SRF WNT7A TSC1 IGF2BP1 EPHB3 EGFR NTRK2 SHANK3 SRC NSUN5 RAB3GAP1 TBX3 ZIC3 GSX2 SLC4A10 DRD2 CREB1 MFSD2A PRKG1 NR4A2 WDR62 GHRHR MBOAT7 SLC1A2 SECISBP2 HDAC1 GATA2 NRP2 LHX5 RARB SUN1 NUMBL CDON NDST1 ROBO1 ARHGAP35 BCAN TYRO3 TNR RBPJ DLX5 VAX2 TTC21B FUT10 SYNE2 MSX1 APP PLCB1 ADGRG1 ZMI…
3.6342e-05	181	583	1.37289	GO:0045597 positive regulation of cell differentiation	PLXNB3 TNFRSF1B ZNF335 TIAM1 GAS6 ACVR2A PTCH1 KITLG SEMA7A DLX2 FN1 DMTN LHX1 TGFB1I1 VWC2L MYOD1 SLITRK1 ADIPOQ HLX BAMBI RUNX1 TRPV2 CD276 BCL6 PCID2 GJA1 NEDD9 TGM2 GDF6 PTPRC STAT5B EIF4G1 ZFYVE27 CALR MMP14 CD74 HSP90AB1 CSF3 STAT1 SRF ACVRL1 MAP2K2 HIF1AN IL10 P4HB CSF2 RAC1 IGF1 RASGRP1 SEMA4D PPP3CA KAT7 NEUROG1 SASH3 LRP3 MYOC BLOC1S5 ETS1 ZAP70 RFX3 NFKBIZ SHANK3 BMPR1B LIMK1 PCP4 GDF2…
3.69776e-05	119	354	1.48652	GO:0051345 positive regulation of hydrolase activity	RAPGEF5 RGL3 TBC1D15 NLRP3 TBC1D9 RASGEF1B TBC1D1 RAP1GAP RASGRP2 SIPA1L3 EVI5L ARHGEF19 TIAM1 LOC111775995 LAPTM5 TBC1D2 ITGA6 NLRP6 DVL2 F2RL1 F2R PML EGLN3 RASA1 ABL2 NEDD9 RAPGEF3 SLC39A10 RIC1 BID CRADD PLA2G5 ANTXR1 PTPRC PTPA TTBK1 EPHA2 SH3BP1 PIP5K1A SELE HSP90AB1 HIP1R JAK2 NTRK1 TSC1 ALS2 RASGRP1 SEMA4D SENP1 ELMOD1 SLC1A1 DOCK8 CYFIP2 RAB3GAP1 RABGAP1L NTRK3 MAPRE2 LYN APH1A PSME4 ARH…
3.71232e-05	42	93	1.99707	GO:0050671 positive regulation of lymphocyte proliferation	KITLG DNAJA3 CD276 BCL6 CARD11 SLC39A10 PTPRC STAT5B CD74 JAK2 IGF1 PPP3CA SASH3 ZAP70 VAV3 CD6 EFNB1 CD320 TLR9 CD3E GPAM TGFBR2 VCAM1 CD40 CCDC88B IL2RA IL6ST BCL2 TRAF6 CDKN1A PELI1 SPTA1 IL12RB1 FOXP3 PRKCQ ZNF335 TFRC HES1 LEP IGFBP2 IL21 SELENOK
3.94992e-05	143	442	1.43067	GO:0008610 lipid biosynthetic process	PIGN SLC39A7 LPIN2 PI4K2A PGAP3 SPTLC3 CISH CYP39A1 HMGCR PIK3R3 PIP5K1C SOCS2 PPARA TRIB3 PTGES NSDHL NR1D1 GFI1 ACSM3 PIK3CD ITPKC ABHD6 ELOVL7 SMPD4 PIGT PRPF19 SPHK2 GIP PIP5K1A APOE FABP5 CD74 HMGCS1 CEPT1 PCYT1B NR3C1 ACLY PIGQ AJUBA RPE65 ZBTB45 MSMO1 ACACA EIF6 ELOVL6 ACSL3 LBR MVD CHKA PIGS HSD17B2 PDE8B STARD3 DECR2 PNPLA1 CYP4F22 PNPLA2 VAC14 CDS2 ALOX12B STAR ALOXE3 TTC7B SMPD1 ALOX5 …
4.1012e-05	129	391	1.45895	GO:0009725 response to hormone	LPIN2 SRC NCOA3 GRB10 LOC100629841 PIK3R3 HNF4G DENND4C TRIB3 CRY2 MYOD1 ADIPOQ GHR USF1 FIBIN SFR1 TRH NR1D1 CLOCK RAB31 KDM3A SLC2A4 STAT5B CALR KL FOXP1 AQP1 APC TRIM72 SRF JAK2 CAV1 IL10 WNT7A NR3C1 TSC1 GCGR ZDHHC7 GRB2 INSR RPE65 NUCKS1 OTOP1 PRKCE PTGFR ACACA EIF6 PTPRA TNS2 DNAAF4 DDX5 ABHD2 IRS4 PID1 MYO1C BAIAP2L1 LYN PRKAA2 PTGES3 SKP2 SLC34A2 CREB1 NPAS4 RPS6KB1 PCK1 NR4A2 PRKCZ STK39…
4.1012e-05	77	207	1.64493	GO:0060249 anatomical structure homeostasis	SRC TNFRSF11A COMP ALDOA F2R TAOK1 SFTPD NPHP3 ATP2A2 SLC8A2 DEF8 NCDN CROCC SRF CAV1 CDHR1 CDH3 SH3GL2 NOX4 RPE65 TCIRG1 SASH3 ACACA SLC1A1 USH2A ABCA3 ABCA4 OAS1 RHO MFSD2A TLR9 STK39 RB1 EPAS1 STK11 ILDR2 PFKM GAA MTM1 TJP2 GATA2 NPHP4 LOC100146633 TYRO3 NKIRAS2 HAAO DCSTAMP TUB KDR CHRNA1 XIAP RAB3D BCL2 APP MKS1 TRAF6 CRB2 WWTR1 LPCAT1 ITGB6 SOX9 COL2A1 NOTCH1 CXADR IAPP GIGYF2 TFRC PTPN11 I…
4.26467e-05	119	355	1.48233	GO:0042110 T cell activation	LOC111767395 TNFRSF1B CD3E LOC100058771 LOC100071942 NKX2-3 KITLG WAS GPNMB CD80 F2RL1 HLX CCR9 DNAJA3 CD276 BCL6 CCR7 CARD11 LY9 BID JAG2 PTPRC EPHB6 MAPK8IP1 STAT5B CD74 WNT1 SRF JAK2 CAV1 TSC1 IGF1 RASGRP1 PPP3CA TCIRG1 SASH3 PKNOX1 ZAP70 CD6 LMBR1L NFKBIZ DOCK8 FLOT2 EFNB1 CD5 PAG1 DLG5 DLL4 LOC100065612 ICAM1 SP3 RAB29 ATG5 PCK1 MAD1L1 CBLB PRKCZ FOXJ1 GPAM FCHO1 XBP1 STK11 ILDR2 IL27 ABL1 T…
4.37648e-05	297	1033	1.2714	GO:0006952 defense response	TLR7 DEFB4B LOC111767395 NECTIN2 IRAK1 TRIM28 SRC TNFRSF1B OAS1 PTGER3 CADM1 TRIM26 KLRK1 LOC105761007 IL1F10 GSDMC SLAMF8 LOC102148710 IL1B SEMA7A TLR3 WAS PPARA IFI6 SMPDL3B LAPTM5 PTGES ADAR GPR17 TRIM10 IFI35 CD14 NLRP6 F2RL1 ADIPOQ IFNAR2 BST2 F2R CD276 KPNA6 BCL6 PML CCR7 LOC100069988 ADAM17 BNIP3L RAB2B NR1D1 CLOCK IL17B SFTPD LYST CLU PTPRC EIF2AK1 SPATA2 ALPK1 EPHB6 FBXO9 TTBK1 AGBL5 IRF…
4.46077e-05	153	480	1.40954	GO:0055082 cellular chemical homeostasis	HKDC1 SLC39A10 CALCB DRD2 PTGER3 CA2 SLC9A6 SLC9A2 GCK ALAS2 TMPRSS3 SLC30A9 ABCB7 FATE1 SCNN1A F2RL1 FTH1 F2R PML GCG ABL2 PACS2 AFG3L2 NCOA4 NR1D1 TGM2 SLC37A4 PTPRC MCOLN3 SPPL3 ATP2A2 SMARCB1 NPTN APOE SLC8A2 RHCG SLC39A6 AQP1 CAV1 CCDC115 SLC12A7 NOX4 TCIRG1 NUCKS1 HK1 PRKCE STX4 CCDC22 EPO RMDN3 SLC1A1 SLC4A3 TMPRSS6 RAB7A ALDH9A1 LYN RHAG PRKAA2 NPSR1 WFS1 TMBIM6 VAPB CXCL10 SLC34A2 LRRC8A…
4.5697e-05	99	284	1.5415	GO:0006644 phospholipid metabolic process	PIGN PI4K2A PGAP3 MTMR9 CISH PIK3R3 PIP5K1C SOCS2 CLN8 DGKH SMPDL3B CSF1R AGPAT4 SYNJ1 PLPPR4 INPP5J PIK3CD PLA2G5 ITPKC ABHD6 SMPD4 PIGT MTMR1 SPHK2 PIP5K1A FABP5 HMGCS1 CEPT1 SACM1L PCYT1B PIGQ AJUBA PGP GDE1 ACSL3 OCRL MVD CHKA PIGS VAC14 CDS2 SYNJ2 PLPPR2 TTC7B SMPD1 ABCA3 CHKB MFSD2A PLA2G4E GPAT2 AGPAT1 PIGH PNPLA3 GPAM PIK3CA PLA2G12A MBOAT7 MTM1 ABCA2 HADHA PTDSS1 DHDDS SMPD2 INPPL1 SERIN…
4.7828e-05	75	201	1.65003	GO:2000146 negative regulation of cell motility	PLXNB3 NDRG4 WAS ADIPOQ MITF GJA1 NEDD9 ABHD6 PTPRG CALR APOE CD74 THBS1 ACVRL1 ANGPT4 SINHCAF RAC1 DUSP1 KLF4 STARD13 CHRD ABHD2 IL27RA GDF2 JAG1 DLG5 DLL4 DRD2 ARHGDIB DLC1 PRKG1 TIMP1 OSBPL8 CLIC4 STAT3 PHLDB2 SEMA6D SULF1 TBX5 KLRK1 ROBO1 NGFR ADORA1 PDCD10 IGFBP3 RNF20 ARID2 CYP1B1 FRMD5 SERPINE1 BCR BCL2 CYP19A1 PLCB1 SFRP1 HDAC5 ADGRG1 PTPRT PADI2 WNT11 NOTCH1 PTPRM MCC ARPIN GPR18 DNAJA4 …
4.7828e-05	179	578	1.36947	GO:0046903 secretion	BACE2 PORCN SYTL3 DRD2 PTGER3 CACNA1G SYT7 GCK RHBDF1 RAB3C APBA1 COMP STXBP5 HTR1B DMTN CRY2 PTGES SYN1 NLRP6 F2RL1 APBB3 SLC26A7 F2R TMEM167B EXOC4 POFUT2 MICAL3 CORIN PREPL GJA1 GCG RAB2B NR1D1 CLOCK RIC1 PLA2G5 RAB31 SPHK2 ATP2A2 FGR STAT5B EXOC5 GIP APOE ADORA2B AQP5 CD74 USF2 RPH3AL ABCA1 SLC22A16 GIT1 AQP1 HIP1R TRIM72 CAV1 WNT7A IL13 IGF1 RASGRP1 CPLX1 PPP3CA EXOC3 TCIRG1 NEUROG1 PRKCE ST…
4.83743e-05	163	518	1.3915	GO:0071345 cellular response to cytokine stimulus	ERBIN IRAK1 TNFRSF11A LOC105761007 IL1F10 GAS6 WAS CSF1R ADAR MYOD1 NLRP6 ZFP91 SMARCA5 F2RL1 ADIPOQ IFNAR2 NUP35 PML CCR7 ADAM17 MYBL2 NR1D1 GFI1 SH2B3 PTPRC SPATA2 SMPD4 MCF2 KDM3A ADAMTS7 SLC2A4 STAT5B GALT MSC CD74 HSP90AB1 CSF3 OAS3 STAT1 JAK2 CAV1 ACTR2 P4HB CSF2 IL13 IRF5 DUSP1 TCIRG1 IFNAR1 OTOP1 KLF4 STX4 MRC1 EPO SLC1A1 YTHDF3 RUFY4 MX2 DOCK8 MYO1C SRC TNFRSF1B DAPK3 RIF1 TICAM2 LYN CXC…
5.11836e-05	79	215	1.62486	GO:0090596 sensory organ morphogenesis	CALB1 LHX1 DVL2 FOXI1 GBX2 EPHA2 HESX1 AQP5 EYA1 HIPK2 AQP1 WNT1 RPE65 NEUROG1 OTOP1 EFEMP1 BLOC1S5 CELSR1 SLC1A1 PTK7 NTRK2 PDZD7 HMX2 TBX3 JAG1 RPGRIP1 ZIC3 SLITRK6 MFSD2A RING1 SP3 PLS1 MAPK3 FZD6 NOTCH2 HDAC1 MFN2 SOX8 STAT3 FASLG GATA2 STRA6 RARB CDON TBC1D20 OSR2 POU4F3 FGF9 KDR DLX5 VAX2 BCR BCL2 MSX1 SDK2 COL11A1 CRB2 SOX9 COL2A1 NOTCH1 CYP26B1 PTPRM SIX1 SIX4 BAK1 MYO7A PRKRA RORB WDR19 …
5.29863e-05	151	474	1.40872	GO:0032989 cellular component morphogenesis	PLXNB3 EPHB6 NECTIN2 ROBO3 ROBO1 SGK1 TNNT2 ENAH TIAM1 PLXNA1 SEMA7A FN1 NEDD4L CSF1R BRSK1 LHX1 SLITRK1 L1CAM TRPV2 PLPPR4 NYAP2 USP9X ANKRD23 AFG3L2 FBXO45 MYH14 DCLK1 GBX2 ZFYVE27 NPTN RYK HSP90AB1 RERE DPYSL2 MAP1B NTNG2 SRF MAP2K2 WNT7A GFRA3 NTRK1 EPHB3 ALS2 IFRD1 SEMA4D PPP3CA WASF2 B4GAT1 MAG PTK7 MEF2A NPTX1 TNN MYCBP2 SHANK3 CYFIP2 DBNL SRC BMPR1B EFNB1 LIMK1 TUBB3 SYT1 NYAP1 SLITRK6 DR…
5.31778e-05	108	317	1.50657	GO:0001667 ameboidal-type cell migration	TNS1 PLEKHG5 FERMT1 KITLG FN1 DMTN RHOJ PML GJA1 ADAM17 AGO2 PRKCA PIK3CD GBX2 PTPRG EPHA2 SH3BP1 TBXT BMPER CALR PIP5K1A PPARD APOE CCBE1 THBS1 FOXP1 AQP1 SRF ACVRL1 ANGPT4 WNT7A RAC1 WASF2 MET PRKCE KLF4 ETS1 STARD13 YTHDF3 FAP SRC EFNB1 EFNB2 GDF2 MAPRE2 DLL4 ARHGDIB SPARC SMOC2 TIMP1 BCAR1 CER1 ABL1 FGFR1 TGFBR2 RIN2 FGF7 GLUL SYDE1 SOX8 PPM1F GATA2 NRP2 SGPL1 CD40 ITGB3 ROBO1 PDCD10 PAXIP1 K…
5.31778e-05	83	229	1.60276	GO:0051251 positive regulation of lymphocyte activation	TNFSF13 GAS6 KITLG CD80 HLX DNAJA3 CD276 BCL6 CCR7 PCID2 CARD11 MAD2L2 SLC39A10 PTPRC EPHB6 STAT5B MMP14 CD74 JAK2 CAV1 IL10 IGF1 RASGRP1 PPP3CA SASH3 ZAP70 VAV3 CD6 NFKBIZ DOCK8 FLOT2 EFNB1 CD5 RIF1 CD320 KMT5C PCK1 TLR9 PRKCZ CD3E GPAM FCHO1 XBP1 ABL1 TGFBR2 VCAM1 CD40 SH3KBP1 CCDC88B IL2RA IL4I1 PAXIP1 VSIR TBX21 IL6ST BCL2 TRAF6 ZMIZ1 CDKN1A PELI1 SPTA1 IL12RB1 FOXP3 PRKCQ ZNF335 TFRC FOXO3 G…
5.76723e-05	100	289	1.53013	GO:0001654 eye development	PBX1 ANHX CALB1 DLX2 LHX1 RHOJ MAB21L1 TULP3 MITF DCLK1 SMG9 EPHA2 HESX1 AQP5 CELF4 MIP HIPK2 AQP1 SRF ACVRL1 EGFR RPE65 TCIRG1 PKNOX1 ZDHHC16 EFEMP1 KLF4 SLC1A1 NTRK2 BMPR1B RAB3GAP1 JAG1 RPGRIP1 BFSP2 SLITRK6 DLL4 DRD2 RHO MFSD2A RING1 SP3 CRYBA2 NOTCH2 TGFBR2 ARHGEF15 HDAC1 CLIC4 NDP MFN2 SOX8 STAT3 FASLG MEIS2 STRA6 RARB NPHP4 CDON TBC1D20 SOS1 ARHGAP35 OSR2 LAMA1 FGF9 ADAMTS18 TUB KDR CYP1B1…
5.80424e-05	75	202	1.64186	GO:0051271 negative regulation of cellular component movement	PLXNB3 NDRG4 WAS ADIPOQ MITF GJA1 NEDD9 ABHD6 PTPRG CALR APOE CD74 THBS1 ACVRL1 ANGPT4 SINHCAF RAC1 DUSP1 KLF4 STARD13 CHRD ABHD2 IL27RA GDF2 JAG1 DLG5 DLL4 DRD2 ARHGDIB DLC1 PRKG1 TIMP1 OSBPL8 CLIC4 STAT3 PHLDB2 SEMA6D SULF1 TBX5 KLRK1 ROBO1 NGFR ADORA1 PDCD10 IGFBP3 RNF20 ARID2 CYP1B1 FRMD5 SERPINE1 BCR BCL2 CYP19A1 PLCB1 SFRP1 HDAC5 ADGRG1 PTPRT PADI2 WNT11 NOTCH1 PTPRM MCC ARPIN GPR18 DNAJA4 …
6.03402e-05	72	192	1.65828	GO:0030336 negative regulation of cell migration	PLXNB3 NDRG4 ADIPOQ MITF GJA1 NEDD9 ABHD6 PTPRG CALR APOE CD74 THBS1 ACVRL1 ANGPT4 SINHCAF RAC1 DUSP1 KLF4 STARD13 CHRD ABHD2 IL27RA GDF2 JAG1 DLG5 DLL4 DRD2 ARHGDIB DLC1 PRKG1 TIMP1 OSBPL8 CLIC4 STAT3 PHLDB2 SEMA6D SULF1 TBX5 KLRK1 ROBO1 NGFR ADORA1 PDCD10 IGFBP3 RNF20 ARID2 CYP1B1 SERPINE1 BCR BCL2 CYP19A1 PLCB1 SFRP1 HDAC5 ADGRG1 PTPRT PADI2 WNT11 NOTCH1 PTPRM MCC ARPIN GPR18 DNAJA4 FOXO3 DAB2…
6.07156e-05	167	535	1.38035	GO:0098655 cation transmembrane transport	SLC39A10 DRD2 ASIC3 SLC9A6 AKAP9 SLC9A2 SLC39A11 STAC3 GAS6 SLC5A1 STAC2 ABCB7 SLC6A1 NEDD4L ASIC2 SCNN1A TRPV2 F2R SLC9A8 AFG3L2 SLC25A29 NIPA2 WWP2 KCNAB1 PTPRC CACNG4 MCOLN3 SPHK2 ATP2A2 PTPN3 P2RX6 PSEN2 PM20D1 SLC8A2 RHCG SLC39A6 ATP5MC3 AQP1 KCNN1 CAV1 SLC7A5 KCNK1 SLC12A7 LRRC38 TCIRG1 CACNA1I OTOP1 SLC30A2 PRKCE EPO SLC1A1 PDE4B MCOLN2 SLC12A4 KCND3 SESTD1 KCNQ5 SHANK3 CACNB3 CACNA1E VDAC…
6.27373e-05	74	199	1.64439	GO:0044262 cellular carbohydrate metabolic process	TKFC PPARA SLC4A1 LALBA FOXO1 PRKAG3 ADIPOQ GK CBFA2T3 HKDC1 PHKA2 SORD GCG NR1D1 SLC37A4 IDH2 GIT1 NR3C1 USP7 GCGR PGP PDK3 IGF1 INSR HK1 PRKCE AGL GNPTAB IGFBP4 GNPTG DDB1 FCSK ENOSF1 PRKAG2 PTGES3 NAGK ABHD10 PPP4R3B PCK1 GBE1 CRY1 PFKM GAA STK40 EXT2 PPIP5K1 RORA STAT3 NDST1 WDR5 IMPA2 EPM2A GNMT IGFBP3 PHKB ACTN3 PLEK TIGAR SIRT7 IL6ST GALK1 HAS2 GCK B4GALT5 DGKQ CD244 MLYCD GYG1 PYGM SERPIN…
6.48206e-05	91	258	1.55972	GO:0034329 cell junction assembly	CDH24 CNTN5 FN1 DMTN ASIC2 HEG1 SLITRK1 ESAM SYNDIG1 FBXO45 PRKCA EPHA2 SH3BP1 EIF4G1 NPTN PIP5K1A MDGA1 NTNG2 SRF ACVRL1 CAV1 WNT7A NTRK1 TSC1 RAC1 EPHB3 AJUBA SEMA4D CRB3 SLK MYOC MARVELD2 PTPRA ADGRF1 NTRK2 SHANK3 MYO1C DBNL SRC DAPK3 DLG5 SLITRK6 PKP2 ARHGAP6 NPAS4 RAB29 DLC1 CORO2B LRRC4B TNS1 ABL1 LRTM2 LGI2 PPM1F TLN1 PHLDB2 PRKACA TBX5 NPHP4 GABRB2 ITGB3 WDR1 ACTN3 KDR COLQ BCR PAK2 BCL2 …
6.48206e-05	76	206	1.63145	GO:0048638 regulation of developmental growth	PRL PTCH1 SEMA7A FN1 NEDD4L MYOD1 GHR HLX TRPV2 AFG3L2 CELF1 STAT5B ZFYVE27 PPARD RYK DPYSL2 SRF IFRD1 IGF1 INSR SEMA4D SASH3 LIMK1 SYT1 DRD2 CREB1 MFSD2A PLS1 GPAM ABL1 PIK3CA GHRHR PLAC8B HNF1B STAT3 NPY1R SGPL1 ATRN SLC6A4 TBX5 FSTL4 EZR GPAT4 TNR FGF9 ACTN3 RBPJ GDF5 COLQ ITSN2 BCL2 RAI1 PIM1 POU4F2 APP PLCB1 CDKN1A NKX6-1 STK4 NOTCH1 IST1 SIX1 SIX4 SIN3A SLC6A3 WNT2 BMPR2 HOPX LEP PTPRS SOCS…
6.6045e-05	302	1058	1.26226	GO:0045934 negative regulation of nucleobase-containing compound metabolic process	ZNF318 ZNF425 DPF1 TRIM28 SKI NR2F1 RXRA ZFP69 CBFA2T2 GAS6 PTCH1 RYBP EIF4ENIF1 DLX2 PPARA SLC4A1 TRIB3 BARX2 KDM8 SARNP TAF15 RORC HOXC8 CRY2 CBX4 LHX1 SMARCA5 ADIPOQ DNAJA3 CBFA2T3 NRDE2 BCL6 PML YWHAQ MITF DCP2 CDT1 ZBTB32 SNW1 PRDM12 MAD2L2 NR1D1 CLOCK NAB2 WWP2 GFI1 NACC2 TNKS PCGF2 HELB AUNIP RECQL5 NELFB HESX1 DONSON PIAS1 TBXT GFI1B CALR PPARD TBL1XR1 MSC TARDBP NONO ZNF512B HELT HNRNPA1…
6.69313e-05	100	290	1.52485	GO:0150063 visual system development	PBX1 ANHX CALB1 DLX2 LHX1 RHOJ MAB21L1 TULP3 MITF DCLK1 SMG9 EPHA2 HESX1 AQP5 CELF4 MIP HIPK2 AQP1 SRF ACVRL1 EGFR RPE65 TCIRG1 PKNOX1 ZDHHC16 EFEMP1 KLF4 SLC1A1 NTRK2 BMPR1B RAB3GAP1 JAG1 RPGRIP1 BFSP2 SLITRK6 DLL4 DRD2 RHO MFSD2A RING1 SP3 CRYBA2 NOTCH2 TGFBR2 ARHGEF15 HDAC1 CLIC4 NDP MFN2 SOX8 STAT3 FASLG MEIS2 STRA6 RARB NPHP4 CDON TBC1D20 SOS1 ARHGAP35 OSR2 LAMA1 FGF9 ADAMTS18 TUB KDR CYP1B1…
6.80723e-05	42	95	1.95502	GO:0032946 positive regulation of mononuclear cell proliferation	KITLG DNAJA3 CD276 BCL6 CARD11 SLC39A10 PTPRC STAT5B CD74 JAK2 IGF1 PPP3CA SASH3 ZAP70 VAV3 CD6 EFNB1 CD320 TLR9 CD3E GPAM TGFBR2 VCAM1 CD40 CCDC88B IL2RA IL6ST BCL2 TRAF6 CDKN1A PELI1 SPTA1 IL12RB1 FOXP3 PRKCQ ZNF335 TFRC HES1 LEP IGFBP2 IL21 SELENOK
6.9394e-05	84	234	1.58741	GO:0007265 Ras protein signal transduction	RAPGEF5 ERBIN RGL3 SHOC2 DLC1 PLEKHG5 RASGEF1B RASGRP2 ARHGDIG KITLG WAS EPS8L1 HEG1 STAMBP F2RL1 RHOJ CBL F2R LZTR1 BCL6 RASA1 RAPGEF3 RALGPS2 FARP2 APOE ABCA1 RFXANK NTRK1 AKAP13 IGF1 RASGRP1 WASF2 MET MYOC CELSR1 EPO TRIM28 MYO9B DBNL RASGRP3 MAPRE2 ARHGDIB IQSEC3 NRAS CADM4 RASGRF1 KPNB1 RB1 EPS8 ABL1 SDCBP NOTCH2 MMD2 ITGA3 MFN2 RAP1A ARHGEF25 SOS1 ROBO1 ARHGAP35 NGFR NKIRAS2 MRAS PIK3CG BCR…
6.9394e-05	84	234	1.58741	GO:0050863 regulation of T cell activation	LOC111767395 TNFRSF1B LOC100058771 LOC100071942 KITLG GPNMB CD80 HLX DNAJA3 CD276 BCL6 CCR7 CARD11 BID PTPRC EPHB6 MAPK8IP1 STAT5B CD74 JAK2 CAV1 IGF1 RASGRP1 PPP3CA SASH3 ZAP70 CD6 NFKBIZ DOCK8 FLOT2 EFNB1 CD5 PAG1 DLG5 PCK1 MAD1L1 CBLB PRKCZ FOXJ1 CD3E GPAM FCHO1 XBP1 ILDR2 IL27 ABL1 TGFBR2 ITCH VCAM1 SOS1 CCDC88B IL2RA IL4I1 VSIR TBX21 SLC46A2 IL6ST LRRC32 ERBB2 PLA2G2F TRAF6 RC3H1 ZMIZ1 PELI1…
7.134e-05	101	294	1.51915	GO:0048880 sensory system development	PBX1 ANHX CALB1 DLX2 LHX1 RHOJ MAB21L1 TULP3 MITF DCLK1 SMG9 EPHA2 HESX1 AQP5 CELF4 MIP HIPK2 AQP1 SRF ACVRL1 EGFR RPE65 TCIRG1 PKNOX1 ZDHHC16 EFEMP1 KLF4 SLC1A1 NTRK2 BMPR1B RAB3GAP1 JAG1 RPGRIP1 BFSP2 SLITRK6 DLL4 DRD2 RHO MFSD2A RING1 SP3 CRYBA2 NOTCH2 TGFBR2 ARHGEF15 HDAC1 CLIC4 NDP MFN2 SOX8 STAT3 FASLG MEIS2 STRA6 RARB NPHP4 CDON TBC1D20 SOS1 ARHGAP35 OSR2 LAMA1 FGF9 ADAMTS18 TUB KDR CYP1B1…
7.74271e-05	192	632	1.34342	GO:0032269 negative regulation of cellular protein metabolic process	EIF4ENIF1 SPI2 IBTK PMEPA1 LOC100052045 SERPINB5 GAS6 RYBP IFI6 DDX6 TRIB3 DMTN CRY2 ADAR HEG1 ADIPOQ PML CDKN2C PCID2 DCP2 USP9X AGO2 MAD2L2 INPP5J SH2B3 LRP6 PTPRC PTPA KDM3A NIBAN1 SPHK2 SMARCB1 PTPN3 EIF4G1 CALR APOE TARDBP HSP90AB1 THBS1 RNF139 HIPK2 CTDSP1 AQP1 APC WNT1 CAV1 IL10 PPEF2 PTPRH TSC1 TNFAIP3 USP7 IGF2BP1 TRAF3IP1 SERPINB1 SH3GL2 DUSP1 SEMA4D SGTA PRKCE KLF4 EIF6 WARS1 NLE1 AIDA…
7.99215e-05	46	108	1.88348	GO:1904018 positive regulation of vasculature development	PGF TLR3 ERAP1 RAPGEF3 AGO2 PRKCA PKM BMPER CCBE1 GAB1 THBS1 HIPK2 AQP1 ACVRL1 IL10 ANGPT4 KLF4 ETS1 TNN GDF2 SMOC2 XBP1 ABL1 TGFBR2 CXCL8 STAT3 GATA2 BRCA1 CD40 PAK4 ITGB8 KDR CYP1B1 SERPINE1 FLT1 SMAD1 IL1A ITGAX PRKD2 CD34 ITGA5 EMILIN1 FGF18 BTG1 CCL24 HSPB6
7.99215e-05	46	108	1.88348	GO:0045766 positive regulation of angiogenesis	PGF TLR3 ERAP1 RAPGEF3 AGO2 PRKCA PKM BMPER CCBE1 GAB1 THBS1 HIPK2 AQP1 ACVRL1 IL10 ANGPT4 KLF4 ETS1 TNN GDF2 SMOC2 XBP1 ABL1 TGFBR2 CXCL8 STAT3 GATA2 BRCA1 CD40 PAK4 ITGB8 KDR CYP1B1 SERPINE1 FLT1 SMAD1 IL1A ITGAX PRKD2 CD34 ITGA5 EMILIN1 FGF18 BTG1 CCL24 HSPB6
8.04514e-05	118	356	1.46574	GO:0071417 cellular response to organonitrogen compound	LPIN2 DRD2 GRB10 PIK3R3 DENND4C TRIB3 HTR1B DMTN MMP2 SCNN1A ADIPOQ GHR USF1 RAPGEF3 TGM2 LAMTOR4 RAB31 RECQL5 SLC2A4 STAT5B KL AQP1 APC TRIM72 JAK2 CAV1 SH3BP4 GCGR EGFR ZDHHC7 GRB2 GNAI3 IGF1 INSR RPE65 NUCKS1 OTOP1 PTPRA TNS2 SLC1A1 PDE4B PPP1R9B IRS4 NTRK2 PID1 MYO1C SRC SNX6 BAIAP2L1 NEURL1 ARHGEF2 ICAM1 RPS6KB1 PCK1 SLC38A9 NR4A2 TLR9 PRKCZ MAPK3 RB1 IPO5 SCNN1B GHRHR FOXO4 KLHL22 SLC26A3 C…
8.39017e-05	871	3398	1.1335	GO:0016070 RNA metabolic process	HNF4G ZNF112 ZC3H12C PLXNB3 ZNF318 ZFP91 SMARCA5 ZNF772 ERBIN APBB3 ZNF449 MITF LPIN2 GFI1 ZSCAN5B PTCD2 GBX2 GEMIN2 TRIM41 SMARCB1 ZNF280D PLAGL2 USF2 HIPK2 IRAK1 ZNF425 DPF1 ZBTB45 XAB2 TRIM28 TOX2 ZNF394 ZNF296 SKI RBFOX1 PBX1 KANSL3 OAS1 ANHX SP3 PRPF6 ZNF410 TNFRSF11A XBP1 ZNF462 ARNT2 ZBTB20 TRIM26 TBX5 LOC100062745 OSR2 EDC3 INTS10 PAXIP1 NR2F1 RXRA ZNF276 ETV3 RFX6 ZIC4 ZIC1 MSX1 MECOM NC…
9.50664e-05	263	909	1.27943	GO:0080134 regulation of response to stress	MAPK8IP1 KLHDC10 NECTIN2 TNFRSF1B CADM1 KLRK1 FERMT1 SEMA7A TLR3 WAS PPARA SMPDL3B DMTN PTGES ADAR SESN1 GPR17 IFI35 NLRP6 FOXO1 F2RL1 ADIPOQ F2R USP13 CD276 BCL6 PML CCR7 TAOK1 NFRKB RPA2 MAD2L2 NR1D1 CLOCK BID TAOK3 NBR1 NACC2 CLU SH2B3 EP400 EIF2AK1 SPATA2 PDE8A MAP4K2 TTBK1 HELB AUNIP RECQL5 FGR STAT5B DNASE1 ZNFX1 APOE ADORA2B NONO CD74 TSPAN6 EYA1 MINK1 OAS3 THBS1 HIPK2 GIT1 FOXP1 STAT1 WNT…
9.65595e-05	372	1342	1.22579	GO:0033554 cellular response to stress	MAPK8IP1 KLHDC10 RAD54L HIPK2 ERCC1 TNFRSF1B FAAP20 XBP1 ANKZF1 TMUB2 HSPA14 UBQLN1 LOC102150222 C24H14orf39 RAD21L1 LOC100056417 GAS6 TLR3 WAS SLC2A1 PPARA TRIB3 CETN2 MMP2 SESN1 BRSK1 FBXO31 TDG MYOD1 FOXO1 SMARCA5 F2RL1 FAAP100 DNAJA3 NRDE2 USP13 BCL6 PML TAOK1 FEN1 SFR1 NFRKB RPA2 BNIP3L SNW1 POLD1 MAD2L2 RRM2B CLOCK BID FBXO45 ASS1 FANCC CRADD TAOK3 NBR1 NACC2 CLU EP400 EIF2AK1 PJVK PRPF19 P…
0.000104121	62	161	1.70291	GO:1903039 positive regulation of leukocyte cell-cell adhesion	KITLG CD80 HLX DNAJA3 CD276 BCL6 CCR7 CARD11 PTPRC EPHB6 STAT5B CD74 JAK2 CAV1 IRAK1 IGF1 RASGRP1 PPP3CA SASH3 ETS1 SELP ZAP70 CD6 NFKBIZ DOCK8 NR4A3 FLOT2 EFNB1 CD5 ALOX5 PCK1 PRKCZ CD3E GPAM FCHO1 XBP1 ABL1 TGFBR2 VCAM1 CCDC88B IL2RA IL4I1 VSIR IL6ST GCNT1 TRAF6 HAS2 ZMIZ1 SPTA1 IL12RB1 FOXP3 PRKCQ TFRC FOXO3 GATA3 HES1 LEP RHOA IGFBP2 IL21 SELENOK
0.000112011	103	304	1.49827	GO:0030099 myeloid cell differentiation	SRC TNFRSF11A ALAS2 NKX2-3 ACVR2A KITLG SLC4A1 DMTN CSF1R ADAR TRIM10 GPR171 F2RL1 ADIPOQ RUNX1 CBFA2T3 BCL6 PML CCR7 MITF WDR61 NEDD9 SH2B3 EIF2AK1 HSPA9 EPHA2 STAT5B FARP2 CD74 CSF3 FOXP1 STAT1 SRF JAK2 CSF2 RPS19 GPC3 PPP3CA KAT7 TCIRG1 WASF2 PKNOX1 EIF6 EPO ETS1 CDIN1 LBR DHRS2 LYN JAG1 CREB1 SP3 ATP6AP1 RB1 EPAS1 FAXDC2 NBEAL2 NOTCH2 TGFBR2 STAT3 CAMK4 IREB2 GATA2 MEIS2 OSTM1 LOC100146633 AB…
0.000112011	96	279	1.52157	GO:0050678 regulation of epithelial cell proliferation	PGF NKX2-3 PRL PTCH1 PLXNB3 HLX ADAM17 NR1D1 BID GKN3P PRKCA PIK3CD IRF6 PPARD APOE EYA1 THBS1 STAT1 ACVRL1 CAV1 IL10 WNT7A IFT80 CDH3 TNFAIP3 EGFR GPC3 IGF1 GDF2 HMX2 SCG2 ALOX5 JAG1 DLL4 DRD2 SPARC A4GNT NRAS RB1 STK11 FGFR1 NOTCH2 FGF7 EGFL7 STAT3 GATA2 SULF1 ESRP2 TGM1 ITGB3 ROBO1 OSR2 NGFR PDCD10 GRN WDR48 WDR77 FGF9 RBPJ GDF5 KDR DLX5 DBH BMP6 ERBB2 PAX2 SFRP1 FLT1 KRT8 STK4 SOX9 NOTCH1 PTP…
0.000113559	69	185	1.64932	GO:0060348 bone development	SRC COMP TULP3 MMP13 NAB2 SH2B3 PTPRC ADAMTS7 TRIP11 TBXT MMP14 PAPSS2 MATN1 FOXP1 WNT1 SRF DCHS1 IFT80 IGF1 SEMA4D NEUROG1 WASF2 MYOC ALPL TNN RPL13 THBS3 BMPR1B PLS3 RAB23 DHRS3 ATP6AP1 CER1 NOTCH2 TGFBR2 FREM1 SHOX2 EPYC EXT2 SULF1 RARB INPPL1 OSR2 SMAD5 ACTN3 KDR DLX5 BMP6 MSX1 HAS2 ITGB6 SOX9 EBP COL2A1 FBXW7 SMAD1 CYP26B1 BBX COL27A1 PTPN11 PAPPA2 ZNF385A VPS33B KAT2A LEP FGF18 FGF4 RHOA FG…
0.000118464	86	244	1.5586	GO:0043087 regulation of GTPase activity	RAPGEF5 PLXNB3 RGL3 TBC1D15 TBC1D9 RASGEF1B TBC1D1 RAP1GAP RASGRP2 SIPA1L3 EVI5L ARHGEF19 TIAM1 LOC111775995 FGD1 TBC1D2 ITGA6 DVL2 F2RL1 F2R BCL6 RASA1 NEDD9 RAPGEF3 RIC1 EPHA2 SH3BP1 PIP5K1A SH3BP4 NTRK1 TSC1 EPHB3 ALS2 AJUBA RASGRP1 SEMA4D MET ELMOD1 OCRL VAV3 GMIP NTRK2 DOCK8 RASAL2 RAB3GAP1 RABGAP1L NTRK3 RASGRP3 GAPVD1 MAPRE2 ARHGAP6 RASGRF1 PRKG1 CBLB FOXJ1 ASAP1 ARAP1 CD40 TBC1D7 RSU1 KLR…
0.000123701	144	455	1.39951	GO:0030162 regulation of proteolysis	TNFRSF1B SPI2 NLRP3 LOC100052045 DET1 SERPINB5 GAS6 RYBP SART3 IFI6 LAPTM5 NLRP6 CBFA2T3 F2R USP13 PML EGLN3 PCID2 USP9X BID CRADD CLU ANTXR1 TTBK1 PTPN3 PIAS1 APOE CCBE1 HSP90AB1 THBS1 RNF139 HIPK2 AQP1 HIP1R WNT1 JAK2 CAV1 IL10 USP7 SERPINB1 SGTA TRIB2 SENP1 KLF4 F12 CCDC22 TNIP1 SLC1A1 DNAAF4 NLE1 PLK3 TIMP2 CYFIP2 SRC LYN APH1A PSME4 COP1 HDAC2 CAST DLC1 TIMP1 NEK5 GSAP SDCBP HDAC1 RCHY1 ITCH…
0.000133013	132	411	1.42023	GO:0002521 leukocyte differentiation	SRC CD3E TNFRSF11A SLAMF8 GAS6 NKX2-3 KITLG CSF1R F2RL1 ADIPOQ HLX CCR9 RUNX1 DNAJA3 CBFA2T3 BCL6 CCR7 PCID2 MITF CARD11 NEDD9 LY9 LY6D JAG2 PTPRC CD79A EIF2AK1 EPHA2 STAT5B FARP2 MMP14 CD74 FOXP1 WNT1 SRF IL10 NTRK1 TSC1 CSF2 GPC3 RASGRP1 PPP3CA KAT7 TCIRG1 SASH3 PKNOX1 ZAP70 LBR POU2AF1 LMBR1L NFKBIZ DHRS2 LYN PBX1 LRRC8A DLL4 CREB1 LOC100065612 SP3 ATG5 PCK1 ATP6AP1 TLR9 PRKCZ FOXJ1 RB1 XBP1 S…
0.000137707	64	169	1.67463	GO:0043542 endothelial cell migration	PLEKHG5 RHOJ ADAM17 PRKCA PIK3CD EPHA2 SH3BP1 BMPER CALR APOE CCBE1 THBS1 FOXP1 SRF ACVRL1 ANGPT4 WNT7A RAC1 MET KLF4 ETS1 STARD13 FAP EFNB2 GDF2 DLL4 SPARC SMOC2 BCAR1 ABL1 FGFR1 RIN2 GLUL GATA2 CD40 ITGB3 ROBO1 PDCD10 PAXIP1 KDR CYP1B1 PIK3CG NRP1 HDAC5 MAP2K3 NOTCH1 FBXW7 PTPRM DNAJA4 SCARB1 GATA3 PRKD2 DAB2IP PATZ1 LOXL2 BMPR2 FGF18 FGF4 FGF16 ADGRB1 PIK3R3 RHOA GIPC1 TBXA2R
0.000140987	80	224	1.57931	GO:0050878 regulation of body fluid levels	AQP1 GAS6 COMP SLC4A1 DMTN SCNN1A HEG1 NLRP6 F2RL1 F2R PRKCA SH2B3 STAT5B APOE F13A1 PAPSS2 AQP5 USF2 THBS1 SRF JAK2 CAV1 PPP3CA NEUROG1 MET PRKCE KLF4 F12 VWF SELP SERPING1 MMRN1 PNPLA1 ALOX12B ANO6 ALOXE3 LYN NEURL1 WFS1 DRD2 CREB1 SERPIND1 ATG5 PRKG1 CORO2B STK39 FZD6 SCNN1B GHRHR HPS5 EXT2 PROS1 ITGB3 ADORA1 TYRO3 GPAT4 ADAMTS18 TFPI2 SERPINE1 ATP7B NR1H2 AKAP11 AQP3 PEAR1 KRT1 CYP26B1 PRKCQ …
0.00014258	71	193	1.62677	GO:0018105 peptidyl-serine phosphorylation	PRKCA TTBK1 HIPK2 AKAP9 SGK1 VRK3 GAS6 DMTN BRSK1 GRK2 GCG RAPGEF3 MAD2L2 INPP5J DCLK1 TNKS EIF4G1 HSP90AB1 CSF3 CAV1 MAP2K2 CDK1 CSNK1D EGFR PDK3 SMTNL1 FNIP2 PRKCE EPO MAP3K12 SLC1A1 NTRK2 NTRK3 MAPK7 RPS6KB1 PCK1 PRKCZ CSNK1G2 STK39 IL11 PIK3CA TGFBR2 PPM1F PRKACA PTGS2 EPM2A PLK1 DKK1 PDCD10 GPD1L HSP90AA1 LMTK2 PAK2 BCL2 MAPKAP1 ROCK1 APP PIKFYVE MAPKAPK2 STK4 DGKQ WNK1 AXIN1 BAK1 ARAF AURKA…
0.00014258	71	193	1.62677	GO:0048705 skeletal system morphogenesis	COMP DLX2 BARX2 HOXC8 MMP2 LHX1 TULP3 MMP13 NAB2 PCGF2 ACAN TRIP11 FGR TBXT MMP14 RYK EYA1 MATN1 WNT7A IFT80 NEUROG1 SLC39A3 NLE1 ALPL HOXB1 THBS3 BMPR1B RAB23 DHRS3 CER1 TGFBR2 FREM1 SHOX2 EXT2 EIF4A3 SGPL1 RARB INPPL1 NDST1 OSR2 WDR48 ACTN3 DLX5 ARID5B BMP6 HOXD10 MSX1 COL11A1 HAS2 SFRP1 HOXD9 SOX9 COL2A1 CYP26B1 SIX1 SIX4 MED12 TIPARP PRKRA COL27A1 TBX4 WDR19 PAPPA2 HOXC11 NKX3-2 ANKRD11 FGF18…
0.00014258	277	969	1.2641	GO:0051253 negative regulation of RNA metabolic process	ZNF318 ZNF425 DPF1 TRIM28 SKI NR2F1 RXRA ZFP69 CBFA2T2 GAS6 PTCH1 RYBP EIF4ENIF1 DLX2 PPARA TRIB3 BARX2 KDM8 SARNP TAF15 RORC HOXC8 CRY2 CBX4 LHX1 SMARCA5 ADIPOQ DNAJA3 CBFA2T3 NRDE2 BCL6 PML YWHAQ MITF ZBTB32 SNW1 PRDM12 MAD2L2 NR1D1 CLOCK NAB2 WWP2 GFI1 NACC2 PCGF2 RECQL5 NELFB HESX1 PIAS1 TBXT GFI1B CALR PPARD TBL1XR1 MSC TARDBP NONO ZNF512B HELT NR1I2 CELF4 HIPK2 FOXP1 SRF CAV1 HIF1AN NR3C1 E…
0.000145167	105	313	1.48344	GO:0045785 positive regulation of cell adhesion	FERMT1 KITLG FN1 DMTN CD80 HLX DNAJA3 DMP1 CD276 BCL6 CCR7 CARD11 NEDD9 TGM2 PRKCA PTPRC EPHB6 STAT5B CALR CD74 MIP FBLN2 JAK2 CAV1 TSC1 P4HB IRAK1 RAC1 IGF1 RASGRP1 PPP3CA SASH3 MYOC PRKCE STX4 ETS1 SELP ZAP70 VAV3 CHRD CD6 NFKBIZ MMRN1 DOCK8 NR4A3 FLOT2 EFNB1 CD5 ALOX5 PCK1 EGFLAM PRKCZ CD3E GPAM FCHO1 XBP1 ABL1 TGFBR2 RIN2 PPM1F VCAM1 RSU1 ITGB3 CCDC88B ADAM19 IL2RA IL4I1 VSIR KDR FRMD5 IL6ST …
0.000159843	62	163	1.68202	GO:0046777 protein autophosphorylation	GPNMB CSF1R ADIPOQ SIK1 TAOK3 PTPRC EIF2AK1 FGR MINK1 ULK2 JAK2 CAV1 MAP2K2 NTRK1 IRAK1 EPHB3 EGFR INSR SLK TRIM28 MAP3K12 RAD50 ZAP70 SRC DAPK3 LYN MAPK3 STK39 INSRR STK11 ABL1 FGFR1 PRKACA ERRFI1 NLRP12 TYRO3 EIF2S1 DDR1 GRK7 OXSR1 KDR LMTK2 CAMK2A DAPK1 VRK1 PAK2 STK33 ERBB2 PIM1 NEK2 PIKFYVE CDK12 DYRK1B FLT1 STK4 EPHA8 CLK3 PEAK1 MAP3K9 ATG13 PRKD2 RAP2A
0.000166438	78	218	1.58221	GO:0006650 glycerophospholipid metabolic process	PIGN PI4K2A PGAP3 MTMR9 CISH PIK3R3 PIP5K1C SOCS2 DGKH CSF1R SYNJ1 INPP5J PIK3CD PLA2G5 ITPKC ABHD6 PIGT MTMR1 PIP5K1A FABP5 CEPT1 SACM1L PCYT1B PIGQ AJUBA PGP ACSL3 OCRL CHKA PIGS VAC14 CDS2 SYNJ2 TTC7B ABCA3 CHKB MFSD2A PLA2G4E GPAT2 AGPAT1 PIGH PNPLA3 GPAM PIK3CA MBOAT7 MTM1 HADHA PTDSS1 INPPL1 SERINC1 PIGU IMPA2 GPAT4 PLEK PLAAT5 PIK3CG PIP5K1B PGS1 NR1H2 PLA2G6 SERINC2 PLA2G2F PLCB1 PIKFYVE …
0.000166438	78	218	1.58221	GO:1901652 response to peptide	LPIN2 GRB10 PIK3R3 DENND4C TRIB3 CRY2 MMP2 ADIPOQ GHR ERBIN USF1 RAB31 SLC2A4 STAT5B KL APC TRIM72 JAK2 CAV1 TSC1 TNFAIP3 GCGR IRF5 ZDHHC7 GRB2 IGF1 INSR KAT7 RPE65 NUCKS1 OTOP1 EIF6 PTPRA TNS2 IRS4 PID1 MYO1C SRC SNX6 BAIAP2L1 JAG1 CREB1 ARHGEF2 ICAM1 RPS6KB1 PCK1 NR4A2 PRKCZ RB1 CRY1 GHRHR FOXO4 OSBPL8 HADHA STAT3 VCAM1 SLC25A33 INPPL1 VPS13C SNX5 NGFR CAMK2A PIK3R1 POU4F2 ROCK1 APP KLF15 NOTCH…
0.000166958	113	343	1.45684	GO:0048568 embryonic organ development	PBX1 FGF8 PTCH1 KITLG DLX2 HS6ST1 LHX1 NSDHL DVL2 HLX TULP3 FOXI1 SH2B3 GBX2 PCGF2 NPHP3 KDM6A EPHA2 HESX1 TBXT MMP14 EYA1 HIPK2 WNT1 SRF IL10 CSF2 EGFR GRB2 NEUROG1 SLC39A3 OTOP1 EFEMP1 BLOC1S5 CELSR1 TRIM28 PTK7 HOXB1 PDZD7 HMX2 TBX3 RNF112 ZIC3 SLITRK6 SP3 CCDC40 PLS1 MAPK3 EPAS1 FZD6 NOTCH2 TGFBR2 CXCL8 SHOX2 ECE1 HNF1B EIF4A3 GATA2 STRA6 RARB NDST1 OSR2 NCOA1 POU4F3 WDR48 FGF9 ARID2 RBPJ KDR…
0.0001775	256	889	1.2734	GO:1903507 negative regulation of nucleic acid-templated transcription	ZNF318 ZNF425 DPF1 TRIM28 SKI NR2F1 RXRA ZFP69 CBFA2T2 GAS6 PTCH1 RYBP DLX2 PPARA TRIB3 BARX2 KDM8 SARNP RORC HOXC8 CRY2 CBX4 LHX1 SMARCA5 ADIPOQ DNAJA3 CBFA2T3 BCL6 PML YWHAQ MITF ZBTB32 SNW1 PRDM12 MAD2L2 NR1D1 CLOCK NAB2 WWP2 GFI1 NACC2 PCGF2 RECQL5 NELFB HESX1 PIAS1 TBXT GFI1B CALR PPARD TBL1XR1 MSC NONO ZNF512B HELT NR1I2 HIPK2 FOXP1 SRF CAV1 HIF1AN NR3C1 EAPP CSF2 ZNF205 CIPC AJUBA SEMA4D S…
0.000177859	96	282	1.50539	GO:0007178 transmembrane receptor protein serine/threonine kinase signaling pathway	SKI TGFB3 PMEPA1 FERMT1 ACVR2A COMP PPARA HTRA3 TGFB1I1 VWC2L BAMBI RASL11B PML USP9X ADAM17 SNW1 GDF6 UBE2O TBXT BMPER HSP90AB1 THBS1 HIPK2 WNT1 JAK2 ACVRL1 CAV1 BTBD11 GPC3 NCEH1 TMPRSS6 DDX5 CHRD ONECUT2 CTDSPL2 SRC BMPR1B SNX6 GDF2 DACT2 SMAD6 SPTBN1 MAPK3 STK11 DLX3 CER1 ABL1 SDCBP NOTCH2 TGFBR2 ITGA3 STAT3 SULF1 ELAPOR2 LOC100146633 FST DKK1 LTBP4 MTMR4 ARRB2 SMAD5 IGSF1 FGF9 ITGB8 RBPJ GDF…
0.000187458	38	86	1.95394	GO:0071453 cellular response to oxygen levels	MYOD1 FOXO1 BNIP3L NPEPPS PPARD AQP1 CAV1 HIF1AN ANGPT4 P4HB CCDC115 AJUBA PDK3 PRKCE ADO PLK3 HYOU1 TMBIM6 ATP6AP1 EPAS1 PGK1 RORA PTGS2 BNIP3 UBQLN1 TIGAR RBPJ ACAA2 FAM162A BCL2 AQP3 SFRP1 ATP6V1A NOTCH1 SLC8A3 SIRT2 CD34 ATP6V1G1
0.000191335	255	886	1.27272	GO:0045892 negative regulation of transcription DNA-templated	ZNF318 ZNF425 DPF1 TRIM28 SKI NR2F1 RXRA ZFP69 CBFA2T2 GAS6 PTCH1 RYBP DLX2 PPARA TRIB3 BARX2 KDM8 SARNP RORC HOXC8 CRY2 CBX4 LHX1 SMARCA5 ADIPOQ DNAJA3 CBFA2T3 BCL6 PML YWHAQ MITF ZBTB32 SNW1 PRDM12 MAD2L2 NR1D1 CLOCK NAB2 WWP2 GFI1 NACC2 PCGF2 RECQL5 NELFB HESX1 PIAS1 TBXT GFI1B CALR PPARD TBL1XR1 MSC NONO ZNF512B HELT NR1I2 HIPK2 FOXP1 SRF CAV1 HIF1AN NR3C1 EAPP CSF2 ZNF205 CIPC AJUBA SEMA4D S…
0.000191994	256	890	1.27197	GO:1902679 negative regulation of RNA biosynthetic process	ZNF318 ZNF425 DPF1 TRIM28 SKI NR2F1 RXRA ZFP69 CBFA2T2 GAS6 PTCH1 RYBP DLX2 PPARA TRIB3 BARX2 KDM8 SARNP RORC HOXC8 CRY2 CBX4 LHX1 SMARCA5 ADIPOQ DNAJA3 CBFA2T3 BCL6 PML YWHAQ MITF ZBTB32 SNW1 PRDM12 MAD2L2 NR1D1 CLOCK NAB2 WWP2 GFI1 NACC2 PCGF2 RECQL5 NELFB HESX1 PIAS1 TBXT GFI1B CALR PPARD TBL1XR1 MSC NONO ZNF512B HELT NR1I2 HIPK2 FOXP1 SRF CAV1 HIF1AN NR3C1 EAPP CSF2 ZNF205 CIPC AJUBA SEMA4D S…
0.000194539	53	134	1.74903	GO:0010594 regulation of endothelial cell migration	RHOJ ADAM17 PRKCA PIK3CD EPHA2 SH3BP1 BMPER CALR APOE CCBE1 THBS1 FOXP1 ACVRL1 ANGPT4 WNT7A RAC1 MET KLF4 ETS1 STARD13 GDF2 DLL4 SPARC SMOC2 BCAR1 ABL1 FGFR1 RIN2 GLUL GATA2 CD40 ITGB3 PDCD10 KDR PIK3CG NRP1 HDAC5 MAP2K3 NOTCH1 FBXW7 PTPRM DNAJA4 GATA3 PRKD2 DAB2IP PATZ1 BMPR2 FGF18 FGF4 FGF16 ADGRB1 RHOA TBXA2R
0.000207445	124	385	1.42425	GO:0040008 regulation of growth	PRL PTCH1 SEMA7A FN1 NEDD4L MYOD1 GHR HLX TRPV2 BCL6 PML CDKN2C ADAM17 AFG3L2 MAD2L2 SPHK2 CELF1 STAT5B ADAM10 EIF4G1 ZFYVE27 PPARD MMP14 RYK DPYSL2 SRF ACVRL1 SH3BP4 IFRD1 EGFR GPC3 IGF1 INSR SEMA4D KAT7 SASH3 PPP1R9B IGFBP4 LIMK1 GDF2 SYT1 WFS1 IGFBP5 DRD2 HOXB13 CREB1 MFSD2A PLS1 RB1 GPAM STK11 ABL1 PIK3CA GHRHR PLAC8B SDCBP TGFBR2 KLHL22 HNF1B CDKN2AIP PPM1F STAT3 NPY1R SGPL1 SLC25A33 CISH AT…
0.000227493	95	280	1.50035	GO:0001503 ossification	TNFRSF11A IBSP ACVR2A PTCH1 COMP MMP2 ADAR BAMBI DMP1 CD276 MMP13 NAB2 NBR1 ADAMTS7 EPHA2 FGR KL MMP14 MATN1 GIT1 DCHS1 IFT80 GPC3 IGF1 SEMA4D PPP3CA TCIRG1 LRP3 MYOC CHRD PHEX ALPL TNN THBS3 BMPR1B SKI GDF2 ANO6 ALOX5 JAG1 PBX1 IGFBP5 DHRS3 SMAD6 SP3 TENT5A BMP3 MAPK3 PTHLH CER1 TGFB3 SHOX2 EXT2 SOX8 CYP24A1 GLIS1 ZHX3 PRKACA INPPL1 SPP1 OSR2 IGFBP3 SMAD5 FGF9 ACTN3 MN1 RBPJ SLC24A3 SIRT7 DLX5 I…
0.000232978	103	309	1.47403	GO:0044057 regulation of system process	BEGAIN TNFRSF1B PTGER3 ASIC2 CRY2 GPR171 PRKAG3 F2RL1 GRK2 ADIPOQ F2R CORIN GJA1 CACNG4 ATP2A2 APOE FABP5 SLC8A2 ADORA2B TACR2 CELF4 AQP1 HIP1R SRF CAV1 WNT7A IGF1 PPP3CA NEUROG1 SMTNL1 TNNI3K LMCD1 SLC1A1 SLC4A3 PDE4B MAG MEF2A KCND3 NPTX1 SHANK3 NPTX2 IGFBP5 GSX2 PKP2 DRD2 DSG2 PRKG1 CORO2B STK39 EPAS1 CRY1 GAA CACNA1G SHOX2 SRI HRH2 DOCK4 TBX5 PDE9A SCN10A ADORA1 CRHBP GPD1L TNR ACTN3 DBH GTF2…
0.000235858	76	213	1.57783	GO:0040013 negative regulation of locomotion	PLXNB3 NDRG4 WAS ADIPOQ MITF GJA1 NEDD9 ABHD6 PTPRG CALR APOE RYK CD74 THBS1 ACVRL1 ANGPT4 SINHCAF RAC1 DUSP1 KLF4 STARD13 CHRD ABHD2 IL27RA GDF2 JAG1 DLG5 DLL4 DRD2 ARHGDIB DLC1 PRKG1 TIMP1 OSBPL8 CLIC4 STAT3 PHLDB2 SEMA6D SULF1 TBX5 KLRK1 ROBO1 NGFR ADORA1 PDCD10 IGFBP3 RNF20 ARID2 CYP1B1 FRMD5 SERPINE1 BCR BCL2 CYP19A1 PLCB1 SFRP1 HDAC5 ADGRG1 PTPRT PADI2 WNT11 NOTCH1 PTPRM MCC ARPIN GPR18 DNA…
0.000246259	39	90	1.91623	GO:0035725 sodium ion transmembrane transport	ASIC3 SLC9A6 SLC9A2 SLC5A1 SLC6A1 NEDD4L ASIC2 SCNN1A SLC9A8 PTPN3 SLC8A2 KCNK1 ANO6 STOM SLC34A2 STK39 YWHAH SCNN1B CACNA1G TPCN1 SLC34A1 SLC4A8 SCN10A GPD1L SLC24A3 TPCN2 ATP1B3 SLC4A4 SLC24A2 ASIC5 SCN4B SLC8A3 WNK1 ATP1A4 GLRX ATP1A1 ATP1A2 KCNQ1 HCN2
0.000253101	191	640	1.31971	GO:0032101 regulation of response to external stimulus	NECTIN2 TNFRSF1B CADM1 KLRK1 PGF GAS6 SEMA7A TLR3 PPARA SMPDL3B DMTN CSF1R PTGES ADAR GPR17 IFI35 MYOD1 NLRP6 F2RL1 ADIPOQ F2R CD276 BCL6 CCR7 ADAM17 SNW1 NEDD9 NR1D1 CLOCK PRKCA SH2B3 SPATA2 TTBK1 FGR STAT5B ADAM10 DNASE1 CALR ZNFX1 PPARD APOE ADORA2B RYK NONO CD74 TSPAN6 OAS3 THBS1 GIT1 FOXP1 STAT1 JAK2 CAV1 MAP2K2 IL10 TNFAIP3 RAC1 IL13 RPS19 TRAF3IP1 DUSP1 IGF1 RASGRP1 MET OTOP1 KLF4 F12 STX4…
0.000257251	249	866	1.27147	GO:0018193 peptidyl-amino acid modification	PRKCA TTBK1 LOC111767395 HIPK2 TRIM28 KANSL3 ART5 WDR5 PAXIP1 AKAP9 SGK1 VRK3 ZNF335 GAS6 KITLG NFYC DMTN CSF1R CBX4 BRSK1 SAE1 MYOD1 CD80 DVL2 GRK2 ST6GAL1 PML EGLN3 WDR61 GCG ABL2 ADAM17 SNW1 NEDD9 RAPGEF3 PRDM12 MAD2L2 GFI1 INPP5J SH2B3 EP400 PTPRC EPHB6 DCLK1 KDM3A TNKS PCGF2 SPHK2 AGBL5 SMARCB1 FGR PIAS1 EIF4G1 CD74 HSP90AB1 EZH1 EYA1 GALNT2 CSF3 P3H2 GLYR1 CLIP3 JAK2 CAV1 CTCFL MAP2K2 HIF1A…
0.000263061	52	132	1.74203	GO:0071772 response to BMP	SKI TGFB3 ACVR2A COMP HTRA3 VWC2L BAMBI USP9X GDF6 UBE2O ADAMTS7 BMPER HIPK2 WNT1 ACVRL1 GPC3 TMPRSS6 DDX5 CHRD CTDSPL2 BMPR1B GDF2 SMAD6 MAPK3 DLX3 CER1 ABL1 NOTCH2 ITGA3 SULF1 ELAPOR2 FST SMAD5 RBPJ GDF5 KDR DLX5 BMP6 MSX1 SFRP1 CRB2 COL2A1 NOTCH1 SMAD1 NUMA1 KCP GATA3 CCN1 BMPR2 HES1 GATA5 SKOR2
0.000263061	52	132	1.74203	GO:0071773 cellular response to BMP stimulus	SKI TGFB3 ACVR2A COMP HTRA3 VWC2L BAMBI USP9X GDF6 UBE2O ADAMTS7 BMPER HIPK2 WNT1 ACVRL1 GPC3 TMPRSS6 DDX5 CHRD CTDSPL2 BMPR1B GDF2 SMAD6 MAPK3 DLX3 CER1 ABL1 NOTCH2 ITGA3 SULF1 ELAPOR2 FST SMAD5 RBPJ GDF5 KDR DLX5 BMP6 MSX1 SFRP1 CRB2 COL2A1 NOTCH1 SMAD1 NUMA1 KCP GATA3 CCN1 BMPR2 HES1 GATA5 SKOR2
0.000284297	158	515	1.35668	GO:0098660 inorganic ion transmembrane transport	SLC39A10 ANO4 DRD2 GABRA6 ASIC3 SLC9A6 AKAP9 SLC9A2 SLC39A11 STAC3 GAS6 SLC5A1 STAC2 ABCB7 SLC6A1 NEDD4L ASIC2 SCNN1A SLC26A7 TRPV2 F2R SLC9A8 TTYH3 AFG3L2 NIPA2 WWP2 KCNAB1 PTPRC CACNG4 MCOLN3 SPHK2 ATP2A2 PTPN3 PSEN2 PM20D1 SLC8A2 RHCG SLC39A6 ATP5MC3 AQP1 KCNN1 CAV1 KCNK1 SLC12A7 LRRC38 TCIRG1 CACNA1I OTOP1 PRKCE SLC1A1 PDE4B SLC12A4 CLCN1 KCND3 SESTD1 KCNQ5 CACNB3 CACNA1E VDAC1 ANO6 LYN STOM …
0.000287875	54	139	1.71793	GO:0042445 hormone metabolic process	SLC39A7 RETSAT LOC100057331 SULT1B1 PCSK2 GHR CORIN GFI1 STAT5B ADAM10 PAPSS2 CHST8 CYP2S1 NR3C1 HSD17B2 PDE8B STARD3 DHRS3 NR5A1 CYP1A1 SCNN1B RDH12 GHRHR ECE1 TTR SGPL1 SPP1 HSD17B4 IL4I1 SLC5A5 IYD CYP1B1 SLCO1C1 FURIN BMP6 PCSK1 CYP19A1 RDH11 PRMT3 CYP26A1 DGKQ ESR1 CYP26B1 CTSB TIPARP SRD5A2 PTPN11 GATA3 ATP1A1 TPO MEP1A LEP LOC102148009 PCSK1N
0.000292589	102	307	1.46922	GO:0002764 immune response-regulating signaling pathway	SLC39A10 UNC93B1 TLR7 NECTIN2 IRAK1 BTNL9 CD19 LOC100068433 TLR3 EIF2B2 SMPDL3B IFI35 NLRP6 F2RL1 ERBIN CCR7 LOC100069988 CARD11 NR1D1 GFI1 PTPRC CD79A ALPK1 SPPL3 TESPA1 THEMIS2 TSPAN6 OAS3 FOXP1 CAV1 TNFAIP3 FYB2 TLR4 PRKCE TNIP1 PDE4B ZAP70 VAV3 NFKBIZ ZDHHC5 CACNB3 TICAM2 LYN OAS1 PDE4D RAB29 TLR9 CBLB GPR108 SEC14L1 LBP OASL BCAR1 FCHO1 STK11 LOC101910264 ABL1 TRIM15 GCSAML TKFC CD40 KLRK1 M…
0.000293879	262	919	1.2607	GO:0007267 cell-cell signaling	APBA1 BACE2 DEPDC1B PORCN WNT1 BEGAIN DAGLB DRD2 GABRA6 GRM7 SYT7 GCK HTR7 GRB10 CALB1 FERMT1 STXBP5 ATAD1 HTR1B GPNMB FOXL1 CRY2 PTGES SYN1 BRSK1 LHX1 RSPO4 DVL2 F2RL1 ADIPOQ BAMBI GPC4 F2R BCL9 PLPPR4 MITF PREPL GJA1 GCG MAD2L2 NR1D1 CLOCK USP8 ABHD6 LRP6 CACNG4 TNKS NPHP3 ATP2A2 HESX1 NPTN GIP APOE TBL1XR1 FABP5 TMEM198 SLC8A2 ADORA2B RYK RPH3AL NTNG2 CELF4 ABCA1 GIT1 AQP1 APC USP46 GABBR2 SRF…
0.000293879	69	190	1.60591	GO:0022409 positive regulation of cell-cell adhesion	KITLG DMTN CD80 HLX DNAJA3 CD276 BCL6 CCR7 CARD11 PTPRC EPHB6 STAT5B CD74 JAK2 CAV1 IRAK1 IGF1 RASGRP1 PPP3CA SASH3 ETS1 SELP ZAP70 CD6 NFKBIZ MMRN1 DOCK8 NR4A3 FLOT2 EFNB1 CD5 ALOX5 PCK1 PRKCZ CD3E GPAM FCHO1 XBP1 ABL1 TGFBR2 VCAM1 CCDC88B ADAM19 IL2RA IL4I1 VSIR IL6ST GCNT1 PIEZO1 TRAF6 HAS2 ZMIZ1 SPTA1 IL12RB1 FLOT1 PLAUR FOXP3 PRKCQ TFRC FOXO3 GATA3 HES1 LEP RHOA IGFBP2 IL21 CTSG SELENOK
0.000293879	155	504	1.35996	GO:0000165 MAPK cascade	PDE8A MAPK8IP1 KLHDC10 IRAK1 GAS6 PRXL2C NDRG4 KITLG SEMA7A TLR3 FN1 CSF1R NLRP6 FOXO1 DVL2 F2RL1 ADIPOQ F2R TAOK1 GCG SEMA6A TAOK3 PLA2G5 NBR1 SH2B3 PTPRC MAP4K2 EPHA2 HESX1 TLR7 BMPER KL APOE RYK CD74 MINK1 THBS1 HIPK2 CAV1 MAP2K2 PPEF2 SHC2 EGFR DUSP1 AJUBA GRB2 NOX4 IGF1 RASGRP1 INSR MYOC PRKCE MAP3K12 TNIP1 AIDA IGFBP4 ATF3 MEF2A SHANK3 SETX SRC NTRK3 LEMD2 ALOX12B LYN SMPD1 SCG2 KARS1 DUSP9…
0.000293879	142	455	1.38008	GO:0050801 ion homeostasis	SLC39A10 CALCB DRD2 PTGER3 CA2 SLC9A6 SLC9A2 CALB1 ALAS2 TMPRSS3 SLC4A1 SLC30A9 ABCB7 FATE1 SCNN1A F2RL1 FTH1 F2R SLC9A8 PML CORIN ABL2 PACS2 AFG3L2 NCOA4 TGM2 SLC9A9 SLC37A4 PTPRC EIF2AK1 MCOLN3 SPPL3 ATP2A2 NPTN KL APOE SLC8A2 RHCG SLC39A6 ABCC6 CAV1 GRM2 CCDC115 TCIRG1 CNNM4 PRKCE CCDC22 EPO RMDN3 SLC1A1 SLC4A3 TMPRSS6 ALPL RAB7A ALDH9A1 LYN RHAG NPSR1 WFS1 TMBIM6 VAPB CXCL10 SLC34A2 SLC4A10 M…
0.000310529	144	463	1.37533	GO:0098662 inorganic cation transmembrane transport	SLC39A10 DRD2 ASIC3 SLC9A6 AKAP9 SLC9A2 SLC39A11 STAC3 GAS6 SLC5A1 STAC2 ABCB7 SLC6A1 NEDD4L ASIC2 SCNN1A TRPV2 F2R SLC9A8 AFG3L2 NIPA2 WWP2 KCNAB1 PTPRC CACNG4 MCOLN3 SPHK2 ATP2A2 PTPN3 PSEN2 PM20D1 SLC8A2 RHCG SLC39A6 ATP5MC3 AQP1 KCNN1 CAV1 KCNK1 SLC12A7 LRRC38 TCIRG1 CACNA1I OTOP1 PRKCE SLC1A1 PDE4B SLC12A4 KCND3 SESTD1 KCNQ5 CACNB3 CACNA1E VDAC1 ANO6 LYN STOM RHAG NPSR1 CXCL10 SLC34A2 SLC25A…
0.00032338	204	693	1.30174	GO:0044087 regulation of cellular component biogenesis	TMSB4X PMEPA1 FAM110C FERMT1 WAS MARK4 STXBP5 VDAC3 EPS8L1 ABCB7 SACS DMTN ASIC2 SLITRK1 F2RL1 CCSAP RASA1 CDT1 RGL3 RAPGEF3 ESAM SYNDIG1 BID WRAP73 FEZ1 CLU ANTXR1 TTBK1 SPHK2 EPHA2 EIF4G1 FARP2 APOE SDCCAG8 DEF8 CSF3 MDGA1 NTNG2 ABCA1 GIT1 CROCC HIP1R APC WNT1 SRF CLIP3 ACVRL1 CAV1 WNT7A ACTR2 NTRK1 TSC1 CSF2 RAC1 EPHB3 TRAF3IP1 AJUBA GRB2 SEMA4D CRB3 FEZ2 SLK WASF2 FNIP2 MET MYOC PRKCE CARMIL2…
0.00032338	82	236	1.53648	GO:0090130 tissue migration	PLEKHG5 FERMT1 KITLG RHOJ ADAM17 PRKCA PIK3CD PTPRG EPHA2 SH3BP1 TBXT BMPER CALR PPARD APOE CCBE1 THBS1 FOXP1 SRF ACVRL1 ANGPT4 WNT7A RAC1 MET PRKCE KLF4 ETS1 STARD13 FAP SRC EFNB2 GDF2 MAPRE2 DLL4 SPARC SMOC2 BCAR1 ABL1 FGFR1 TGFBR2 RIN2 FGF7 GLUL PPM1F GATA2 CD40 ITGB3 ROBO1 PDCD10 PAXIP1 KRT2 KDR CYP1B1 PIK3CG NRP1 ROCK1 HDAC5 SOX9 MAP2K3 NOTCH1 FBXW7 PTPRM MCC DNAJA4 SCARB1 PTPN11 GATA3 PRKD2…
0.000325245	58	153	1.67634	GO:0070482 response to oxygen levels	PGF ALAS2 MMP2 CIAO3 MYOD1 FOXO1 CBFA2T3 PML USF1 EGLN3 ADAM17 BNIP3L NPEPPS PPARD AQP1 SRF CAV1 HIF1AN ANGPT4 P4HB CCDC115 AJUBA PDK3 PRKCE EPO ADO SLC1A1 PLK3 HYOU1 TMBIM6 ATP6AP1 NR4A2 EPAS1 LONP1 PGK1 TGFB3 ARNT2 RORA P2RX2 P2RX3 PTGS2 BNIP3 UBQLN1 TIGAR RBPJ ACAA2 FAM162A BCL2 AQP3 SFRP1 ATP6V1A NOTCH1 SLC8A3 SIRT2 SCAP CD34 LOXL2 ATP6V1G1
0.000341386	193	651	1.311	GO:0009628 response to abiotic stimulus	AQP1 ERCC1 RGR PIEZO1 TMC1 PGF ALAS2 NDRG4 TLR3 HTR1B ASIC2 CRY2 MMP2 CIAO3 SCNN1A BRSK1 MYOD1 FOXO1 DNAJA3 CBFA2T3 TRPV2 PML USF1 EGLN3 ANKRD23 ADAM17 BNIP3L PRDM12 POLD1 CLOCK CRADD PJVK NPEPPS TMEM135 SLC2A4 REV1 TLR7 PPARD AQP5 HSP90AB1 INIP EYA1 RAD54L SRF CAV1 HIF1AN ANGPT4 P4HB DNAJA2 CCDC115 RAD1 EGFR AJUBA GRB2 PDK3 IGF1 RAD9A RPE65 NEUROG1 NUCKS1 OTOP1 PRKCE EPO ADO SLC1A1 PLK3 DDB1 PDZ…
0.000347623	37	85	1.9249	GO:0090100 positive regulation of transmembrane receptor protein serine/threonine kinase signaling pathway	TGFB3 FERMT1 ACVR2A TGFB1I1 SNW1 GDF6 UBE2O HSP90AB1 THBS1 HIPK2 JAK2 ACVRL1 GPC3 GDF2 STK11 SDCBP NOTCH2 TGFBR2 SULF1 ELAPOR2 FGF9 RBPJ GDF5 KDR BMP6 SLC2A10 MSX1 CRB2 NOTCH1 INHBA NUMA1 AXIN1 KCP CCN1 BMPR2 HES1 GIPC1
0.000351881	81	233	1.53729	GO:0090132 epithelium migration	PLEKHG5 FERMT1 KITLG RHOJ ADAM17 PRKCA PIK3CD PTPRG EPHA2 SH3BP1 BMPER CALR PPARD APOE CCBE1 THBS1 FOXP1 SRF ACVRL1 ANGPT4 WNT7A RAC1 MET PRKCE KLF4 ETS1 STARD13 FAP SRC EFNB2 GDF2 MAPRE2 DLL4 SPARC SMOC2 BCAR1 ABL1 FGFR1 TGFBR2 RIN2 FGF7 GLUL PPM1F GATA2 CD40 ITGB3 ROBO1 PDCD10 PAXIP1 KRT2 KDR CYP1B1 PIK3CG NRP1 ROCK1 HDAC5 SOX9 MAP2K3 NOTCH1 FBXW7 PTPRM MCC DNAJA4 SCARB1 PTPN11 GATA3 PRKD2 DAB2…
0.000366441	35	79	1.95915	GO:0006672 ceramide metabolic process	SPTLC3 CERK NEU3 SMPD4 SPHK2 PNPLA1 CYP4F22 ALOX12B ALOXE3 SMPD1 AGK SGPL1 CLN6 CERT1 B4GALT6 ITGB8 CERS6 GM2A SPTLC1 SPTLC2 ST3GAL1 B4GALNT1 SGMS2 B4GALT5 GBA ORMDL3 PLPP1 ST3GAL2 TM9SF2 CCN1 ST6GALNAC3 PLPP2 NEU2 ST8SIA2 CLN8
0.000366441	104	316	1.45537	GO:0007264 small GTPase mediated signal transduction	RAPGEF5 ERBIN RGL3 ARHGAP19 SHOC2 DLC1 PLEKHG5 RASGEF1B RASGRP2 ARHGDIG TIAM1 KITLG WAS EPS8L1 HEG1 STAMBP F2RL1 RHOJ CBL DNAJA3 F2R LZTR1 BCL6 YWHAQ RASA1 RAPGEF3 RALGPS2 SH3BP1 FARP2 SIPA1L2 APOE ABCA1 RFXANK NTRK1 AKAP13 RAC1 IGF1 RASGRP1 WASF2 MET MYOC CELSR1 EPO TRIM28 MYO9B VAV3 CGNL1 DOCK8 DBNL SRC RASGRP3 MAPRE2 ARHGDIB IQSEC3 NRAS CADM4 RASGRF1 KPNB1 RB1 EPS8 ABL1 SDCBP NOTCH2 MMD2 ITGA3…
0.000366441	330	1193	1.22321	GO:0044281 small molecule metabolic process	HKDC1 SLC39A7 RRM2B LPIN2 PAPSS2 UHMK1 AUH FDXR RETSAT SPTLC3 PTGR2 THTPA TKFC CA2 ENTPD1 NDUFA9 AZIN1 PDE9A HSD17B4 AK4 ACBD4 PDE2A MGST2 CYP39A1 MTHFR GCK MLYCD EHHADH SDS LOC100057331 GAD2 PRXL2C ACOT11 CMPK1 PPARA SLC4A1 TRIB3 CA6 DLD SULT1B1 PTGES NSDHL PDHA1 URAD FOXO1 PRKAG3 ADIPOQ ALDOA GATB ST6GAL1 GK CBFA2T3 TPK1 SORD ACAD9 ANKRD23 GCG CRYL1 NR1D1 HAGHL GFI1 ACSM3 ASS1 PLA2G5 SLC37A4 IT…
0.000394534	92	273	1.49022	GO:0046486 glycerolipid metabolic process	PIGN LPIN2 PI4K2A PGAP3 PNPLA1 MTMR9 CISH PIK3R3 PIP5K1C SOCS2 NKX2-3 DGKH CSF1R SYNJ1 INPP5J PIK3CD PLA2G5 SLC37A4 ITPKC ABHD6 PIGT MTMR1 PIP5K1A APOE FABP5 CEPT1 CAV1 SACM1L PCYT1B PIGQ AJUBA PGP ACSL3 OCRL ABHD2 CHKA PIGS PNPLA2 VAC14 CDS2 SYNJ2 TTC7B DAGLB ABCA3 CHKB MFSD2A PLA2G4E PCK1 GPAT2 AGPAT1 PIGH PNPLA3 GPAM SEL1L PIK3CA MBOAT7 MTM1 DGKK HADHA PTDSS1 INPPL1 SERINC1 PIGU IMPA2 GPAT4 PL…
0.000397144	100	302	1.46426	GO:0071396 cellular response to lipid	IRAK1 SRC IL1F10 LOC100629841 HNF4G PTCH1 RORC CRY2 MYOD1 ABL2 SNW1 NR1D1 CLOCK GFI1 PRKCA CLU LRP6 KDM3A SPHK2 CALR ABCA1 GIT1 FOXP1 AQP1 JAK2 IL10 NR3C1 TNFAIP3 EGFR PDK3 PRKCE MRC1 DNAAF4 PDE4B PTK7 DDX5 CD6 ABHD2 SETX TNFRSF1B TICAM2 LYN PTGES3 SKP2 CXCL10 CREB1 NPAS4 RPS6KB1 STRA8 MAPK3 LBP YWHAH XBP1 CRY1 ABL1 SCNN1B GHRHR CXCL8 HDAC1 RORA GRAMD1A VPS18 BRCA1 SPP1 KLRK1 KMT2D CRHBP LITAF OS…
0.00042801	169	561	1.33214	GO:0030029 actin filament-based process	WAS TMSB4X WASF2 EPB41L2 PAM16 DLC1 BCAR1 FRMD5 ARFIP2 MPRIP SHROOM1 TNNT2 ENAH ARHGEF19 FGD1 TTC17 DMTN SUN2 CSF1R F2RL1 PLEKHH2 RHOJ BCL6 XIRP1 MICAL3 RASA1 ANKRD23 NEDD9 RAPGEF3 MAD2L2 ESAM MYH14 ANTXR1 INF2 SH3BP1 FARP2 CALR PIP5K1A SELE GAB1 CSF3 MINK1 PARVB AQP1 HIP1R SRF CAV1 ACTR2 DAAM1 TSC1 RAC1 GRB2 MET MYOC PRKCE CELSR1 CARMIL2 MYO9B PDE4B PTK7 PPP1R9B CGNL1 FHL3 MEF2A SPTB SHANK3 CYFI…
0.000452948	80	231	1.53146	GO:0010631 epithelial cell migration	PLEKHG5 FERMT1 KITLG RHOJ ADAM17 PRKCA PIK3CD PTPRG EPHA2 SH3BP1 BMPER CALR PPARD APOE CCBE1 THBS1 FOXP1 SRF ACVRL1 ANGPT4 WNT7A RAC1 MET PRKCE KLF4 ETS1 STARD13 FAP SRC EFNB2 GDF2 MAPRE2 DLL4 SPARC SMOC2 BCAR1 ABL1 FGFR1 TGFBR2 RIN2 FGF7 GLUL PPM1F GATA2 CD40 ITGB3 ROBO1 PDCD10 PAXIP1 KRT2 KDR CYP1B1 PIK3CG NRP1 ROCK1 HDAC5 SOX9 MAP2K3 NOTCH1 FBXW7 PTPRM MCC DNAJA4 SCARB1 PTPN11 GATA3 PRKD2 DAB2…
0.000452948	80	231	1.53146	GO:0016032 viral process	NECTIN2 OAS1 SIGLEC1 ATG16L1 GAS6 PPARA DDX6 CSF1R ADAR TRIM10 GRK2 LY6E KPNA6 USF1 VTA1 SNW1 SMARCB1 ZNFX1 APOE TARDBP CD74 HSP90AB1 OAS3 STAT1 CAV1 P4HB INSR MVB12A NUCKS1 TRIM28 MX2 DDB1 RAB7A MPHOSPH8 SMPD1 STAU1 STOM VAPB EIF3B ICAM1 ATG5 OASL TRIM15 RNASEL CXCL8 NR5A2 MON1B HDAC1 SLPI VPS18 TPCN1 TRIM26 LARP1 TBC1D20 TRIM14 MVB12B ITGB3 FKBP6 TYRO3 RRP1B GSN CCNK TPCN2 FURIN BCL2 NRP1 PIKFY…
0.000477467	139	448	1.37203	GO:0098771 inorganic ion homeostasis	SLC39A10 CALCB DRD2 PTGER3 CA2 SLC9A6 SLC9A2 CALB1 ALAS2 TMPRSS3 SLC4A1 SLC30A9 ABCB7 FATE1 SCNN1A F2RL1 FTH1 F2R SLC9A8 PML CORIN ABL2 PACS2 AFG3L2 NCOA4 TGM2 SLC9A9 SLC37A4 PTPRC EIF2AK1 MCOLN3 SPPL3 ATP2A2 NPTN KL APOE SLC8A2 RHCG SLC39A6 ABCC6 CAV1 CCDC115 TCIRG1 CNNM4 PRKCE CCDC22 EPO RMDN3 SLC1A1 SLC4A3 TMPRSS6 ALPL RAB7A ALDH9A1 LYN NPSR1 WFS1 TMBIM6 VAPB CXCL10 SLC34A2 SLC4A10 MT4 SCARA5 …
0.000484714	63	172	1.61971	GO:0043547 positive regulation of GTPase activity	RAPGEF5 RGL3 TBC1D15 TBC1D9 RASGEF1B TBC1D1 RAP1GAP RASGRP2 SIPA1L3 EVI5L ARHGEF19 TIAM1 LOC111775995 TBC1D2 ITGA6 DVL2 F2RL1 F2R RASA1 NEDD9 RAPGEF3 RIC1 EPHA2 SH3BP1 PIP5K1A NTRK1 TSC1 ALS2 RASGRP1 SEMA4D ELMOD1 DOCK8 RAB3GAP1 RABGAP1L NTRK3 MAPRE2 ARHGAP6 RASGRF1 FOXJ1 ASAP1 ARAP1 CD40 TBC1D7 RSU1 TBC1D20 ELMOD2 RABGAP1 RALBP1 PICALM ARHGEF7 BCR ERBB2 SNX13 ABR C23H9orf72 WNT11 IQSEC1 RANGAP1 …
0.000487667	283	1009	1.24029	GO:0046907 intracellular transport	ZC3H11A SLC35A2 BICDL1 TTC21A RAB11FIP4 UNC93B1 PAM16 KPNB1 TRAK1 HEATR5B TMEM87B ARFIP2 TTC21B LOC100052045 PRMT3 VPS26C LOC100064692 LOC102148661 GAS6 NDRG4 COPG1 FERMT1 WAS APBA1 EIF4ENIF1 SRP14 THOC7 SEC23IP SARNP DMTN SUN2 CRY2 ADIPOQ COG3 ERBIN ING1 NRDE2 NUP35 DOP1A KPNA6 PML YWHAQ VTA1 PREPL BNIP3L MYRIP RAPGEF3 NCOA4 SEC16A SYNDIG1 RIC1 BID KIF5A LYST CLU RELCH TAP2 UBE2O SLC35D3 HSPA9 C…
0.000504945	105	322	1.44198	GO:0032870 cellular response to hormone stimulus	LPIN2 SRC NCOA3 GRB10 LOC100629841 PIK3R3 HNF4G DENND4C TRIB3 CRY2 MYOD1 ADIPOQ GHR USF1 SFR1 TRH CLOCK RAB31 KDM3A SLC2A4 STAT5B CALR KL FOXP1 AQP1 APC TRIM72 JAK2 CAV1 NR3C1 GCGR ZDHHC7 GRB2 INSR RPE65 NUCKS1 OTOP1 PRKCE PTGFR ACACA PTPRA TNS2 DNAAF4 DDX5 ABHD2 IRS4 PID1 MYO1C BAIAP2L1 PRKAA2 PTGES3 SKP2 NPAS4 RPS6KB1 PCK1 NR4A2 PRKCZ RB1 YWHAH CRY1 SCNN1B GHRHR FOXO4 OSBPL8 HDAC1 ADIPOR2 STAT3…
0.000504945	55	145	1.67734	GO:0050870 positive regulation of T cell activation	KITLG CD80 HLX DNAJA3 CD276 BCL6 CCR7 CARD11 PTPRC EPHB6 STAT5B CD74 JAK2 CAV1 IGF1 RASGRP1 PPP3CA SASH3 ZAP70 CD6 NFKBIZ DOCK8 FLOT2 EFNB1 CD5 PCK1 PRKCZ CD3E GPAM FCHO1 XBP1 ABL1 TGFBR2 VCAM1 CCDC88B IL2RA IL4I1 VSIR IL6ST TRAF6 ZMIZ1 SPTA1 IL12RB1 FOXP3 PRKCQ TFRC FOXO3 GATA3 HES1 LEP RHOA IGFBP2 IL21 SELENOK
0.000505763	133	426	1.3806	GO:0006954 inflammatory response	TNFRSF1B PTGER3 IL1F10 SLAMF8 IL1B SEMA7A TLR3 PPARA SMPDL3B PTGES GPR17 IFI35 CD14 NLRP6 ADIPOQ F2R CD276 KPNA6 BCL6 CCR7 NR1D1 CLOCK IL17B CLU EIF2AK1 SPATA2 EPHB6 TTBK1 EPHA2 STAT5B TLR7 DNASE1 APOE ADORA2B THBS1 GIT1 FOXP1 JAK2 IL10 TNFAIP3 IL13 RPS19 IGF1 RASGRP1 TCIRG1 F12 TNIP1 ETS1 SELP CD6 NFKBIZ BMPR1B ALOX5AP ANO6 LYN ALOX5 DAGLB KARS1 PLD3 VAMP7 LETMD1 TIMP1 TLR9 STK39 LBP RB1 ELF3 TN…
0.000512787	27	56	2.13207	GO:0040014 regulation of multicellular organism growth	PRL PTCH1 GHR AFG3L2 CELF1 STAT5B IGF1 DRD2 CREB1 MFSD2A PLS1 GPAM PIK3CA GHRHR PLAC8B STAT3 NPY1R SGPL1 ATRN EZR GPAT4 GDF5 BCL2 RAI1 APP SLC6A3 SOCS2
0.000525689	191	648	1.30342	GO:1902533 positive regulation of intracellular signal transduction	TRIP6 ERBIN PDE8A KLHDC10 IRAK1 SHOC2 TNFSF10 GAS6 PRXL2C NDRG4 KITLG SEMA7A TLR3 FN1 CSF1R IFI35 DVL2 F2RL1 ADIPOQ CBL F2R PML PCID2 TAOK1 USP9X GCG CARD11 LAMTOR4 BID PIK3CD TAOK3 PLA2G5 NACC2 PTPRC ALPK1 MAP4K2 SPPL3 SPHK2 MAPK8IP1 PRR5 FGR TLR7 BMPER CALR KL PPARD APOE RHEB PLAGL2 ADORA2B RYK CD74 HSP90AB1 CSF3 MINK1 THBS1 HIPK2 JAK2 CAV1 NTRK1 SHC2 AKAP13 EGFR TIAL1 AJUBA NOX4 IGF1 RASGRP1 I…
0.000532458	31	68	2.01595	GO:0042102 positive regulation of T cell proliferation	KITLG DNAJA3 CD276 CARD11 PTPRC STAT5B JAK2 IGF1 PPP3CA SASH3 ZAP70 CD6 EFNB1 CD3E GPAM TGFBR2 VCAM1 CCDC88B IL2RA IL6ST TRAF6 SPTA1 IL12RB1 FOXP3 PRKCQ TFRC HES1 LEP IGFBP2 IL21 SELENOK
0.000534412	165	548	1.33146	GO:0060341 regulation of cellular localization	STAC3 GAS6 NDRG4 FERMT1 MARK4 STAC2 NEDD4L DMTN ADIPOQ NRDE2 F2R PML CDT1 GCG BNIP3L RAPGEF3 NR1D1 DCLK1 SPHK2 SLC35D3 EPHA2 FGR ADAM10 TARDBP MMP14 ADORA2B HSP90AB1 MAP1B RNF139 CROCC APC CLIP3 CAV1 CDH3 USP7 CDK1 IL13 EGFR ZDHHC7 KAT7 PRKCE STX4 EPO ACSL3 TRIM28 HGS SLC1A1 EIPR1 ZDHHC5 PLK3 CTDSPL2 TERF1 SHANK3 TMBIM1 MYO1C SRC LRP1 UBE2J1 RAB7A EPB41L2 LYN STOM NPSR1 TMBIM6 CXCL10 RAB23 DENND1…
0.000540515	74	211	1.55087	GO:0018209 peptidyl-serine modification	PRKCA TTBK1 HIPK2 AKAP9 SGK1 VRK3 GAS6 DMTN BRSK1 GRK2 GCG RAPGEF3 MAD2L2 INPP5J DCLK1 TNKS EIF4G1 HSP90AB1 GALNT2 CSF3 CAV1 MAP2K2 CDK1 CSNK1D EGFR PDK3 SMTNL1 FNIP2 PRKCE EPO MAP3K12 SLC1A1 NTRK2 NTRK3 MAPK7 RPS6KB1 PCK1 EGFLAM PRKCZ CSNK1G2 STK39 IL11 PIK3CA NTMT1 TGFBR2 PPM1F PRKACA PTGS2 EPM2A PLK1 DKK1 PDCD10 GPD1L HSP90AA1 LMTK2 PAK2 BCL2 MAPKAP1 ROCK1 APP PIKFYVE MAPKAPK2 STK4 DGKQ WNK1 A…
0.000540515	74	211	1.55087	GO:0021700 developmental maturation	ELSPBP1 FERMT1 DLD MMP2 CCR6 ADAMTS7 FARP2 RERE WNT1 DCHS1 IFT80 CDH3 IGF1 SEMA4D MYOC BLOC1S5 EPO RFX3 ABHD2 THBS3 NEURL1 BFSP2 HOXB13 NR4A2 RB1 EPAS1 GHRHR SLC26A3 ARHGEF15 NFIA SOX8 NSUN2 PDE3A GATA2 PRKACA BNC1 B4GALT6 BCAN GPAT4 TRPC4AP ACTN3 ANAPC2 RBPJ PICALM KDR AP1M1 GLDN BCL2 BTK APP LGI4 EPHA8 EBP B4GALT5 GBA NEFL YTHDF2 CLSTN1 SIRT2 AURKA FOXO3 GATA3 DAB2IP HES1 RHOA CATSPERZ KLF2 C1Q…
0.000540515	203	695	1.29163	GO:0034220 ion transmembrane transport	SLC39A10 ANO4 DRD2 GABRA6 SLC13A4 ASIC3 SLC9A6 AKAP9 SLC9A2 SLC39A11 STAC3 GAS6 CHRNA6 SLC35A2 SLC5A1 VDAC3 STAC2 ABCB7 SLC6A1 NEDD4L ASIC2 SCNN1A SLC26A7 TRPV2 F2R SLC9A8 TTYH3 GJA1 AFG3L2 SLC25A29 NIPA2 WWP2 KCNAB1 PTPRC CACNG4 MCOLN3 SPHK2 ATP2A2 PTPN3 P2RX6 SFXN5 PSEN2 PM20D1 SLC8A2 RHCG SLC39A6 ATP5MC3 AQP1 KCNN1 CAV1 SLC7A5 KCNK1 GABRE SLC12A7 LRRC38 TCIRG1 CACNA1I OTOP1 SLC30A2 PRKCE EPO S…
0.000540515	136	438	1.37306	GO:0034330 cell junction organization	CDH24 CNTN5 SLC6A1 FN1 DMTN CSF1R ASIC2 HEG1 SLITRK1 L1CAM F2RL1 DNAJA3 GPC4 F2R NEDD9 AFG3L2 ESAM SYNDIG1 FBXO45 PRKCA EPHA2 SH3BP1 ADAM10 EIF4G1 NPTN PIP5K1A APOE SLC8A2 MDGA1 NTNG2 SRF ACVRL1 CAV1 WNT7A NTRK1 TSC1 RAC1 EPHB3 ALS2 AJUBA SEMA4D CRB3 SLK WASF2 MYOC MARVELD2 PTPRA SLC1A1 ADGRF1 NTRK2 SHANK3 MYO1C DBNL SRC DAPK3 MAPRE2 NEURL1 DLG5 SLITRK6 PKP2 DSG2 ARHGAP6 NPAS4 RAB29 DLC1 CORO2B S…
0.000540515	124	393	1.39526	GO:1901699 cellular response to nitrogen compound	LPIN2 DRD2 GRB10 PIK3R3 DENND4C TRIB3 HTR1B DMTN MMP2 SCNN1A ADIPOQ GHR USF1 RAPGEF3 TGM2 LAMTOR4 RAB31 RECQL5 SLC2A4 STAT5B KL AQP1 APC TRIM72 JAK2 CAV1 SH3BP4 GCGR EGFR ZDHHC7 GRB2 GNAI3 IGF1 INSR RPE65 NUCKS1 OTOP1 PTPRA TNS2 SLC1A1 PDE4B PPP1R9B IRS4 NTRK2 PID1 MYO1C SRC SNX6 BAIAP2L1 NEURL1 ARHGEF2 ICAM1 RPS6KB1 PCK1 SLC38A9 NR4A2 TLR9 PRKCZ MAPK3 RB1 IPO5 SCNN1B GHRHR FOXO4 KLHL22 SLC26A3 C…
0.000567556	102	312	1.44568	GO:1901615 organic hydroxy compound metabolic process	RETSAT SPTLC3 TKFC CYP39A1 HMGCR LOC100057331 SULT1B1 NSDHL GK TPK1 SORD NR1D1 HAGHL GFI1 SLC37A4 ITPKC IDH2 SPHK2 SOAT1 APOE ABCA1 FDXR TYRP1 CDH3 PGP GDE1 ZBTB45 SLC1A1 LBR ALDH3A2 ALPL IDH1 STAR SMPD1 TPH2 PNKD DRD2 DHRS3 CYP1A1 PCK1 NR4A2 THTPA EPAS1 OPN3 SCNN1B RDH12 NR5A2 ABCA2 TTR PPIP5K1 CYP24A1 TYR CLN6 IMPA2 DHCR24 BTBD9 SLC5A5 IYD SPR ACTN3 PLEK CYP2E1 TIGAR CYP1B1 PLTP SLCO1C1 DBH GAL…
0.000568844	86	254	1.49724	GO:0043010 camera-type eye development	CALB1 DLX2 LHX1 RHOJ MAB21L1 TULP3 MITF DCLK1 EPHA2 HESX1 AQP5 CELF4 MIP HIPK2 AQP1 SRF ACVRL1 EGFR RPE65 TCIRG1 PKNOX1 EFEMP1 KLF4 SLC1A1 NTRK2 BMPR1B RAB3GAP1 JAG1 BFSP2 SLITRK6 DLL4 DRD2 RHO MFSD2A RING1 SP3 CRYBA2 NOTCH2 TGFBR2 ARHGEF15 HDAC1 CLIC4 NDP MFN2 SOX8 STAT3 STRA6 NPHP4 CDON TBC1D20 SOS1 ARHGAP35 OSR2 LAMA1 TUB KDR CYP1B1 VAX2 BIRC7 SDK2 POU4F2 CRB2 LPCAT1 SOX9 RCN1 NOTCH1 INHBA PTP…
0.000612991	80	233	1.51831	GO:0048872 homeostasis of number of cells	ALAS2 NKX2-3 ACVR2A KITLG SART3 SLC4A1 DMTN ADAR TRIM10 NLRP6 DNAJA3 F2R BCL6 CCR7 UBAP2L CARD11 FANCC PIK3CD SLC37A4 SH2B3 HSPA9 STAT5B CD74 STAT1 SRF JAK2 TNFAIP3 RPS19 KAT7 TCIRG1 SLC39A3 SASH3 PKNOX1 EPO ETS1 CDIN1 PDE4B NLE1 LYN SP3 RB1 EPAS1 GPAM ILDR2 ABL1 SCNN1B STAT3 IREB2 GATA2 SOS1 ABCB10 IL2RA WDR48 SMAD5 SLC46A2 RBFOX2 XIAP BCR BCL2 RC3H1 ADGRG1 DYRK3 SPTA1 SOX9 NOTCH1 INHBA FOXP3 GB…
0.000630135	129	413	1.38123	GO:0061061 muscle structure development	TNNT2 BVES COMP BARX2 HEG1 MYOD1 HLX ANKRD23 AFG3L2 MYH14 PTCD2 ATP2A2 TBXT PLEKHM3 PPARD MSC MMP14 TRIM72 WNT1 SRF CAV1 HIF1AN TSC1 IFRD1 NOX4 IGF1 PPP3CA NEUROG1 SMTNL1 MYO18B ATF3 MEF2A DNER FLOT2 SKI RBFOX1 LEMD2 TBX3 ALPK2 CXCL10 LRRC8A IGFBP5 DLL4 PKP2 CHKB CREB1 PLD3 ATG5 ATP11A RB1 EPAS1 RCAN1 NEK5 CTH FOXO4 CHRND SHOX2 ADAMTS15 SEMA4C SOX8 RORA P2RX2 SMYD1 JPH2 HLF STRA6 RARB PTGFRN TBX5…
0.000648909	99	302	1.44962	GO:0048732 gland development	TNFRSF11A PLXNA1 NKX2-3 PTCH1 HLX PML TGM2 PTCD2 NPHP3 IRF6 EPHA2 HESX1 STAT5B USF2 SRF JAK2 CAV1 MAP2K2 NR3C1 TNFAIP3 EPHB3 EGFR KRT76 ONECUT2 SRC NOTCH4 TBX3 NEURL1 PBX1 ZIC3 IGFBP5 DRD2 HOXB13 CREB1 NR5A1 SP3 MAD1L1 CCDC40 MAPK3 ELF3 STK11 ABL1 PIK3CA GHRHR TGFB3 NOTCH2 TGFBR2 FGF7 HNF1B TYR GATA2 SULF1 STRA6 ESRP2 GCM2 ROBO1 ARHGAP35 LAMA1 GPAT4 DDR1 SLC46A2 WDR77 RBPJ ARID5B ATP7B HOXD13 BCL…
0.000660426	135	436	1.36922	GO:0055080 cation homeostasis	SLC39A10 CALCB DRD2 PTGER3 CA2 SLC9A6 SLC9A2 CALB1 ALAS2 TMPRSS3 SLC4A1 SLC30A9 ABCB7 FATE1 SCNN1A F2RL1 FTH1 F2R SLC9A8 PML CORIN ABL2 PACS2 AFG3L2 NCOA4 TGM2 SLC9A9 SLC37A4 PTPRC EIF2AK1 MCOLN3 SPPL3 ATP2A2 NPTN KL APOE SLC8A2 RHCG SLC39A6 ABCC6 CAV1 CCDC115 TCIRG1 CNNM4 PRKCE CCDC22 EPO RMDN3 SLC1A1 SLC4A3 TMPRSS6 ALPL RAB7A ALDH9A1 LYN NPSR1 WFS1 TMBIM6 VAPB CXCL10 SLC4A10 MT4 SCARA5 ATG5 SLC…
0.000693689	63	174	1.6011	GO:0010632 regulation of epithelial cell migration	RHOJ ADAM17 PRKCA PIK3CD PTPRG EPHA2 SH3BP1 BMPER CALR APOE CCBE1 THBS1 FOXP1 ACVRL1 ANGPT4 WNT7A RAC1 MET PRKCE KLF4 ETS1 STARD13 SRC GDF2 MAPRE2 DLL4 SPARC SMOC2 BCAR1 ABL1 FGFR1 TGFBR2 RIN2 FGF7 GLUL PPM1F GATA2 CD40 ITGB3 PDCD10 KDR PIK3CG NRP1 HDAC5 SOX9 MAP2K3 NOTCH1 FBXW7 PTPRM MCC DNAJA4 GATA3 PRKD2 DAB2IP PATZ1 BMPR2 INSL3 FGF18 FGF4 FGF16 ADGRB1 RHOA TBXA2R
0.000705394	71	202	1.55429	GO:0061448 connective tissue development	COMP DLX2 BARX2 MMP13 GDF6 ACAN ADAMTS7 CREB3L2 TRIP11 PPARD MATN1 SRF WNT7A IFT80 EFEMP1 THBS3 RASAL2 BMPR1B GDF2 EBF2 MAPK3 RB1 PTHLH CER1 PIK3CA TGFBR2 SHOX2 EPYC EXT2 SOX8 SULF1 RARB MATN3 OSR2 PAXIP1 SMAD5 FGF9 ITGB8 GDF5 ARID5B MSX1 POU4F2 COL11A1 SPTLC2 DYRK1B MEX3C SOX9 COL2A1 NOTCH1 SMAD1 CHADL PKDCC IL6R COL27A1 PTPN11 NFIB RSPO2 CD34 CCN1 LOXL2 KAT2A BMPR2 NKX3-2 LEP FGF18 FGF4 IL17F M…
0.000707687	104	321	1.4327	GO:0010817 regulation of hormone levels	SLC39A7 BACE2 RETSAT GCK LOC100057331 SULT1B1 CRY2 PCSK2 GHR CORIN GJA1 GCG NR1D1 CLOCK GFI1 STAT5B ADAM10 GIP PAPSS2 CHST8 RPH3AL AQP1 CYP2S1 SLC7A5 NR3C1 CPLX1 TCIRG1 PRKCE STX4 RFX3 HSD17B2 PDE8B STARD3 TBX3 ALOX5 LRRC8A DRD2 DHRS3 CREB1 SLC7A8 NR5A1 CYP1A1 VAMP7 IL11 CRY1 ILDR2 SCNN1B RDH12 GHRHR PFKM ECE1 HNF1B TTR KCNB1 SRI SOX8 SGPL1 SPP1 HSD17B4 PFKL LTBP4 BLK CRHBP IL4I1 SLC5A5 IYD ARHGE…
0.000713407	26	54	2.12915	GO:0048041 focal adhesion assembly	DMTN PIP5K1A ACVRL1 TSC1 RAC1 AJUBA SLK MYOC PTPRA SRC DAPK3 ARHGAP6 DLC1 CORO2B ABL1 PPM1F PHLDB2 ACTN3 KDR BCR BCL2 NRP1 ROCK1 PEAK1 EPHA3 STON1
0.000722335	50	130	1.7008	GO:0022408 negative regulation of cell-cell adhesion	LOC111767395 LOC100058771 LOC100071942 PPARA GPNMB ADIPOQ HLX CD276 BCL6 MAD2L2 ASS1 SH2B3 CD74 WNT1 IL10 KLF4 NOTCH4 PAG1 JAG1 DLG5 B4GALNT2 MAPK7 PRKG1 MAD1L1 CBLB FOXJ1 ILDR2 ABL1 ITCH PPM1F IL2RA IL4I1 VSIR TBX21 TNR ADAMTS18 LRRC32 BMP6 ERBB2 PLA2G2F RC3H1 PELI1 NOTCH1 FOXP3 WNK1 IL1RN PRNP ADORA2A PLA2G2D CTSG
0.000776414	100	307	1.44042	GO:0016055 Wnt signaling pathway	DEPDC1B PORCN WNT1 GRB10 FERMT1 FOXL1 RSPO4 DVL2 BAMBI GPC4 BCL9 MITF MAD2L2 USP8 LRP6 TNKS NPHP3 HESX1 APOE TBL1XR1 TMEM198 RYK APC CAV1 WNT7A INVS IFT80 CDH3 CSNK1D EGFR GPC3 CCNY MYOC CELSR1 KLF4 OTUD5 NLE1 PTK7 LMBR1L TNN ZNRF3 WLS SRC DDB1 DAPK3 ALPK2 SHISA2 FZD6 STK11 DLX3 ABL1 ITGA3 KLHL12 HNF1B HDAC1 NDP NKD2 SULF1 NPHP4 PRDM15 ZRANB1 EPM2A DKK1 GNAQ FGF9 RBPJ DLX5 TTC21B XIAP RNF146 MKS1…
0.000813375	54	144	1.65828	GO:0006643 membrane lipid metabolic process	PIGN PGAP3 SPTLC3 SMPDL3B CERK NEU3 SMPD4 PIGT SPHK2 PIGQ PIGS PNPLA1 CYP4F22 ALOX12B ALOXE3 SMPD1 AGK PIGH ABCA2 SGPL1 SMPD2 CLN6 CERT1 SERINC1 B4GALT6 PIGU TECR ITGB8 SFTPB CYP1B1 CERS6 GM2A SERINC2 SPTLC1 SPTLC2 GAL3ST2 ST3GAL1 B4GALNT1 SGMS2 PSAP B4GALT5 GBA ORMDL3 PLPP1 ST3GAL2 TM9SF2 GAL3ST3 CCN1 ST6GALNAC3 PLPP2 NEU2 ST8SIA2 CLN8
0.000835758	36	85	1.87288	GO:0019079 viral genome replication	OAS1 ATG16L1 GAS6 PPARA ADAR GRK2 KPNA6 SMARCB1 ZNFX1 OAS3 NUCKS1 TRIM28 MX2 DDB1 MPHOSPH8 STAU1 STOM VAPB ATG5 OASL RNASEL CXCL8 NR5A2 SLPI LARP1 TBC1D20 FKBP6 CCNK BCL2 NOTCH1 N4BP1 RAD23A MAVS FBXL2 CCL8
0.000835758	48	124	1.71177	GO:0030509 BMP signaling pathway	SKI TGFB3 ACVR2A COMP HTRA3 VWC2L BAMBI USP9X GDF6 UBE2O BMPER HIPK2 WNT1 ACVRL1 GPC3 TMPRSS6 DDX5 CHRD CTDSPL2 BMPR1B GDF2 SMAD6 MAPK3 DLX3 CER1 ABL1 NOTCH2 ITGA3 SULF1 ELAPOR2 FST SMAD5 RBPJ GDF5 KDR DLX5 BMP6 MSX1 SFRP1 CRB2 NOTCH1 SMAD1 NUMA1 KCP CCN1 BMPR2 HES1 SKOR2
0.000835758	41	101	1.7951	GO:0042471 ear morphogenesis	DVL2 FOXI1 GBX2 HESX1 EYA1 WNT1 NEUROG1 OTOP1 BLOC1S5 CELSR1 PTK7 PDZD7 HMX2 TBX3 ZIC3 SLITRK6 PLS1 MAPK3 FZD6 GATA2 OSR2 POU4F3 FGF9 DLX5 BCR MSX1 COL11A1 SOX9 COL2A1 SIX1 SIX4 MYO7A PRKRA WDR19 GATA3 GRXCR2 KCNQ1 NKX3-2 HMX3 FGF8 CLRN2
0.000835758	80	235	1.50539	GO:0048562 embryonic organ morphogenesis	DLX2 LHX1 DVL2 HLX TULP3 FOXI1 GBX2 PCGF2 NPHP3 KDM6A EPHA2 HESX1 TBXT MMP14 EYA1 HIPK2 WNT1 SRF NEUROG1 SLC39A3 OTOP1 EFEMP1 BLOC1S5 CELSR1 PTK7 HOXB1 PDZD7 HMX2 TBX3 ZIC3 SLITRK6 SP3 CCDC40 PLS1 MAPK3 FZD6 NOTCH2 TGFBR2 SHOX2 HNF1B EIF4A3 GATA2 STRA6 RARB NDST1 OSR2 POU4F3 FGF9 DLX5 SUFU VAX2 BCR HOXD10 MSX1 COL11A1 CRB2 HOXD9 SOX9 WNT11 COL2A1 NOTCH1 SIX1 SIX4 MED12 MYO7A PRKRA WDR19 GATA3 GRX…
0.000837668	18	32	2.48742	GO:0030513 positive regulation of BMP signaling pathway	UBE2O ACVRL1 GPC3 GDF2 NOTCH2 SULF1 ELAPOR2 RBPJ GDF5 KDR MSX1 CRB2 NOTCH1 NUMA1 KCP CCN1 BMPR2 HES1
0.000887621	60	165	1.60803	GO:0007611 learning or memory	CALB1 NDRG4 ATAD1 SLC6A1 BRSK1 DNAH11 SYNJ1 LHX8 NEDD9 RAPGEF3 TTBK1 GIP APOE SLC8A2 GIT1 SRF TSC1 NEUROG1 SLC1A1 DNAAF4 ADGRF1 PRKAR2B NTRK2 SHANK3 PDE8B VDAC1 NPTX2 S100B DRD2 CREB1 NPAS4 RCAN1 ITGA3 CAMK4 MEIS2 STRA6 EPM2A JPH3 BTBD9 TANC1 TNR PICALM DBH GM2A APP PLCB1 HMGCR SLC8A3 SNAP25 CTNS B4GALT2 LOC100060521 ATP1A2 ZNF385A ITGA5 ADCY1 KAT2A PRNP C1QL1 CLN8
0.000900628	62	172	1.594	GO:0060541 respiratory system development	HS6ST1 HEG1 TULP3 SFTPD NPHP3 HESX1 CCBE1 MSC MMP14 SRF MAP2K2 GPC3 CELSR1 PTK7 PTGES3 ABCA3 DLG5 ZIC3 IGFBP5 CREB1 SP3 CCDC40 FOXJ1 MAPK3 EPAS1 TGFBR2 FGF7 STK40 ITGA3 STRA6 ERRFI1 TBX5 ESRP2 NKIRAS2 LAMA1 FGFRL1 FGF9 TCF21 RBPJ KDR DLX5 ITGB6 SOX9 WNT11 NOTCH1 FBXW7 SIX1 SIX4 PKDCC SRSF6 TBX4 NFIB WNT2 RSPO2 BMPR2 HES1 HOPX FGF18 KLF2 ASCL1 FGF8 AGR2
0.000911078	66	186	1.56912	GO:0001818 negative regulation of cytokine production	LOC100058771 LOC100071942 GAS6 PPARA GPNMB FN1 NLRP6 F2RL1 ADIPOQ ERBIN CD276 BCL6 PML CCR7 SLC37A4 PTPRC EPHA2 NPTN HSP90AB1 OAS3 THBS1 GIT1 IL10 CDH3 TNFAIP3 RAC1 TRAF3IP1 SERPINB1 IGF1 TRIB2 KLF4 IL27RA OAS1 ATG5 TLR9 FOXJ1 LBP TGFB3 SLC11A1 IL23R NLRP12 VSIR TBX21 CUEDC2 EZR ARRB2 OTUD7B LRRC32 FURIN SLC2A10 BTK LOC105761007 WNT11 SIGIRR FOXP3 GBA NDRG2 GPR18 MMP1 MERTK N4BP1 GATA3 LOC1000605…
0.000914651	23	46	2.21104	GO:0032623 interleukin-2 production	RUNX1 CD276 CARD11 PTPRC STAT5B TNFAIP3 SASH3 PDE4B PDE4D SPTBN1 ABL1 TBX21 EZR TRAF6 LOC105761007 FOXP3 PRKCQ IL1A GATA3 PRKD2 CD34 PRNP IL17F
0.000914651	23	46	2.21104	GO:0032663 regulation of interleukin-2 production	RUNX1 CD276 CARD11 PTPRC STAT5B TNFAIP3 SASH3 PDE4B PDE4D SPTBN1 ABL1 TBX21 EZR TRAF6 LOC105761007 FOXP3 PRKCQ IL1A GATA3 PRKD2 CD34 PRNP IL17F
0.000914651	23	46	2.21104	GO:0033619 membrane protein proteolysis	ADAM10 SPPL2A TNFRSF1B ERAP1 ADAM17 AFG3L2 SPPL3 PTPN3 APOE PSEN2 IL10 TMPRSS6 APH1A TIMP1 SPPL2B ADAM19 LRIG2 HM13 MMP7 PARL CLPP PRKCQ PACSIN3
0.000914651	98	301	1.43975	GO:0048608 reproductive structure development	LOC111770446 ACVR2A KITLG EIF2B2 HS6ST1 LHX1 NSDHL LHX8 SPATA2 DHX37 HESX1 STAT5B PPARD HSP90AB1 IL10 WNT7A PCYT1B CSF2 EGFR GRB2 NEUROG1 TRIM28 ERCC1 DAZAP1 SRC HSD17B2 BMPR1B TBX3 HOXB13 NR5A1 SP3 ASB1 EPAS1 STK11 DLX3 NOTCH2 NDP SOX8 ADAMTS1 GATA2 SGPL1 SULF1 STRA6 PTGS2 TBC1D20 FST HSD17B4 NCOA1 TYRO3 ADAM19 DHCR24 WDR48 WDR77 FGF9 TCF21 RBPJ GREB1L CCNF KDR ARID5B BMP6 PLCD3 HOXD13 BCL2 CYP1…
0.000930071	43	108	1.76064	GO:0048639 positive regulation of developmental growth	SEMA7A FN1 NEDD4L MYOD1 GHR HLX TRPV2 CELF1 STAT5B ZFYVE27 PPARD SRF IGF1 INSR SEMA4D SASH3 LIMK1 SYT1 DRD2 CREB1 PLS1 GPAM GHRHR TBX5 EZR FGF9 ACTN3 RBPJ ITSN2 BCL2 PIM1 POU4F2 PLCB1 NOTCH1 IST1 SLC6A3 WNT2 BMPR2 HOPX LEP FGF8 ARX AGR2
0.000953526	124	398	1.37773	GO:0006873 cellular ion homeostasis	SLC39A10 CALCB DRD2 PTGER3 CA2 SLC9A6 SLC9A2 ALAS2 TMPRSS3 SLC30A9 ABCB7 FATE1 SCNN1A F2RL1 FTH1 F2R PML ABL2 PACS2 AFG3L2 NCOA4 TGM2 SLC37A4 PTPRC MCOLN3 SPPL3 ATP2A2 NPTN APOE SLC8A2 RHCG SLC39A6 CAV1 CCDC115 TCIRG1 PRKCE CCDC22 EPO RMDN3 SLC1A1 SLC4A3 TMPRSS6 RAB7A ALDH9A1 LYN RHAG NPSR1 WFS1 TMBIM6 VAPB CXCL10 SLC34A2 SLC4A10 MT4 SCARA5 ATG5 SLC30A7 ATP6AP1 MAPK3 STK39 IBTK ACO1 ABL1 SCNN1B S…
0.000953526	96	294	1.44394	GO:0034762 regulation of transmembrane transport	DRD2 AZIN1 AKAP9 STAC3 TRIB3 STAC2 NEDD4L ASIC2 ADIPOQ F2R WWP2 KCNAB1 CACNG4 SPHK2 PTPN3 FABP5 PSEN2 PM20D1 THBS1 CLIP3 CAV1 GPC3 IGF1 INSR LRRC38 TCIRG1 PRKCE EPO PDE4B MEF2A KCND3 SESTD1 KCNQ5 SHANK3 NR4A3 CACNB3 CACNA1E VDAC1 ANO6 CACNG7 LYN STOM NPSR1 CXCL10 RASGRF1 ATG5 TLR9 CACNA2D3 STK39 YWHAH OPN3 ABL1 RNASEL CACNA1G OSBPL8 SLC1A2 CLIC4 SRI JPH2 GNB2 KCNQ3 SCN10A GPD1L JPH3 DHRS7C MS4A1 …
0.000971124	129	417	1.36798	GO:0002252 immune effector process	LOC111767395 NECTIN2 LOC100057176 TNFRSF1B CADM1 KLRK1 TNFSF13 CD1A4 CD1A1 NKX2-3 SEMA7A TLR3 WAS IFI35 NLRP6 F2RL1 HLX C8B BCL6 LY9 MAD2L2 DYSF PLA2G5 LYST CLU TAP2 PTPRC EPHB6 SPHK2 FGR STAT5B TLR7 DNASE1 ADORA2B CD74 IL10 TSC1 IL13 RPS19 RASGRP1 TCIRG1 SASH3 HK1 PRKCE STX4 SERPING1 POU2AF1 ERCC1 NFKBIZ IL27RA RNF19B UBE2J1 RIF1 LYN JAG1 TMBIM6 KARS1 KMT5C CFI ICAM1 ATG5 PCK1 VAMP7 TLR9 PRKCZ F…
0.000973388	63	176	1.5829	GO:0001894 tissue homeostasis	SRC TNFRSF11A COMP F2R SFTPD NPHP3 DEF8 NCDN CROCC SRF CDHR1 CDH3 SH3GL2 NOX4 RPE65 TCIRG1 SASH3 ACACA SLC1A1 USH2A ABCA3 ABCA4 OAS1 RHO MFSD2A TLR9 STK39 RB1 EPAS1 STK11 ILDR2 TJP2 GATA2 NPHP4 LOC100146633 NKIRAS2 DCSTAMP TUB KDR XIAP RAB3D BCL2 MKS1 TRAF6 CRB2 WWTR1 LPCAT1 ITGB6 SOX9 COL2A1 NOTCH1 CXADR IAPP GIGYF2 TFRC PTPN11 USH1C NXNL2 CD34 CLN8 Hamp OSCAR
0.000973388	69	197	1.54885	GO:0090092 regulation of transmembrane receptor protein serine/threonine kinase signaling pathway	SKI TGFB3 PMEPA1 FERMT1 ACVR2A PPARA HTRA3 TGFB1I1 VWC2L BAMBI RASL11B ADAM17 SNW1 GDF6 UBE2O BMPER HSP90AB1 THBS1 HIPK2 WNT1 JAK2 ACVRL1 CAV1 GPC3 TMPRSS6 CHRD ONECUT2 CTDSPL2 SNX6 GDF2 DACT2 SMAD6 STK11 CER1 ABL1 SDCBP NOTCH2 TGFBR2 ITGA3 SULF1 ELAPOR2 FST DKK1 IGSF1 FGF9 RBPJ GDF5 KDR LTBP1 BMP6 SLC2A10 MSX1 SFRP1 CRB2 NOTCH1 INHBA NUMA1 AXIN1 UCMA KCP CCN1 BMPR2 EMILIN1 CIDEA HES1 IL17F GIPC1…
0.000985719	207	718	1.27489	GO:0051130 positive regulation of cellular component organization	PLXNB3 WASF2 TIAM1 FERMT1 SEMA7A WAS MARK4 ATAD1 EPS8L1 ABCB7 FN1 SGIP1 ASIC2 MYOD1 SLITRK1 F2RL1 CBL TRPV2 PML SYNJ1 FEN1 NFRKB CDT1 ABL2 NEDD9 RAPGEF3 SYNDIG1 BID WRAP73 CLU TNKS TTBK1 EPHA2 EIF4G1 ZFYVE27 APOE SELE DEF8 CSF3 HNRNPA1 ABCA1 GIT1 CROCC HIP1R APC WNT1 SRF CLIP3 CAV1 MAP2K2 WNT7A ACTR2 NTRK1 TSC1 CSF2 RAC1 EPHB3 ZNF205 AJUBA GRB2 GPC3 IGF1 INSR SEMA4D PPP3CA CRB3 FNIP2 MET MYOC PRK…
0.00108322	36	86	1.8511	GO:0055067 monovalent inorganic cation homeostasis	CA2 SLC9A6 SLC9A2 TMPRSS3 SLC4A1 SCNN1A SLC9A8 CORIN SLC9A9 RHCG CCDC115 TCIRG1 SLC4A3 RAB7A SLC4A10 DRD2 MAPK3 SCNN1B SLC26A3 SLC11A1 EXT2 CLIC4 SLC4A8 CLN6 GRN LACC1 ATP1B3 SLC4A4 BCL2 WNK1 IL1A ATP1A4 ATP1A1 ATP1A2 CA7 KCNQ1
0.00109455	55	149	1.63231	GO:0007369 gastrulation	TBX19 ACVR2A MMP15 FN1 DLD MMP2 LHX1 DVL2 ADIPOQ EXOC4 POFUT2 GJA1 NPHP3 KDM6A EPHA2 TBXT LAMB3 MMP14 EYA1 SRF IL10 GRB2 KLF4 ITGA8 ZIC3 MAPK7 CER1 TGFBR2 ITGA3 HNF1B EXT2 PHLDB2 PRKACA ITGB3 DKK1 COL11A1 SFRP1 CRB2 WNT11 INHBA SMAD1 COL6A1 WNK1 AXIN1 MMP1 PHLDB1 HNF4A ITGA5 BMPR2 IL1RN MIXL1 FGF8 RP1L1 MESP1 COL5A1
0.00111774	73	212	1.5227	GO:0030198 extracellular matrix organization	MMP15 IBSP FERMT1 COMP HPSE2 ADAMTS17 ADAMTS16 DMP1 MMP13 RIC1 ANTXR1 NPHP3 ACAN ADAMTS7 PAPLN FBLN2 CAV1 CARMIL2 MPZL3 MMP11 MMP20 FAP FBLN5 TNFRSF1B MFAP4 EGFLAM RB1 ELF3 ADAMTS14 NIBAN3 ABL1 ADAMTS15 DPT ADAMTS10 ADAMTS1 PHLDB2 SULF1 MATN3 ITGB3 FMOD DDR1 TNR ADAMTS18 VIPAS39 CYP1B1 CCDC80 SLC2A10 P3H4 ADAMTS20 APP COL11A1 HAS2 COL4A6 SOX9 FLOT1 WT1 COL2A1 NOTCH1 CHADL LAMC1 SERPINB5 PHLDB1 CO…
0.00111867	40	99	1.7867	GO:0002687 positive regulation of leukocyte migration	LOC111767395 PGF GAS6 KITLG CSF1R F2RL1 CCR7 ADAM17 NEDD9 ADAM10 CALR MMP14 CD74 LYVE1 RAC1 SELP DOCK8 VEGFD ANO6 CXCL10 ICAM1 MAPK3 STK39 LBP ABL1 JAM2 IL1R1 ITGB3 OXSR1 CAMK1D SERPINE1 PIK3R1 APP WNK1 CCL5 PLA2G7 CXCL14 CCL24 RHOA SELENOK
0.00112398	100	310	1.42648	GO:0198738 cell-cell signaling by wnt	DEPDC1B PORCN WNT1 GRB10 FERMT1 FOXL1 RSPO4 DVL2 BAMBI GPC4 BCL9 MITF MAD2L2 USP8 LRP6 TNKS NPHP3 HESX1 APOE TBL1XR1 TMEM198 RYK APC CAV1 WNT7A INVS IFT80 CDH3 CSNK1D EGFR GPC3 CCNY MYOC CELSR1 KLF4 OTUD5 NLE1 PTK7 LMBR1L TNN ZNRF3 WLS SRC DDB1 DAPK3 ALPK2 SHISA2 FZD6 STK11 DLX3 ABL1 ITGA3 KLHL12 HNF1B HDAC1 NDP NKD2 SULF1 NPHP4 PRDM15 ZRANB1 EPM2A DKK1 GNAQ FGF9 RBPJ DLX5 TTC21B XIAP RNF146 MKS1…
0.00116235	63	177	1.57396	GO:0071695 anatomical structure maturation	ELSPBP1 FERMT1 DLD MMP2 CCR6 ADAMTS7 FARP2 RERE WNT1 DCHS1 IFT80 CDH3 IGF1 SEMA4D MYOC EPO RFX3 ABHD2 THBS3 BFSP2 HOXB13 NR4A2 RB1 EPAS1 GHRHR SLC26A3 SOX8 NSUN2 PDE3A GATA2 PRKACA BNC1 B4GALT6 GPAT4 TRPC4AP ACTN3 RBPJ KDR GLDN BCL2 BTK APP LGI4 EPHA8 EBP B4GALT5 GBA YTHDF2 SIRT2 AURKA FOXO3 GATA3 HES1 RHOA CATSPERZ KLF2 C1QL1 ERCC2 ASCL1 IL21 ZBTB7A
0.00116698	43	109	1.74449	GO:0006665 sphingolipid metabolic process	SPTLC3 SMPDL3B CERK NEU3 SMPD4 SPHK2 PNPLA1 CYP4F22 ALOX12B ALOXE3 SMPD1 AGK ABCA2 SGPL1 SMPD2 CLN6 CERT1 SERINC1 B4GALT6 TECR ITGB8 SFTPB CERS6 GM2A SERINC2 SPTLC1 SPTLC2 ST3GAL1 B4GALNT1 SGMS2 PSAP B4GALT5 GBA ORMDL3 PLPP1 ST3GAL2 TM9SF2 CCN1 ST6GALNAC3 PLPP2 NEU2 ST8SIA2 CLN8
0.00118933	112	355	1.39513	GO:1905114 cell surface receptor signaling pathway involved in cell-cell signaling	DEPDC1B PORCN WNT1 GRB10 FERMT1 FOXL1 RSPO4 DVL2 BAMBI GPC4 BCL9 MITF MAD2L2 USP8 LRP6 TNKS NPHP3 HESX1 APOE TBL1XR1 TMEM198 SLC8A2 RYK CELF4 APC CAV1 WNT7A INVS IFT80 CDH3 CSNK1D EGFR GPC3 PPP3CA CCNY MYOC CELSR1 KLF4 OTUD5 NLE1 PTK7 LMBR1L TNN ZNRF3 SHANK3 WLS SRC DDB1 DAPK3 ALPK2 SHISA2 NPAS4 FZD6 STK11 DLX3 ABL1 ITGA3 KLHL12 HNF1B HDAC1 NDP NKD2 SULF1 NPHP4 PRDM15 ZRANB1 EPM2A ADORA1 DKK1 GNA…
0.00126382	224	788	1.25704	GO:0006812 cation transport	SLC39A10 FLVCR2 DRD2 CACNA1G ASIC3 SLC9A6 AKAP9 SLC9A2 SYT7 SLC39A11 STAC3 GAS6 MAGED2 SLC5A1 SLC30A9 ANO10 STAC2 ABCB7 HTR1B SLC6A1 NEDD4L ASIC2 PANX3 SCNN1A FTH1 TRPV2 F2R SLC9A8 PML SLC39A7 GCG AFG3L2 SLC25A29 NIPA2 SLC9A9 WWP2 KCNAB1 PTPRC CACNG4 MCOLN3 SPHK2 ATP2A2 PTPN3 P2RX6 PSEN2 PM20D1 SLC8A2 RHCG SLC39A6 ATP5MC3 SLC22A16 AQP1 KCNN1 CAV1 SLC7A5 KCNK1 TSC1 SLC12A7 PPP3CA LRRC38 TCIRG1 SLC…
0.0013044	73	213	1.51555	GO:0043062 extracellular structure organization	MMP15 IBSP FERMT1 COMP HPSE2 ADAMTS17 ADAMTS16 DMP1 MMP13 RIC1 ANTXR1 NPHP3 ACAN ADAMTS7 PAPLN FBLN2 CAV1 CARMIL2 MPZL3 MMP11 MMP20 FAP FBLN5 TNFRSF1B MFAP4 EGFLAM RB1 ELF3 ADAMTS14 NIBAN3 ABL1 ADAMTS15 DPT ADAMTS10 ADAMTS1 PHLDB2 SULF1 MATN3 ITGB3 FMOD DDR1 TNR ADAMTS18 VIPAS39 CYP1B1 CCDC80 SLC2A10 P3H4 ADAMTS20 APP COL11A1 HAS2 COL4A6 SOX9 FLOT1 WT1 COL2A1 NOTCH1 CHADL LAMC1 SERPINB5 PHLDB1 CO…
0.0013044	73	213	1.51555	GO:0045229 external encapsulating structure organization	MMP15 IBSP FERMT1 COMP HPSE2 ADAMTS17 ADAMTS16 DMP1 MMP13 RIC1 ANTXR1 NPHP3 ACAN ADAMTS7 PAPLN FBLN2 CAV1 CARMIL2 MPZL3 MMP11 MMP20 FAP FBLN5 TNFRSF1B MFAP4 EGFLAM RB1 ELF3 ADAMTS14 NIBAN3 ABL1 ADAMTS15 DPT ADAMTS10 ADAMTS1 PHLDB2 SULF1 MATN3 ITGB3 FMOD DDR1 TNR ADAMTS18 VIPAS39 CYP1B1 CCDC80 SLC2A10 P3H4 ADAMTS20 APP COL11A1 HAS2 COL4A6 SOX9 FLOT1 WT1 COL2A1 NOTCH1 CHADL LAMC1 SERPINB5 PHLDB1 CO…
0.00131325	138	454	1.34416	GO:0043408 regulation of MAPK cascade	PDE8A MAPK8IP1 KLHDC10 IRAK1 GAS6 PRXL2C NDRG4 KITLG SEMA7A TLR3 FN1 CSF1R NLRP6 FOXO1 DVL2 F2RL1 ADIPOQ F2R TAOK1 GCG SEMA6A TAOK3 PLA2G5 NBR1 SH2B3 PTPRC MAP4K2 EPHA2 BMPER KL APOE RYK CD74 MINK1 THBS1 HIPK2 CAV1 PPEF2 SHC2 EGFR DUSP1 AJUBA GRB2 NOX4 IGF1 RASGRP1 INSR MYOC PRKCE MAP3K12 TNIP1 AIDA IGFBP4 ATF3 SRC NTRK3 LEMD2 ALOX12B LYN SMPD1 DUSP9 ICAM1 PDE6H TLR9 PRKCZ MAPK3 STK39 IL11 TNFRSF…
0.00132608	108	341	1.40054	GO:0060627 regulation of vesicle-mediated transport	CACNA1G SYT7 GAS6 NDRG4 RAB3C APBA1 STXBP5 ATAD1 SGIP1 SYN1 F2RL1 ADIPOQ CBL PREPL RAB2B TGM2 NEU3 DYSF CLU PTPRC SPHK2 ATP2A2 FGR CALR APOE SELE ADORA2B RPH3AL RNF139 GIT1 HIP1R CLIP3 CAV1 WNT7A USP7 IL13 GPC3 INSR CPLX1 PPP3CA MBTPS1 STX4 ACSL3 HGS EIPR1 SRC LRP1 RAB7A SYT1 LYN SMPD1 DRD2 DENND10 PLA2G4E ATG5 VAMP7 LETMD1 SDCBP ABCA2 SLC11A1 IL2RB DNAJC6 VPS18 SLC4A8 TBC1D20 COLEC11 LOC10014663…
0.00133654	98	304	1.42554	GO:0061458 reproductive system development	LOC111770446 ACVR2A KITLG EIF2B2 HS6ST1 LHX1 NSDHL LHX8 SPATA2 DHX37 HESX1 STAT5B PPARD HSP90AB1 IL10 WNT7A PCYT1B CSF2 EGFR GRB2 NEUROG1 TRIM28 ERCC1 DAZAP1 SRC HSD17B2 BMPR1B TBX3 HOXB13 NR5A1 SP3 ASB1 EPAS1 STK11 DLX3 NOTCH2 NDP SOX8 ADAMTS1 GATA2 SGPL1 SULF1 STRA6 PTGS2 TBC1D20 FST HSD17B4 NCOA1 TYRO3 ADAM19 DHCR24 WDR48 WDR77 FGF9 TCF21 RBPJ GREB1L CCNF KDR ARID5B BMP6 PLCD3 HOXD13 BCL2 CYP1…
0.00140154	87	264	1.45728	GO:0050900 leukocyte migration	ITGA6 LOC111767395 JAM2 SLAMF8 PGF TAFA4 GAS6 NKX2-3 KITLG CSF1R F2RL1 CCR7 ADAM17 NEDD9 SLC37A4 STAT5B ADAM10 CALR MMP14 SELE CD74 LYVE1 RAC1 RPS19 DUSP1 SELP PDE4B MCOLN2 VAV3 DOCK8 VEGFD IL27RA ANO6 LYN SCG2 ALOX5 CXCL10 ICAM1 FOXJ1 MAPK3 STK39 LBP EPS8 ABL1 CXCL8 GCSAML IL1R1 VCAM1 KLRK1 ITGB3 NLRP12 MYO1G ADORA1 TBX21 WDR1 OXSR1 CAMK1D DBH SERPINE1 PIK3R1 BCR GCNT1 CYP19A1 ROCK1 APP PLCB1 PI…
0.00144463	77	228	1.49342	GO:0018108 peptidyl-tyrosine phosphorylation	TTBK1 LOC111767395 GAS6 KITLG DMTN CSF1R CD80 DVL2 ABL2 ADAM17 NEDD9 SH2B3 PTPRC EPHB6 FGR CD74 CSF3 HIPK2 JAK2 CAV1 ANGPT4 NTRK1 CSF2 EGFR NOX4 IGF1 INSR SEMA4D EFEMP1 PRKCE EPO ZAP70 NTRK2 SRC LYN NEURL1 ARHGEF2 CADM4 SRCIN1 PRKCZ MAPK3 IL11 IBTK ABL1 FGFR1 FGF7 CD40 ERRFI1 ITGB3 BLK DDR1 KDR IL6ST BMP6 PAK2 ERBB2 NRP1 BTK APP SFRP1 FLT1 CLK3 DGKQ AREG FBXW7 EPHA3 BST1 PKDCC IL6R PTPN11 ITGA5 H…
0.00145719	128	417	1.35738	GO:0042330 taxis	PLXNB3 EPHB6 DEFB4B ROBO3 ROBO1 ENAH SLAMF8 PGF TAFA4 GAS6 PLXNA1 CCL17 CSF1R LHX1 L1CAM F2RL1 CCR9 CCR7 CCR6 ADAM17 NEDD9 SLC37A4 GBX2 EPHA2 ADAM10 NPTN CALR PIP5K1A RYK CD74 GAB1 DPYSL2 THBS1 GFRA3 RAC1 RPS19 EPHB3 DUSP1 MET STX4 B4GAT1 PDE4B VAV3 PTK7 MYCBP2 VEGFD BMPR1B ELMO2 EFNB1 EFNB2 NTRK3 CXCL6 ANO6 TUBB3 LYN SCG2 ALOX5 CXCL10 RHO SMOC2 EVX1 MAPK3 STK39 LBP BCAR1 FGFR1 CXCL8 FGF7 ECE1 PP…
0.00146282	56	154	1.60803	GO:0007160 cell-matrix adhesion	ITGA6 FERMT1 FN1 DMTN L1CAM BCL6 RASA1 OTOA PIP5K1A ITGA10 MINK1 THBS1 SRF ACVRL1 TSC1 RAC1 AJUBA SLK MYOC PTPRA ONECUT2 TNN SRC DAPK3 ITGA8 JAG1 ARHGAP6 DLC1 CORO2B PXN ABL1 RIN2 FREM1 PPM1F PHLDB2 VCAM1 ITGB3 DDR1 BCAM ACTN3 ITGB8 KDR SERPINE1 PIK3R1 BCR BCL2 NRP1 ROCK1 ITGB6 PEAK1 EPHA3 BST1 EMILIN1 STON1 TIAM1 RHOA
0.00151087	83	250	1.46813	GO:0042060 wound healing	GAS6 FERMT1 COMP PPARA SLC4A1 FN1 DMTN NLRP6 F2RL1 F2R ADAM17 PRKCA SH2B3 PPARD APOE F13A1 PAPSS2 THBS1 AQP1 TRIM72 SRF JAK2 ACVRL1 CAV1 WNT7A AJUBA IGF1 PRKCE CELSR1 F12 CARMIL2 VWF SELP SERPING1 PTK7 MMRN1 ANO6 LYN SMPD1 ALOX5 SERPIND1 CADM4 PRKG1 SMOC2 TIMP1 FZD6 XBP1 NOTCH2 HPS5 SLC11A1 ADIPOR2 PROS1 PHLDB2 GATA2 ITGB3 ARHGAP35 TYRO3 PDCD10 DDR1 ADAMTS18 TFPI2 KDR SERPINE1 ERBB2 DCBLD2 PEAR1 …
0.00158843	127	414	1.35653	GO:0006935 chemotaxis	PLXNB3 EPHB6 DEFB4B ROBO3 ROBO1 ENAH SLAMF8 PGF TAFA4 GAS6 PLXNA1 CCL17 CSF1R LHX1 L1CAM F2RL1 CCR9 CCR7 CCR6 ADAM17 NEDD9 SLC37A4 GBX2 EPHA2 ADAM10 NPTN CALR PIP5K1A RYK CD74 GAB1 DPYSL2 THBS1 GFRA3 RAC1 RPS19 EPHB3 DUSP1 MET STX4 B4GAT1 PDE4B VAV3 PTK7 MYCBP2 VEGFD BMPR1B ELMO2 EFNB1 EFNB2 NTRK3 CXCL6 ANO6 TUBB3 LYN SCG2 ALOX5 CXCL10 SMOC2 EVX1 MAPK3 STK39 LBP BCAR1 FGFR1 CXCL8 FGF7 ECE1 PPM1F …
0.00162783	33	78	1.87088	GO:0060349 bone morphogenesis	COMP MMP13 NAB2 TRIP11 TBXT MMP14 MATN1 IFT80 NEUROG1 ALPL THBS3 RAB23 DHRS3 CER1 TGFBR2 FREM1 SHOX2 EXT2 RARB INPPL1 OSR2 ACTN3 DLX5 BMP6 MSX1 HAS2 SOX9 COL2A1 CYP26B1 COL27A1 PAPPA2 FGF18 FGF4
0.00167756	77	229	1.4869	GO:0090287 regulation of cellular response to growth factor stimulus	SKI PMEPA1 FERMT1 PPARA HTRA3 TGFB1I1 VWC2L BAMBI RASL11B ADAM17 SNW1 SEMA6A UBE2O BMPER CCBE1 HSP90AB1 THBS1 HIPK2 WNT1 ACVRL1 CAV1 GPC3 HGS TMPRSS6 CHRD ONECUT2 CTDSPL2 CYFIP2 MYO1C SNX6 GDF2 SHISA2 SMAD6 CADM4 SMOC2 STK11 CER1 ABL1 FGFR1 SDCBP NOTCH2 ITGA3 SULF1 ELAPOR2 ROBO1 NGFR FGF9 SLC9A6 RBPJ GDF5 KDR LTBP1 SLC2A10 MSX1 SFRP1 CRB2 NOTCH1 NUMA1 AXIN1 GRB10 KCP GATA3 PRKD2 DAB2IP CCN1 BMPR2…
0.00169014	52	141	1.63084	GO:0036293 response to decreased oxygen levels	PGF ALAS2 MMP2 CIAO3 CBFA2T3 PML USF1 EGLN3 ADAM17 BNIP3L NPEPPS PPARD AQP1 SRF CAV1 HIF1AN ANGPT4 P4HB AJUBA PDK3 PRKCE EPO ADO SLC1A1 PLK3 HYOU1 TMBIM6 NR4A2 EPAS1 LONP1 PGK1 TGFB3 ARNT2 RORA P2RX2 P2RX3 PTGS2 BNIP3 UBQLN1 TIGAR RBPJ ACAA2 FAM162A BCL2 AQP3 SFRP1 NOTCH1 SLC8A3 SIRT2 SCAP CD34 LOXL2
0.00178777	58	162	1.58321	GO:0045927 positive regulation of growth	SEMA7A FN1 NEDD4L MYOD1 GHR HLX TRPV2 ADAM17 CELF1 STAT5B ADAM10 EIF4G1 ZFYVE27 PPARD MMP14 SRF EGFR IGF1 INSR SEMA4D SASH3 LIMK1 SYT1 WFS1 DRD2 CREB1 MFSD2A PLS1 GPAM GHRHR SDCBP KLHL22 CDKN2AIP PPM1F SLC25A33 TBX5 EZR FGF9 ACTN3 RBPJ ERBB2 ITSN2 BCL2 PIM1 POU4F2 PLCB1 SFRP1 NOTCH1 IST1 SLC6A3 WNT2 BMPR2 HDGFL2 HOPX LEP FGF8 ARX AGR2
0.00184081	51	138	1.63425	GO:0048545 response to steroid hormone	SRC LOC100629841 HNF4G CRY2 MYOD1 FIBIN CLOCK KDM3A CALR FOXP1 AQP1 JAK2 CAV1 IL10 NR3C1 DNAAF4 DDX5 ABHD2 PTGES3 SKP2 NPAS4 RPS6KB1 STK39 YWHAH CRY1 SCNN1B GHRHR TGFB3 ABCA2 HDAC1 VPS18 BRCA1 KMT2D TCF21 RXRA BCL2 POU4F2 SFRP1 ZMIZ1 NPC1 PADI2 ESR1 RXRB HNF4A PAGR1 ATP1A1 ATP1A2 ESR2 IL1RN RHOA ZBTB7A
0.00185073	189	655	1.27599	GO:0009894 regulation of catabolic process	RUFY4 TNFRSF1B MTMR9 AZIN1 UBQLN1 DET1 PRXL2C RYBP EIF4ENIF1 PPARA SLC4A1 TAF15 NLRP6 FOXO1 CTSA CBFA2T3 NRDE2 USP13 PML PCID2 DCP2 USP9X BNIP3L AGO2 MAD2L2 RIC1 FEZ1 CLU PTPN3 PIAS1 EIF4G1 APOE TARDBP HSP90AB1 CISD1 RNF139 HIPK2 GIT1 APC WNT1 CAV1 IL10 SH3BP4 TNFAIP3 USP7 IGF2BP1 EGFR ZDHHC7 GPC3 GNAI3 IGF1 INSR FEZ2 CCNY SGTA TRIB2 PRKCE CCDC22 EIF6 ANGEL2 DNAAF4 YTHDF3 PATL1 MOV10 MYCBP2 PLK3 …
0.00187734	79	237	1.47403	GO:1990778 protein localization to cell periphery	PACS2 MRAP STAC3 GAS6 PTCH1 DENND4C SLC4A1 STAC2 ADIPOQ PREPL SEC16A RAB31 LRP6 EPHA2 ADAM10 ZFYVE27 EXOC5 PIP5K1A MMP14 CLIP3 DCHS1 IFT80 EGFR ZDHHC7 ZDHHC3 CPLX1 CRB3 STX4 ACSL3 SLC1A1 ZDHHC5 TMBIM1 FLOT2 LRP1 RAB7A CACNG7 EPB41L2 TTC7B GORASP2 PKP2 ATP6AP1 RABEP1 PRKCZ PLS1 SPTBN1 ITGA3 ABI3 VTI1B NKD2 EPM2A PLK1 EZR TTC7A ADAM22 PICALM TUB PIK3R1 ATP1B3 SQSTM1 ROCK1 STAC LOC105761007 RHBDF2 F…
0.00188675	29	66	1.94303	GO:0008593 regulation of Notch signaling pathway	DLX2 BCL6 JAG2 ADAM10 MMP14 WNT1 HIF1AN SRC NEURL1 JAG1 PRAG1 ARRDC1 GSX2 DLL4 EGFL7 STAT3 GATA2 PDCD10 IL6ST ZMIZ1 NOTCH1 CBFA2T2 SLC35C2 HES1 HEY1 GATA5 ASCL1 MESP1 ZBTB7A
0.00191235	48	128	1.65828	GO:0046474 glycerophospholipid biosynthetic process	PIGN PI4K2A PGAP3 CISH PIK3R3 PIP5K1C SOCS2 PIK3CD ITPKC PIGT PIP5K1A FABP5 CEPT1 PCYT1B PIGQ AJUBA ACSL3 CHKA PIGS VAC14 CDS2 TTC7B CHKB GPAT2 AGPAT1 PIGH PNPLA3 GPAM PIK3CA MBOAT7 PTDSS1 INPPL1 PIGU IMPA2 GPAT4 PIK3CG PIP5K1B PGS1 PLA2G6 PIKFYVE LPCAT1 DGKQ PLD1 PISD FAM126A UVRAG PI4KB
0.0019192	39	98	1.75981	GO:0002065 columnar/cuboidal epithelial cell differentiation	CLOCK MAP1B CAV1 KLF4 RFX3 SRC JAG1 DLG5 DLX3 ABL1 NR5A2 GATA2 RARB FST GPAT4 WDR77 NKX2-2 TIGAR IL6ST SERPINE1 RFX6 BMP6 SIDT2 NKX6-1 LHX3 SOX9 WNT11 NOTCH1 VAX1 HNF4A NFIB CBFA2T2 HES1 CDX2 NKX3-2 GATA5 ASCL1 FGF8 AGR2
0.0019192	196	683	1.269	GO:0070647 protein modification by small protein conjugation or removal	STAMBP TRIM41 DESI2 TRIM72 TRIM28 HERC3 USP40 TRIM26 LOC102150222 TRIM2 DET1 PELI1 CDC34 RYBP SART3 HECW2 TRIB3 PDZRN4 NEDD4L CBX4 SAE1 ZFP91 FAAP100 CBL USP13 LZTR1 USP9X USP31 MAD2L2 WWP2 USP8 FBXO45 FANCC USP12 UBE2O UBE2E3 SPATA2 PRPF19 FBXO9 TNKS PCGF2 WSB2 RNF141 PIAS1 DTX4 USP20 HSP90AB1 EYA1 RNF139 USP46 CAV1 USP38 CUL1 UBE2Q2 TNFAIP3 USP7 GPS1 FBXO11 SPSB4 PRKCE SENP1 RNF40 OTUD5 TNIP1 M…
0.00192726	77	230	1.48043	GO:0018212 peptidyl-tyrosine modification	TTBK1 LOC111767395 GAS6 KITLG DMTN CSF1R CD80 DVL2 ABL2 ADAM17 NEDD9 SH2B3 PTPRC EPHB6 FGR CD74 CSF3 HIPK2 JAK2 CAV1 ANGPT4 NTRK1 CSF2 EGFR NOX4 IGF1 INSR SEMA4D EFEMP1 PRKCE EPO ZAP70 NTRK2 SRC LYN NEURL1 ARHGEF2 CADM4 SRCIN1 PRKCZ MAPK3 IL11 IBTK ABL1 FGFR1 FGF7 CD40 ERRFI1 ITGB3 BLK DDR1 KDR IL6ST BMP6 PAK2 ERBB2 NRP1 BTK APP SFRP1 FLT1 CLK3 DGKQ AREG FBXW7 EPHA3 BST1 PKDCC IL6R PTPN11 ITGA5 H…
0.00195963	27	60	1.98993	GO:0030004 cellular monovalent inorganic cation homeostasis	CA2 SLC9A6 SLC9A2 TMPRSS3 SCNN1A CCDC115 TCIRG1 SLC4A3 RAB7A SLC4A10 MAPK3 SCNN1B SLC26A3 SLC11A1 CLIC4 SLC4A8 CLN6 GRN LACC1 ATP1B3 SLC4A4 BCL2 IL1A ATP1A4 ATP1A1 ATP1A2 CA7
0.00196665	118	382	1.36598	GO:0050778 positive regulation of immune response	SLC39A10 NECTIN2 LOC100057176 BTNL9 CADM1 KLRK1 CD19 TNFSF13 CD1A4 CD1A1 LOC100068433 EIF2B2 IFI35 F2RL1 HLX C8B CCR7 CARD11 MAD2L2 TAP2 PTPRC CD79A SPPL3 SPHK2 TESPA1 FGR STAT5B ZNFX1 ADORA2B NONO CD74 THEMIS2 FOXP1 IL10 IL13 RPS19 RASGRP1 SASH3 FYB2 STX4 SERPING1 PDE4B ZAP70 VAV3 NFKBIZ IL27RA CACNB3 RIF1 LYN KARS1 PDE4D KMT5C CFI RAB29 PCK1 VAMP7 TLR9 CBLB PRKCZ LBP BCAR1 FCHO1 XBP1 STK11 LOC1…
0.00198569	25	54	2.04726	GO:0060761 negative regulation of response to cytokine stimulus	GAS6 ADAR F2RL1 ADIPOQ SH2B3 PTPRC OAS3 CAV1 OTOP1 KLF4 YTHDF3 MAPK7 OAS1 NLRC5 PELI3 ROBO1 PIAS4 XIAP BIRC7 TTLL12 PADI2 SIGIRR YTHDF2 IL1RN CCDC3
0.00209697	56	156	1.58741	GO:0030323 respiratory tube development	HS6ST1 HEG1 TULP3 SFTPD NPHP3 CCBE1 MMP14 SRF MAP2K2 GPC3 CELSR1 PTK7 PTGES3 ABCA3 DLG5 ZIC3 IGFBP5 CREB1 SP3 CCDC40 FOXJ1 MAPK3 EPAS1 TGFBR2 FGF7 STK40 ITGA3 STRA6 ERRFI1 TBX5 ESRP2 NKIRAS2 LAMA1 FGF9 TCF21 RBPJ KDR ITGB6 SOX9 WNT11 NOTCH1 FBXW7 PKDCC SRSF6 TBX4 NFIB WNT2 RSPO2 BMPR2 HES1 HOPX FGF18 KLF2 ASCL1 FGF8 AGR2
0.00209697	62	177	1.54898	GO:0030522 intracellular receptor signaling pathway	SRC DHRS3 RXRA LOC100629841 HNF4G CRY2 ERBIN PML SNW1 CLOCK ALPK1 KDM3A CALR PPARD FABP5 TSPAN6 OAS3 FOXP1 NR3C1 TNFAIP3 PDK3 DNAAF4 DDX5 ALOXE3 PTGES3 SKP2 SEC14L1 OASL YWHAH CRY1 GHRHR TRIM15 TKFC HDAC1 RORA STAT3 VPS18 BRCA1 RARB NCOA1 KMT2D PRAME NR2F1 SLC46A2 LACC1 MN1 TCF21 PIM1 POU4F2 NR1H2 SFRP1 ZMIZ1 ACTN4 PADI2 ESR1 CYP26B1 HNF4A PAGR1 ESR2 RHOA KLF2 ZBTB7A
0.00210169	112	360	1.37576	GO:0032787 monocarboxylic acid metabolic process	HKDC1 SLC39A7 LPIN2 AUH PTGR2 HSD17B4 ACBD4 CYP39A1 GCK MLYCD EHHADH LOC100057331 PRXL2C ACOT11 PPARA SLC4A1 TRIB3 DLD PTGES PDHA1 PRKAG3 ADIPOQ ALDOA GK CBFA2T3 ACAD9 ANKRD23 CRYL1 NR1D1 HAGHL ACSM3 SLC37A4 IDH2 ELOVL7 PKM AGXT GIP PPARD FABP5 CD74 PDHX GIT1 CYP2S1 CAV1 TYRP1 BDH2 PDK3 IGF1 INSR ZBTB45 ACAD11 HK1 PRKCE ACACA EIF6 ELOVL6 ACSL3 PRKAR2B ACOX2 DECR2 PRKAG2 ALOX12B STAR ALOXE3 ALOX5 …
0.00217278	37	92	1.77844	GO:1904019 epithelial cell apoptotic process	GAS6 PPARA ADAR BID JAG2 EXOC5 THBS1 IL10 TNFAIP3 IL13 ANO6 SCG2 WFS1 MAPK7 CAST ICAM1 RB1 ABL1 TGFBR2 CASP6 FASLG GATA2 CD40 PAK4 PIAS4 GSN KDR SERPINE1 BCL2 STK4 WNT11 ESR1 AGAP2 GATA3 BMPR2 NKX2-6 FGF4
0.00217843	259	935	1.22494	GO:0009057 macromolecule catabolic process	REXO4 TRIM72 HERC3 TNFRSF1B ANKZF1 TMUB2 AZIN1 EDC3 UBQLN1 TRIM2 DET1 FBXW7 LOC100056417 CDC34 RYBP EIF4ENIF1 TAF15 NEDD4L FBXO31 TGFB1I1 FOXO1 CTSA CBL CBFA2T3 DNASE1L1 NRDE2 USP13 UBAP1 PML PCID2 FEN1 DCP2 USP9X BNIP3L USP31 AGO2 MAD2L2 NR1D1 CLOCK WWP2 RIC1 USP8 FBXO45 USP12 CLU PRPF19 SMG9 FBXO9 ADAMTS7 KLHDC10 PTPN3 PIAS1 DNASE1 APOE TARDBP USP20 HSP90AB1 LYG1 LYVE1 RNF139 HIPK2 APC USP46 WN…
0.0022785	55	153	1.58964	GO:0008654 phospholipid biosynthetic process	PIGN PI4K2A PGAP3 CISH PIK3R3 PIP5K1C SOCS2 PIK3CD ITPKC PIGT SPHK2 PIP5K1A FABP5 HMGCS1 CEPT1 PCYT1B PIGQ AJUBA ACSL3 MVD CHKA PIGS VAC14 CDS2 TTC7B CHKB GPAT2 AGPAT1 PIGH PNPLA3 GPAM PIK3CA MBOAT7 ABCA2 PTDSS1 DHDDS INPPL1 PIGU IMPA2 GPAT4 PIK3CG PIP5K1B PGS1 PLA2G6 SPTLC2 PIKFYVE SGMS2 LPCAT1 DGKQ PLD1 PISD FAM126A UVRAG PI4KB
0.0022785	55	153	1.58964	GO:0030324 lung development	HS6ST1 HEG1 SFTPD NPHP3 CCBE1 MMP14 SRF MAP2K2 GPC3 CELSR1 PTK7 PTGES3 ABCA3 DLG5 ZIC3 IGFBP5 CREB1 SP3 CCDC40 FOXJ1 MAPK3 EPAS1 TGFBR2 FGF7 STK40 ITGA3 STRA6 ERRFI1 TBX5 ESRP2 NKIRAS2 LAMA1 FGF9 TCF21 RBPJ KDR ITGB6 SOX9 WNT11 NOTCH1 FBXW7 PKDCC SRSF6 TBX4 NFIB WNT2 RSPO2 BMPR2 HES1 HOPX FGF18 KLF2 ASCL1 FGF8 AGR2
0.00227915	61	174	1.55027	GO:0043434 response to peptide hormone	LPIN2 GRB10 PIK3R3 DENND4C TRIB3 CRY2 ADIPOQ GHR USF1 RAB31 SLC2A4 STAT5B KL APC TRIM72 JAK2 CAV1 TSC1 GCGR ZDHHC7 GRB2 INSR RPE65 NUCKS1 OTOP1 EIF6 PTPRA TNS2 IRS4 PID1 MYO1C SRC BAIAP2L1 CREB1 RPS6KB1 PCK1 NR4A2 PRKCZ RB1 CRY1 GHRHR FOXO4 OSBPL8 HADHA STAT3 SLC25A33 INPPL1 VPS13C SNX5 CAMK2A PIK3R1 POU4F2 ROCK1 KLF15 PRKCQ SCAP PTPN11 SERPINA12 KCNQ1 LEP SOCS2
0.0022805	111	357	1.37493	GO:0051046 regulation of secretion	DRD2 PTGER3 CACNA1G SYT7 GCK RHBDF1 RAB3C APBA1 STXBP5 HTR1B CRY2 PTGES NLRP6 F2RL1 APBB3 F2R POFUT2 CORIN PREPL GJA1 GCG RAB2B NR1D1 CLOCK RIC1 SPHK2 ATP2A2 FGR GIP APOE ADORA2B CD74 RPH3AL GIT1 AQP1 HIP1R WNT7A IL13 IGF1 PPP3CA TCIRG1 NEUROG1 PRKCE STX4 ACSL3 HGS RFX3 WLS TNFRSF1B RAB7A ALOX12B SYT1 LYN ALOX5 PNKD LRRC8A CREB1 ATG5 VAMP7 STK39 IL11 TNFRSF11A CRY1 GHRHR TGFB3 SDCBP PFKM KCNB1 MY…
0.00230371	31	73	1.87787	GO:0036294 cellular response to decreased oxygen levels	BNIP3L NPEPPS PPARD AQP1 HIF1AN ANGPT4 P4HB AJUBA PDK3 PRKCE ADO PLK3 HYOU1 TMBIM6 EPAS1 PGK1 RORA PTGS2 BNIP3 UBQLN1 TIGAR RBPJ ACAA2 FAM162A BCL2 AQP3 SFRP1 NOTCH1 SLC8A3 SIRT2 CD34
0.00230371	31	73	1.87787	GO:0071456 cellular response to hypoxia	BNIP3L NPEPPS PPARD AQP1 HIF1AN ANGPT4 P4HB AJUBA PDK3 PRKCE ADO PLK3 HYOU1 TMBIM6 EPAS1 PGK1 RORA PTGS2 BNIP3 UBQLN1 TIGAR RBPJ ACAA2 FAM162A BCL2 AQP3 SFRP1 NOTCH1 SLC8A3 SIRT2 CD34
0.00230537	263	952	1.22165	GO:0045184 establishment of protein localization	SLC35A2 BACE2 UNC93B1 LAMP3 PORCN PAM16 ARRDC1 KPNB1 TRAK1 ARFIP2 GCK RHBDF1 VPS26C LOC100064692 GAS6 COPG1 FERMT1 APBA1 RTP2 EIF4ENIF1 SRP14 COMP ATAD1 DMTN CRY2 F2RL1 ADIPOQ COG3 ERBIN ING1 APBB3 F2R KPNA6 PML YWHAQ VTA1 PREPL GCG BNIP3L MYRIP RAPGEF3 NCOA4 NR1D1 CLOCK SEC16A SYNDIG1 WWP2 RIC1 BID RAB31 CLU SLC35D3 HSPA9 BBS5 CALR EXOC5 GIP APOE SCAMP4 TARDBP CD74 RPH3AL ABCA1 AP2B1 CLIP3 CAV1 …
0.00233732	144	483	1.31838	GO:0043549 regulation of kinase activity	EPHB6 IRAK1 CCNJ CCNF PIK3R3 GAS6 KITLG TRIB3 CSF1R ADAR HEG1 LOC100061391 ZFP91 PRKAG3 DVL2 ADIPOQ CDKN2C GCG ADAM17 NEDD9 TAOK3 CLU SH2B3 LRP6 PTPRC MAP4K2 TTBK1 LOC100061360 FGR APOE SLC8A2 CD74 HSP90AB1 CCNB3 THBS1 APC DIPK2A JAK2 CAV1 MAP2K2 PTPRH TSC1 TNFAIP3 WDR91 ALS2 EGFR DUSP1 AJUBA CNPPD1 NOX4 IGF1 RASGRP1 INSR CCNY EPO MAP3K12 HGS RAD50 SLC1A1 NRBF2 WARS1 AIDA VAV3 PRKAG1 PRKAR2B SRC …
0.00233732	90	279	1.42648	GO:0060537 muscle tissue development	BVES PTCH1 BARX2 HEG1 MYOD1 HLX MYH14 PTCD2 MSC EYA1 DIPK2A SRF CAV1 TSC1 IFRD1 NOX4 IGF1 PPP3CA MYO18B ATF3 MEF2A TNN DNER RBFOX1 LEMD2 TBX3 ALPK2 ZIC3 IGFBP5 DLL4 PKP2 DSG2 CREB1 ATG5 RB1 RCAN1 CHRND SHOX2 SOX8 P2RX2 SMYD1 JPH2 HLF STRA6 RARB TBX5 NPRL3 CDON DKK1 ARRB2 FGF9 MYF6 ACTN3 ARID2 TCF21 RBPJ CHRNA1 BCL2 PIM1 VRK3 HOXD10 COL11A1 EYA2 HOXD9 SOX9 VGLL2 FLOT1 TNNT2 NOTCH1 SMAD1 CYP26B1 SI…
0.00234042	19	37	2.2708	GO:0051057 positive regulation of small GTPase mediated signal transduction	ERBIN SHOC2 KITLG F2RL1 F2R NTRK1 AKAP13 IGF1 RASGRP1 EPO SRC MAPRE2 NOTCH2 MMD2 CDON ROBO1 PIK3CG ADGRG1 NOTCH1
0.0023626	122	399	1.35211	GO:0031347 regulation of defense response	NECTIN2 TNFRSF1B CADM1 KLRK1 SEMA7A TLR3 PPARA SMPDL3B PTGES ADAR GPR17 IFI35 NLRP6 F2RL1 ADIPOQ CD276 BCL6 CCR7 NR1D1 CLOCK SPATA2 TTBK1 FGR STAT5B DNASE1 ZNFX1 APOE ADORA2B NONO TSPAN6 OAS3 GIT1 FOXP1 STAT1 JAK2 IL10 TNFAIP3 IL13 RPS19 TRAF3IP1 IGF1 RASGRP1 OTOP1 F12 TNIP1 ETS1 SERPING1 YTHDF3 NFKBIZ SHANK3 LYN ALOX5 DAGLB KARS1 OAS1 DRD2 ATG5 VAMP7 LETMD1 TLR9 MAPK3 SEC14L1 STK39 NLRC5 LBP RB1…
0.00246179	186	647	1.27126	GO:0000122 negative regulation of transcription by RNA polymerase II	ZNF425 SKI NR2F1 RXRA ZFP69 PTCH1 RYBP DLX2 PPARA TRIB3 BARX2 SARNP RORC HOXC8 CRY2 CBX4 DNAJA3 BCL6 MITF ZBTB32 SNW1 PRDM12 MAD2L2 NR1D1 WWP2 GFI1 NACC2 PCGF2 HESX1 PIAS1 TBXT GFI1B CALR PPARD TBL1XR1 MSC HELT HIPK2 CAV1 HIF1AN NR3C1 ZNF205 AJUBA SEMA4D FNIP2 ZBTB45 BACH2 KLF4 EPO TRIM28 LMCD1 TMPRSS6 DDX5 GATAD2B ATF3 MEF2A ZNF296 PLK3 MSX2 NOTCH4 RIF1 TBX3 ZBTB21 WFS1 TMBIM6 HES7 SUPT5H DLL4 Z…
0.00252527	99	313	1.39868	GO:0009611 response to wounding	GAS6 FERMT1 COMP PPARA SLC4A1 FN1 DMTN NLRP6 F2RL1 F2R ADAM17 PRKCA SH2B3 PPARD APOE F13A1 PAPSS2 THBS1 GIT1 AQP1 TRIM72 WNT1 SRF JAK2 ACVRL1 CAV1 MAP2K2 IL10 WNT7A AJUBA IGF1 PRKCE CELSR1 KLF4 F12 CARMIL2 VWF SELP SLC1A1 SERPING1 MAG PTK7 ABHD2 MMRN1 ANO6 LYN SMPD1 ALOX5 SERPIND1 CADM4 PRKG1 SMOC2 TIMP1 FZD6 XBP1 NOTCH2 SLC1A2 HPS5 SLC11A1 ADIPOR2 PROS1 PHLDB2 GATA2 ITGB3 ARHGAP35 TYRO3 PDCD10 D…
0.00255848	44	116	1.67734	GO:0048771 tissue remodeling	SRC TNFRSF11A HTR1B GPNMB F2R MITF EPHA2 DEF8 NCDN ACVRL1 CAV1 NOX4 PPP3CA TCIRG1 JAG1 IGFBP5 DLL4 ATG5 TIMP1 EPAS1 ELF3 TGFB3 NOTCH2 LOC100146633 DCSTAMP RBPJ DBH BCR P3H4 RAB3D ROCK1 TRAF6 SFRP1 IAPP IL1A BAK1 TFRC BMPR2 LEP EFNA2 FGF8 Hamp CST3 OSCAR
0.00256139	34	83	1.81145	GO:0030510 regulation of BMP signaling pathway	SKI HTRA3 VWC2L BAMBI UBE2O BMPER HIPK2 WNT1 ACVRL1 GPC3 TMPRSS6 CHRD CTDSPL2 GDF2 SMAD6 CER1 ABL1 NOTCH2 ITGA3 SULF1 ELAPOR2 RBPJ GDF5 KDR MSX1 SFRP1 CRB2 NOTCH1 NUMA1 KCP CCN1 BMPR2 HES1 SKOR2
0.00258015	41	106	1.71043	GO:0055123 digestive system development	NKX2-3 FOXL1 HLX NPHP3 HIP1R DCHS1 EPHB3 EGFR SRC ZIC3 CCDC40 RB1 CXCL8 SHOX2 HNF1B STRA6 RARB FGF9 NKX2-2 TIGAR VPS52 IL6ST BCL2 SFRP1 SOX9 WNT11 NOTCH1 PKDCC WDR19 KCNQ1 CBFA2T2 HES1 CDX2 NKX3-2 NKX2-6 BARX1 MIXL1 GATA5 ASCL1 AGR2 AHI1
0.00258021	272	990	1.21495	GO:0044419 biological process involved in interspecies interaction between organisms	TLR7 DEFB4B LOC111767395 NECTIN2 IRAK1 TRIM28 SRC OAS1 SIGLEC1 CADM1 TRIM26 KLRK1 LOC105761007 IL1F10 GSDMC LOC102148710 GAS6 TLR3 WAS THOC7 IFI6 FN1 CSF1R ADAR TRIM10 IFI35 CD14 NLRP6 F2RL1 GRK2 ADIPOQ ERBIN LY6E IFNAR2 BST2 F2R PML CCR7 LOC100069988 ADAM17 BNIP3L SNW1 RAB2B NR1D1 GFI1 SFTPD PRKCA LYST CLU TAP2 PTPRC ALPK1 DCLK1 FBXO9 AGBL5 IRF2 EPHA2 SMARCB1 FGR STAT5B TTC4 ZNFX1 APOE TARDBP NO…
0.00261137	51	140	1.6109	GO:0001666 response to hypoxia	PGF ALAS2 MMP2 CIAO3 CBFA2T3 PML USF1 EGLN3 ADAM17 BNIP3L NPEPPS PPARD AQP1 SRF CAV1 HIF1AN ANGPT4 P4HB AJUBA PDK3 PRKCE EPO ADO PLK3 HYOU1 TMBIM6 NR4A2 EPAS1 LONP1 PGK1 TGFB3 ARNT2 RORA P2RX2 P2RX3 PTGS2 BNIP3 UBQLN1 TIGAR RBPJ ACAA2 FAM162A BCL2 AQP3 SFRP1 NOTCH1 SLC8A3 SIRT2 SCAP CD34 LOXL2
0.00262583	249	898	1.22617	GO:0000003 reproduction	RAD54L NECTIN2 ERCC1 ELSPBP1 C24H14orf39 RAD21L1 RCE1 LOC111770446 MAGED2 ACVR2A KITLG SPATA6 SOHLH2 KDM1B EIF2B2 DLD CETN2 MMP2 HS6ST1 LHX1 NSDHL PSMD13 ALDOA ZNF449 KPNA6 BCL6 DNAH11 KATNAL1 LHX8 LOC100061784 UBAP2L CORIN CCR6 SORD GJA1 RGL3 AGO2 LOC102149178 CLOCK JAG2 FANCC ANTXR1 SPATA2 KDM3A DHX37 HESX1 CELF1 STAT5B TBXT CALR PPARD HSP90AB1 TACR2 SLC22A16 CTCFL IL10 WNT7A ACTR2 PCYT1B NR3C1…
0.00262583	377	1417	1.17652	GO:0044248 cellular catabolic process	LPIN2 REXO4 AUH TRIM72 NRBF2 HERC3 RUFY4 PNPLA1 TNFRSF1B MTMR9 TKFC ATG16L1 ENTPD1 ANKZF1 TMUB2 PDE9A HSD17B4 EDC3 PDE2A UBQLN1 TRIM2 DET1 FBXW7 MLYCD EHHADH SDS LOC100056417 CDC34 PRXL2C RYBP BCO1 EIF4ENIF1 SMPDL3B TAF15 DLD NEDD4L ATG2B HMOX1 FBXO31 TGFB1I1 URAD NLRP6 FOXO1 CTSA ADIPOQ CBL GK CBFA2T3 DNASE1L1 NRDE2 USP13 UBAP1 PML PCID2 SORD FEN1 DCP2 USP9X PACS2 BNIP3L USP31 AGO2 NR1D1 CLOCK S…
0.00262583	245	882	1.22835	GO:1901565 organonitrogen compound catabolic process	TRIM72 HERC3 TNFRSF1B ANKZF1 TMUB2 AZIN1 PDE9A PDE2A UBQLN1 TRIM2 DET1 FBXW7 MLYCD SDS LOC100056417 CDC34 RYBP SMPDL3B DLD NEDD4L HMOX1 FBXO31 TGFB1I1 URAD FOXO1 CTSA CBL CBFA2T3 USP13 UBAP1 PML USP9X BNIP3L USP31 MAD2L2 NR1D1 CLOCK WWP2 RIC1 NEU3 USP8 FBXO45 USP12 PLA2G5 CLU SMPD4 PRPF19 PDE8A FBXO9 ADAMTS7 KLHDC10 PTPN3 PIAS1 AGXT APOE USP20 HSP90AB1 LYG1 LYVE1 RNF139 HIPK2 APC USP46 WNT1 CAV1 …
0.00264277	87	269	1.43019	GO:0060562 epithelial tube morphogenesis	PTCH1 ADAMTS16 LUZP1 LHX1 DVL2 PML TULP3 PIK3CD GBX2 NPHP3 KDM6A EPHA2 HESX1 TBXT MMP14 EYA1 FOXP1 WNT1 SRF ACVRL1 DCHS1 NR3C1 TSC1 GPC3 MET CELSR1 STARD13 PTK7 SHANK3 SRC GDF2 TBX3 PBX1 DLG5 CXCL10 ZIC3 DLL4 CCDC40 FZD6 ABL1 NOTCH2 TGFBR2 HNF1B CLIC4 SEMA4C SOX8 PRKACA CCM2 ESRP2 ARHGAP35 LAMA1 DDR1 TCF21 RBPJ GREB1L KDR SUFU MTHFR BCL2 MKS1 TRAF6 PAX2 SFRP1 STK4 SOX9 WNT11 WT1 NOTCH1 ESR1 AREG …
0.00265439	55	154	1.57931	GO:0051056 regulation of small GTPase mediated signal transduction	ERBIN ARHGAP19 SHOC2 DLC1 KITLG EPS8L1 HEG1 STAMBP F2RL1 CBL F2R LZTR1 BCL6 RASA1 RALGPS2 SH3BP1 SIPA1L2 APOE ABCA1 NTRK1 AKAP13 IGF1 RASGRP1 MET MYOC EPO MYO9B CGNL1 SRC MAPRE2 ARHGDIB IQSEC3 CADM4 RASGRF1 ABL1 NOTCH2 MMD2 ITGA3 MFN2 ARHGEF25 CDON ROBO1 ARHGAP35 PIK3CG BCR MAPKAP1 NRP1 ADGRG1 FLOT1 NOTCH1 PSD4 RAP1GAP SIPA1L3 IQSEC1 CYTH4
0.00265881	22	46	2.11491	GO:0002011 morphogenesis of an epithelial sheet	FERMT1 DVL2 ADAM17 SRF ACVRL1 WNT7A AJUBA CARMIL2 JAG1 DLL4 NOTCH2 LIN7C PHLDB2 SOS1 ARHGAP35 PDCD10 LAMA1 DDR1 NOTCH1 ITGA5 CCN1 COL5A1
0.0027688	169	582	1.28407	GO:0019752 carboxylic acid metabolic process	HKDC1 SLC39A7 LPIN2 AUH PTGR2 AZIN1 HSD17B4 ACBD4 MGST2 CYP39A1 MTHFR GCK MLYCD EHHADH SDS LOC100057331 GAD2 PRXL2C ACOT11 PPARA SLC4A1 TRIB3 DLD PTGES PDHA1 PRKAG3 ADIPOQ ALDOA GATB ST6GAL1 GK CBFA2T3 ACAD9 ANKRD23 CRYL1 NR1D1 HAGHL ACSM3 ASS1 PLA2G5 SLC37A4 IDH2 ELOVL7 PKM AGXT GIP PPARD FABP5 PM20D1 CD74 PDHX GLS2 GIT1 CYP2S1 CAV1 TYRP1 DDC GPT2 ACLY BCKDHB BDH2 YARS1 NOX4 PDK3 IGF1 INSR ZBTB4…
0.00280337	99	314	1.39422	GO:1903131 mononuclear cell differentiation	CD3E SLAMF8 GAS6 NKX2-3 F2RL1 HLX CCR9 DNAJA3 BCL6 CCR7 PCID2 CARD11 LY9 LY6D JAG2 PTPRC CD79A STAT5B MMP14 CD74 FOXP1 WNT1 SRF IL10 NTRK1 TSC1 CSF2 RASGRP1 KAT7 TCIRG1 SASH3 PKNOX1 ZAP70 POU2AF1 LMBR1L NFKBIZ DHRS2 LYN PBX1 LRRC8A DLL4 LOC100065612 SP3 ATG5 PCK1 TLR9 PRKCZ FOXJ1 XBP1 STK11 IL27 ABL1 NOTCH2 TGFBR2 RORA STAT3 CAMK4 SOS1 CDH17 TYRO3 IL4I1 VSIR TBX21 MS4A1 SLC46A2 DCSTAMP ITGB8 RBPJ…
0.00282964	172	594	1.28047	GO:0043436 oxoacid metabolic process	HKDC1 SLC39A7 LPIN2 PAPSS2 AUH PTGR2 AZIN1 HSD17B4 ACBD4 MGST2 CYP39A1 MTHFR GCK MLYCD EHHADH SDS LOC100057331 GAD2 PRXL2C ACOT11 PPARA SLC4A1 TRIB3 DLD SULT1B1 PTGES PDHA1 PRKAG3 ADIPOQ ALDOA GATB ST6GAL1 GK CBFA2T3 ACAD9 ANKRD23 CRYL1 NR1D1 HAGHL ACSM3 ASS1 PLA2G5 SLC37A4 IDH2 ELOVL7 PKM AGXT GIP PPARD FABP5 PM20D1 CD74 PDHX GLS2 GIT1 CYP2S1 CAV1 TYRP1 DDC GPT2 ACLY BCKDHB BDH2 YARS1 NOX4 PDK3 …
0.00297752	47	127	1.63652	GO:0043405 regulation of MAP kinase activity	IRAK1 KITLG TRIB3 DVL2 ADIPOQ TAOK3 SH2B3 PTPRC MAP4K2 APOE THBS1 CAV1 EGFR DUSP1 AJUBA NOX4 RASGRP1 INSR MAP3K12 HGS AIDA NTRK3 LYN SMPD1 TLR9 TNFRSF11A FGFR1 DUSP16 CD40 SOS1 ROBO1 ERN2 DKK1 PDCD10 PIK3CG ERBB2 TRAF6 HMGCR SFRP1 CDK12 FLT1 GBA AXIN1 MAP3K5 DAB2IP FZD4 FGF18
0.00297752	47	127	1.63652	GO:0046578 regulation of Ras protein signal transduction	ERBIN SHOC2 DLC1 KITLG EPS8L1 HEG1 STAMBP F2RL1 CBL F2R LZTR1 BCL6 RASA1 RALGPS2 APOE ABCA1 NTRK1 AKAP13 IGF1 RASGRP1 MET MYOC EPO MYO9B MAPRE2 ARHGDIB IQSEC3 CADM4 RASGRF1 ABL1 NOTCH2 MMD2 ITGA3 MFN2 ARHGEF25 ROBO1 ARHGAP35 PIK3CG BCR MAPKAP1 NRP1 ADGRG1 FLOT1 NOTCH1 PSD4 IQSEC1 CYTH4
0.00307642	9	12	3.31656	GO:0034138 toll-like receptor 3 signaling pathway	UNC93B1 TLR3 F2RL1 CAV1 TNFAIP3 OAS1 COLEC12 PELI1 FLOT1
0.00316772	55	155	1.56912	GO:0051216 cartilage development	COMP DLX2 BARX2 MMP13 GDF6 ACAN ADAMTS7 CREB3L2 TRIP11 MATN1 SRF WNT7A IFT80 EFEMP1 THBS3 BMPR1B GDF2 MAPK3 RB1 PTHLH CER1 TGFBR2 SHOX2 EPYC EXT2 SULF1 RARB MATN3 OSR2 SMAD5 FGF9 ITGB8 GDF5 MSX1 COL11A1 MEX3C SOX9 COL2A1 SMAD1 CHADL PKDCC COL27A1 PTPN11 NFIB RSPO2 CCN1 LOXL2 KAT2A BMPR2 NKX3-2 FGF18 FGF4 IL17F MAF UNCX
0.00318452	66	194	1.50442	GO:0050890 cognition	CALB1 NDRG4 ATAD1 SLC6A1 BRSK1 DNAH11 SYNJ1 LHX8 NEDD9 RAPGEF3 TTBK1 GIP APOE SLC8A2 GIT1 SRF TSC1 NEUROG1 SLC1A1 DNAAF4 ADGRF1 PRKAR2B NTRK2 SHANK3 NSUN5 PDE8B VDAC1 NPTX2 S100B DRD2 CREB1 NPAS4 MFSD2A RCAN1 ITGA3 CAMK4 MEIS2 STRA6 EPM2A JPH3 BTBD9 TANC1 TNR PICALM DBH GM2A APP PLCB1 HMGCR SLC8A3 JAKMIP1 SNAP25 TMPRSS11E CTNS B4GALT2 LOC100060521 CHL1 ATP1A2 ZNF385A ITGA5 ADCY1 KAT2A PRNP CBR3 C…
0.00320993	247	893	1.22313	GO:0022414 reproductive process	RAD54L NECTIN2 ERCC1 ELSPBP1 C24H14orf39 RAD21L1 RCE1 LOC111770446 MAGED2 ACVR2A KITLG SPATA6 SOHLH2 KDM1B EIF2B2 DLD CETN2 MMP2 HS6ST1 LHX1 NSDHL PSMD13 ALDOA ZNF449 KPNA6 BCL6 DNAH11 KATNAL1 LHX8 LOC100061784 UBAP2L CORIN CCR6 SORD GJA1 RGL3 AGO2 LOC102149178 CLOCK JAG2 FANCC ANTXR1 SPATA2 KDM3A DHX37 HESX1 CELF1 STAT5B TBXT CALR PPARD HSP90AB1 TACR2 SLC22A16 CTCFL IL10 WNT7A ACTR2 PCYT1B NR3C1…
0.00324885	34	84	1.78989	GO:0042472 inner ear morphogenesis	DVL2 FOXI1 GBX2 HESX1 EYA1 WNT1 NEUROG1 OTOP1 BLOC1S5 CELSR1 PTK7 PDZD7 HMX2 TBX3 SLITRK6 PLS1 FZD6 GATA2 POU4F3 FGF9 DLX5 BCR COL11A1 SOX9 COL2A1 SIX1 SIX4 MYO7A GATA3 GRXCR2 KCNQ1 HMX3 FGF8 CLRN2
0.0033231	48	131	1.6203	GO:0006814 sodium ion transport	ASIC3 SLC9A6 SLC9A2 MAGED2 SLC5A1 SLC6A1 NEDD4L ASIC2 SCNN1A SLC9A8 SLC9A9 PTPN3 SLC8A2 KCNK1 SCN8A ANO6 STOM SLC34A2 DRD2 SCN3A STK39 YWHAH SCNN1B SLC13A4 CACNA1G TPCN1 SLC34A1 SLC4A8 SCN10A GPD1L SLC24A3 ASIC4 TPCN2 ATP1B3 SLC4A4 SLC24A2 SLC4A11 ASIC5 SLC9C1 SCN4B SLC8A3 WNK1 ATP1A4 GLRX ATP1A1 ATP1A2 KCNQ1 HCN2
0.00333867	101	323	1.38275	GO:0043410 positive regulation of MAPK cascade	PDE8A KLHDC10 IRAK1 GAS6 PRXL2C NDRG4 KITLG SEMA7A TLR3 CSF1R DVL2 F2RL1 F2R TAOK1 GCG TAOK3 PLA2G5 PTPRC MAP4K2 MAPK8IP1 BMPER KL APOE RYK CD74 MINK1 THBS1 HIPK2 SHC2 EGFR AJUBA NOX4 IGF1 RASGRP1 INSR PRKCE MAP3K12 IGFBP4 SRC NTRK3 ALOX12B ICAM1 PDE6H TLR9 PRKCZ MAPK3 STK39 IL11 TNFRSF11A ABL1 FGFR1 NOTCH2 RELL1 SEMA4C CD40 ARHGAP8 SORBS3 CDON NDST1 ROBO1 ERN2 DKK1 PDCD10 IGFBP3 ARRB2 KDR PIK3CG…
0.00336571	60	173	1.53367	GO:0021537 telencephalon development	TACC2 SEMA7A DLX2 SUN2 CSF1R LHX1 FBXO45 CELF1 EFHC1 RYK MDGA1 AQP1 NDE1 SRF TSC1 IGF2BP1 EPHB3 EGFR NTRK2 SHANK3 NSUN5 ZIC3 GSX2 DRD2 MFSD2A WDR62 MBOAT7 SLC1A2 SECISBP2 HDAC1 LHX5 RARB SUN1 NUMBL CDON ROBO1 BCAN TNR DLX5 FUT10 SYNE2 PLCB1 ADGRG1 ZMIZ1 INHBA FEZF1 NFIB ATP1A2 DAB2IP KAT2A HES1 DMRTA2 EMX2 BCL11B PTPRS UNCX RHOA ASCL1 FGF8 ARX
0.00337594	50	138	1.6022	GO:1901888 regulation of cell junction assembly	DMTN ASIC2 SLITRK1 SYNDIG1 EPHA2 EIF4G1 MDGA1 NTNG2 ACVRL1 CAV1 WNT7A NTRK1 TSC1 RAC1 EPHB3 SEMA4D CRB3 SLK MYOC PTPRA NTRK2 MYO1C DAPK3 DLG5 SLITRK6 ARHGAP6 DLC1 LRRC4B ABL1 LRTM2 PPM1F PHLDB2 PRKACA TBX5 NPHP4 KDR COLQ NRP1 ROCK1 APP CLSTN2 FLOT1 PEAK1 SIX1 CLSTN1 EPHA3 SIX4 HOPX ADGRB1 PTPRS
0.00339426	175	608	1.2728	GO:0006082 organic acid metabolic process	HKDC1 SLC39A7 LPIN2 PAPSS2 AUH PTGR2 AZIN1 HSD17B4 ACBD4 MGST2 CYP39A1 MTHFR GCK MLYCD EHHADH SDS LOC100057331 GAD2 PRXL2C ACOT11 PPARA SLC4A1 TRIB3 DLD SULT1B1 PTGES PDHA1 URAD PRKAG3 ADIPOQ ALDOA GATB ST6GAL1 GK CBFA2T3 ACAD9 ANKRD23 CRYL1 NR1D1 HAGHL ACSM3 ASS1 PLA2G5 SLC37A4 IDH2 ELOVL7 PKM STAT5B AGXT GIP PPARD FABP5 PM20D1 CD74 PDHX GLS2 GIT1 CYP2S1 CAV1 TYRP1 DDC GPT2 ACLY BCKDHB BDH2 YARS…
0.00342268	54	152	1.571	GO:0045017 glycerolipid biosynthetic process	PIGN LPIN2 PI4K2A PGAP3 CISH PIK3R3 PIP5K1C SOCS2 PIK3CD ITPKC PIGT PIP5K1A FABP5 CEPT1 PCYT1B PIGQ AJUBA ACSL3 CHKA PIGS PNPLA2 VAC14 CDS2 TTC7B CHKB MFSD2A PCK1 GPAT2 AGPAT1 PIGH PNPLA3 GPAM PIK3CA MBOAT7 PTDSS1 INPPL1 PIGU IMPA2 GPAT4 PIK3CG PIP5K1B PGS1 NR1H2 PLA2G6 PIKFYVE LPCAT1 DGKQ PLD1 PISD FAM126A UVRAG SCARB1 PI4KB
0.0035439	169	585	1.27749	GO:0032880 regulation of protein localization	GCK RHBDF1 STAC3 GAS6 FERMT1 PTCH1 MARK4 STAC2 NEDD4L DMTN F2RL1 ADIPOQ APBB3 F2R CDT1 GCG BNIP3L NEDD9 RAPGEF3 NR1D1 CLOCK WWP2 USP8 DCLK1 SLC35D3 EPHA2 ADAM10 BMPER GIP APOE TARDBP MMP14 HSP90AB1 RPH3AL CROCC APC CLIP3 CDK1 EGFR ZDHHC7 IGF1 KAT7 TCIRG1 PRKCE STX4 ACSL3 TRIM28 SLC1A1 RFX3 ZDHHC5 MYCBP2 PLK3 CTDSPL2 TERF1 SHANK3 TMBIM1 MYO1C WLS SRC DZIP1L LRP1 UBE2J1 GAPVD1 EPB41L2 STOM ALOX5 PR…
0.00365176	89	279	1.41063	GO:0030098 lymphocyte differentiation	CD3E SLAMF8 GAS6 NKX2-3 HLX CCR9 DNAJA3 BCL6 CCR7 PCID2 CARD11 LY9 LY6D JAG2 PTPRC CD79A STAT5B MMP14 CD74 WNT1 SRF IL10 NTRK1 TSC1 RASGRP1 KAT7 TCIRG1 SASH3 PKNOX1 ZAP70 POU2AF1 LMBR1L NFKBIZ PBX1 LRRC8A DLL4 LOC100065612 SP3 ATG5 PCK1 TLR9 PRKCZ FOXJ1 XBP1 STK11 IL27 ABL1 NOTCH2 TGFBR2 RORA STAT3 SOS1 CDH17 TYRO3 IL4I1 VSIR TBX21 MS4A1 SLC46A2 RBPJ MR1 PIK3R1 ENTPD7 ERBB2 BCL2 BTK RC3H1 SFRP1 S…
0.00365935	39	101	1.70753	GO:0050921 positive regulation of chemotaxis	PGF GAS6 CSF1R F2RL1 CCR7 ADAM17 NEDD9 ADAM10 CALR CD74 THBS1 RAC1 MET STX4 VEGFD NTRK3 ANO6 SCG2 CXCL10 SMOC2 MAPK3 STK39 LBP FGFR1 CXCL8 PPM1F OXSR1 CAMK1D KDR SERPINE1 IL16 WNK1 PRKD2 CCL5 PLA2G7 BMPR2 FGF18 FGF16 CXCL14
0.00367968	25	56	1.97414	GO:0007589 body fluid secretion	NLRP6 STAT5B AQP5 USF2 AQP1 CAV1 PPP3CA NEUROG1 PRKCE ALOX12B NEURL1 CREB1 ATG5 STK39 SCNN1B GHRHR ADORA1 GPAT4 ATP7B NR1H2 WNK1 SLC6A3 SOCS2 CCND1 AGR2
0.00369525	101	324	1.37849	GO:0010498 proteasomal protein catabolic process	TRIM72 ANKZF1 TMUB2 UBQLN1 TRIM2 DET1 FBXW7 LOC100056417 RYBP NEDD4L FBXO31 CBFA2T3 USP13 PML USP9X NR1D1 CLOCK WWP2 FBXO45 CLU PRPF19 FBXO9 KLHDC10 PIAS1 APOE HSP90AB1 RNF139 CAV1 CUL1 USP7 FBXO6 SGTA TRIB2 DNAAF4 TMEM129 PLK3 PSMA5 FBXL17 ASCC3 DDB1 ATE1 UBE2J1 WFS1 SKP2 PSME4 COP1 SEL1L SDCBP KLHL22 UBE2H ATXN3 RCHY1 FBXO38 ITCH APPBP2 PRKACA NKD2 PSMB5 EPM2A PLK1 TBX21 EDEM3 PRAME ARRB2 TRPC4…
0.00369525	55	156	1.55907	GO:0010810 regulation of cell-substrate adhesion	FERMT1 FN1 DMTN DMP1 BCL6 RASA1 NEDD9 CALR MINK1 FBLN2 THBS1 WNT1 JAK2 ACVRL1 TSC1 P4HB RAC1 SLK MYOC PRKCE PTPRA ONECUT2 DAPK3 JAG1 ARHGAP6 DLC1 CORO2B EGFLAM ABL1 RIN2 ATXN3 PPM1F PHLDB2 RSU1 ITGB3 DDR1 KDR SERPINE1 PIK3R1 CCDC80 BCL2 NRP1 ROCK1 LOC105761007 ACTN4 STK4 PEAK1 NOTCH1 EPHA3 BST1 CCN1 EMILIN1 FZD4 RHOA AGR2
0.00369525	55	156	1.55907	GO:0033500 carbohydrate homeostasis	HKDC1 GCK PTCH1 CRY2 ADIPOQ GK BACE2 GCG NR1D1 SLC37A4 SLC2A4 SMARCB1 FABP5 RPH3AL GCGR SLC12A7 NOX4 INSR NUCKS1 HK1 PRKCE STX4 ALOX5 PRKAA2 WFS1 LRRC8A IGFBP5 OAS1 PCK1 STK11 CRY1 PIK3CA PFKM ZBTB20 KCNB1 ADIPOR2 SRI STAT3 PRKACA NGFR DBH RFX6 PIK3R1 PLA2G6 KLF15 SIDT2 SLC16A1 MTNR1B HNF4A FOXO3 PTPN11 SIN3A SELENOT LEP PIM3
0.00369525	55	156	1.55907	GO:0042593 glucose homeostasis	HKDC1 GCK PTCH1 CRY2 ADIPOQ GK BACE2 GCG NR1D1 SLC37A4 SLC2A4 SMARCB1 FABP5 RPH3AL GCGR SLC12A7 NOX4 INSR NUCKS1 HK1 PRKCE STX4 ALOX5 PRKAA2 WFS1 LRRC8A IGFBP5 OAS1 PCK1 STK11 CRY1 PIK3CA PFKM ZBTB20 KCNB1 ADIPOR2 SRI STAT3 PRKACA NGFR DBH RFX6 PIK3R1 PLA2G6 KLF15 SIDT2 SLC16A1 MTNR1B HNF4A FOXO3 PTPN11 SIN3A SELENOT LEP PIM3
0.00369525	55	156	1.55907	GO:0050851 antigen receptor-mediated signaling pathway	SLC39A10 NECTIN2 BTNL9 CD19 LOC100068433 EIF2B2 CCR7 CARD11 PTPRC CD79A SPPL3 TESPA1 THEMIS2 FOXP1 FYB2 PDE4B ZAP70 VAV3 NFKBIZ CACNB3 LYN PDE4D RAB29 CBLB BCAR1 FCHO1 STK11 ABL1 GCSAML BLK EZR MS4A1 BCL2 BTK PLCG1 TRAF6 RC3H1 LOC105761007 LAT2 CD22 FOXP3 WNK1 TEC GATA3 PRKD2 PRNP PHPT1
0.00392889	99	317	1.38103	GO:0007346 regulation of mitotic cell cycle	LAMTOR1 PTCH1 HECW2 GPNMB TTC28 BRSK1 FBXO31 LOC100033941 PML CDKN2C PCID2 TAOK1 CDT1 RPA2 ADAM17 RRM2B BID PRKCA CRADD TAOK3 NACC2 PTPN3 DONSON STAT5B EIF4G1 INIP AATF CCNB3 CTDSP1 APC CDK1 EGFR HECA IGF1 INSR RAD9A NEUROG1 KLF4 ANGEL2 RAD17 NLE1 STIL CDC23 DDB1 DAPK3 TFDP1 PBX1 RPS6KB1 SMOC2 MAD1L1 RB1 RFWD3 AFAP1L2 ABL1 SDCBP FOXO4 KLHL22 XPC ADAMTS1 RAD21 MEIS2 BRCA1 RCC1 CHFR PLK1 SPDL1 RINT…
0.00403439	30	72	1.84253	GO:0007173 epidermal growth factor receptor signaling pathway	SRC RHBDF1 IFI6 CBL ADAM17 NEU3 SHKBP1 PTPN12 HIP1R EGFR GRB2 MVB12A EFEMP1 RAB7A NEURL1 PDE6H AFAP1L2 ABL1 ERRFI1 MVB12B SOS1 ERBB2 SOX9 PLAUR AREG FBXW7 FAM83B PTPN11 RNF126 AGR2
0.00406444	155	532	1.28839	GO:0097435 supramolecular fiber organization	TMSB4X WASF2 KRT72 PAM16 BCAR1 CKAP5 PAFAH2 KRT15 KRT80 ARFIP2 KRT7 MPRIP SHROOM1 KRT8 TNNT2 ENAH KRT85 WAS COMP TTC17 DMTN KIF2B F2RL1 PLEKHH2 XIRP1 MICAL3 CCSAP RASA1 TAOK1 ANKRD23 RAPGEF3 MAD2L2 ESAM BID CLU ACAN ADAMTS7 MAP10 SH3BP1 APOE HSP90AB1 CSF3 GIT1 NDE1 HIP1R APC SRF CLIP3 ACTR2 TSC1 RAC1 CSNK1D GRB2 SLK MET MYOC PRKCE CARMIL2 MMP11 PPP1R9B B4GALT7 CGNL1 MEF2A PLK3 SPTB SHANK3 CYFIP2 …
0.00406625	79	243	1.43763	GO:0071900 regulation of protein serine/threonine kinase activity	IRAK1 CCNJ CCNF KITLG TRIB3 CSF1R HEG1 LOC100061391 PRKAG3 DVL2 ADIPOQ CDKN2C ADAM17 TAOK3 SH2B3 LRP6 PTPRC MAP4K2 LOC100061360 APOE SLC8A2 CCNB3 THBS1 APC DIPK2A CAV1 MAP2K2 TNFAIP3 EGFR DUSP1 AJUBA CNPPD1 NOX4 RASGRP1 INSR CCNY MAP3K12 HGS AIDA PRKAG1 PRKAR2B SRC NTRK3 PRKAG2 LYN SMPD1 TLR9 TNFRSF11A ABL1 FGFR1 DUSP16 CD40 SOS1 ROBO1 ERN2 PLK1 DKK1 PDCD10 CCNYL1 PIK3CG ERBB2 TRAF6 HMGCR SFRP1 C…
0.00414631	11	17	2.86134	GO:2000136 regulation of cell proliferation involved in heart morphogenesis	EYA1 TBX3 TBX5 RBPJ PIM1 MKS1 SOX9 NOTCH1 SIX1 BMPR2 HES1
0.00414631	86	269	1.41375	GO:0001655 urogenital system development	NPHP3 OSR2 CALB1 PTCH1 ADAMTS16 LHX1 ADIPOQ RRM2B GDF6 PTCD2 BMPER EYA1 AQP1 AP2B1 STAT1 WNT1 DCHS1 TSC1 EPHB3 TRAF3IP1 GPC3 PPP3CA TNS2 NLE1 PTK7 CPLANE1 ITGA8 JAG1 PBX1 WFS1 DLG5 DACT2 SEC61A1 HOXB13 SMAD6 FOXJ1 STK11 CER1 NOTCH2 NFIA ITGA3 HNF1B ANKS6 SOX8 ADAMTS1 GATA2 SGPL1 SULF1 STRA6 RARB SMAD5 WDR77 TCF21 AP1B1 GREB1L ARID5B BMP6 GCNT1 HOXD13 BCL2 CYP19A1 KLF15 PAX2 SFRP1 WWTR1 SOX9 WNT11…
0.00414631	11	17	2.86134	GO:0061323 cell proliferation involved in heart morphogenesis	EYA1 TBX3 TBX5 RBPJ PIM1 MKS1 SOX9 NOTCH1 SIX1 BMPR2 HES1
0.00417106	127	424	1.32454	GO:0045859 regulation of protein kinase activity	IRAK1 CCNJ CCNF GAS6 KITLG TRIB3 CSF1R ADAR HEG1 LOC100061391 ZFP91 PRKAG3 DVL2 ADIPOQ CDKN2C GCG ADAM17 NEDD9 TAOK3 CLU SH2B3 LRP6 PTPRC MAP4K2 TTBK1 LOC100061360 FGR APOE SLC8A2 HSP90AB1 CCNB3 THBS1 APC DIPK2A JAK2 CAV1 MAP2K2 PTPRH TSC1 TNFAIP3 ALS2 EGFR DUSP1 AJUBA CNPPD1 NOX4 IGF1 RASGRP1 INSR CCNY EPO MAP3K12 HGS SLC1A1 WARS1 AIDA PRKAG1 PRKAR2B SRC NTRK3 PRKAG2 LYN NEURL1 SMPD1 CACUL1 COPS…
0.00420873	111	363	1.35221	GO:0044089 positive regulation of cellular component biogenesis	FERMT1 MARK4 EPS8L1 ASIC2 SLITRK1 F2RL1 CDT1 RAPGEF3 SYNDIG1 BID WRAP73 CLU TTBK1 EPHA2 EIF4G1 DEF8 CSF3 ABCA1 GIT1 CROCC HIP1R APC WNT1 SRF CAV1 WNT7A ACTR2 NTRK1 TSC1 CSF2 RAC1 EPHB3 AJUBA GRB2 SEMA4D CRB3 WASF2 FNIP2 MET MYOC PRKCE CARMIL2 TRIM28 HGS WARS1 STIL TAPT1 ERCC1 NTRK2 TERF1 SRC RAB3GAP1 LIMK1 RAB7A BAIAP2L1 MPHOSPH8 NEURL1 ABCA3 DLG5 SLITRK6 CEP135 LRRC4B SLX4 ABL1 TGFB3 SDCBP SPAG5…
0.00438388	95	303	1.38646	GO:0003013 circulatory system process	TNNT2 SLC5A1 SLC2A1 COMP HTR1B ASIC2 HEG1 F2RL1 GRK2 ADIPOQ ERAP1 F2R CORIN ATP2A2 APOE FABP5 ADORA2B ACVRL1 CAV1 SH3GL2 NOX4 SMTNL1 TNNI3K SLC1A1 SLC4A3 PDE4B MEF2A KCND3 SRC PKP2 DRD2 DSG2 MFSD2A ATG5 PRKG1 CORO2B STK39 EPAS1 SCNN1B PIK3CA GAA CACNA1G SHOX2 E2F4 ECE1 EXT2 SRI PDE3A P2RX2 HRH2 NPY1R TJP2 DOCK4 TBX5 PTGS2 ARHGAP35 SCN10A NAV2 ADORA1 GPD1L SMAD5 PDE2A GSN DBH BMP6 KCNN2 BCR GNA12 …
0.00442447	78	240	1.43717	GO:0002697 regulation of immune effector process	LOC111767395 NECTIN2 LOC100057176 TNFRSF1B CADM1 KLRK1 TNFSF13 CD1A4 CD1A1 SEMA7A TLR3 WAS F2RL1 HLX BCL6 MAD2L2 PLA2G5 TAP2 PTPRC SPHK2 FGR STAT5B TLR7 DNASE1 ADORA2B CD74 IL10 IL13 RPS19 RASGRP1 SASH3 HK1 STX4 SERPING1 NFKBIZ IL27RA UBE2J1 RIF1 LYN TMBIM6 KMT5C ATG5 PCK1 VAMP7 TLR9 PRKCZ FOXJ1 LBP XBP1 LOC101910264 IL27 TGFB3 FBXO38 IL1R1 CD40 COLEC11 LITAF GRN IL4I1 PAXIP1 TBX21 CUEDC2 ARRB2 L…
0.00449002	36	92	1.73038	GO:0014065 phosphatidylinositol 3-kinase signaling	FN1 STAMBP F2RL1 CBL F2R NYAP2 PIK3CD PRR5 FGR PPARD CSF3 DIPK2A JAK2 EGFR IGF1 RASGRP1 SEMA4D MYOC SELP NYAP1 PIK3CA PTPN13 PREX2 KDR PIK3CG PIK3R1 ERBB2 PEAR1 FLT1 SOX9 SIRT2 GATA3 SERPINA12 DAB2IP FBXL2 LEP
0.00449885	148	506	1.29341	GO:0030036 actin cytoskeleton organization	TMSB4X WASF2 EPB41L2 PAM16 DLC1 BCAR1 FRMD5 ARFIP2 MPRIP SHROOM1 TNNT2 ENAH ARHGEF19 FGD1 WAS TTC17 DMTN CSF1R F2RL1 PLEKHH2 RHOJ BCL6 XIRP1 MICAL3 RASA1 ANKRD23 NEDD9 RAPGEF3 MAD2L2 ESAM MYH14 ANTXR1 INF2 SH3BP1 FARP2 CALR PIP5K1A GAB1 CSF3 MINK1 PARVB AQP1 HIP1R SRF ACTR2 DAAM1 TSC1 RAC1 GRB2 MET MYOC PRKCE CELSR1 CARMIL2 PTK7 PPP1R9B CGNL1 FHL3 MEF2A SPTB SHANK3 CYFIP2 SRC LIMK1 NTRK3 DAPK3 BA…
0.00453116	17	33	2.27804	GO:0046579 positive regulation of Ras protein signal transduction	ERBIN SHOC2 KITLG F2RL1 F2R NTRK1 AKAP13 IGF1 RASGRP1 EPO MAPRE2 NOTCH2 MMD2 ROBO1 PIK3CG ADGRG1 NOTCH1
0.00453947	70	211	1.46704	GO:0042113 B cell activation	SLAMF8 TNFSF13 NKX2-3 BCL6 PCID2 CARD11 MAD2L2 SLC39A10 PTPRC CD79A STAT5B MMP14 CD74 THEMIS2 IL10 NTRK1 TNFAIP3 RASGRP1 TCIRG1 SASH3 VAV3 POU2AF1 ERCC1 IL27RA RIF1 LYN LRRC8A CD320 KMT5C SP3 TLR9 FOXJ1 XBP1 ABL1 NOTCH2 CD40 CDH17 SH3KBP1 PAXIP1 TBX21 MS4A1 RBPJ TXLNA PIK3R1 BCL2 BTK RC3H1 LAT2 SFRP1 ST3GAL1 CD22 CDKN1A PELI1 FOXP3 IRF2BP2 BAK1 CD19 TFRC LOC100060521 CMTM7 IL21 ZBTB7A
0.00454372	115	379	1.34179	GO:1902532 negative regulation of intracellular signal transduction	TSC1 SRC NLRP3 PDE2A PPARA SESN1 IFI35 HEG1 NLRP6 FOXO1 STAMBP F2RL1 ADIPOQ ERBIN LZTR1 BCL6 RASA1 CDT1 RRM2B NR1D1 BID SEMA6A TAOK3 CLU SH2B3 PTPRC MAPK8IP1 EPHA2 SH3BP1 APOE NONO CD74 TSPAN6 THBS1 STAT1 CAV1 PPEF2 SH3BP4 C13H16orf72 TNFAIP3 DUSP1 AJUBA MET MYOC CCDC22 EPO TNIP1 MGRN1 AIDA CGNL1 ATF3 LEMD2 LYN SMPD1 PRKAA2 HYOU1 WFS1 TMBIM6 DLG5 MAPK7 DRD2 DUSP9 PDE4D TMEM161A DLC1 TLR9 SEC14L1 …
0.00457739	73	222	1.45411	GO:0050727 regulation of inflammatory response	TNFRSF1B SEMA7A TLR3 PPARA SMPDL3B PTGES GPR17 IFI35 NLRP6 ADIPOQ CD276 BCL6 CCR7 NR1D1 CLOCK SPATA2 TTBK1 STAT5B DNASE1 APOE ADORA2B GIT1 FOXP1 JAK2 IL10 TNFAIP3 IL13 RPS19 IGF1 F12 TNIP1 ETS1 NFKBIZ LYN ALOX5 DAGLB KARS1 VAMP7 LETMD1 TLR9 STK39 LBP RB1 TNFRSF11A SETD4 RORA IL1R1 PTGS2 NLRP12 ADORA1 TYRO3 GRN IL2RA LACC1 SERPINE1 BCR CYP19A1 APP DDT KRT1 ESR1 FOXP3 IL16 BST1 MMP1 MKRN2 GATA3 LOC…
0.00458267	32	79	1.79122	GO:0032649 regulation of interferon-gamma production	LOC100058771 LOC100071942 GAS6 TLR3 NLRP6 F2RL1 CD276 CCR7 TLR7 JAK2 IL10 SLC7A5 RASGRP1 SASH3 PDE4B IL27RA PDE4D TLR9 LOC101910264 IL27 ABL1 SLC11A1 IL1R1 IL23R KLRK1 VSIR CD2 IL12RB1 CD244 FOXP3 GATA3 PRNP
0.0046541	202	719	1.24236	GO:1901135 carbohydrate derivative metabolic process	PIGN HKDC1 RRM2B ALG1 PAPSS2 UHMK1 PGAP3 FN3KRP PDE9A AK4 PDE2A GCK MLYCD CHST4 LOC100056417 LOC100057331 PRXL2C CMPK1 PPARA CHPF SLC4A1 DLD SULT1B1 FOXL1 HS6ST1 PDHA1 URAD PRKAG3 COG3 ALDOA ITIH5 ST6GAL1 GK CBFA2T3 CCR7 POFUT2 XYLT1 NEU3 GALNT10 ABHD6 PIGT PDE8A SPHK2 ACAN ADAMTS7 TRIP11 PKM EPHA2 SLC2A4 SOAT1 ATP5MC3 ZNF512B AATF LYG1 CHST8 PDHX HMGCS1 PORCN GALNT2 LYVE1 GIT1 GALNT9 FBXO6 ACLY …
0.00467016	153	526	1.28627	GO:0140352 export from cell	BACE2 PORCN SYTL3 DRD2 CACNA1G SYT7 GCK RHBDF1 RAB3C APBA1 COMP STXBP5 HTR1B DMTN CRY2 PTGES SYN1 F2RL1 APBB3 F2R TMEM167B EXOC4 MICAL3 PREPL GJA1 GCG RAB2B NR1D1 CLOCK RIC1 RAB31 SPHK2 ATP2A2 FGR EXOC5 GIP APOE SLC8A2 ADORA2B RPH3AL ABCA1 GIT1 AQP1 TRIM72 WNT7A IL13 IGF1 RASGRP1 CPLX1 EXOC3 TCIRG1 PRKCE STX4 GNPTAB HGS RFX3 KCND3 NTRK2 WLS NAGPA TNFRSF1B RAB7A SYT1 TBX3 LYN ALOX5 PNKD LRRC8A CRE…
0.0048915	43	116	1.63922	GO:0071383 cellular response to steroid hormone stimulus	SRC LOC100629841 HNF4G CRY2 MYOD1 CLOCK KDM3A CALR FOXP1 AQP1 JAK2 NR3C1 DNAAF4 DDX5 ABHD2 PTGES3 SKP2 NPAS4 RPS6KB1 YWHAH CRY1 SCNN1B GHRHR HDAC1 VPS18 BRCA1 KMT2D TCF21 RXRA POU4F2 SFRP1 ZMIZ1 NPC1 PADI2 ESR1 RXRB HNF4A PAGR1 ATP1A1 ATP1A2 ESR2 RHOA ZBTB7A
0.00489898	25	57	1.93951	GO:0042490 mechanoreceptor differentiation	JAG2 MCOLN3 PJVK TRIP11 NTRK1 NTRK2 PDZD7 USH2A JAG1 SLITRK6 PLS1 GABRB2 POU4F3 RBPJ ATP8B1 MKS1 GSDME NOTCH1 TMEM132E MYO7A GRXCR2 KCNQ1 HES1 FGF20 CLRN2
0.00493344	59	172	1.51688	GO:0051146 striated muscle cell differentiation	TNNT2 BVES BARX2 MYOD1 ANKRD23 MMP14 TRIM72 WNT1 SRF TSC1 NOX4 IGF1 PPP3CA MYO18B MEF2A DNER SKI TBX3 ALPK2 CXCL10 IGFBP5 PLD3 ATG5 ATP11A RB1 RCAN1 NEK5 SHOX2 ADAMTS15 P2RX2 SMYD1 RARB PTGFRN TBX5 CDON DKK1 TANC1 WDR1 ARRB2 ACTN3 RBPJ PIEZO1 BCL2 MSX1 HDAC5 DYRK1B FLOT1 NOTCH1 CYP26B1 SIX4 STAC3 CNTNAP1 EHD2 TMEM182 NKX2-6 HOPX ADGRB1 NEBL MESP1
0.00501376	14	25	2.47636	GO:0032743 positive regulation of interleukin-2 production	RUNX1 CD276 CARD11 PTPRC STAT5B SASH3 PDE4B PDE4D SPTBN1 ABL1 TRAF6 PRKCQ IL1A PRKD2
0.00501716	57	165	1.52763	GO:0048511 rhythmic process	PPARA KDM8 CRY2 PML USP9X NR1D1 CLOCK ASS1 STAT5B TARDBP NONO NTRK1 USP7 CDK1 CIPC SPSB4 MYCBP2 NTRK2 SETX DDB1 BMPR1B NAMPT PRKAA2 HES7 DRD2 CREB1 NR5A1 DBP TNFRSF11A CRY1 BHLHE40 HDAC1 ADAMTS1 RORA SGPL1 NGFR TYRO3 BTBD9 PRKCG GFPT1 RAI1 ESR1 INHBA FBXW7 HTR7 RBM4B RORB HNF4A FOXO3 SIN3A LOC100060521 GPR176 KCNQ1 ADCY1 KDM2A FZD4 PROKR2
0.00509983	34	86	1.74826	GO:0014902 myotube differentiation	BARX2 MYOD1 MMP14 TRIM72 WNT1 IGF1 PPP3CA DNER SKI CXCL10 PLD3 ATP11A RCAN1 SHOX2 ADAMTS15 P2RX2 SMYD1 PTGFRN CDON TANC1 ACTN3 PIEZO1 BCL2 HDAC5 DYRK1B FLOT1 NOTCH1 CYP26B1 SIX4 STAC3 CNTNAP1 EHD2 TMEM182 ADGRB1
0.00512286	20	42	2.10575	GO:0035315 hair cell differentiation	JAG2 MCOLN3 PDZD7 USH2A JAG1 SLITRK6 PLS1 DLX3 POU4F3 RBPJ GSDME NOTCH1 TMEM132E MYO7A GRXCR2 KCNQ1 HES1 FGF20 ERCC2 CLRN2
0.00512286	53	151	1.55212	GO:0060560 developmental growth involved in morphogenesis	PLXNA1 SEMA7A FN1 NEDD4L LHX1 TRPV2 USP9X DCLK1 ZFYVE27 RYK HSP90AB1 DPYSL2 MAP1B SRF IFRD1 SEMA4D TRIM28 PTK7 CYFIP2 LIMK1 SYT1 PRKCZ STK11 ABL1 TGFBR2 HNF1B NRP2 FSTL4 POU4F3 DDR1 TNR HSP90AA1 HOXD13 ITSN2 POU4F2 APP SFRP1 NKX6-1 C23H9orf72 SOX9 WNT11 NOTCH1 ESR1 AREG IST1 SIX1 SIX4 MED12 AURKA SIN3A BMPR2 PTPRS MESP1
0.00512368	49	137	1.58162	GO:0032868 response to insulin	LPIN2 GRB10 PIK3R3 DENND4C TRIB3 CRY2 ADIPOQ USF1 RAB31 SLC2A4 KL APC TRIM72 TSC1 ZDHHC7 GRB2 INSR RPE65 NUCKS1 OTOP1 EIF6 PTPRA TNS2 IRS4 PID1 MYO1C BAIAP2L1 RPS6KB1 PCK1 PRKCZ RB1 CRY1 GHRHR FOXO4 OSBPL8 HADHA SLC25A33 INPPL1 VPS13C SNX5 PIK3R1 POU4F2 KLF15 PRKCQ SCAP PTPN11 SERPINA12 KCNQ1 LEP
0.0052216	677	2683	1.11582	GO:0006996 organelle organization	SLC35A2 SUN2 ARMC9 TTC21A WRAP73 PTCD2 NPHP3 AUNIP SAXO2 PI4K2A EFHC1 RAD54L PARD3B TMSB4X NECTIN2 RPS19 WASF2 NLE1 RUFY4 KRT72 EPB41L2 PAM16 TTI1 DLC1 TRAK1 BCAR1 CKAP5 PAFAH2 ATG16L1 KRT15 EDC3 TACC2 USP43 MTFR1 PDE2A UBQLN1 KRT80 FRMD5 ARFIP2 TTC21B LOC100052045 AKAP9 KRT7 MKS1 MPRIP SHROOM1 KRT8 LAMTOR1 TNNT2 C24H14orf39 ENAH RAD21L1 ARHGEF19 PHLDB1 REEP1 RCE1 KRT85 FGD1 MAP7D2 SPATA6 WAS EIF…
0.00523427	42	113	1.6436	GO:1903555 regulation of tumor necrosis factor superfamily cytokine production	GAS6 TLR3 ADIPOQ CLU PTPRC SPHK2 OAS3 THBS1 FOXP1 JAK2 IL10 TNFAIP3 IGF1 RASGRP1 SASH3 IL27RA UBE2J1 OAS1 ARHGEF2 TNFRSF8 TLR9 LBP SETD4 ZBTB20 STAT3 VSIR ARRB2 CD2 PIK3R1 APP MAPKAPK2 FOXP3 GPR18 MMP1 PTPN11 MAVS LOC100060521 CD34 CIDEA LEP IL17F SELENOK
0.00523427	131	442	1.31062	GO:0045596 negative regulation of cell differentiation	PTCH1 EIF4ENIF1 DLX2 PPARA DDX6 TRIB3 DMTN GPR171 DPF2 TGFB1I1 ADIPOQ HLX BAMBI BCL6 WDR61 MAD2L2 NR1D1 NBR1 NPHP3 HSPA9 ADAMTS7 NELFB STAT5B CALR PPARD RYK CD74 CTDSP1 TRIM72 WNT1 ACVRL1 CAV1 WNT7A SINHCAF IFRD1 EGFR IGF1 SEMA4D PPP3CA TRIB2 LRP3 EFEMP1 MMP11 CHRD TNN SKI USH2A TBX3 LYN JAG1 PBX1 DISP3 CXCL10 IGFBP5 PKP2 SMAD6 FOXJ1 RB1 PTHLH YWHAH FOXO4 SOX8 GLIS1 RORA STAT3 GATA2 MEIS2 RARB CD…
0.00523427	42	113	1.6436	GO:0071706 tumor necrosis factor superfamily cytokine production	GAS6 TLR3 ADIPOQ CLU PTPRC SPHK2 OAS3 THBS1 FOXP1 JAK2 IL10 TNFAIP3 IGF1 RASGRP1 SASH3 IL27RA UBE2J1 OAS1 ARHGEF2 TNFRSF8 TLR9 LBP SETD4 ZBTB20 STAT3 VSIR ARRB2 CD2 PIK3R1 APP MAPKAPK2 FOXP3 GPR18 MMP1 PTPN11 MAVS LOC100060521 CD34 CIDEA LEP IL17F SELENOK
0.00532643	58	169	1.51764	GO:0001763 morphogenesis of a branching structure	PLXNA1 PTCH1 DLX2 ADAMTS16 LHX1 PML TGM2 GBX2 EPHA2 MMP14 EYA1 RERE WNT1 SRF IL10 DCHS1 GRB2 GPC3 MET CELSR1 SRC GDF2 TBX3 PBX1 DLG5 DLL4 DRD2 HOXB13 ABL1 TGFBR2 FGF7 SHOX2 HNF1B CLIC4 SOX8 SULF1 ESRP2 LAMA1 DDR1 TCF21 GREB1L KDR HOXD13 BCL2 MKS1 PAX2 SFRP1 STK4 SOX9 WT1 NOTCH1 ESR1 AREG SIX1 SIX4 WNT2 RSPO2 FGF8
0.00532643	68	205	1.46684	GO:0070997 neuron death	TNFRSF1B GPNMB ZFP91 CLU PIGT PJVK PM20D1 NONO HIPK2 WNT1 IL10 LANCL1 NTRK1 NR3C1 MAP3K12 SLC1A1 MAG IL27RA SNX6 TFAP2D EFNB2 HYOU1 WFS1 NR4A2 RB1 TBC1D24 ABL1 PIK3CA CASP7 DPYSL4 GABRB2 NGFR TYRO3 GRN POU4F3 EIF2S1 TIGAR PICALM KDR IL6ST SIGMAR1 XIAP FAM162A BCL2 NMNAT1 ROCK1 APP ATN1 FAIM2 NAE1 FBXW7 GBA NEFL SIX1 SIX4 FOXO3 GATA3 LOC100060521 CHL1 MAP3K5 CD34 PRNP RHOA FGF20 ASCL1 FGF8 CLN8 CC…
0.00536171	29	70	1.832	GO:0034754 cellular hormone metabolic process	SLC39A7 RETSAT LOC100057331 STAT5B CYP2S1 HSD17B2 STARD3 DHRS3 CYP1A1 SCNN1B RDH12 ECE1 TTR SGPL1 SPP1 HSD17B4 IL4I1 CYP1B1 BMP6 CYP19A1 RDH11 PRMT3 CYP26A1 DGKQ ESR1 CYP26B1 TIPARP SRD5A2 LOC102148009
0.00536171	10	15	2.94805	GO:0003417 growth plate cartilage development	COMP MMP13 MATN1 IFT80 THBS3 CER1 TGFBR2 RARB SOX9 COL27A1
0.00537231	104	339	1.35663	GO:0006897 endocytosis	SGIP1 LMBR1L SIGLEC1 HEATR5B GAK ATAD1 HTR1B F2RL1 GRK2 ADIPOQ CBL SYNJ1 CORIN NEU3 RAB31 CLU LRP6 SH3BP1 APOE USP20 SELE ABCA1 THBS1 HIP1R AP2B1 CLIP3 CAV1 GRB2 GPC3 INSR PPP3CA WASF2 MRC1 CD6 SH3GL3 DBNL SRC LRP1 CD5 GAPVD1 SMPD1 SCARA5 RABEP1 FCHO1 TBC1D24 SDCBP CXCL8 ABCA2 DNAJC6 TPCN1 INPPL1 SNX5 COLEC11 LOC100146633 ITGB3 DKK1 EZR BTBD9 ARRB2 GSN COLEC12 SNX1 LDLRAD3 PICALM TUB TPCN2 SERPIN…
0.00537231	33	83	1.75818	GO:0007266 Rho protein signal transduction	DLC1 PLEKHG5 ARHGDIG WAS EPS8L1 HEG1 F2RL1 RHOJ F2R BCL6 APOE ABCA1 AKAP13 MET MYOC CELSR1 MYO9B ARHGDIB RASGRF1 ABL1 ITGA3 ARHGEF25 ROBO1 ARHGAP35 NGFR BCR GNA12 NRP1 ROCK1 ADGRG1 FLOT1 ARHGEF11 RHOA
0.00537873	39	103	1.67438	GO:0016052 carbohydrate catabolic process	HKDC1 TKFC GCK PRXL2C PPARA SLC4A1 PRKAG3 ALDOA GK CBFA2T3 SORD NEU3 PKM GALT GIT1 IGF1 INSR HK1 AGL EIF6 ENOSF1 PRKAG2 ABHD10 PGK1 PFKM GAA ZBTB20 STAT3 PFKL ACTN3 TIGAR GALK1 SLC4A4 GM2A APP PYGM GALE NEU2 ZBTB7A
0.00544327	46	127	1.6017	GO:0050864 regulation of B cell activation	SLAMF8 TNFSF13 BCL6 PCID2 CARD11 MAD2L2 SLC39A10 PTPRC STAT5B MMP14 CD74 THEMIS2 IL10 TNFAIP3 SASH3 VAV3 IL27RA RIF1 LYN CD320 KMT5C TLR9 FOXJ1 XBP1 CD40 SH3KBP1 PAXIP1 TBX21 BCL2 BTK RC3H1 SFRP1 CDKN1A PELI1 FOXP3 CD19 TFRC IL21
0.00544327	319	1194	1.18144	GO:0071705 nitrogen compound transport	ZC3H11A SLC35A2 BACE2 SLC38A1 UNC93B1 PORCN FLVCR2 PAM16 ARRDC1 DRD2 SLC38A9 KPNB1 TRAK1 AZIN1 ARFIP2 SYT7 SIDT2 GCK RHBDF1 VPS26C SIDT1 LOC100064692 SLC14A2 LOC102148661 GAS6 COPG1 FERMT1 APBA1 EIF4ENIF1 SRP14 COMP THOC7 HTR1B SLC6A1 SARNP DMTN CRY2 F2RL1 ADIPOQ COG3 ERBIN ING1 APBB3 NRDE2 F2R KPNA6 PML YWHAQ VTA1 PREPL GCG BNIP3L MYRIP RAPGEF3 NCOA4 NR1D1 SLC25A29 CLOCK SEC16A SYNDIG1 WWP2 RIC1…
0.00549279	48	134	1.58403	GO:0009410 response to xenobiotic stimulus	GAS6 HTR1B SULT1B1 ADIPOQ RECQL5 NR1I2 RAD54L THBS1 CYP2B6 NCEH1 SMTNL1 SLC1A1 PDE4B VAV3 PRKAA2 DRD2 CREB1 CYP1A1 ATG5 RB1 SCNN1B MCM7 TGFBR2 SLC1A2 PDE3A RORA PPM1F AIP GSTA4 CYP2E1 TIGAR OXSR1 CYP1B1 BCL2 SFRP1 NPC1 CYP26A1 INHBA CYP26B1 PTPRM TFRC HNF4A ATP1A1 KCNQ1 PRNP EMX2 RAP2A CCND1
0.00554465	192	682	1.24492	GO:0030163 protein catabolic process	TRIM72 HERC3 TNFRSF1B ANKZF1 TMUB2 AZIN1 UBQLN1 TRIM2 DET1 FBXW7 LOC100056417 CDC34 RYBP NEDD4L FBXO31 TGFB1I1 FOXO1 CTSA CBL CBFA2T3 USP13 UBAP1 PML USP9X BNIP3L USP31 MAD2L2 NR1D1 CLOCK WWP2 RIC1 USP8 FBXO45 USP12 CLU PRPF19 FBXO9 ADAMTS7 KLHDC10 PTPN3 PIAS1 APOE USP20 HSP90AB1 RNF139 HIPK2 APC USP46 WNT1 CAV1 IL10 USP38 CUL1 TNFAIP3 USP7 FBXO6 CCDC115 EGFR GPC3 TCIRG1 SPSB4 SGTA TRIB2 CCDC22 D…
0.00557175	41	110	1.64823	GO:0032640 tumor necrosis factor production	GAS6 TLR3 ADIPOQ CLU PTPRC SPHK2 OAS3 THBS1 FOXP1 JAK2 IL10 TNFAIP3 IGF1 RASGRP1 SASH3 IL27RA UBE2J1 OAS1 ARHGEF2 TNFRSF8 TLR9 LBP SETD4 ZBTB20 STAT3 VSIR ARRB2 CD2 PIK3R1 APP MAPKAPK2 FOXP3 GPR18 MMP1 PTPN11 MAVS LOC100060521 CD34 CIDEA LEP SELENOK
0.00557175	41	110	1.64823	GO:0032680 regulation of tumor necrosis factor production	GAS6 TLR3 ADIPOQ CLU PTPRC SPHK2 OAS3 THBS1 FOXP1 JAK2 IL10 TNFAIP3 IGF1 RASGRP1 SASH3 IL27RA UBE2J1 OAS1 ARHGEF2 TNFRSF8 TLR9 LBP SETD4 ZBTB20 STAT3 VSIR ARRB2 CD2 PIK3R1 APP MAPKAPK2 FOXP3 GPR18 MMP1 PTPN11 MAVS LOC100060521 CD34 CIDEA LEP SELENOK
0.00557175	85	268	1.40252	GO:0043161 proteasome-mediated ubiquitin-dependent protein catabolic process	TRIM72 ANKZF1 TMUB2 UBQLN1 TRIM2 DET1 FBXW7 LOC100056417 RYBP NEDD4L FBXO31 CBFA2T3 PML USP9X CLOCK WWP2 FBXO45 CLU FBXO9 KLHDC10 PIAS1 HSP90AB1 CAV1 CUL1 USP7 FBXO6 SGTA TRIB2 TMEM129 PLK3 PSMA5 FBXL17 ASCC3 DDB1 UBE2J1 WFS1 SKP2 COP1 SDCBP KLHL22 UBE2H ATXN3 RCHY1 FBXO38 ITCH APPBP2 NKD2 PSMB5 EPM2A PLK1 TBX21 EDEM3 PRAME ARRB2 TRPC4AP FBXL18 CUL4A CCNF GNA12 UBR2 MAN1A1 WWTR1 PELI1 SYVN1 GBA H…
0.00557175	75	231	1.43574	GO:0045862 positive regulation of proteolysis	TNFRSF1B NLRP3 DET1 SART3 LAPTM5 NLRP6 CBFA2T3 F2R USP13 PML EGLN3 BID CRADD CLU ANTXR1 TTBK1 PIAS1 APOE CCBE1 RNF139 HIP1R JAK2 CAV1 SGTA TRIB2 SENP1 F12 CCDC22 TNIP1 SLC1A1 PLK3 CYFIP2 SRC LYN APH1A PSME4 COP1 HDAC2 DLC1 NEK5 RCHY1 PPM1F STAT3 FASLG NKD2 CLN6 ROBO1 PLK1 NGFR GRN VSIR GSN OSBPL7 UBQLN1 PICALM TNFSF10 DAPK1 FAM162A ASPH FBXW7 GBA IST1 SIRT2 AXIN1 BAK1 AURKA MKRN2 SH3RF2 RAD23A MA…
0.00565947	32	80	1.76883	GO:0032609 interferon-gamma production	LOC100058771 LOC100071942 GAS6 TLR3 NLRP6 F2RL1 CD276 CCR7 TLR7 JAK2 IL10 SLC7A5 RASGRP1 SASH3 PDE4B IL27RA PDE4D TLR9 LOC101910264 IL27 ABL1 SLC11A1 IL1R1 IL23R KLRK1 VSIR CD2 IL12RB1 CD244 FOXP3 GATA3 PRNP
0.00565947	32	80	1.76883	GO:0045931 positive regulation of mitotic cell cycle	CDT1 ADAM17 RRM2B PRKCA STAT5B EIF4G1 CDK1 EGFR NEUROG1 STIL TFDP1 PBX1 RPS6KB1 SMOC2 RB1 ABL1 ADAMTS1 MEIS2 CUL4A CPSF3 APP PLCB1 USP22 MTA3 MEPCE PTPN11 KLHL18 SIN3A HES1 BRD4 CCND1 LSM11
0.00573694	38	100	1.68039	GO:0008643 carbohydrate transport	SLC35A2 SLC5A1 SLC2A1 TRIB3 SLC45A4 ADIPOQ SLC2A4 FABP5 AQP1 CLIP3 TSC1 ZDHHC7 GPC3 IGF1 INSR MEF2A NR4A3 MFSD2A PLS1 OPN3 SLC2A11 RNASEL OSBPL8 SLC1A2 EZR DHRS7C MFSD2B SLC2A10 SLC2A12 POU4F2 KLF15 AQP3 SLC2A5 GRB10 PTPN11 SLC2A3 LEP FGF19
0.00573694	43	117	1.62521	GO:0001935 endothelial cell proliferation	PGF PRL PLXNB3 ADAM17 PRKCA PIK3CD EPHA2 BMPER APOE THBS1 STAT1 ACVRL1 CAV1 IL10 GDF2 SCG2 ALOX5 DLL4 SPARC NRAS FGFR1 FGF7 EGFL7 STAT3 GATA2 SULF1 ITGB3 NGFR PDCD10 NOX5 KDR DBH BMP6 FLT1 PTPRM SCARB1 PRKD2 CD34 LOXL2 BMPR2 LEP CCL24 PROK1
0.00602004	77	239	1.42469	GO:0042692 muscle cell differentiation	TNNT2 BVES COMP BARX2 MYOD1 ANKRD23 AFG3L2 PTCD2 ATP2A2 MMP14 TRIM72 WNT1 SRF TSC1 IFRD1 NOX4 IGF1 PPP3CA MYO18B MEF2A DNER SKI TBX3 ALPK2 CXCL10 IGFBP5 PLD3 ATG5 ATP11A RB1 RCAN1 NEK5 CTH FOXO4 SHOX2 ADAMTS15 SEMA4C RORA P2RX2 SMYD1 RARB PTGFRN TBX5 CDON SYNE1 MED28 DKK1 TANC1 WDR1 ARRB2 ACTN3 RBPJ PIEZO1 BCL2 MSX1 HDAC5 DYRK1B SOX9 FLOT1 NOTCH1 SMAD1 CYP26B1 SIX1 SIX4 STAC3 CNTNAP1 BMPR2 HES1 E…
0.00603694	116	386	1.32891	GO:0030003 cellular cation homeostasis	SLC39A10 CALCB DRD2 PTGER3 CA2 SLC9A6 SLC9A2 ALAS2 TMPRSS3 SLC30A9 ABCB7 FATE1 SCNN1A F2RL1 FTH1 F2R PML ABL2 PACS2 AFG3L2 NCOA4 TGM2 SLC37A4 PTPRC MCOLN3 SPPL3 ATP2A2 NPTN APOE SLC8A2 SLC39A6 CAV1 CCDC115 TCIRG1 PRKCE CCDC22 EPO RMDN3 SLC1A1 SLC4A3 TMPRSS6 RAB7A ALDH9A1 LYN NPSR1 WFS1 TMBIM6 VAPB CXCL10 SLC4A10 MT4 SCARA5 ATG5 SLC30A7 ATP6AP1 MAPK3 IBTK ACO1 ABL1 SCNN1B SLC26A3 SLC11A1 CLIC4 SRI…
0.00615371	161	561	1.26908	GO:0032446 protein modification by small protein conjugation	TRIM41 TRIM72 TRIM28 HERC3 TRIM26 LOC102150222 TRIM2 DET1 PELI1 CDC34 RYBP HECW2 TRIB3 PDZRN4 NEDD4L CBX4 SAE1 ZFP91 FAAP100 CBL LZTR1 MAD2L2 WWP2 FBXO45 FANCC UBE2O UBE2E3 PRPF19 FBXO9 TNKS PCGF2 WSB2 RNF141 PIAS1 DTX4 HSP90AB1 EYA1 RNF139 CAV1 CUL1 UBE2Q2 TNFAIP3 FBXO11 SPSB4 PRKCE RNF40 MGRN1 UBE2E1 CDC23 TMEM129 UBE2F ZNRF3 MYCBP2 FBXL17 DDB1 RNF19B LIMK1 RNF10 NEURL1 RNF112 WFS1 SKP2 FANCE C…
0.0061695	16	31	2.28236	GO:2000403 positive regulation of lymphocyte migration	LOC111767395 ADAM17 NEDD9 ADAM10 DOCK8 CXCL10 STK39 ABL1 JAM2 ITGB3 OXSR1 APP WNK1 CXCL14 RHOA SELENOK
0.00638779	143	491	1.2879	GO:0032940 secretion by cell	BACE2 PORCN SYTL3 DRD2 CACNA1G SYT7 GCK RHBDF1 RAB3C APBA1 COMP STXBP5 HTR1B DMTN CRY2 PTGES SYN1 F2RL1 APBB3 F2R TMEM167B EXOC4 MICAL3 PREPL GJA1 GCG RAB2B NR1D1 CLOCK RIC1 RAB31 SPHK2 ATP2A2 FGR EXOC5 GIP APOE ADORA2B RPH3AL ABCA1 GIT1 AQP1 TRIM72 WNT7A IL13 IGF1 RASGRP1 CPLX1 EXOC3 TCIRG1 PRKCE STX4 GNPTAB HGS RFX3 NTRK2 WLS NAGPA TNFRSF1B RAB7A SYT1 TBX3 LYN ALOX5 PNKD LRRC8A CREB1 VAMP7 IL11…
0.00646585	46	128	1.58918	GO:0110148 biomineralization	IBSP GAS6 ACVR2A COMP PPARA DMP1 CD276 MMP13 NBR1 FGR KL MATN1 IFT80 GPC3 IGF1 TCIRG1 CNNM4 PHEX ALPL BMPR1B ANO6 ALOX5 TENT5A PTHLH CER1 TGFB3 OSR2 ADORA1 ACTN3 SLC24A3 BMP6 FGF23 ITGB6 SOX9 WNT11 NOTCH1 PKDCC UCMA MEPE NELL1 RSPO2 CCN1 BMPR2 ADORA2A ERCC2 ATRAID
0.00679613	23	52	1.95592	GO:0001960 negative regulation of cytokine-mediated signaling pathway	GAS6 ADAR F2RL1 ADIPOQ SH2B3 PTPRC OAS3 CAV1 OTOP1 YTHDF3 OAS1 NLRC5 PELI3 ROBO1 PIAS4 XIAP BIRC7 TTLL12 PADI2 SIGIRR YTHDF2 IL1RN CCDC3
0.00679613	23	52	1.95592	GO:0035023 regulation of Rho protein signal transduction	DLC1 EPS8L1 HEG1 F2RL1 F2R BCL6 APOE ABCA1 AKAP13 MET MYOC MYO9B ARHGDIB RASGRF1 ABL1 ITGA3 ARHGEF25 ROBO1 ARHGAP35 BCR NRP1 ADGRG1 FLOT1
0.00679613	23	52	1.95592	GO:0071677 positive regulation of mononuclear cell migration	LOC111767395 GAS6 CCR7 ADAM17 NEDD9 ADAM10 CALR DOCK8 ANO6 CXCL10 STK39 ABL1 JAM2 ITGB3 OXSR1 SERPINE1 APP WNK1 CCL5 PLA2G7 CXCL14 RHOA SELENOK
0.0068084	29	71	1.8062	GO:1904035 regulation of epithelial cell apoptotic process	GAS6 PPARA ADAR THBS1 IL10 TNFAIP3 IL13 ANO6 SCG2 WFS1 MAPK7 CAST ICAM1 ABL1 FASLG GATA2 CD40 PAK4 PIAS4 GSN KDR SERPINE1 BCL2 STK4 WNT11 ESR1 AGAP2 GATA3 NKX2-6
0.0068084	77	240	1.41875	GO:0072001 renal system development	NPHP3 CALB1 PTCH1 ADAMTS16 LHX1 ADIPOQ RRM2B GDF6 PTCD2 BMPER EYA1 AQP1 AP2B1 STAT1 WNT1 DCHS1 TSC1 TRAF3IP1 GPC3 PPP3CA TNS2 NLE1 PTK7 CPLANE1 ITGA8 JAG1 PBX1 WFS1 DLG5 DACT2 SEC61A1 SMAD6 FOXJ1 CER1 NOTCH2 NFIA ITGA3 HNF1B ANKS6 SOX8 ADAMTS1 SGPL1 SULF1 STRA6 RARB OSR2 SMAD5 TCF21 AP1B1 GREB1L ARID5B BMP6 GCNT1 BCL2 KLF15 PAX2 SFRP1 WWTR1 SOX9 WNT11 WT1 NOTCH1 SMAD1 SIX1 SIX4 IL6R TIPARP CENPF …
0.00683843	18	37	2.15128	GO:1903053 regulation of extracellular matrix organization	RIC1 ANTXR1 CARMIL2 FAP TNFRSF1B RB1 NIBAN3 ABL1 PHLDB2 ITGB3 DDR1 SLC2A10 SOX9 NOTCH1 CHADL PHLDB1 EMILIN1 CST3
0.00683843	125	422	1.30986	GO:0007610 behavior	CALB1 NDRG4 ACVR2A APBA1 ATAD1 HTR1B SLC6A1 BRSK1 GPR171 SLITRK1 DNAH11 SYNJ1 LHX8 NEDD9 RAPGEF3 NR1D1 MYH14 MCOLN3 TTBK1 EIF4G1 GIP APOE SLC8A2 HELT HIPK2 GIT1 USP46 SRF NTRK1 NR3C1 TSC1 ALS2 NEUROG1 PRKCE CELSR1 SLC1A1 DNAAF4 ADGRF1 PRKAR2B NTRK2 SHANK3 PDE8B VDAC1 NPTX2 S100B SLITRK6 SLC4A10 DRD2 CREB1 NPAS4 MFSD2A MORC1 RPS6KB1 NEGR1 NR4A2 RCAN1 EPS8 GAA ATXN3 SLC1A2 ITGA3 P2RX2 STAT3 P2RX3 C…
0.00683843	9	13	3.06144	GO:0071498 cellular response to fluid shear stress	ASS1 KLF4 SRC MAPK7 PTGS2 HDAC3 HAS2 KLF2 MTSS1
0.00684324	68	207	1.45266	GO:0043588 skin development	KRT72 KRT80 KRT7 KRT8 KRT85 FERMT1 COMP ITGA6 NSDHL KRT84 IRF6 EPHA2 SRF CDH3 EGFR PPP3CA MET CELSR1 KLF4 KRT76 PNPLA1 ALOX12B ALOXE3 PTGES3 DACT2 IGFBP5 LOC100065612 KRT25 FZD6 DLX3 OPN3 FGF7 ITGA3 HDAC1 CLIC4 NSUN2 ERRFI1 TGM1 SOS1 FOSL2 FST NGFR DHCR24 KRT2 WDR48 TRPC4AP PIAS4 RBPJ SUFU BCR SLC2A10 BCL2 NCOA3 ROCK1 STK4 ITGB6 SOX9 KRT1 NOTCH1 INHBA CYP26B1 NUMA1 SRSF6 HOXC13 TXNIP BCL11B ERCC2…
0.00687279	154	535	1.2729	GO:0051050 positive regulation of transport	CACNA1G AZIN1 AKAP9 STAC3 GAS6 PTCH1 STXBP5 ATAD1 STAC2 SGIP1 PTGES F2RL1 ADIPOQ APBB3 CBL NRDE2 TRPV2 F2R GCG RAPGEF3 RAB2B CLU PTPRC SPHK2 SLC35D3 FGR CALR APOE TARDBP SELE ADORA2B RPH3AL ABCA1 AQP1 HIP1R CLIP3 CAV1 CDH3 IL13 ZNF205 GPC3 IGF1 INSR PPP3CA LRRC38 PRKCE STX4 ACSL3 TRIM28 HGS EIPR1 MEF2A PLK3 CTDSPL2 SHANK3 NR4A3 MYO1C WLS LRP1 RAB7A ALOX12B ANO6 SYT1 SMPD1 STOM NPSR1 WFS1 ABCA3 CX…
0.00695629	51	146	1.5447	GO:0050679 positive regulation of epithelial cell proliferation	PGF PLXNB3 HLX ADAM17 PRKCA PIK3CD EYA1 ACVRL1 IL10 WNT7A CDH3 TNFAIP3 EGFR IGF1 GDF2 HMX2 SCG2 NRAS FGFR1 NOTCH2 FGF7 EGFL7 STAT3 GATA2 ESRP2 TGM1 ITGB3 OSR2 GRN WDR48 FGF9 RBPJ KDR DLX5 BMP6 ERBB2 PAX2 SFRP1 SOX9 NOTCH1 MTA3 SRSF6 AGAP2 WNT2 PRKD2 CCL5 BMPR2 NKX2-6 CCL24 PROK1 CCND1
0.00699384	38	101	1.66375	GO:0048565 digestive tract development	NKX2-3 FOXL1 HLX NPHP3 DCHS1 EPHB3 EGFR SRC ZIC3 CCDC40 RB1 CXCL8 SHOX2 HNF1B STRA6 RARB FGF9 NKX2-2 TIGAR VPS52 IL6ST BCL2 SFRP1 SOX9 WNT11 NOTCH1 PKDCC KCNQ1 CBFA2T2 HES1 CDX2 NKX3-2 NKX2-6 MIXL1 GATA5 ASCL1 AGR2 AHI1
0.00700078	20	43	2.05678	GO:0030641 regulation of cellular pH	CA2 SLC9A6 SLC9A2 CCDC115 TCIRG1 SLC4A3 RAB7A SLC4A10 MAPK3 SLC26A3 SLC11A1 CLIC4 SLC4A8 CLN6 GRN LACC1 SLC4A4 BCL2 ATP1A4 CA7
0.00713739	72	222	1.43419	GO:0060326 cell chemotaxis	DEFB4B SLAMF8 PGF TAFA4 GAS6 CCL17 PLXNB3 CSF1R F2RL1 CCR7 CCR6 ADAM17 NEDD9 SLC37A4 EPHA2 ADAM10 CALR PIP5K1A CD74 GAB1 THBS1 RAC1 RPS19 DUSP1 MET PDE4B VAV3 VEGFD ELMO2 ANO6 LYN SCG2 ALOX5 CXCL10 SMOC2 MAPK3 STK39 LBP BCAR1 FGFR1 CXCL8 DOCK4 KLRK1 ARRB2 OXSR1 CAMK1D KDR SERPINE1 CYP19A1 NRP1 PIKFYVE FLT1 PADI2 NOTCH1 IL16 PRKCQ CXADR BST1 GPR18 WNK1 PRKD2 CCL5 PLA2G7 FGF18 FGF4 CX3CL1 FGF16 CXC…
0.0071945	186	662	1.24246	GO:0044092 negative regulation of molecular function	ERBIN DRD2 SPI2 LOC100052045 SERPINB5 GAS6 PTCH1 PPARA IFI6 SLC4A1 TRIB3 PLXNB3 NEDD4L CRY2 ADAR HEG1 TAX1BP1 MYOD1 ADIPOQ XIRP1 CDKN2C PCID2 MAD2L2 WWP2 GFI1 KCNAB1 SH2B3 LRP6 PTPRC PTPA TNKS TTBK1 SPHK2 GEMIN2 PPP1R1A ATP2A2 TBXT SYMPK APOE THBS1 AQP1 APC JAK2 CAV1 IL10 SH3BP4 PTPRH TSC1 IRAK1 TNFAIP3 USP7 SERPINB1 DUSP1 AJUBA SEMA4D PPP3CA NUCKS1 MET KLF4 CCDC22 EPO WARS1 NLE1 AIDA GMIP PRKAR2…
0.00735335	76	237	1.41805	GO:0030111 regulation of Wnt signaling pathway	DEPDC1B GRB10 FERMT1 FOXL1 RSPO4 BAMBI MAD2L2 USP8 TNKS NPHP3 APOE TBL1XR1 TMEM198 APC CAV1 INVS IFT80 CDH3 CSNK1D EGFR GPC3 CCNY OTUD5 NLE1 PTK7 LMBR1L TNN ZNRF3 WLS SRC DAPK3 ALPK2 SHISA2 FZD6 STK11 ABL1 ITGA3 HNF1B HDAC1 NKD2 SULF1 NPHP4 PRDM15 ZRANB1 DKK1 GNAQ FGF9 RBPJ DLX5 TTC21B XIAP RNF146 MKS1 KLF15 SFRP1 WWTR1 STK4 SOX9 WNT11 NOTCH1 CLSTN1 MCC WNK1 AXIN1 TLE2 JADE1 FOXO3 RSPO2 DAB2IP AP…
0.00735335	54	157	1.52097	GO:0061138 morphogenesis of a branching epithelium	PLXNA1 PTCH1 ADAMTS16 LHX1 PML TGM2 GBX2 EPHA2 MMP14 EYA1 WNT1 SRF IL10 DCHS1 GRB2 GPC3 MET CELSR1 SRC GDF2 TBX3 PBX1 DLG5 DLL4 HOXB13 ABL1 TGFBR2 FGF7 HNF1B CLIC4 SOX8 SULF1 ESRP2 LAMA1 DDR1 TCF21 GREB1L KDR HOXD13 BCL2 MKS1 PAX2 SFRP1 STK4 SOX9 WT1 NOTCH1 ESR1 AREG SIX1 SIX4 WNT2 RSPO2 FGF8
0.00749292	11	18	2.70238	GO:0021516 dorsal spinal cord development	LHX1 WNT1 GSX2 LHX5 LHX3 DRGX LMO4 UNCX HOXB8 GSX1 ASCL1
0.00756402	50	143	1.54618	GO:0002274 myeloid leukocyte activation	NECTIN2 FN1 IFI35 F2RL1 NR1D1 DYSF CLU TTBK1 SPHK2 FGR ADAM10 DNASE1 ADORA2B THBS1 FOXP1 JAK2 IL10 CSF2 IL13 RASGRP1 PRKCE STX4 DHRS2 LYN KARS1 VAMP7 STK39 LBP SCNN1B NOTCH2 TGFBR2 CXCL8 SLC11A1 RORA STXBP2 CAMK4 GRN DCSTAMP ITGB8 RBPJ GRP BCR APP TRAF6 ITGB6 PRAM1 MMP1 IL13RA2 Hamp CTSG
0.00771761	128	435	1.30121	GO:0051668 localization within membrane	PACS2 RAB11FIP4 MRAP STAC3 GAS6 NDRG4 PTCH1 RTP2 DENND4C SRP14 ATAD1 SLC4A1 STAC2 DMTN ADIPOQ PREPL SEC16A BID RAB31 LRP6 PTPRC EPHA2 ADAM10 ZFYVE27 EXOC5 PIP5K1A APOE MMP14 CLIP3 ARL5B DCHS1 IFT80 RAC1 EGFR ZDHHC7 ZDHHC3 CPLX1 CRB3 SGTA STX4 CCDC22 ACSL3 HGS SLC1A1 EIPR1 ZDHHC5 SHANK3 TMBIM1 MYO1C FLOT2 LRP1 RAB3GAP1 RAB7A CACNG7 TTC7B STOM GORASP2 SEC61A1 PKP2 PLA2G4E RAB29 NAXE AGK ATP6AP1 RAB…
0.00771764	74	230	1.42276	GO:0001822 kidney development	NPHP3 CALB1 PTCH1 ADAMTS16 LHX1 ADIPOQ RRM2B GDF6 PTCD2 BMPER EYA1 AQP1 AP2B1 WNT1 DCHS1 TSC1 TRAF3IP1 GPC3 PPP3CA TNS2 NLE1 PTK7 CPLANE1 ITGA8 JAG1 PBX1 WFS1 DLG5 DACT2 SEC61A1 SMAD6 FOXJ1 CER1 NOTCH2 ITGA3 HNF1B ANKS6 SOX8 ADAMTS1 SGPL1 SULF1 STRA6 RARB OSR2 SMAD5 TCF21 AP1B1 GREB1L ARID5B BMP6 GCNT1 BCL2 KLF15 PAX2 SFRP1 WWTR1 SOX9 WNT11 WT1 NOTCH1 SMAD1 SIX1 SIX4 IL6R TIPARP CENPF GATA3 HOXC1…
0.00773367	81	256	1.39917	GO:0006979 response to oxidative stress	MMP2 SESN1 ADIPOQ PML MSRB3 RRM2B FANCC PJVK PDE8A PCGF2 ATP2A2 GPX6 APOE NONO SLC25A24 AQP1 GPX5 WNT1 IL10 LANCL1 P4HB TNFAIP3 ALS2 EGFR MET STX4 SLC1A1 ERCC1 PLK3 CHD6 ACOX2 SETX SRC DHRS2 ALOX5 PRKAA2 RNF112 MAPK7 TMEM161A NR4A2 MAPK3 EPAS1 LONP1 RCAN1 TBC1D24 ABL1 DGKK ANKZF1 PTGS2 PDCD10 DHCR24 EIF2S1 RAD52 UBQLN1 OXSR1 CYP1B1 SIGMAR1 DAPK1 SLC4A11 BCL2 MAPKAP1 APP C10H19orf12 PRDX6 FBXW7 SI…
0.00775529	89	286	1.3761	GO:0002683 negative regulation of immune system process	LOC111767395 LOC100057176 LOC100058771 LOC100071942 KITLG GPNMB ADAR GPR17 NLRP6 ADIPOQ HLX CD276 BCL6 NR1D1 PTPRC HSPA9 FGR CD74 OAS3 THBS1 IL10 TNFAIP3 RPS19 DUSP1 OTOP1 SERPING1 YTHDF3 IL27RA PAG1 LYN TMBIM6 DLG5 OAS1 DRD2 ATG5 MAD1L1 CBLB FOXJ1 NLRC5 GPAM ILDR2 TGFB3 ITCH GATA2 KLRK1 ADORA1 TYRO3 GRN IL2RA IL4I1 VSIR TBX21 CUEDC2 EZR ARRB2 CUL4A RASSF5 PIK3R1 LRRC32 BCR ERBB2 CYP19A1 PLA2G2F …
0.00775529	68	208	1.44568	GO:1901990 regulation of mitotic cell cycle phase transition	LAMTOR1 HECW2 GPNMB BRSK1 FBXO31 PML CDKN2C PCID2 TAOK1 CDT1 RPA2 ADAM17 RRM2B BID CRADD TAOK3 NACC2 DONSON EIF4G1 INIP CCNB3 CTDSP1 APC CDK1 EGFR NEUROG1 KLF4 STIL CDC23 DDB1 TFDP1 PBX1 MAD1L1 RB1 RFWD3 FOXO4 KLHL22 XPC ADAMTS1 RAD21 BRCA1 CHFR PLK1 SPDL1 RINT1 CTDSP2 CUL4A CPSF3 BCL2 APP KNTC1 PLCB1 CDKN1A NAE1 INTS3 INHBA MTA3 MEPCE CENPF GIGYF2 JADE1 KLHL18 SIN3A FHL1 BRD4 ERCC2 CCND1 LSM11
0.00785683	60	179	1.48226	GO:0002263 cell activation involved in immune response	TNFSF13 NKX2-3 IFI35 F2RL1 HLX BCL6 LY9 MAD2L2 DYSF PTPRC SPHK2 FGR DNASE1 ADORA2B IL10 TSC1 IL13 RASGRP1 PRKCE STX4 POU2AF1 ERCC1 NFKBIZ IL27RA RIF1 LYN KARS1 KMT5C ICAM1 PCK1 VAMP7 PRKCZ LBP XBP1 IL27 ABL1 SCNN1B NOTCH2 SLC11A1 RORA STXBP2 STAT3 CD40 CDH17 PAXIP1 TBX21 GRP BCR ENTPD7 APP RC3H1 ST3GAL1 CD244 FOXP3 PRAM1 IL13RA2 IL6R CD19 TFRC GATA3
0.0079846	53	154	1.52188	GO:0050920 regulation of chemotaxis	PGF GAS6 CSF1R F2RL1 CCR7 ADAM17 NEDD9 ADAM10 CALR RYK CD74 THBS1 RAC1 DUSP1 MET STX4 MYCBP2 VEGFD EFNB2 NTRK3 ANO6 LYN SCG2 CXCL10 SMOC2 MAPK3 STK39 LBP FGFR1 CXCL8 PPM1F KLRK1 ROBO1 OXSR1 CAMK1D KDR SERPINE1 CYP19A1 POU4F2 PADI2 NOTCH1 IL16 BST1 GPR18 WNK1 PRKD2 CCL5 PLA2G7 BMPR2 FGF18 FGF4 FGF16 CXCL14
0.00803032	30	75	1.76883	GO:0008645 hexose transmembrane transport	SLC5A1 SLC2A1 TRIB3 ADIPOQ SLC2A4 FABP5 CLIP3 TSC1 ZDHHC7 GPC3 IGF1 INSR MEF2A NR4A3 OPN3 SLC2A11 RNASEL OSBPL8 SLC1A2 DHRS7C SLC2A10 SLC2A12 POU4F2 KLF15 SLC2A5 GRB10 PTPN11 SLC2A3 LEP FGF19
0.00816371	91	294	1.36874	GO:0033674 positive regulation of kinase activity	EPHB6 IRAK1 GAS6 KITLG CSF1R LOC100061391 ZFP91 DVL2 ADIPOQ GCG ADAM17 NEDD9 TAOK3 CLU PTPRC MAP4K2 TTBK1 LOC100061360 FGR SLC8A2 CD74 HSP90AB1 THBS1 DIPK2A JAK2 MAP2K2 ALS2 EGFR AJUBA NOX4 IGF1 RASGRP1 INSR CCNY EPO MAP3K12 RAD50 SLC1A1 VAV3 SRC NTRK3 PRKAG2 LYN NEURL1 CACUL1 COPS8 SRCIN1 TLR9 TNFRSF11A STK11 ABL1 FGFR1 TGFBR2 MMD2 OSBPL8 SLC11A1 XRCC5 GPRC5D CD40 ITGB3 ROBO1 ERN2 DKK1 PDCD10 HS…
0.00820096	33	85	1.71681	GO:0009185 ribonucleoside diphosphate metabolic process	HKDC1 GCK PRXL2C CMPK1 PPARA SLC4A1 PRKAG3 ALDOA CBFA2T3 RRM2B PKM GIT1 UMPS IGF1 INSR HK1 ENTPD4 EIF6 PRKAG2 PGK1 PFKM ZBTB20 NUDT16 STAT3 PFKL AK4 ACTN3 TIGAR GALK1 SLC4A4 APP AK2 ZBTB7A
0.00821583	250	921	1.20035	GO:0009607 response to biotic stimulus	TLR7 DEFB4B LOC111767395 NECTIN2 IRAK1 TRIM28 SRC OAS1 CADM1 TRIM26 KLRK1 LOC105761007 IL1F10 GSDMC LOC102148710 TLR3 WAS IFI6 LAPTM5 ADAR TRIM10 IFI35 CD14 NLRP6 F2RL1 ADIPOQ ERBIN IFNAR2 BST2 F2R PML CCR7 LOC100069988 ADAM17 BNIP3L RAB2B NR1D1 GFI1 SFTPD PRKCA LYST CLU TAP2 PTPRC ALPK1 DCLK1 FBXO9 AGBL5 IRF2 EPHA2 FGR STAT5B TTC4 ZNFX1 APOE NONO CD74 TSPAN6 OAS3 ABCA1 GIT1 FOXP1 AQP1 STAT1 JAK2…
0.00829884	162	569	1.25901	GO:0051338 regulation of transferase activity	EPHB6 IRAK1 CCNJ CCNF PARM1 PIK3R3 GAS6 KITLG RFC2 TRIB3 CSF1R ADAR HEG1 LOC100061391 ZFP91 PRKAG3 DVL2 ADIPOQ CDKN2C GCG ADAM17 NEDD9 MAD2L2 TAOK3 CLU SH2B3 LRP6 PTPRC MAP4K2 TNKS TTBK1 LOC100061360 FGR APOE SLC8A2 CD74 HSP90AB1 CCNB3 THBS1 APC DIPK2A JAK2 CAV1 MAP2K2 PTPRH TSC1 TNFAIP3 WDR91 ALS2 EGFR DUSP1 AJUBA CNPPD1 NOX4 IGF1 RASGRP1 INSR CCNY KLF4 EPO MAP3K12 HGS RAD50 SLC1A1 NRBF2 WARS1 A…
0.00846064	8	11	3.21606	GO:0021527 spinal cord association neuron differentiation	LHX1 WNT1 GSX2 LHX5 LHX3 LMO4 GSX1 ASCL1
0.00851599	169	597	1.25181	GO:0030001 metal ion transport	SLC39A10 FLVCR2 DRD2 CACNA1G ASIC3 SLC9A6 AKAP9 SLC9A2 SLC39A11 STAC3 GAS6 MAGED2 SLC5A1 SLC30A9 STAC2 ABCB7 SLC6A1 NEDD4L ASIC2 SCNN1A FTH1 TRPV2 F2R SLC9A8 PML SLC39A7 GCG AFG3L2 NIPA2 SLC9A9 WWP2 KCNAB1 PTPRC CACNG4 MCOLN3 SPHK2 ATP2A2 PTPN3 PSEN2 SLC8A2 SLC39A6 AQP1 KCNN1 CAV1 KCNK1 TSC1 PPP3CA LRRC38 SLC39A3 CACNA1I SLC30A2 CNNM4 PRKCE EPO SCN8A SLC1A1 PDE4B SLC12A4 KCND3 SESTD1 KCNQ5 CACNB3…
0.00854531	59	176	1.4824	GO:0008202 steroid metabolic process	SLC39A7 CYP39A1 HMGCR LOC100057331 NSDHL NR1D1 GFI1 SLC37A4 STAT5B SOAT1 APOE ABCA1 FDXR CYP2B6 NR3C1 ZBTB45 LBR HSD17B2 PDE8B STARD3 SRD5A1 STAR SMPD1 DDX20 CYP1A1 HAO2 YWHAH SCNN1B NR5A2 ABCA2 CYP24A1 RORA SGPL1 CLN6 SPP1 HSD17B4 DHCR24 CYP2E1 CYP1B1 BMP6 CYP19A1 APP ATP8B1 FGF23 EBP DGKQ ESR1 GBA TIPARP SCARB1 SRD5A2 SCAP SERPINA12 ATP1A1 ACADVL LEP LOC102148009 FGF19 CLN8
0.00864682	5	5	4.42208	GO:2000794 regulation of epithelial cell proliferation involved in lung morphogenesis	FGF7 SOX9 SRSF6 NFIB WNT2
0.00887729	42	116	1.6011	GO:0060041 retina development in camera-type eye	CALB1 DLX2 LHX1 RHOJ DCLK1 CELF4 HIPK2 ACVRL1 RPE65 TCIRG1 SLC1A1 NTRK2 BMPR1B DLL4 RHO MFSD2A ARHGEF15 CLIC4 NDP SOX8 STAT3 NPHP4 CDON LAMA1 TUB CYP1B1 VAX2 SDK2 POU4F2 CRB2 LPCAT1 SOX9 NOTCH1 PTPRM MERTK RORB BMPR2 HES1 FZD4 RD3 CLN8 AHI1
0.00897252	46	130	1.56473	GO:0048469 cell maturation	ELSPBP1 DLD CCR6 FARP2 MYOC EPO RFX3 ABHD2 BFSP2 HOXB13 NR4A2 RB1 EPAS1 GHRHR SLC26A3 SOX8 PDE3A GATA2 PRKACA BNC1 B4GALT6 GPAT4 KDR GLDN BCL2 BTK APP LGI4 EPHA8 B4GALT5 GBA YTHDF2 SIRT2 AURKA FOXO3 GATA3 HES1 CATSPERZ KLF2 C1QL1 ERCC2 ASCL1 IL21 ZBTB7A
0.00903427	148	515	1.27081	GO:0016567 protein ubiquitination	TRIM41 TRIM72 HERC3 TRIM26 LOC102150222 TRIM2 DET1 PELI1 CDC34 RYBP HECW2 TRIB3 PDZRN4 NEDD4L SAE1 ZFP91 FAAP100 CBL LZTR1 MAD2L2 WWP2 FBXO45 FANCC UBE2O UBE2E3 PRPF19 FBXO9 TNKS PCGF2 WSB2 RNF141 DTX4 HSP90AB1 RNF139 CAV1 CUL1 UBE2Q2 TNFAIP3 FBXO11 SPSB4 PRKCE TRIM28 RNF40 MGRN1 UBE2E1 CDC23 TMEM129 ZNRF3 MYCBP2 FBXL17 DDB1 RNF19B LIMK1 RNF10 NEURL1 RNF112 WFS1 SKP2 FANCE COP1 CAND1 ARRDC1 MDM2 …
0.0092218	22	50	1.94571	GO:1902893 regulation of miRNA transcription	PRL PPARA PPARD ZNF512B SRF IL10 NR3C1 KLF4 ETS1 SMAD6 GNL3 STAT3 GATA2 NGFR NR1H2 SOX9 WT1 SMAD1 FOXO3 GATA3 NFIB SREBF2
0.0092218	22	50	1.94571	GO:0061614 miRNA transcription	PRL PPARA PPARD ZNF512B SRF IL10 NR3C1 KLF4 ETS1 SMAD6 GNL3 STAT3 GATA2 NGFR NR1H2 SOX9 WT1 SMAD1 FOXO3 GATA3 NFIB SREBF2
0.0092418	114	383	1.31623	GO:0031344 regulation of cell projection organization	PLXNB3 TIAM1 FAM110C SEMA7A WAS MARK4 VDAC3 EPS8L1 FN1 DMTN BRSK1 SLITRK1 F2RL1 TRPV2 ABL2 NEDD9 RGL3 GFI1 INPP5J WRAP73 EPHA2 ZFYVE27 APOE RYK SDCCAG8 DEF8 DPYSL2 NTNG2 CROCC APC WNT1 SRF CAV1 MAP2K2 WNT7A ACTR2 NTRK1 RAC1 EPHB3 IFRD1 CHODL SEMA4D PPP3CA WASF2 KLF4 CARMIL2 MAG PTK7 TAPT1 TNN NTRK2 SHANK3 SETX SRC EFNB2 LIMK1 LYN NEURL1 MFSD2A RAB29 ATG5 NEGR1 SRCIN1 CEP135 PLS1 YWHAH STK11 SHOX2…
0.00934145	12	21	2.5269	GO:0051497 negative regulation of stress fiber assembly	WAS WASF2 MET MYOC CGNL1 ARHGAP6 DLC1 CORO2B ARAP1 PHLDB2 PIK3R1 PAK2
0.00940044	31	79	1.73525	GO:0043406 positive regulation of MAP kinase activity	IRAK1 KITLG DVL2 TAOK3 PTPRC MAP4K2 THBS1 EGFR AJUBA NOX4 RASGRP1 INSR MAP3K12 NTRK3 TLR9 TNFRSF11A FGFR1 CD40 ROBO1 ERN2 DKK1 PDCD10 PIK3CG ERBB2 TRAF6 FLT1 AXIN1 MAP3K5 DAB2IP FZD4 FGF18
0.00942724	157	551	1.26001	GO:0043009 chordate embryonic development	ACVR2A PTCH1 APBA1 DLX2 LUZP1 HS6ST1 SLC35E2B LHX1 NSDHL HEG1 LOC100033941 TRIP6 DVL2 HOXC6 TULP3 JAG2 LRP6 SMPD4 GBX2 SMG9 PCGF2 KDM6A EPHA2 RUNDC1 ADAM10 TBXT MMP14 EYA1 CELF4 WNT1 SRF ACVRL1 IL10 DCHS1 TSC1 CSF2 EGFR GRB2 IGF1 SLC39A3 XAB2 CELSR1 KLF4 TRIM28 OCRL NLE1 PTPN18 PTK7 TAPT1 MYO18B HOXB1 RPL13 HSD17B2 DZIP1L TBX3 PNLDC1 PBX1 HES7 SLC34A2 ZIC3 DHX35 SP3 ATP11A EPAS1 ELF3 FZD6 ABL1 RR…
0.00960847	18	38	2.09467	GO:0006111 regulation of gluconeogenesis	PPARA FOXO1 ADIPOQ GCG NR3C1 USP7 PGP DDB1 PPP4R3B CRY1 WDR5 GNMT SIRT7 GCK DGKQ SERPINA12 KAT2A LEP
0.00960847	41	113	1.60447	GO:0002244 hematopoietic progenitor cell differentiation	KITLG SERPINB12 ADAR CIAO3 DPF2 RBM47 WDR38 ARMC6 SLC37A4 SH2B3 PTPRC HSPA9 SRF KRT75 GPATCH4 LMBR1L LYN DACT2 SP3 XRCC5 GATA2 SOS1 FST PLEK ARHGEF7 KDR BCL2 SFRP1 NOTCH1 PLD4 INHBA SLC8A3 YTHDF2 KCP GATA3 SIN3A HES1 CHD2 MIXL1 ERCC2 BVES
0.00960847	18	38	2.09467	GO:0050772 positive regulation of axonogenesis	PLXNB3 TIAM1 SEMA7A FN1 SLITRK1 TRPV2 ZFYVE27 SRF MAP2K2 SEMA4D LIMK1 STK11 SHOX2 ROBO1 POU4F2 IST1 NEFL BMPR2
0.0096288	85	273	1.37684	GO:0042176 regulation of protein catabolic process	TNFRSF1B AZIN1 DET1 RYBP FOXO1 CTSA CBFA2T3 USP13 PML USP9X MAD2L2 RIC1 CLU PTPN3 PIAS1 APOE HSP90AB1 RNF139 HIPK2 APC WNT1 CAV1 IL10 TNFAIP3 USP7 EGFR GPC3 SGTA TRIB2 CCDC22 DNAAF4 MYCBP2 PLK3 DDB1 LRP1 RAB7A COP1 TIMP1 CBLB SDCBP ABCA2 RCHY1 ITCH PRKACA NKD2 EPM2A PLK1 EZR LRIG2 HSP90AA1 OSBPL7 UBQLN1 PRKCG SUFU FURIN GNA12 HMGCR LPCAT1 SOX9 SNF8 FBXW7 GBA RHBDF1 SIRT2 TRIM40 AXIN1 ARAF AURKA T…
0.00979063	59	177	1.47403	GO:0002366 leukocyte activation involved in immune response	TNFSF13 NKX2-3 IFI35 F2RL1 HLX BCL6 LY9 MAD2L2 DYSF PTPRC SPHK2 FGR DNASE1 ADORA2B IL10 TSC1 IL13 RASGRP1 PRKCE STX4 POU2AF1 ERCC1 NFKBIZ IL27RA RIF1 LYN KARS1 KMT5C ICAM1 PCK1 VAMP7 PRKCZ LBP XBP1 IL27 ABL1 SCNN1B NOTCH2 SLC11A1 RORA STXBP2 STAT3 CD40 CDH17 PAXIP1 TBX21 GRP BCR ENTPD7 RC3H1 ST3GAL1 CD244 FOXP3 PRAM1 IL13RA2 IL6R CD19 TFRC GATA3
0.00999321	7	9	3.43939	GO:0061299 retina vasculature morphogenesis in camera-type eye	RHOJ ARHGEF15 CLIC4 NDP LAMA1 CYP1B1 FZD4
0.0102969	50	145	1.52485	GO:0071375 cellular response to peptide hormone stimulus	LPIN2 GRB10 PIK3R3 DENND4C TRIB3 ADIPOQ GHR USF1 RAB31 SLC2A4 STAT5B KL APC TRIM72 JAK2 CAV1 GCGR ZDHHC7 GRB2 INSR RPE65 NUCKS1 OTOP1 PTPRA TNS2 IRS4 PID1 MYO1C SRC BAIAP2L1 RPS6KB1 PCK1 NR4A2 PRKCZ RB1 GHRHR FOXO4 OSBPL8 STAT3 SLC25A33 SNX5 CAMK2A PIK3R1 POU4F2 ROCK1 PRKCQ PTPN11 SERPINA12 LEP SOCS2
0.0104597	48	138	1.53811	GO:0002262 myeloid cell homeostasis	ALAS2 ACVR2A KITLG SLC4A1 DMTN ADAR TRIM10 BCL6 FANCC PIK3CD SLC37A4 SH2B3 HSPA9 STAT5B STAT1 SRF JAK2 RPS19 KAT7 PKNOX1 EPO ETS1 CDIN1 PDE4B LYN SP3 RB1 EPAS1 SCNN1B STAT3 IREB2 GATA2 ABCB10 SMAD5 RBFOX2 DYRK3 INHBA FOXP3 BAK1 MERTK FOXO3 GATA3 KCNQ1 KLF13 KLF2 ERCC2 Hamp ZBTB7A
0.0106721	35	93	1.66422	GO:0002062 chondrocyte differentiation	COMP GDF6 ACAN ADAMTS7 CREB3L2 TRIP11 MATN1 WNT7A IFT80 EFEMP1 BMPR1B RB1 PTHLH TGFBR2 SHOX2 EXT2 SULF1 RARB OSR2 FGF9 GDF5 COL11A1 MEX3C SOX9 COL2A1 CHADL PKDCC COL27A1 PTPN11 NFIB LOXL2 BMPR2 NKX3-2 FGF18 MAF
0.0106721	25	60	1.84253	GO:0050672 negative regulation of lymphocyte proliferation	LOC111767395 LOC100058771 LOC100071942 GPNMB CD276 IL10 LYN DLG5 MAD1L1 CBLB FOXJ1 ITCH IL2RA IL4I1 VSIR RASSF5 LRRC32 ERBB2 PLA2G2F BTK RC3H1 PELI1 FOXP3 PRNP PLA2G2D
0.0106721	6	7	3.79035	GO:0099515 actin filament-based transport	SUN2 MYO1C SYNE2 MYO5A ACTN4 MYO19
0.0106721	6	7	3.79035	GO:1901388 regulation of transforming growth factor beta activation	HSP90AB1 ITGB8 LTBP1 LRRC32 FURIN ITGB6
0.0107182	29	73	1.75672	GO:1904659 glucose transmembrane transport	SLC5A1 SLC2A1 TRIB3 ADIPOQ SLC2A4 FABP5 CLIP3 TSC1 ZDHHC7 GPC3 IGF1 INSR MEF2A NR4A3 OPN3 SLC2A11 RNASEL OSBPL8 SLC1A2 DHRS7C SLC2A10 SLC2A12 POU4F2 KLF15 GRB10 PTPN11 SLC2A3 LEP FGF19
0.0107808	13	24	2.39529	GO:0032232 negative regulation of actin filament bundle assembly	WAS WASF2 MET MYOC CGNL1 SHANK3 ARHGAP6 DLC1 CORO2B ARAP1 PHLDB2 PIK3R1 PAK2
0.0107808	13	24	2.39529	GO:0044319 wound healing spreading of cells	FERMT1 ADAM17 ACVRL1 WNT7A AJUBA CARMIL2 PHLDB2 ARHGAP35 PDCD10 DDR1 ITGA5 CCN1 COL5A1
0.0107808	13	24	2.39529	GO:0090505 epiboly involved in wound healing	FERMT1 ADAM17 ACVRL1 WNT7A AJUBA CARMIL2 PHLDB2 ARHGAP35 PDCD10 DDR1 ITGA5 CCN1 COL5A1
0.0108007	67	207	1.4313	GO:0070371 ERK1 and ERK2 cascade	PDE8A GAS6 PRXL2C NDRG4 SEMA7A FN1 CSF1R NLRP6 F2RL1 ADIPOQ F2R GCG SEMA6A PLA2G5 PTPRC EPHA2 HESX1 BMPER APOE CD74 MAP2K2 EGFR NOX4 IGF1 RASGRP1 MAP3K12 TNIP1 ATF3 SRC LYN KARS1 ICAM1 TLR9 PRKCZ MAPK3 TNFRSF11A ABL1 NOTCH2 ARHGAP8 LOC100146633 NLRP12 EZR ARRB2 KDR ERBB2 VRK3 APP FGF23 LOC105761007 SOX9 NOTCH1 FBXW7 NDRG2 GRB10 PTPN11 DNAJC27 LOC100060521 PRKD2 DAB2IP CCN1 EMILIN1 FGF18 FGF4 FGF1…
0.0109212	51	149	1.5136	GO:0001649 osteoblast differentiation	ACVR2A PTCH1 ADAR BAMBI CD276 NBR1 EPHA2 IFT80 IGF1 SEMA4D PPP3CA TCIRG1 LRP3 MYOC CHRD TNN BMPR1B SKI GDF2 JAG1 IGFBP5 SMAD6 TENT5A BMP3 SHOX2 SOX8 CYP24A1 GLIS1 ZHX3 PRKACA IGFBP3 SMAD5 FGF9 SIRT7 DLX5 IL6ST BMP6 FGF23 SFRP1 WWTR1 SOX9 WNT11 NOTCH1 SMAD1 UCMA RORB NELL1 RSPO2 CCN1 BMPR2 ATRAID
0.0111428	115	389	1.3073	GO:0055065 metal ion homeostasis	SLC39A10 CALCB DRD2 PTGER3 CALB1 ALAS2 TMPRSS3 SLC30A9 ABCB7 FATE1 SCNN1A F2RL1 FTH1 F2R PML CORIN ABL2 PACS2 AFG3L2 NCOA4 TGM2 SLC37A4 PTPRC EIF2AK1 MCOLN3 SPPL3 ATP2A2 NPTN KL APOE SLC8A2 SLC39A6 ABCC6 CAV1 CCDC115 TCIRG1 CNNM4 PRKCE CCDC22 EPO RMDN3 SLC1A1 TMPRSS6 ALPL ALDH9A1 LYN NPSR1 WFS1 TMBIM6 VAPB CXCL10 MT4 SCARA5 ATG5 SLC30A7 ATP6AP1 EPAS1 IBTK ACO1 ABL1 SCNN1B SLC11A1 EXT2 SRI FASLG M…
0.0111508	24	57	1.86193	GO:0006885 regulation of pH	CA2 SLC9A6 SLC9A2 SLC4A1 SLC9A8 SLC9A9 RHCG CCDC115 TCIRG1 SLC4A3 RAB7A SLC4A10 MAPK3 SLC26A3 SLC11A1 CLIC4 SLC4A8 CLN6 GRN LACC1 SLC4A4 BCL2 ATP1A4 CA7
0.0111758	59	178	1.46574	GO:1901653 cellular response to peptide	LPIN2 GRB10 PIK3R3 DENND4C TRIB3 ADIPOQ GHR USF1 RAB31 SLC2A4 STAT5B KL APC TRIM72 JAK2 CAV1 GCGR ZDHHC7 GRB2 IGF1 INSR RPE65 NUCKS1 OTOP1 PTPRA TNS2 IRS4 PID1 MYO1C SRC SNX6 BAIAP2L1 ARHGEF2 ICAM1 RPS6KB1 PCK1 NR4A2 PRKCZ RB1 GHRHR FOXO4 OSBPL8 STAT3 VCAM1 SLC25A33 SNX5 NGFR CAMK2A PIK3R1 POU4F2 ROCK1 APP PRKCQ PTPN11 SERPINA12 PRNP LEP SOCS2 RPL23
0.0113116	54	160	1.49245	GO:0002685 regulation of leukocyte migration	LOC111767395 PGF GAS6 KITLG CSF1R F2RL1 CCR7 ADAM17 NEDD9 ADAM10 CALR MMP14 CD74 LYVE1 RAC1 DUSP1 SELP DOCK8 VEGFD IL27RA ANO6 LYN CXCL10 ICAM1 MAPK3 STK39 LBP ABL1 JAM2 GCSAML IL1R1 KLRK1 ITGB3 ADORA1 OXSR1 CAMK1D SERPINE1 PIK3R1 BCR GCNT1 CYP19A1 APP PLCB1 PADI2 BST1 GPR18 WNK1 CCL5 PLA2G7 EMILIN1 CXCL14 CCL24 RHOA SELENOK
0.0113629	28	70	1.76883	GO:0030048 actin filament-based movement	WAS SUN2 MYH14 CAV1 WASF2 MYO9B PDE4B MYO1C PKP2 DSG2 PIK3CA MYH10 SRI GPD1L GSN KCNN2 AKAP9 SYNE2 ROCK1 SCN4B MYO5A ACTN4 TNNT2 MYO19 MYO7A ANK2 KCNQ1
0.0114094	43	121	1.57148	GO:0015698 inorganic anion transport	ANO4 GABRA6 VDAC3 SLC4A1 ANO10 SLC6A1 CRY2 SLC26A7 TTYH3 GABRE SLC12A7 SLC26A11 SLC1A1 SLC12A4 CLCN1 ANO6 SLC34A2 LRRC8A SLC26A3 CLCN6 XPR1 SLC11A1 CLIC4 SLC34A1 OSTM1 SLC4A8 BSND GABRB2 SLC5A5 PACC1 SLC4A11 SLC13A1 ATP8B1 BEST3 FGF23 GABRB3 MFSD5 CLCN7 CA7 KCNQ1 PRNP LOC100072403 SLC22A11
0.0117588	158	558	1.25213	GO:0009792 embryo development ending in birth or egg hatching	ACVR2A PTCH1 APBA1 DLX2 LUZP1 HS6ST1 SLC35E2B LHX1 NSDHL HEG1 LOC100033941 TRIP6 DVL2 HOXC6 TULP3 JAG2 LRP6 SMPD4 GBX2 SMG9 PCGF2 KDM6A EPHA2 RUNDC1 ADAM10 TBXT MMP14 EYA1 CELF4 WNT1 SRF ACVRL1 IL10 DCHS1 TSC1 CSF2 EGFR GRB2 IGF1 SLC39A3 XAB2 CELSR1 KLF4 TRIM28 OCRL NLE1 PTPN18 PTK7 TAPT1 MYO18B HOXB1 RPL13 HSD17B2 DZIP1L TBX3 PNLDC1 PBX1 HES7 SLC34A2 ZIC3 DHX35 SP3 ATP11A EVX1 EPAS1 ELF3 FZD6 AB…
0.0119937	55	164	1.48301	GO:0002573 myeloid leukocyte differentiation	SRC TNFRSF11A NKX2-3 KITLG CSF1R F2RL1 ADIPOQ RUNX1 CBFA2T3 CCR7 MITF NEDD9 EIF2AK1 EPHA2 FARP2 CD74 FOXP1 CSF2 GPC3 PPP3CA TCIRG1 LBR DHRS2 LYN CREB1 SP3 ATP6AP1 RB1 NOTCH2 TGFBR2 CAMK4 IREB2 GATA2 OSTM1 LOC100146633 CUL4A DCSTAMP ITGB8 RBPJ PIK3R1 GAB2 TFE3 POU4F2 APP TRAF6 SFRP1 ITGB6 FBXW7 GBA GAB3 IAPP TFRC GATA3 EFNA2 OSCAR
0.0121395	234	863	1.19903	GO:0015031 protein transport	SLC35A2 BACE2 UNC93B1 PORCN PAM16 ARRDC1 KPNB1 TRAK1 ARFIP2 GCK RHBDF1 VPS26C LOC100064692 GAS6 COPG1 FERMT1 APBA1 EIF4ENIF1 SRP14 COMP DMTN CRY2 F2RL1 ADIPOQ COG3 ERBIN ING1 APBB3 F2R KPNA6 PML YWHAQ VTA1 PREPL GCG BNIP3L MYRIP RAPGEF3 NCOA4 NR1D1 CLOCK SEC16A SYNDIG1 WWP2 RIC1 BID RAB31 CLU SLC35D3 HSPA9 BBS5 CALR EXOC5 GIP APOE SCAMP4 TARDBP CD74 RPH3AL ABCA1 AP2B1 CLIP3 CAV1 SAR1A COG2 IGF1 C…
0.0121541	22	51	1.90756	GO:0032729 positive regulation of interferon-gamma production	TLR3 F2RL1 CD276 TLR7 JAK2 SLC7A5 RASGRP1 SASH3 PDE4B IL27RA PDE4D TLR9 LOC101910264 IL27 ABL1 SLC11A1 IL1R1 IL23R KLRK1 CD2 IL12RB1 CD244
0.012181	38	104	1.61576	GO:0035270 endocrine system development	CLOCK HESX1 GIP SRF MAP2K2 NR3C1 RFX3 ONECUT2 PBX1 DRD2 CREB1 NR5A1 MAPK3 GHRHR GATA2 STRA6 GCM2 NKX2-2 RBPJ ARID5B RFX6 BMP6 SIDT2 NKX6-1 LHX3 SOX9 WNT11 WT1 SIX1 IL6R HNF4A GATA3 SLC6A3 HES1 GSX1 ASCL1 FGF8 TBX19
0.0123648	44	125	1.55657	GO:0007623 circadian rhythm	PPARA KDM8 CRY2 PML USP9X NR1D1 CLOCK ASS1 TARDBP NONO NTRK1 USP7 CDK1 CIPC SPSB4 MYCBP2 NTRK2 SETX DDB1 NAMPT PRKAA2 DRD2 CREB1 DBP TNFRSF11A CRY1 BHLHE40 HDAC1 RORA NGFR BTBD9 PRKCG GFPT1 RAI1 FBXW7 HTR7 RBM4B RORB HNF4A SIN3A GPR176 ADCY1 KDM2A PROKR2
0.0123648	30	77	1.72289	GO:0009135 purine nucleoside diphosphate metabolic process	HKDC1 GCK PRXL2C PPARA SLC4A1 PRKAG3 ALDOA CBFA2T3 PKM GIT1 IGF1 INSR HK1 ENTPD4 EIF6 PRKAG2 PGK1 PFKM ZBTB20 NUDT16 STAT3 PFKL AK4 ACTN3 TIGAR GALK1 SLC4A4 APP AK2 ZBTB7A
0.0123648	30	77	1.72289	GO:0009179 purine ribonucleoside diphosphate metabolic process	HKDC1 GCK PRXL2C PPARA SLC4A1 PRKAG3 ALDOA CBFA2T3 PKM GIT1 IGF1 INSR HK1 ENTPD4 EIF6 PRKAG2 PGK1 PFKM ZBTB20 NUDT16 STAT3 PFKL AK4 ACTN3 TIGAR GALK1 SLC4A4 APP AK2 ZBTB7A
0.0123648	30	77	1.72289	GO:0015749 monosaccharide transmembrane transport	SLC5A1 SLC2A1 TRIB3 ADIPOQ SLC2A4 FABP5 CLIP3 TSC1 ZDHHC7 GPC3 IGF1 INSR MEF2A NR4A3 OPN3 SLC2A11 RNASEL OSBPL8 SLC1A2 DHRS7C SLC2A10 SLC2A12 POU4F2 KLF15 SLC2A5 GRB10 PTPN11 SLC2A3 LEP FGF19
0.0123648	44	125	1.55657	GO:0043433 negative regulation of DNA-binding transcription factor activity	ERBIN GAS6 PTCH1 TAX1BP1 MAD2L2 WWP2 TBXT IRAK1 TNFAIP3 USP7 KLF4 CCDC22 TFDP1 WFS1 HDAC2 TLR9 FOXJ1 NLRC5 RB1 FZD6 BHLHE40 NWD1 ITCH SRI NLRP12 MED13 PAXIP1 ARRB2 PIAS4 CYP1B1 SUFU PIM1 RLIM PELI1 SIGIRR ESR1 FOXP3 TRIM40 DAB2IP HES1 PRNP ID1 TAF3 TRAF3
0.0123648	44	125	1.55657	GO:0045664 regulation of neuron differentiation	EIF4ENIF1 DLX2 DDX6 VWC2L BCL6 EIF4G1 CALR EYA1 DPYSL2 CTDSP1 NEUROG1 PCP4 JAG1 PBX1 RNF112 DISP3 ARHGEF2 FGFR1 MMD2 SOX8 GATA2 CDON NCOA1 NKX2-2 BMP6 BCL2 POU4F2 ROCK1 APP SFRP1 NKX6-1 SOX9 NOTCH1 HMG20A SIX1 FEZF1 SIN3A HES1 BCL11B LBX1 RHOA SOCS2 FGF20 ASCL1
0.0123783	87	283	1.35944	GO:0008015 blood circulation	TNNT2 COMP HTR1B ASIC2 F2RL1 GRK2 ADIPOQ ERAP1 F2R CORIN ATP2A2 APOE ADORA2B ACVRL1 CAV1 SH3GL2 SMTNL1 TNNI3K SLC1A1 SLC4A3 PDE4B MEF2A KCND3 PKP2 DRD2 DSG2 ATG5 PRKG1 CORO2B STK39 EPAS1 SCNN1B PIK3CA GAA CACNA1G SHOX2 E2F4 ECE1 EXT2 SRI PDE3A P2RX2 HRH2 NPY1R TJP2 DOCK4 TBX5 PTGS2 ARHGAP35 SCN10A NAV2 ADORA1 GPD1L SMAD5 PDE2A GSN DBH BMP6 KCNN2 BCR GNA12 AKAP9 ROCK1 SCN4B SLC2A5 MAP2K3 ADCY6 HTR…
0.0124806	21	48	1.93466	GO:0060350 endochondral bone morphogenesis	COMP MMP13 NAB2 TRIP11 MMP14 MATN1 IFT80 ALPL THBS3 CER1 TGFBR2 SHOX2 EXT2 RARB INPPL1 DLX5 BMP6 SOX9 COL2A1 COL27A1 FGF18
0.0124912	240	888	1.19516	GO:0043207 response to external biotic stimulus	TLR7 DEFB4B LOC111767395 NECTIN2 IRAK1 TRIM28 SRC OAS1 CADM1 TRIM26 KLRK1 LOC105761007 IL1F10 GSDMC LOC102148710 TLR3 WAS IFI6 ADAR TRIM10 IFI35 CD14 NLRP6 F2RL1 ADIPOQ ERBIN IFNAR2 BST2 F2R PML CCR7 LOC100069988 ADAM17 BNIP3L RAB2B NR1D1 GFI1 SFTPD PRKCA LYST CLU TAP2 PTPRC ALPK1 DCLK1 FBXO9 AGBL5 IRF2 EPHA2 FGR STAT5B TTC4 ZNFX1 APOE NONO CD74 TSPAN6 OAS3 ABCA1 GIT1 FOXP1 AQP1 STAT1 JAK2 CAV1 I…
0.0125042	15	30	2.21104	GO:0030890 positive regulation of B cell proliferation	BCL6 CARD11 SLC39A10 PTPRC CD74 SASH3 VAV3 CD320 TLR9 CD40 BCL2 CDKN1A PELI1 TFRC IL21
0.0125042	15	30	2.21104	GO:0060563 neuroepithelial cell differentiation	MAP1B JAG1 DLG5 DLX3 ABL1 GATA2 NKX2-2 SERPINE1 LHX3 WNT11 NOTCH1 VAX1 HES1 ASCL1 FGF8
0.0126961	11	19	2.56015	GO:0001573 ganglioside metabolic process	NEU3 CLN6 B4GALT6 ITGB8 GM2A ST3GAL1 B4GALNT1 B4GALT5 ST3GAL2 NEU2 ST8SIA2
0.0126961	26	64	1.79647	GO:0070664 negative regulation of leukocyte proliferation	LOC111767395 LOC100058771 LOC100071942 GPNMB CD276 BCL6 IL10 LYN DLG5 MAD1L1 CBLB FOXJ1 ITCH IL2RA IL4I1 VSIR RASSF5 LRRC32 ERBB2 PLA2G2F BTK RC3H1 PELI1 FOXP3 PRNP PLA2G2D
0.0126961	11	19	2.56015	GO:0090330 regulation of platelet aggregation	DMTN PRKCA SH2B3 JAK2 MMRN1 LYN PRKG1 ADAMTS18 PRKCQ VPS33B CTSG
0.012741	20	45	1.96537	GO:1904036 negative regulation of epithelial cell apoptotic process	GAS6 PPARA ADAR IL10 TNFAIP3 IL13 SCG2 WFS1 MAPK7 CAST ICAM1 ABL1 GATA2 PAK4 KDR SERPINE1 BCL2 AGAP2 GATA3 NKX2-6
0.012741	20	45	1.96537	GO:0150116 regulation of cell-substrate junction organization	DMTN ACVRL1 TSC1 RAC1 SLK MYOC PTPRA DAPK3 MAPRE2 ARHGAP6 DLC1 ABL1 PPM1F PHLDB2 KDR PIK3R1 NRP1 ROCK1 PEAK1 EPHA3
0.0128685	177	635	1.23261	GO:0033365 protein localization to organelle	SLC35A2 TTC21A WRAP73 LAMP3 PAM16 KPNB1 TTC21B FERMT1 EIF4ENIF1 SRP14 MARK4 CRY2 COG3 ING1 RRS1 KPNA6 PML DNAH11 TULP3 CDT1 RPA2 BNIP3L NCOA4 BID CLU DCLK1 TNKS ADAM10 CALR TARDBP CEP83 CROCC APC ARL5B SH3BP4 IFT80 TNFAIP3 CDK1 CSNK1D ZDHHC3 PPP3CA KAT7 TCIRG1 SGTA HK1 GNPTAB TRIM28 BICD2 HGS STIL ZDHHC5 TERF1 SRC DZIP1L CPLANE1 RAB3GAP1 RAB7A LEMD2 STAG3 TNPO3 CACNG7 PRKAA2 RAB23 SEC61A1 TNPO2 N…
0.012959	17	36	2.0882	GO:0006509 membrane protein ectodomain proteolysis	ADAM10 TNFRSF1B ERAP1 ADAM17 PTPN3 SPPL2A APOE PSEN2 IL10 APH1A TIMP1 SPPL2B ADAM19 LRIG2 MMP7 PRKCQ PACSIN3
0.012959	17	36	2.0882	GO:0014909 smooth muscle cell migration	PLXNA1 NDRG4 ADIPOQ IGF1 ABHD2 NR4A3 PRKG1 AAMP ADAMTS1 SEMA6D DOCK4 ITGB3 IGFBP3 DDR1 SERPINE1 BCL2 GRB10
0.012959	29	74	1.73298	GO:0016525 negative regulation of angiogenesis	THBS1 PML SEMA6A EPHA2 STAT1 ANGPT4 ADGRB2 KLF4 HGS ALOX5 CXCL10 SPARC NAXE PGK1 FOXO4 ADAMTS1 FASLG SULF1 SERPINE1 ROCK1 THBS2 PTPRM AGO1 PDE3B DAB2IP EMILIN1 IL17F ADGRB1 KLF2
0.012959	32	84	1.6846	GO:0001952 regulation of cell-matrix adhesion	FERMT1 DMTN BCL6 RASA1 MINK1 THBS1 ACVRL1 TSC1 RAC1 SLK MYOC PTPRA ONECUT2 DAPK3 JAG1 ARHGAP6 DLC1 ABL1 RIN2 PPM1F PHLDB2 ITGB3 DDR1 KDR SERPINE1 PIK3R1 BCL2 NRP1 ROCK1 PEAK1 EPHA3 BST1
0.012959	32	84	1.6846	GO:0038127 ERBB signaling pathway	SRC RHBDF1 IFI6 CBL ADAM17 NEU3 SHKBP1 PTPN12 HIP1R EGFR GRB2 MVB12A EFEMP1 MYOC RAB7A NEURL1 PDE6H AFAP1L2 ABL1 ERRFI1 MVB12B SOS1 RBPJ ERBB2 SOX9 PLAUR AREG FBXW7 FAM83B PTPN11 RNF126 AGR2
0.012959	101	337	1.32531	GO:0043269 regulation of ion transport	DRD2 AKAP9 SYT7 STAC3 STAC2 HTR1B NEDD4L ASIC2 CRY2 PTGES TRPV2 F2R PML GCG WWP2 KCNAB1 CACNG4 SPHK2 PTPN3 PSEN2 PM20D1 CAV1 GABRE LRRC38 TCIRG1 PRKCE EPO PDE4B KCND3 SESTD1 KCNQ5 SHANK3 CACNB3 CACNA1E VDAC1 ANO6 CACNG7 SYT1 LYN STOM NPSR1 WFS1 TMBIM6 CXCL10 RASGRF1 ATG5 VAMP7 TLR9 CACNA2D3 STK39 TNFRSF11A YWHAH ABL1 CACNA1G CLIC4 SRI JPH2 GNB2 KCNQ3 LOC100146633 ITGB3 SCN10A GPD1L JPH3 DHRS7C MS…
0.012959	85	276	1.36187	GO:0044772 mitotic cell cycle phase transition	CCNJ CCNF LAMTOR1 HECW2 GPNMB KDM8 BRSK1 FBXO31 PML CDKN2C PCID2 TAOK1 CDT1 RPA2 ADAM17 RRM2B BID CRADD TAOK3 NACC2 DONSON EIF4G1 INIP CCNB3 CTDSP1 APC CDK1 EGFR PPP3CA NEUROG1 CCNY KLF4 STIL CDC23 PLK3 DDB1 TFDP1 PBX1 CACUL1 SKP2 RPS6KB1 MAD1L1 RB1 EPS8 RFWD3 FOXO4 KLHL22 XPC E2F4 ADAMTS1 RAD21 BRCA1 RCC1 CHFR PLK1 USP37 SPDL1 RINT1 CTDSP2 CUL4A SIRT7 CPSF3 BCL2 APP KNTC1 PLCB1 CDKN1A NAE1 INTS3…
0.012959	17	36	2.0882	GO:0048010 vascular endothelial growth factor receptor signaling pathway	PGF HGS VEGFD CADM4 BCAR1 SULF1 FGF9 KDR NRP1 FLT1 MAPKAPK2 GRB10 PRKD2 DAB2IP EMILIN1 FZD4 FGF18
0.012959	107	360	1.31434	GO:0051347 positive regulation of transferase activity	EPHB6 IRAK1 PARM1 GAS6 KITLG RFC2 TRIB3 CSF1R LOC100061391 ZFP91 DVL2 ADIPOQ GCG ADAM17 NEDD9 TAOK3 CLU PTPRC MAP4K2 TNKS TTBK1 LOC100061360 FGR APOE SLC8A2 CD74 HSP90AB1 THBS1 DIPK2A JAK2 MAP2K2 ALS2 EGFR AJUBA NOX4 IGF1 RASGRP1 INSR CCNY KLF4 EPO MAP3K12 RAD50 SLC1A1 VAV3 SRC NTRK3 PRKAG2 LYN NEURL1 PTGES3 CACUL1 COPS8 SRCIN1 TLR9 MAPK3 TNFRSF11A STK11 ABL1 FGFR1 TGFBR2 RFC5 MMD2 OSBPL8 SLC11A1…
0.012959	124	426	1.28718	GO:0005975 carbohydrate metabolic process	HKDC1 TKFC GCK PRXL2C PPARA SLC4A1 LALBA FOXO1 PRKAG3 ADIPOQ ALDOA GK CBFA2T3 PHKA2 SORD GCG NR1D1 NEU3 SLC37A4 IDH2 PKM GALT KL FABP5 CHST8 GIT1 LANCL1 NR3C1 USP7 GCGR OTOGL PGP PDK3 IGF1 INSR PGLS HK1 PRKCE AGL GNPTAB EIF6 CHIT1 B4GALT7 IGFBP4 GNPTG ATF3 DDB1 PFKFB3 FCSK ENOSF1 PRKAG2 PTGES3 NAGK OAS1 ABHD10 PPP4R3B PCK1 SIAE GBE1 MAN1C1 GANAB CRY1 PGK1 PIK3CA PFKM GAA STK40 ZBTB20 EXT2 PPIP5K1…
0.012959	32	84	1.6846	GO:0006090 pyruvate metabolic process	HKDC1 GCK PRXL2C PPARA SLC4A1 DLD PDHA1 PRKAG3 ALDOA CBFA2T3 PKM PDHX GIT1 PDK3 IGF1 INSR HK1 EIF6 PRKAG2 PCK1 PGK1 PFKM ZBTB20 STAT3 PFKL ACTN3 TIGAR GALK1 SLC4A4 APP SDS ZBTB7A
0.0130709	43	122	1.5586	GO:0031214 biomineral tissue development	IBSP GAS6 ACVR2A COMP PPARA DMP1 CD276 MMP13 NBR1 FGR KL MATN1 IFT80 GPC3 IGF1 TCIRG1 CNNM4 PHEX ALPL BMPR1B ANO6 ALOX5 TENT5A PTHLH CER1 TGFB3 OSR2 ACTN3 SLC24A3 BMP6 FGF23 ITGB6 SOX9 WNT11 NOTCH1 PKDCC MEPE NELL1 RSPO2 CCN1 BMPR2 ERCC2 ATRAID
0.0130709	9	14	2.84276	GO:0061154 endothelial tube morphogenesis	FOXP1 ACVRL1 STARD13 CXCL10 DLL4 CCM2 RBPJ ITGAX RHOA
0.0130709	9	14	2.84276	GO:0003159 morphogenesis of an endothelium	FOXP1 ACVRL1 STARD13 CXCL10 DLL4 CCM2 RBPJ ITGAX RHOA
0.0130709	9	14	2.84276	GO:0090051 negative regulation of cell migration involved in sprouting angiogenesis	THBS1 KLF4 STARD13 DLL4 PDCD10 HDAC5 NOTCH1 RHOA TBXA2R
0.0131948	25	61	1.81233	GO:0032945 negative regulation of mononuclear cell proliferation	LOC111767395 LOC100058771 LOC100071942 GPNMB CD276 IL10 LYN DLG5 MAD1L1 CBLB FOXJ1 ITCH IL2RA IL4I1 VSIR RASSF5 LRRC32 ERBB2 PLA2G2F BTK RC3H1 PELI1 FOXP3 PRNP PLA2G2D
0.0133443	78	250	1.37969	GO:0052547 regulation of peptidase activity	SPI2 NLRP3 LOC100052045 SERPINB5 GAS6 IFI6 LAPTM5 NLRP6 F2R PML EGLN3 PCID2 BID CRADD ANTXR1 TTBK1 THBS1 AQP1 HIP1R JAK2 CAV1 SERPINB1 SENP1 KLF4 SLC1A1 NLE1 TIMP2 CYFIP2 SRC LYN APH1A PSME4 CAST DLC1 TIMP1 NEK5 HDAC1 PPM1F STAT3 FASLG PTGS2 NLRP12 ROBO1 NGFR DHCR24 GRN VSIR GSN PICALM TNFSF10 TFPI2 SERPINE1 DAPK1 FURIN XIAP PAK2 FAM162A COL6A3 PAX2 ASPH CRB2 LAMTOR5 RHBDF2 PLAUR CTSB SPINT1 BAK1…
0.0133502	50	147	1.50411	GO:0002703 regulation of leukocyte mediated immunity	NECTIN2 LOC100057176 TNFRSF1B CADM1 KLRK1 TNFSF13 CD1A4 CD1A1 TLR3 WAS F2RL1 BCL6 MAD2L2 TAP2 PTPRC SPHK2 FGR STAT5B DNASE1 ADORA2B IL13 RASGRP1 SASH3 STX4 IL27RA RIF1 LYN KMT5C VAMP7 TLR9 PRKCZ FOXJ1 LOC101910264 FBXO38 IL1R1 CD40 IL4I1 PAXIP1 TBX21 ARRB2 MR1 BCR TRAF6 FOXP3 PRAM1 IL13RA2 TFRC GATA3 LEP IL21
0.0134245	34	91	1.6522	GO:0043401 steroid hormone mediated signaling pathway	SRC LOC100629841 HNF4G CRY2 CLOCK KDM3A CALR FOXP1 NR3C1 DNAAF4 DDX5 ABHD2 PTGES3 SKP2 YWHAH CRY1 GHRHR HDAC1 VPS18 BRCA1 KMT2D TCF21 RXRA POU4F2 SFRP1 ZMIZ1 PADI2 ESR1 RXRB HNF4A PAGR1 ESR2 RHOA ZBTB7A
0.013526	61	187	1.4425	GO:0003007 heart morphogenesis	TBX5 FGF8 TBX19 PTCH1 HEG1 DVL2 DNAH11 PTCD2 NPHP3 KDM6A EYA1 SRF ACVRL1 DCHS1 INSR LEMD2 TBX3 ALPK2 JAG1 ZIC3 DLL4 PKP2 DHRS3 SMAD6 CCDC40 NOTCH2 TGFBR2 GAA SHOX2 ADAMTS1 NPY1R NRP2 CERT1 SOS1 FGFRL1 ARID2 RBPJ SUFU PIM1 MSX1 MKS1 COL11A1 HAS2 ZMIZ1 SOX9 TNNT2 WNT11 COL2A1 NOTCH1 SIX1 GATA3 WNT2 CCN1 BMPR2 HES1 LBX1 GATA5 TNNI1 MESP1 COL5A1 AHI1
0.0140437	56	169	1.4653	GO:0002699 positive regulation of immune effector process	LOC111767395 NECTIN2 CADM1 KLRK1 TNFSF13 CD1A4 CD1A1 SEMA7A TLR3 F2RL1 HLX MAD2L2 PLA2G5 TAP2 PTPRC SPHK2 FGR STAT5B TLR7 ADORA2B CD74 IL10 IL13 RPS19 RASGRP1 SASH3 HK1 STX4 NFKBIZ RIF1 LYN KMT5C PCK1 VAMP7 TLR9 PRKCZ LBP XBP1 LOC101910264 FBXO38 IL1R1 CD40 COLEC11 PAXIP1 TBX21 LACC1 MR1 TRAF6 MAPKAPK2 CD244 FOXP3 IL13RA2 TFRC GATA3 IL17F IL21
0.0142556	42	119	1.56073	GO:0001764 neuron migration	DAB1 GAS6 PLXNA1 LHX1 USP9X FBXO45 DCLK1 SDCCAG8 MDGA1 NTNG2 NDE1 SRF GFRA3 CELSR1 NTRK2 DRD2 PRKG1 NR4A2 EVX1 ITGA3 STAT3 NRP2 TYRO3 LRIG2 TUBGCP2 UNC5C CAMK2A ADGRG1 ZMIZ1 NKX6-1 FEZF1 DRGX VAX1 GATA3 UNK CHL1 DAB2IP EMX2 RHOA ASCL1 ARX SCRT2
0.0145682	239	887	1.19152	GO:0051707 response to other organism	TLR7 DEFB4B LOC111767395 NECTIN2 IRAK1 TRIM28 SRC OAS1 CADM1 TRIM26 KLRK1 LOC105761007 IL1F10 GSDMC LOC102148710 TLR3 WAS IFI6 ADAR TRIM10 IFI35 CD14 NLRP6 F2RL1 ADIPOQ ERBIN IFNAR2 BST2 F2R PML CCR7 LOC100069988 ADAM17 BNIP3L RAB2B NR1D1 GFI1 SFTPD PRKCA LYST CLU TAP2 PTPRC ALPK1 DCLK1 FBXO9 AGBL5 IRF2 EPHA2 FGR STAT5B TTC4 ZNFX1 APOE NONO CD74 TSPAN6 OAS3 ABCA1 GIT1 FOXP1 AQP1 STAT1 JAK2 CAV1 I…
0.0145792	33	88	1.65828	GO:0031532 actin cytoskeleton reorganization	BCAR1 DMTN CSF1R RAPGEF3 ESAM ANTXR1 FARP2 PIP5K1A GAB1 CSF3 MINK1 PARVB GRB2 PTK7 NTRK3 DAPK3 BAIAP2L1 ARHGDIB INSRR EPS8 ABL1 NOTCH2 FGF7 SYDE1 EZR GSN PLEK NRP1 CXADR TRPM2 RHOA RAP2A PHPT1
0.014671	111	377	1.30199	GO:0120035 regulation of plasma membrane bounded cell projection organization	PLXNB3 TIAM1 SEMA7A WAS MARK4 VDAC3 EPS8L1 FN1 DMTN BRSK1 SLITRK1 F2RL1 TRPV2 ABL2 NEDD9 RGL3 GFI1 INPP5J WRAP73 EPHA2 ZFYVE27 APOE RYK SDCCAG8 DEF8 DPYSL2 NTNG2 CROCC APC WNT1 SRF CAV1 MAP2K2 WNT7A ACTR2 NTRK1 RAC1 EPHB3 IFRD1 CHODL SEMA4D PPP3CA WASF2 KLF4 CARMIL2 MAG PTK7 TAPT1 TNN NTRK2 SHANK3 SETX SRC EFNB2 LIMK1 LYN NEURL1 MFSD2A RAB29 ATG5 NEGR1 SRCIN1 CEP135 PLS1 YWHAH STK11 SHOX2 ABI3 FB…
0.0147148	23	55	1.84923	GO:0008306 associative learning	NDRG4 SLC6A1 BRSK1 RAPGEF3 SRF TSC1 SLC1A1 SHANK3 PDE8B NPTX2 DRD2 MEIS2 TANC1 TNR DBH APP HMGCR SNAP25 CTNS B4GALT2 LOC100060521 ATP1A2 CLN8
0.0147188	57	173	1.45698	GO:1901214 regulation of neuron death	TNFRSF1B GPNMB ZFP91 CLU PM20D1 NONO HIPK2 WNT1 IL10 LANCL1 NTRK1 NR3C1 MAP3K12 SLC1A1 MAG IL27RA SNX6 TFAP2D EFNB2 HYOU1 WFS1 NR4A2 TBC1D24 ABL1 PIK3CA GABRB2 TYRO3 GRN EIF2S1 TIGAR PICALM KDR IL6ST SIGMAR1 BCL2 NMNAT1 ROCK1 FAIM2 NAE1 FBXW7 GBA NEFL SIX1 SIX4 FOXO3 GATA3 LOC100060521 CHL1 MAP3K5 CD34 PRNP RHOA FGF20 ASCL1 FGF8 CLN8 CCND1
0.0147666	27	68	1.75582	GO:1903557 positive regulation of tumor necrosis factor superfamily cytokine production	TLR3 CLU PTPRC SPHK2 OAS3 THBS1 JAK2 RASGRP1 SASH3 OAS1 ARHGEF2 TNFRSF8 TLR9 LBP SETD4 ZBTB20 STAT3 CD2 PIK3R1 APP MAPKAPK2 MMP1 PTPN11 MAVS LEP IL17F SELENOK
0.0148458	30	78	1.7008	GO:0007586 digestion	PTGER3 SLC26A7 AQP5 AQP1 HIP1R PPP3CA NEUROG1 CLPS TLR9 PLS1 STK39 ACO1 LRCOL1 FABP2 HRH2 IREB2 TJP2 CAPN8 EZR NR1H2 SOX9 WNK1 SCARB1 KCNQ1 LEP LOC100059452 LOC100059418 ARX Hamp CLPSL2
0.0148458	78	251	1.37419	GO:0042391 regulation of membrane potential	GABRA6 CACNA1G AKAP9 PIEZO1 BVES IFI6 DLD NEDD4L ASIC2 WWP2 BID MYH14 PTPN3 SLC8A2 CELF4 CAV1 WNT7A KCNK1 PPP3CA CACNA1I GRIK3 MYOC CLCN1 RGS7BP KCND3 NTRK2 PID1 SHANK3 SRC PKP2 DSG2 NPAS4 YWHAH CHRND SLC26A3 KCNB1 NTSR2 SLC25A33 SLC4A8 TBX5 BNIP3 KCNQ3 SCN10A ADORA1 GPD1L WDR1 GRIK5 GJD2 KDR CHRNA1 ATP1B3 SLC4A4 KCNN2 SLC4A11 BCL2 APP RIMS3 POPDC3 SCN4B SLC8A3 GBA KCNK6 GNA11 BAK1 CNTNAP1 ANK2 A…
0.0148458	30	78	1.7008	GO:0062013 positive regulation of small molecule metabolic process	MLYCD PRXL2C PPARA FOXO1 ADIPOQ GCG NR1D1 APOE ADORA2B CD74 IGF1 INSR PRKCE DDB1 STAR LPGAT1 PPP4R3B ZBTB20 CLYBL PTGS2 WDR5 ACTN3 BMP6 SLC4A4 NR1H2 APP GCK CD244 SCAP KAT2A
0.0148769	152	538	1.24936	GO:0031329 regulation of cellular catabolic process	RUFY4 TNFRSF1B MTMR9 UBQLN1 DET1 PRXL2C RYBP EIF4ENIF1 TAF15 NLRP6 FOXO1 CTSA CBFA2T3 NRDE2 USP13 PML PCID2 DCP2 USP9X BNIP3L AGO2 FEZ1 CLU PTPN3 PIAS1 EIF4G1 APOE TARDBP HSP90AB1 CISD1 RNF139 HIPK2 WNT1 CAV1 IL10 SH3BP4 USP7 IGF2BP1 GNAI3 IGF1 INSR FEZ2 CCNY SGTA TRIB2 CCDC22 ANGEL2 DNAAF4 YTHDF3 PATL1 MOV10 PLK3 LRP1 RAB3GAP1 VDAC1 PNPLA2 TTC5 PNLDC1 PRKAA2 DAGLB CNOT8 COP1 SUPT5H MFSD2A ATG5 T…
0.015293	37	102	1.60409	GO:0001704 formation of primary germ layer	TBX19 MMP15 FN1 MMP2 LHX1 EXOC4 POFUT2 GJA1 KDM6A EPHA2 TBXT LAMB3 MMP14 EYA1 SRF GRB2 ITGA8 ITGA3 HNF1B EXT2 PRKACA ITGB3 DKK1 COL11A1 CRB2 WNT11 INHBA SMAD1 COL6A1 AXIN1 MMP1 ITGA5 BMPR2 MIXL1 RP1L1 MESP1 COL5A1
0.0157302	26	65	1.76883	GO:0006757 ATP generation from ADP	HKDC1 GCK PRXL2C PPARA SLC4A1 PRKAG3 ALDOA CBFA2T3 PKM GIT1 IGF1 INSR HK1 EIF6 PRKAG2 PGK1 PFKM ZBTB20 STAT3 PFKL ACTN3 TIGAR GALK1 SLC4A4 APP ZBTB7A
0.0157302	26	65	1.76883	GO:0048709 oligodendrocyte differentiation	TNFRSF1B EIF2B2 DLX2 CLU MAG NTRK2 NSUN5 GSX2 OPALIN PLP1 HDAC1 SOX8 B4GALT6 NKX2-2 ERBB2 NKX6-1 MYRF SOX9 B4GALT5 NOTCH1 SLC8A3 MED12 CNTNAP1 HES1 ERCC2 ASCL1
0.0157302	96	320	1.32662	GO:0090066 regulation of anatomical structure size	TMSB4X SEMA7A WAS COMP HTR1B FN1 ASIC2 F2RL1 PLEKHH2 TRPV2 F2R RASA1 ESAM SH3BP1 ZFYVE27 APOE ADORA2B RYK DPYSL2 CSF3 AQP1 HIP1R SRF CAV1 WNT7A TSC1 RAC1 ALS2 SLC12A7 IFRD1 GRB2 PEX11A SEMA4D SMTNL1 PRKCE CARMIL2 VAV3 SPTB SHANK3 CYFIP2 LIMK1 BAIAP2L1 ANO6 LRRC8A CREB1 ATG5 PRKG1 PLS1 EPS8 CYRIA ABL1 SCNN1B PIK3CA CAPG SSH2 E2F4 HNF1B EXT2 HRH2 DOCK4 SLC6A4 ARHGAP35 FSTL4 SSH1 EZR WDR1 TNR GSN PL…
0.0157302	26	65	1.76883	GO:0006096 glycolytic process	HKDC1 GCK PRXL2C PPARA SLC4A1 PRKAG3 ALDOA CBFA2T3 PKM GIT1 IGF1 INSR HK1 EIF6 PRKAG2 PGK1 PFKM ZBTB20 STAT3 PFKL ACTN3 TIGAR GALK1 SLC4A4 APP ZBTB7A
0.0158926	13	25	2.29948	GO:1905314 semi-lunar valve development	TNFRSF1B JAG1 SMAD6 RB1 NOTCH2 STRA6 RBPJ SOX9 NOTCH1 GATA3 BMPR2 EMILIN1 GATA5
0.0158926	29	75	1.70987	GO:2000181 negative regulation of blood vessel morphogenesis	THBS1 PML SEMA6A EPHA2 STAT1 ANGPT4 ADGRB2 KLF4 HGS ALOX5 CXCL10 SPARC NAXE PGK1 FOXO4 ADAMTS1 FASLG SULF1 SERPINE1 ROCK1 THBS2 PTPRM AGO1 PDE3B DAB2IP EMILIN1 IL17F ADGRB1 KLF2
0.0158926	13	25	2.29948	GO:2000352 negative regulation of endothelial cell apoptotic process	GAS6 IL10 TNFAIP3 IL13 SCG2 MAPK7 ICAM1 ABL1 GATA2 PAK4 KDR SERPINE1 GATA3
0.0158926	13	25	2.29948	GO:2000406 positive regulation of T cell migration	LOC111767395 ADAM17 ADAM10 DOCK8 CXCL10 STK39 ABL1 ITGB3 OXSR1 APP WNK1 RHOA SELENOK
0.0158926	69	218	1.39965	GO:0016042 lipid catabolic process	LPIN2 AUH PNPLA1 HSD17B4 EHHADH LOC100050992 BCO1 SMPDL3B ADIPOQ NEU3 PLA2G5 ABHD6 SMPD4 PPARD APOE PLBD2 BDH2 ACAD11 PRKCE ABHD2 ACOX2 CLPS DECR2 PNPLA2 SMPD1 DAGLB PNPLA4 MFSD2A PLA2G4E PNPLA3 YWHAH PLA2G12A HADHA PAFAH2 LRCOL1 CYP24A1 SGPL1 CPT1A SMPD2 SPP1 PLA2G2C CYP1B1 LGALS12 CYP39A1 CYP19A1 GM2A PLA2G6 PLA2G2F PLCG1 FGF23 PLCB1 CYP26A1 PRDX6 CYP26B1 GBA GPCPD1 SIRT2 ADPRH SCARB1 PDE3B ACA…
0.0158926	13	25	2.29948	GO:0032355 response to estradiol	MYOD1 STAT5B EGFR PTGFR STAT3 CRHBP NCOA3 SFRP1 ESR1 AREG H2AZ1 ESR2 SOCS2
0.0158926	21	49	1.89518	GO:0042130 negative regulation of T cell proliferation	LOC111767395 LOC100058771 LOC100071942 GPNMB CD276 DLG5 MAD1L1 CBLB FOXJ1 ITCH IL2RA IL4I1 VSIR LRRC32 ERBB2 PLA2G2F RC3H1 PELI1 FOXP3 PRNP PLA2G2D
0.0158926	154	547	1.24497	GO:0044257 cellular protein catabolic process	TRIM72 HERC3 ANKZF1 TMUB2 UBQLN1 TRIM2 DET1 FBXW7 LOC100056417 CDC34 RYBP NEDD4L FBXO31 TGFB1I1 CBL CBFA2T3 USP13 UBAP1 PML USP9X BNIP3L USP31 NR1D1 CLOCK WWP2 USP8 FBXO45 USP12 CLU PRPF19 FBXO9 ADAMTS7 KLHDC10 PIAS1 APOE USP20 HSP90AB1 RNF139 HIPK2 USP46 WNT1 CAV1 USP38 CUL1 USP7 FBXO6 CCDC115 TCIRG1 SPSB4 SGTA TRIB2 CCDC22 DNAAF4 TMEM129 ZNRF3 PLK3 FAP PSMA5 FBXL17 ASCC3 DDB1 LRP1 ATE1 UBE2J1 R…
0.0158926	13	25	2.29948	GO:0060325 face morphogenesis	MMP2 RAB3GAP1 TGFB3 SGPL1 STRA6 DLX5 ARID5B MSX1 PAX9 TIPARP PTPN11 CRISPLD2 ANKRD11
0.0158926	112	382	1.29653	GO:0072657 protein localization to membrane	PACS2 MRAP STAC3 GAS6 PTCH1 RTP2 DENND4C SRP14 ATAD1 SLC4A1 STAC2 DMTN ADIPOQ PREPL SEC16A BID RAB31 LRP6 EPHA2 ADAM10 ZFYVE27 EXOC5 PIP5K1A APOE MMP14 CLIP3 ARL5B DCHS1 IFT80 EGFR ZDHHC7 ZDHHC3 CPLX1 CRB3 SGTA STX4 ACSL3 HGS SLC1A1 ZDHHC5 SHANK3 TMBIM1 MYO1C FLOT2 LRP1 RAB3GAP1 RAB7A CACNG7 TTC7B STOM GORASP2 SEC61A1 PKP2 RAB29 AGK ATP6AP1 RABEP1 PRKCZ PLS1 PEX26 SPTBN1 SYNE3 ITGA3 ABI3 KCNB1 VT…
0.0158926	13	25	2.29948	GO:0090504 epiboly	FERMT1 ADAM17 ACVRL1 WNT7A AJUBA CARMIL2 PHLDB2 ARHGAP35 PDCD10 DDR1 ITGA5 CCN1 COL5A1
0.0160035	34	92	1.63425	GO:0042177 negative regulation of protein catabolic process	AZIN1 RYBP CTSA PML USP9X MAD2L2 RIC1 PTPN3 HSP90AB1 HIPK2 WNT1 IL10 USP7 EGFR SGTA MYCBP2 TIMP1 SDCBP LRIG2 PRKCG SUFU FURIN HMGCR SIRT2 TRIM40 N4BP1 NELL1 DAB2IP ADGRB1 FHIT RPL23 GIPC1 CST3 ATRAID
0.0160035	34	92	1.63425	GO:0042476 odontogenesis	NKX2-3 ACVR2A DLX2 PPARA DMP1 LHX8 JAG2 AQP5 AQP1 TCIRG1 CNNM4 PHEX MMP20 SRC DLX3 HDAC1 FST OSR2 NGFR SERPINE1 MSX1 TRAF6 AQP3 ITGB6 INHBA PAX9 RSPO2 CD34 ANKRD11 FGF4 BCL11B RHOA FGF8 SSUH2
0.0160926	82	267	1.35809	GO:0042326 negative regulation of phosphorylation	IBTK PMEPA1 PPARA SLC4A1 TRIB3 DMTN ADAR HEG1 ADIPOQ CBFA2T3 CDKN2C INPP5J SH2B3 LRP6 PTPRC NIBAN1 EIF4G1 APOE TARDBP GIT1 CTDSP1 APC CAV1 PPEF2 PTPRH TNFAIP3 TRAF3IP1 SH3GL2 DUSP1 AJUBA SEMA4D WARS1 AIDA PRKAR2B NTRK3 PRKAG2 LYN SMPD1 CEP85 SMAD6 PPP4R3B CADM4 SRCIN1 PRKCZ RB1 ABL1 MLLT1 PTPN13 DUSP16 PPM1F STAT3 KIRREL2 ERRFI1 NLRP12 EPM2A PLK1 DKK1 IGFBP3 GPD1L GNAQ ARRB2 CTDSP2 ACTN3 TIGAR RO…
0.0164383	20	46	1.92264	GO:0014812 muscle cell migration	PLXNA1 NDRG4 ADIPOQ IGF1 ABHD2 NR4A3 PRKG1 AAMP ADAMTS1 SEMA6D DOCK4 ITGB3 IGFBP3 DDR1 SERPINE1 BCL2 ROCK1 SIX1 SIX4 GRB10
0.0164383	211	776	1.20239	GO:0044265 cellular macromolecule catabolic process	REXO4 TRIM72 HERC3 ANKZF1 TMUB2 EDC3 UBQLN1 TRIM2 DET1 FBXW7 LOC100056417 CDC34 RYBP EIF4ENIF1 TAF15 NEDD4L FBXO31 TGFB1I1 CBL CBFA2T3 DNASE1L1 NRDE2 USP13 UBAP1 PML PCID2 FEN1 DCP2 USP9X BNIP3L USP31 AGO2 NR1D1 CLOCK WWP2 USP8 FBXO45 USP12 CLU PRPF19 SMG9 FBXO9 ADAMTS7 KLHDC10 PIAS1 DNASE1 APOE TARDBP USP20 HSP90AB1 RNF139 HIPK2 USP46 WNT1 CAV1 USP38 CUL1 USP7 FBXO6 IGF2BP1 CCDC115 TCIRG1 SPSB4 …
0.0164383	42	120	1.54773	GO:0050905 neuromuscular process	STAC3 COMP SYNM MYH14 HIPK2 NEUROG1 MYCBP2 SHANK3 PDE8B RBFOX1 PNKD SLITRK6 DRD2 ABL1 CHRND GAA STRA6 TMEM150C JPH3 POU4F3 TNR RBFOX2 ACTN3 CHRNA1 BCR GM2A HOXD10 POU4F2 APP SLC8A3 GBA NEFL CNTNAP1 MYO7A GIGYF2 SLC6A3 USH1C KCNQ1 ASCL1 GRIN2D HMX3 CLN8
0.0168527	75	241	1.37616	GO:0002253 activation of immune response	SLC39A10 NECTIN2 LOC100057176 BTNL9 CD19 LOC100068433 EIF2B2 C8B CCR7 CARD11 PTPRC CD79A SPPL3 TESPA1 ZNFX1 NONO THEMIS2 FOXP1 FYB2 SERPING1 PDE4B ZAP70 VAV3 NFKBIZ CACNB3 LYN PDE4D CFI RAB29 TLR9 CBLB BCAR1 FCHO1 STK11 LOC101910264 ABL1 TOMM70 GCSAML CASP6 XRCC5 KLRK1 COLEC11 MYO1G BLK EZR MS4A1 HSP90AA1 BCL2 BTK PLCG1 TRAF6 RC3H1 LOC105761007 LAT2 CD22 C6 KRT1 FOXP3 WNK1 TEC GATA3 SIN3A MAVS PR…
0.0169238	28	72	1.7197	GO:0046031 ADP metabolic process	HKDC1 GCK PRXL2C PPARA SLC4A1 PRKAG3 ALDOA CBFA2T3 PKM GIT1 IGF1 INSR HK1 EIF6 PRKAG2 PGK1 PFKM ZBTB20 STAT3 PFKL AK4 ACTN3 TIGAR GALK1 SLC4A4 APP AK2 ZBTB7A
0.0169346	19	43	1.95394	GO:0010812 negative regulation of cell-substrate adhesion	DMTN BCL6 RASA1 THBS1 WNT1 ACVRL1 MYOC JAG1 ARHGAP6 DLC1 CORO2B PHLDB2 SERPINE1 PIK3R1 LOC105761007 ACTN4 NOTCH1 FZD4 RHOA
0.0169346	19	43	1.95394	GO:0003170 heart valve development	DCHS1 TNFRSF1B JAG1 SMAD6 RB1 NOTCH2 TGFBR2 SHOX2 STRA6 TBX5 FGFRL1 RBPJ SOX9 NOTCH1 GATA3 CCN1 BMPR2 EMILIN1 GATA5
0.0169346	52	156	1.47403	GO:0098742 cell-cell adhesion via plasma-membrane adhesion molecules	PECAM1 NECTIN2 ROBO3 ROBO1 CDH24 TENM2 PCDH7 PLXNB3 SLITRK1 ADIPOQ GPC4 ESAM SELE MDGA1 NTNG2 CDHR3 IL10 DCHS1 CDHR1 CDH3 CDH16 AJUBA IGSF11 CELSR1 KLF4 SELP CD6 PCDH20 MAPK7 DSG2 DSC1 TGFBR2 PCDHGA4 VCAM1 CDH17 FGFRL1 ALCAM CDH18 SDK2 CDH26 PTPRT CLSTN2 PCDH18 PTPRM CLSTN1 CXADR WNK1 PCDH8 ITGA5 IL1RN CD164 GATA5
0.0169764	8	12	2.94805	GO:0035278 miRNA-mediated gene silencing by inhibition of translation	EIF4ENIF1 DDX6 AGO2 EIF4G1 EIF6 TNRC6C EIF4E2 AGO1
0.0169764	80	260	1.36064	GO:0045860 positive regulation of protein kinase activity	IRAK1 GAS6 KITLG CSF1R LOC100061391 ZFP91 DVL2 ADIPOQ GCG ADAM17 NEDD9 TAOK3 CLU PTPRC MAP4K2 TTBK1 LOC100061360 SLC8A2 HSP90AB1 THBS1 DIPK2A JAK2 MAP2K2 ALS2 EGFR AJUBA NOX4 IGF1 RASGRP1 INSR CCNY EPO MAP3K12 SLC1A1 SRC NTRK3 PRKAG2 NEURL1 CACUL1 COPS8 SRCIN1 TLR9 TNFRSF11A STK11 ABL1 FGFR1 TGFBR2 MMD2 OSBPL8 SLC11A1 XRCC5 GPRC5D CD40 ITGB3 ROBO1 ERN2 DKK1 PDCD10 HSP90AA1 PIK3CG ERBB2 TRAF6 CDKN…
0.0169764	8	12	2.94805	GO:0071599 otic vesicle development	HESX1 EYA1 SOX9 COL2A1 SIX1 GATA3 FGF8 AHI1
0.0171097	58	178	1.4409	GO:0002429 immune response-activating cell surface receptor signaling pathway	SLC39A10 NECTIN2 BTNL9 CD19 LOC100068433 EIF2B2 CCR7 CARD11 PTPRC CD79A SPPL3 TESPA1 THEMIS2 FOXP1 FYB2 PDE4B ZAP70 VAV3 NFKBIZ CACNB3 LYN PDE4D RAB29 CBLB BCAR1 FCHO1 STK11 LOC101910264 ABL1 GCSAML KLRK1 MYO1G BLK EZR MS4A1 BCL2 BTK PLCG1 TRAF6 RC3H1 LOC105761007 LAT2 CD22 FOXP3 WNK1 TEC GATA3 PRKD2 PRNP PHPT1
0.0171097	58	178	1.4409	GO:0002757 immune response-activating signal transduction	SLC39A10 NECTIN2 BTNL9 CD19 LOC100068433 EIF2B2 CCR7 CARD11 PTPRC CD79A SPPL3 TESPA1 THEMIS2 FOXP1 FYB2 PDE4B ZAP70 VAV3 NFKBIZ CACNB3 LYN PDE4D RAB29 CBLB BCAR1 FCHO1 STK11 LOC101910264 ABL1 GCSAML KLRK1 MYO1G BLK EZR MS4A1 BCL2 BTK PLCG1 TRAF6 RC3H1 LOC105761007 LAT2 CD22 FOXP3 WNK1 TEC GATA3 PRKD2 PRNP PHPT1
0.0171204	76	245	1.37175	GO:0099177 regulation of trans-synaptic signaling	BEGAIN DRD2 GRM7 CALB1 APBA1 STXBP5 ATAD1 BRSK1 ADIPOQ PLPPR4 PREPL ABHD6 CACNG4 ATP2A2 NPTN APOE FABP5 SLC8A2 ADORA2B NTNG2 CELF4 GIT1 USP46 SRF WNT7A IGSF11 PPP3CA PRKCE STX4 PTPRA SLC1A1 PPP1R9B NPTX1 PRKAR2B NTRK2 SHANK3 NPTX2 S100B SLC6A6 SYT1 NEURL1 PNKD SLC4A10 NPAS4 RASGRF1 ABL1 KCNB1 VPS18 P2RX3 PRKACA SLC4A8 ADORA1 JPH3 ARRB2 TNR ANAPC2 PRKCG BCR AKAP9 SQSTM1 APP PLCG1 PLCB1 CLSTN2 FLOT…
0.0172454	18	40	1.98993	GO:0021515 cell differentiation in spinal cord	PTCH1 LHX1 WNT1 GSX2 DLL4 GATA2 LHX5 NKX2-2 SUFU HOXD10 LHX3 GIGYF2 LMO4 MNX1 LBX1 GSX1 ASCL1 CLN8
0.0173042	86	283	1.34381	GO:0019221 cytokine-mediated signaling pathway	IRAK1 TNFRSF11A IL1F10 GAS6 CSF1R ADAR NLRP6 ZFP91 F2RL1 ADIPOQ IFNAR2 ADAM17 GFI1 SH2B3 PTPRC SPATA2 STAT5B GALT CD74 OAS3 STAT1 JAK2 CAV1 CSF2 IRF5 IFNAR1 OTOP1 EPO SLC1A1 YTHDF3 MX2 SRC TNFRSF1B TICAM2 LYN CXCL10 OAS1 CSF3R MAPK3 STK39 NLRC5 OASL PELI3 IL2RB ADIPOR2 IL1R1 STAT3 NUMBL ROBO1 NKIRAS2 IL2RA JAK3 RPS6KA4 EBI3 PIAS4 OXSR1 TRIM56 IL6ST XIAP LIFR BIRC7 TRAF6 PLCB1 ACTN4 TTLL12 PADI2 S…
0.0174345	16	34	2.08098	GO:0006110 regulation of glycolytic process	PRXL2C PPARA SLC4A1 CBFA2T3 GIT1 IGF1 INSR EIF6 PRKAG2 ZBTB20 STAT3 ACTN3 TIGAR SLC4A4 APP ZBTB7A
0.0174345	16	34	2.08098	GO:0035137 hindlimb morphogenesis	PTCH1 AFF3 WNT7A GPC3 TBX3 RARB OSR2 GDF5 HOXD10 MSX1 HOXD9 NOTCH1 TBX4 RSPO2 FGF4 FGF8
0.0174345	17	37	2.03176	GO:0042491 inner ear auditory receptor cell differentiation	JAG2 MCOLN3 PDZD7 USH2A JAG1 SLITRK6 PLS1 POU4F3 RBPJ GSDME NOTCH1 MYO7A GRXCR2 KCNQ1 HES1 FGF20 CLRN2
0.0174345	17	37	2.03176	GO:0048806 genitalia development	LHX1 NEUROG1 TBX3 ASB1 STRA6 TYRO3 DHCR24 GREB1L BMP6 HOXD13 CYP19A1 ESR1 BAK1 MERTK SRD5A2 PTPN11 FGF8
0.0174345	16	34	2.08098	GO:0003179 heart valve morphogenesis	DCHS1 JAG1 SMAD6 RB1 NOTCH2 TGFBR2 STRA6 TBX5 FGFRL1 SOX9 NOTCH1 GATA3 CCN1 BMPR2 EMILIN1 GATA5
0.0174517	35	96	1.61222	GO:0030282 bone mineralization	IBSP ACVR2A COMP CD276 MMP13 NBR1 FGR KL MATN1 IFT80 GPC3 IGF1 PHEX ALPL BMPR1B ANO6 ALOX5 TENT5A PTHLH CER1 TGFB3 OSR2 ACTN3 SLC24A3 BMP6 FGF23 SOX9 WNT11 PKDCC NELL1 RSPO2 CCN1 BMPR2 ERCC2 ATRAID
0.0174517	35	96	1.61222	GO:0050871 positive regulation of B cell activation	TNFSF13 BCL6 PCID2 CARD11 MAD2L2 SLC39A10 PTPRC STAT5B MMP14 CD74 IL10 SASH3 VAV3 RIF1 CD320 KMT5C TLR9 XBP1 CD40 SH3KBP1 PAXIP1 TBX21 BCL2 CDKN1A PELI1 TFRC IL21
0.0175057	73	234	1.37954	GO:0034765 regulation of ion transmembrane transport	DRD2 AKAP9 STAC3 STAC2 NEDD4L ASIC2 F2R WWP2 KCNAB1 CACNG4 SPHK2 PTPN3 PSEN2 PM20D1 CAV1 LRRC38 TCIRG1 PRKCE EPO PDE4B KCND3 SESTD1 KCNQ5 SHANK3 CACNB3 CACNA1E VDAC1 ANO6 CACNG7 LYN STOM NPSR1 CXCL10 RASGRF1 ATG5 TLR9 CACNA2D3 STK39 YWHAH ABL1 CACNA1G CLIC4 SRI JPH2 GNB2 KCNQ3 SCN10A GPD1L JPH3 DHRS7C MS4A1 GEM UBQLN1 OXSR1 CNIH3 KCNIP1 PIK3CG DAPK1 ATP1B3 STAC SCN4B WNK1 CD19 ANK2 GLRX KCNQ1 FHL…
0.0175986	41	117	1.54962	GO:0050792 regulation of viral process	NECTIN2 OAS1 PPARA ADAR TRIM10 LY6E KPNA6 ZNFX1 CD74 OAS3 STAT1 P4HB TRIM28 MX2 DDB1 RAB7A MPHOSPH8 STAU1 STOM VAPB ATG5 OASL TRIM15 RNASEL CXCL8 NR5A2 SLPI TRIM26 LARP1 TBC1D20 TRIM14 FKBP6 TYRO3 GSN BCL2 SNF8 NOTCH1 N4BP1 RAD23A MAVS
0.0176041	37	103	1.58851	GO:0009743 response to carbohydrate	ADIPOQ CDT1 GCG NR1D1 SMARCB1 GIP THBS1 SLC12A7 NOX4 KAT7 PRKCE STX4 RASAL2 PRKAA2 PCK1 GPAM ILDR2 PIK3CA ZBTB20 HNF1B GLUL KCNB1 SRI P2RX2 P2RX3 PRKACA PFKL RFX6 PLA2G6 SIDT2 SLC2A5 GCK HNF4A SIN3A SELENOT MAPK13 PIM3
0.0176041	37	103	1.58851	GO:0001936 regulation of endothelial cell proliferation	PGF PRL PLXNB3 ADAM17 PRKCA PIK3CD APOE THBS1 STAT1 ACVRL1 CAV1 IL10 GDF2 SCG2 ALOX5 DLL4 SPARC NRAS FGFR1 FGF7 EGFL7 STAT3 GATA2 SULF1 ITGB3 NGFR PDCD10 KDR DBH BMP6 FLT1 PTPRM PRKD2 BMPR2 LEP CCL24 PROK1
0.0181685	63	197	1.41417	GO:0006066 alcohol metabolic process	RETSAT SPTLC3 TKFC LOC100057331 SULT1B1 NSDHL GK TPK1 SORD GFI1 ITPKC IDH2 SPHK2 SOAT1 APOE ABCA1 FDXR PGP GDE1 LBR ALDH3A2 IDH1 SMPD1 DHRS3 CYP1A1 PCK1 THTPA SCNN1B RDH12 ABCA2 TTR PPIP5K1 CLN6 IMPA2 DHCR24 SPR PLEK CYP1B1 GALK1 CYP39A1 BMP6 RDH11 SPTLC1 APP SPTLC2 HMGCR EBP DGKQ CD244 GBA PLPP1 ITPK1 SCARB1 SCAP SERPINA12 ACADVL PLPP2 LEP LOC111772842 LOC102148009 CLN8
0.01817	51	153	1.47403	GO:0031348 negative regulation of defense response	TNFRSF1B PPARA SMPDL3B ADAR GPR17 NLRP6 ADIPOQ CD276 NR1D1 APOE TSPAN6 OAS3 GIT1 IL10 TNFAIP3 IL13 RPS19 TRAF3IP1 IGF1 OTOP1 SERPING1 YTHDF3 ALOX5 OAS1 DRD2 ATG5 SEC14L1 NLRC5 RB1 TKFC ITCH RORA NLRP12 ADORA1 TYRO3 GRN IL2RA ARRB2 BCR CYP19A1 TRAFD1 TTLL12 KRT1 FOXP3 YTHDF2 SIRT2 MKRN2 GATA3 LOC100060521 ADORA2A Hamp
0.0183377	516	2042	1.11743	GO:0022607 cellular component assembly	PLXNB3 SGIP1 ARMC9 NPHP3 GEMIN2 TMSB4X NECTIN2 RPS19 XAB2 NLE1 RUFY4 PRPF6 CKAP5 ATG16L1 ABLIM2 EIF4H EDC3 PMEPA1 USP43 UBQLN1 CDH24 MKS1 SHROOM1 TNNT2 RAD21L1 FAM110C FGD1 FERMT1 SPATA6 WAS APBA1 SLC2A1 EIF4ENIF1 SART3 COMP CNTN5 MARK4 STXBP5 NDUFS7 VDAC3 GCFC2 EPS8L1 DDX6 ABCB7 FN1 TTC17 SACS DMTN CETN2 ASIC2 ADAR CIAO3 HEG1 NLRP6 SMARCA5 SLITRK1 F2RL1 HLA-DMA RRS1 PML UBAP2L CCSAP RASA1 MITF A…
0.0183808	32	86	1.64542	GO:0034219 carbohydrate transmembrane transport	SLC5A1 SLC2A1 TRIB3 ADIPOQ SLC2A4 FABP5 AQP1 CLIP3 TSC1 ZDHHC7 GPC3 IGF1 INSR MEF2A NR4A3 OPN3 SLC2A11 RNASEL OSBPL8 SLC1A2 DHRS7C SLC2A10 SLC2A12 POU4F2 KLF15 AQP3 SLC2A5 GRB10 PTPN11 SLC2A3 LEP FGF19
0.0183808	32	86	1.64542	GO:0050852 T cell receptor signaling pathway	NECTIN2 BTNL9 LOC100068433 EIF2B2 CCR7 CARD11 PTPRC SPPL3 TESPA1 THEMIS2 FYB2 PDE4B ZAP70 NFKBIZ CACNB3 PDE4D RAB29 CBLB FCHO1 STK11 ABL1 EZR PLCG1 TRAF6 RC3H1 LOC105761007 FOXP3 WNK1 GATA3 PRKD2 PRNP PHPT1
0.0185527	202	742	1.20385	GO:0051726 regulation of cell cycle	RAB11FIP4 TSC1 CCNJ CCNF LAMTOR1 PTCH1 MARK4 HECW2 GPNMB CETN2 TTC28 BRSK1 FBXO31 LOC100033941 LOC100061391 PES1 SMARCA5 PML CDKN2C PCID2 CCSAP TAOK1 FEN1 NFRKB CDT1 RPA2 ADAM17 RRM2B CLOCK BID PRKCA CRADD TAOK3 NACC2 LRP6 EP400 PTPRC PRPF19 TNKS TTBK1 LOC100061360 MAP10 PTPN3 DONSON STAT5B EIF4G1 CALR TARDBP HSP90AB1 INIP AATF CCNB3 GIT1 CTDSP1 APC IL10 TNFAIP3 CDK1 RAD1 CDK19 EGFR HECA CNPPD1 I…
0.0187501	49	146	1.48412	GO:0010001 glial cell differentiation	TNFRSF1B EIF2B2 DLX2 NR1D1 NAB2 CLU MYOC MAG NTRK2 DNER NSUN5 RNF112 GSX2 MAPK3 ABL1 ADGRG6 OPALIN PLP1 HDAC1 SOX8 STAT3 B4GALT6 NKX2-2 ADAM22 IL6ST TTC21B ERBB2 MXRA8 APP KLF15 LGI4 NKX6-1 MYRF SOX9 B4GALT5 NOTCH1 SLC8A3 GBA SIRT2 MED12 VAX1 CNTNAP1 PTPN11 NFIB HES1 GAP43 RHOA ERCC2 ASCL1
0.0190324	29	76	1.68737	GO:1901343 negative regulation of vasculature development	THBS1 PML SEMA6A EPHA2 STAT1 ANGPT4 ADGRB2 KLF4 HGS ALOX5 CXCL10 SPARC NAXE PGK1 FOXO4 ADAMTS1 FASLG SULF1 SERPINE1 ROCK1 THBS2 PTPRM AGO1 PDE3B DAB2IP EMILIN1 IL17F ADGRB1 KLF2
0.0190401	150	534	1.24216	GO:0006886 intracellular protein transport	SLC35A2 UNC93B1 PAM16 KPNB1 TRAK1 ARFIP2 VPS26C LOC100064692 GAS6 COPG1 FERMT1 APBA1 EIF4ENIF1 SRP14 DMTN CRY2 ADIPOQ COG3 ERBIN ING1 KPNA6 PML YWHAQ BNIP3L MYRIP RAPGEF3 NCOA4 SEC16A SYNDIG1 RIC1 BID CLU SLC35D3 HSPA9 CALR TARDBP CD74 RPH3AL AP2B1 CLIP3 SAR1A PPP3CA STX4 GNPTAB TRIM28 HGS SLC1A1 ACAD8 AP1S2 TMEM129 PLK3 SYTL3 CTDSPL2 MYO1C WLS SNX6 PHLPP2 UBE2J1 RAB7A TNPO3 CLTA STOM RAB23 SEC61…
0.0190401	26	66	1.74203	GO:0032760 positive regulation of tumor necrosis factor production	TLR3 CLU PTPRC SPHK2 OAS3 THBS1 JAK2 RASGRP1 SASH3 OAS1 ARHGEF2 TNFRSF8 TLR9 LBP SETD4 ZBTB20 STAT3 CD2 PIK3R1 APP MAPKAPK2 MMP1 PTPN11 MAVS LEP SELENOK
0.0190982	36	100	1.59195	GO:0030879 mammary gland development	TNFRSF11A PTCH1 PML IRF6 EPHA2 STAT5B USF2 JAK2 CAV1 NR3C1 SRC NOTCH4 TBX3 NEURL1 IGFBP5 CREB1 ELF3 GHRHR TGFBR2 ROBO1 ARHGAP35 GPAT4 DDR1 ATP7B CYP19A1 MSX1 HOXD9 SOX9 ESR1 AREG AGAP2 GATA3 SLC6A3 WNT2 SOCS2 CCND1
0.0191754	22	53	1.83558	GO:1904377 positive regulation of protein localization to cell periphery	STAC3 STAC2 EPHA2 CLIP3 EGFR STX4 ACSL3 ZDHHC5 LRP1 EPB41L2 PLS1 SPTBN1 ITGA3 NKD2 EZR SQSTM1 STAC EPB41 EPHA3 NUMA1 PRNP AGR2
0.0191754	22	53	1.83558	GO:0060113 inner ear receptor cell differentiation	JAG2 MCOLN3 PJVK TRIP11 PDZD7 USH2A JAG1 SLITRK6 PLS1 GABRB2 POU4F3 RBPJ ATP8B1 MKS1 GSDME NOTCH1 MYO7A GRXCR2 KCNQ1 HES1 FGF20 CLRN2
0.0196299	11	20	2.43214	GO:0046835 carbohydrate phosphorylation	HKDC1 HK1 GNPTAB GNPTG FCSK NAGK PFKM TKFC EPM2A GALK1 GCK
0.0197891	45	132	1.50753	GO:0048754 branching morphogenesis of an epithelial tube	PTCH1 ADAMTS16 LHX1 PML GBX2 EPHA2 MMP14 EYA1 WNT1 SRF DCHS1 GPC3 MET CELSR1 SRC GDF2 TBX3 PBX1 DLG5 DLL4 ABL1 TGFBR2 HNF1B CLIC4 SOX8 ESRP2 LAMA1 DDR1 TCF21 GREB1L KDR BCL2 MKS1 PAX2 STK4 SOX9 WT1 NOTCH1 ESR1 AREG SIX1 SIX4 WNT2 RSPO2 FGF8
0.0198432	31	83	1.65162	GO:0001657 ureteric bud development	CALB1 PTCH1 ADAMTS16 LHX1 BMPER EYA1 WNT1 DCHS1 GPC3 PBX1 SMAD6 FOXJ1 CER1 HNF1B SOX8 RARB SMAD5 TCF21 GREB1L BCL2 PAX2 SFRP1 SOX9 WNT11 WT1 SMAD1 SIX1 SIX4 GATA3 HES1 FGF8
0.0198958	59	183	1.4257	GO:0007548 sex differentiation	LOC111770446 ACVR2A KITLG EIF2B2 LHX1 LHX8 SPATA2 DHX37 HESX1 STAT5B PCYT1B NEUROG1 ERCC1 BMPR1B TBX3 NR5A1 ASB1 SOX8 ADAMTS1 SGPL1 STRA6 TBC1D20 FST HSD17B4 TYRO3 DHCR24 WDR48 FGF9 TCF21 GREB1L KDR ARID5B BMP6 HOXD13 BCL2 CYP19A1 TFAP2C SFRP1 ATN1 ADGRG1 LHFPL2 SOX9 WT1 ESR1 INHBA TAF4 SIX4 BAK1 MERTK TIPARP SRD5A2 HNF4A FOXO3 WDR19 PTPN11 GATA3 PATZ1 FZD4 FGF8
0.0201271	550	2188	1.11158	GO:0044085 cellular component biogenesis	PLXNB3 SGIP1 ARMC9 NPHP3 GEMIN2 TMSB4X NECTIN2 RPS19 XAB2 NLE1 RUFY4 PRPF6 CKAP5 ATG16L1 ABLIM2 EIF4H EDC3 PMEPA1 USP43 UBQLN1 CDH24 MKS1 SHROOM1 TNNT2 RAD21L1 FAM110C FGD1 FERMT1 SPATA6 WAS APBA1 SLC2A1 EIF4ENIF1 SART3 COMP CNTN5 MARK4 STXBP5 NDUFS7 VDAC3 GCFC2 EPS8L1 DDX6 ABCB7 FN1 TTC17 SACS DMTN CETN2 ASIC2 ADAR BMS1 CIAO3 HEG1 NLRP6 PES1 SMARCA5 SLITRK1 F2RL1 HLA-DMA RRS1 PML UBAP2L CCSAP RA…
0.0201624	43	125	1.52119	GO:0034249 negative regulation of cellular amide metabolic process	EIF4ENIF1 DDX6 DCP2 AGO2 CLU EIF4G1 CALR APOE TARDBP RNF139 TSC1 IGF2BP1 IGF1 EIF6 YTHDF3 PATL1 MOV10 NTRK2 TNRC6C DAPK3 PNLDC1 CNOT8 SAMD4B EIF4A3 IREB2 LARP1 EIF2S1 PCIF1 EPHX1 DAPK1 EIF4E2 ROCK1 RC3H1 RTN3 NCL YTHDF2 GIGYF2 AGO1 UNK DCP1A PRNP EIF4EBP2 EIF4EBP3
0.0201624	21	50	1.85727	GO:0050885 neuromuscular process controlling balance	NEUROG1 SHANK3 PDE8B RBFOX1 ABL1 GAA JPH3 POU4F3 TNR RBFOX2 BCR GM2A POU4F2 APP NEFL CNTNAP1 MYO7A GIGYF2 USH1C HMX3 CLN8
0.0203177	105	358	1.29698	GO:0051052 regulation of DNA metabolic process	PARM1 TNFSF13 WAS KDM1B RFC2 SMG5 SMARCA5 ADIPOQ BCL6 PML NFRKB DCP2 CDT1 USP9X RPA2 MAD2L2 EP400 PTPRC TNKS HELB AUNIP RECQL5 DONSON STPG4 HSP90AB1 EYA1 HNRNPA1 ACVRL1 ACTR2 USP7 EGFR NOX4 KAT7 NUCKS1 KLF4 TRIM28 RNF169 TEX15 RAD50 RAD17 ERCC1 TERF1 IL27RA SRC RADX GDF2 RIF1 MPHOSPH8 TFDP1 PTGES3 ACTR8 MORC1 PPP4R3B KMT5C TMEM161A SMOC2 MAPK3 SLX4 GNL3 PIK3CA INO80D RFC5 XRCC5 ESCO1 NAF1 BRCA1 C…
0.0203383	33	90	1.62143	GO:2000027 regulation of animal organ morphogenesis	LHX1 DVL2 RYK WNT7A GPC3 CELSR1 PTK7 ZNRF3 FZD6 ABL1 FGF7 SOX8 SULF1 NGFR DKK1 MSX1 MKS1 SFRP1 SOX9 WNT11 SIX1 SIX4 PAX9 MED12 GATA3 WNT2 RSPO2 HOXC11 CD34 GATA5 FGF8 MESP1 AHI1
0.0203383	28	73	1.69614	GO:0033138 positive regulation of peptidyl-serine phosphorylation	AKAP9 GAS6 GCG RAPGEF3 MAD2L2 EIF4G1 HSP90AB1 CSF3 CAV1 EGFR FNIP2 NTRK2 NTRK3 IL11 PIK3CA PTGS2 PDCD10 HSP90AA1 BCL2 MAPKAP1 APP STK4 AXIN1 ARAF TFRC LOC100060521 PRKD2 TCL1A
0.0205874	60	187	1.41885	GO:0002768 immune response-regulating cell surface receptor signaling pathway	SLC39A10 NECTIN2 BTNL9 CD19 LOC100068433 EIF2B2 CCR7 CARD11 PTPRC CD79A SPPL3 TESPA1 THEMIS2 FOXP1 FYB2 PDE4B ZAP70 VAV3 NFKBIZ CACNB3 LYN PDE4D RAB29 CBLB BCAR1 FCHO1 STK11 LOC101910264 ABL1 GCSAML CD40 KLRK1 MYO1G BLK EZR MS4A1 BCL2 BTK PLCG1 TRAF6 RC3H1 LOC105761007 LAT2 CD22 FOXP3 WNK1 TEC GATA3 PRKD2 PRNP OSCAR PHPT1
0.0210002	100	339	1.30445	GO:0009896 positive regulation of catabolic process	RUFY4 TNFRSF1B DET1 PRXL2C EIF4ENIF1 FOXO1 CBFA2T3 USP13 DCP2 BNIP3L AGO2 CLU PIAS1 APOE TARDBP RNF139 APC CAV1 SH3BP4 TNFAIP3 IGF2BP1 GPC3 GNAI3 IGF1 INSR CCNY SGTA TRIB2 PRKCE CCDC22 YTHDF3 PATL1 MOV10 PLK3 DDB1 LRP1 RAB3GAP1 VDAC1 PNPLA2 RAB7A TTC5 PNLDC1 PRKAA2 DAGLB CNOT8 COP1 SUPT5H CBLB MAPK3 STK11 ABCA2 ZBTB20 ATG16L1 RCHY1 ITCH TPCN1 NKD2 LARP1 BNIP3 EPM2A PLK1 VSIR RAB3GAP2 EZR HSP90AA1…
0.0210375	72	232	1.37237	GO:0008544 epidermis development	KRT72 KRT80 KRT7 KRT8 KRT85 FERMT1 PTCH1 PPARA NSDHL KRT84 NAB2 JAG2 MCOLN3 IRF6 EPHA2 CDH3 EGFR PPP3CA CELSR1 KLF4 KRT76 ALDH3A2 PDZD7 PNPLA1 USH2A JAG1 TFDP1 IGFBP5 SLITRK6 KRT25 PLS1 FZD6 DLX3 OPN3 FGF7 HDAC1 CLIC4 NSUN2 ERRFI1 TGM1 SOS1 FOSL2 FST NGFR KRT2 POU4F3 TRPC4AP PIAS4 RBPJ BCR BCL2 NCOA3 ROCK1 GSDME STK4 SOX9 NOTCH1 INHBA CYP26B1 NUMA1 TMEM132E SRSF6 MYO7A HOXC13 GRXCR2 KCNQ1 HES1 TX…
0.0210853	68	217	1.38572	GO:0062012 regulation of small molecule metabolic process	MLYCD PRXL2C PPARA SLC4A1 TRIB3 FOXO1 ADIPOQ GK CBFA2T3 GCG NR1D1 GFI1 SPHK2 GIP APOE FABP5 ADORA2B CD74 GIT1 CAV1 NR3C1 USP7 GCGR PGP PDK3 IGF1 INSR PRKCE EIF6 IGFBP4 DDB1 PRKAG2 STAR LPGAT1 MFSD2A PPP4R3B CRY1 ZBTB20 CLYBL RORA STAT3 BRCA1 PTGS2 WDR5 GNMT IGFBP3 LACC1 ACTN3 PLEK TIGAR SIRT7 BMP6 SLC4A4 NR1H2 APP PRMT3 SOX9 GCK DGKQ CD244 SCAP SERPINA12 ACADVL KAT2A LEP FGF19 RD3 ZBTB7A
0.0213044	30	80	1.65828	GO:0044344 cellular response to fibroblast growth factor stimulus	FGF8 KL THBS1 GRB2 SETX SHISA2 DLL4 SMOC2 FGFR1 FRS3 CXCL8 FGF7 EXT2 SULF1 NDST1 SOS1 NGFR FGF9 FGF23 SFRP1 KLB PTPN11 GATA3 PRKD2 FGF18 FGF4 FGF3 FGF16 FGF20 FGF19
0.0213044	30	80	1.65828	GO:0071774 response to fibroblast growth factor	FGF8 KL THBS1 GRB2 SETX SHISA2 DLL4 SMOC2 FGFR1 FRS3 CXCL8 FGF7 EXT2 SULF1 NDST1 SOS1 NGFR FGF9 FGF23 SFRP1 KLB PTPN11 GATA3 PRKD2 FGF18 FGF4 FGF3 FGF16 FGF20 FGF19
0.0213044	30	80	1.65828	GO:0072080 nephron tubule development	CALB1 PTCH1 ADAMTS16 LHX1 EYA1 AQP1 WNT1 DCHS1 GPC3 JAG1 PBX1 NOTCH2 HNF1B SOX8 TCF21 GREB1L BCL2 PAX2 WWTR1 SOX9 WNT11 WT1 NOTCH1 SIX1 SIX4 GATA3 HES1 FGF8 AHI1 MTSS1
0.0213044	30	80	1.65828	GO:1901890 positive regulation of cell junction assembly	ASIC2 SLITRK1 SYNDIG1 EPHA2 CAV1 WNT7A NTRK1 TSC1 RAC1 EPHB3 SEMA4D CRB3 MYOC NTRK2 DLG5 SLITRK6 LRRC4B ABL1 LRTM2 PPM1F TBX5 NPHP4 KDR NRP1 ROCK1 CLSTN2 FLOT1 CLSTN1 HOPX ADGRB1
0.0214783	7	10	3.09545	GO:1903054 negative regulation of extracellular matrix organization	ANTXR1 FAP TNFRSF1B NOTCH1 CHADL EMILIN1 CST3
0.0214783	7	10	3.09545	GO:0019755 one-carbon compound transport	AQP1 CA2 SLC14A2 AQP5 RHAG SLC14A1 AQP3
0.0214783	7	10	3.09545	GO:0021514 ventral spinal cord interneuron differentiation	DLL4 GATA2 NKX2-2 SUFU LHX3 LMO4 ASCL1
0.0214783	7	10	3.09545	GO:0003263 cardioblast proliferation	EYA1 TBX5 PIM1 MKS1 NOTCH1 SIX1 HES1
0.0214783	7	10	3.09545	GO:0003264 regulation of cardioblast proliferation	EYA1 TBX5 PIM1 MKS1 NOTCH1 SIX1 HES1
0.0214835	12	23	2.30717	GO:0034110 regulation of homotypic cell-cell adhesion	DMTN PRKCA SH2B3 JAK2 MMRN1 LYN PRKG1 ADAMTS18 PLAUR PRKCQ VPS33B CTSG
0.0217266	19	44	1.90953	GO:2000134 negative regulation of G1/S transition of mitotic cell cycle	GPNMB FBXO31 PML RPA2 CRADD NACC2 CTDSP1 APC KLF4 RB1 RFWD3 CTDSP2 BCL2 CDKN1A INHBA GIGYF2 JADE1 FHL1 CCND1
0.0217266	84	278	1.33617	GO:0016311 dephosphorylation	MTMR9 THTPA PPP6R1 DUSP13 STYXL2 CRY2 SMG5 SYNJ1 PPP2R5D SLC39A10 INPP5J PTPRC DUSP2 MTMR1 PTPA SPPL3 PTPN20 PTPRG PTPN3 SYMPK HSP90AB1 EYA1 PTPN12 CTDSP1 PPM1H SACM1L PTPRH TSC1 DUSP1 PGP NCEH1 SEMA4D PPP3CA PTPRA TNS2 OCRL PTPN18 CTDSPL2 SRC SYNJ2 SMPD1 DUSP9 PPP4R3B DLC1 RCAN1 STK11 SSH2 PPP6R3 MTM1 PTPN13 DUSP16 DNAJC6 PPM1F INPPL1 IMPA2 EPM2A MTMR4 SSH1 CTDSP2 PLEK PPP4R4 MGAT5 TNS3 GNA12 YW…
0.0217266	19	44	1.90953	GO:0019233 sensory perception of pain	PTGES GPR171 PRDM12 GIP FABP5 AQP1 MAPK3 NPY1R SCN10A ADORA1 ASIC3 NIPSNAP1 TRPV1 IAPP TMEM120A HOXB8 HOXD1 GRIN2D TAFA4
0.0217266	19	44	1.90953	GO:0030888 regulation of B cell proliferation	BCL6 CARD11 SLC39A10 PTPRC CD74 IL10 SASH3 VAV3 LYN CD320 TLR9 CD40 BCL2 BTK RC3H1 CDKN1A PELI1 TFRC IL21
0.0217266	32	87	1.62651	GO:0003158 endothelium development	HEG1 F2RL1 RAPGEF3 FOXP1 ACVRL1 MET MARVELD2 STARD13 GDF2 JAG1 CXCL10 DLL4 ICAM1 CLIC4 TJP2 CCM2 EZR RBPJ KDR BMP6 ROCK1 PLCB1 NOTCH1 ITGAX CD34 ARHGEF26 BMPR2 BTG1 BARX1 PTPRS RHOA MESP1
0.0217266	32	87	1.62651	GO:0071675 regulation of mononuclear cell migration	LOC111767395 GAS6 CSF1R CCR7 ADAM17 NEDD9 ADAM10 CALR DUSP1 DOCK8 IL27RA ANO6 LYN CXCL10 MAPK3 STK39 ABL1 JAM2 GCSAML KLRK1 ITGB3 OXSR1 SERPINE1 APP PLCB1 PADI2 WNK1 CCL5 PLA2G7 CXCL14 RHOA SELENOK
0.0217266	32	87	1.62651	GO:0003279 cardiac septum development	LUZP1 HEG1 DNAH11 NPHP3 TRIP11 AP2B1 PTK7 CPLANE1 TBX3 JAG1 DHRS3 SMAD6 NOTCH2 TGFBR2 NRP2 STRA6 TBX5 NPRL3 NDST1 FGFRL1 RBPJ SUFU MKS1 WNT11 NOTCH1 ANK2 GATA3 CCN1 BMPR2 LMO4 HES1 FGF8
0.0218013	47	140	1.48455	GO:0050866 negative regulation of cell activation	LOC111767395 LOC100058771 LOC100071942 GPNMB HLX CD276 BCL6 NR1D1 SH2B3 FGR APOE CD74 IL10 TNFAIP3 PAG1 LYN DLG5 PRKG1 MAD1L1 CBLB FOXJ1 ILDR2 ITCH TYRO3 GRN IL2RA IL4I1 VSIR TBX21 ADAMTS18 RASSF5 LRRC32 BCR ERBB2 PLA2G2F BTK RC3H1 SFRP1 PELI1 FOXP3 MERTK IL13RA2 EMILIN1 PRNP ADORA2A PLA2G2D CTSG
0.0221767	36	101	1.57619	GO:0007612 learning	NDRG4 ATAD1 SLC6A1 BRSK1 SYNJ1 RAPGEF3 SLC8A2 GIT1 SRF TSC1 SLC1A1 PRKAR2B NTRK2 SHANK3 PDE8B VDAC1 NPTX2 DRD2 NPAS4 MEIS2 STRA6 EPM2A JPH3 TANC1 TNR DBH APP HMGCR SLC8A3 SNAP25 CTNS B4GALT2 LOC100060521 ATP1A2 C1QL1 CLN8
0.0221767	36	101	1.57619	GO:0032635 interleukin-6 production	TLR7 GAS6 TLR3 F2RL1 F2R SPHK2 ADORA2B CD74 IL10 TNFAIP3 POU2AF1 IL27RA ARHGEF2 TLR9 FOXJ1 LBP AFAP1L2 SETD4 ZBTB20 NLRP12 ARRB2 APP TRAF6 MAPKAPK2 FOXP3 IL16 GBA MMP1 IL6R PTPN11 MAVS LOC100060521 MAPK13 LEP IL17F SELENOK
0.0221767	36	101	1.57619	GO:0032675 regulation of interleukin-6 production	TLR7 GAS6 TLR3 F2RL1 F2R SPHK2 ADORA2B CD74 IL10 TNFAIP3 POU2AF1 IL27RA ARHGEF2 TLR9 FOXJ1 LBP AFAP1L2 SETD4 ZBTB20 NLRP12 ARRB2 APP TRAF6 MAPKAPK2 FOXP3 IL16 GBA MMP1 IL6R PTPN11 MAVS LOC100060521 MAPK13 LEP IL17F SELENOK
0.0221767	75	244	1.35924	GO:0050804 modulation of chemical synaptic transmission	BEGAIN DRD2 GRM7 CALB1 APBA1 STXBP5 ATAD1 BRSK1 ADIPOQ PLPPR4 PREPL ABHD6 CACNG4 ATP2A2 NPTN APOE SLC8A2 ADORA2B NTNG2 CELF4 GIT1 USP46 SRF WNT7A IGSF11 PPP3CA PRKCE STX4 PTPRA SLC1A1 PPP1R9B NPTX1 PRKAR2B NTRK2 SHANK3 NPTX2 S100B SLC6A6 SYT1 NEURL1 PNKD SLC4A10 NPAS4 RASGRF1 ABL1 KCNB1 VPS18 P2RX3 PRKACA SLC4A8 ADORA1 JPH3 ARRB2 TNR ANAPC2 PRKCG BCR AKAP9 SQSTM1 APP PLCG1 PLCB1 CLSTN2 FLOT1 SLC8…
0.0221767	135	477	1.25153	GO:0080135 regulation of cellular response to stress	MAPK8IP1 KLHDC10 TLR3 WAS FOXO1 F2RL1 USP13 PML TAOK1 NFRKB RPA2 MAD2L2 BID TAOK3 NBR1 NACC2 CLU EP400 EIF2AK1 PDE8A MAP4K2 HELB AUNIP RECQL5 NONO CD74 EYA1 MINK1 HIPK2 WNT1 CAV1 MAP2K2 IL10 LANCL1 ACTR2 P4HB EGFR DUSP1 AJUBA RASGRP1 RAD9A KAT7 SGTA MET KLF4 EPO TRIM28 RNF169 TEX15 AIDA DDX5 ERCC1 RADX VDAC1 RIF1 LYN ALOX5 HYOU1 WFS1 TMBIM6 ACTR8 MAPK7 PPP4R3B KMT5C TMEM161A CORO2B STK39 XBP1 CRY…
0.0222535	18	41	1.9414	GO:0006721 terpenoid metabolic process	RETSAT DHRS3 BCO1 HMGCS1 CYP2S1 RPE65 ALDH3A2 ABCA4 CYP1A1 RDH12 TTR CYP2E1 CYP1B1 RDH11 PRMT3 CYP26A1 CYP26B1 RDH13
0.0222535	45	133	1.49619	GO:0007219 Notch signaling pathway	ADAM10 NLE1 DLX2 BCL6 JAG2 SUSD5 DTX4 MMP14 WNT1 HIF1AN ANGPT4 SRC NOTCH4 NEURL1 JAG1 HES7 PRAG1 ARRDC1 GSX2 DLL4 NOTCH2 TGFBR2 EGFL7 HNF1B STAT3 GATA2 PDCD10 IL2RA MAML3 RBPJ IL6ST NOTCH3 ZMIZ1 SOX9 NOTCH1 FBXW7 SIX1 CBFA2T2 SLC35C2 HES1 HEY1 GATA5 ASCL1 MESP1 ZBTB7A
0.0222535	18	41	1.9414	GO:0045058 T cell selection	CD3E CCR7 CARD11 LY9 JAG2 PTPRC CD74 SRF ZAP70 ATG5 STK11 STAT3 TBX21 BCL2 IL6R GATA3 BCL11B RHOA
0.0222535	18	41	1.9414	GO:0051893 regulation of focal adhesion assembly	DMTN ACVRL1 TSC1 RAC1 SLK MYOC PTPRA DAPK3 ARHGAP6 DLC1 ABL1 PPM1F PHLDB2 KDR NRP1 ROCK1 PEAK1 EPHA3
0.0222535	18	41	1.9414	GO:0072577 endothelial cell apoptotic process	GAS6 THBS1 IL10 TNFAIP3 IL13 ANO6 SCG2 MAPK7 ICAM1 ABL1 FASLG GATA2 CD40 PAK4 KDR SERPINE1 GATA3 BMPR2
0.0222535	18	41	1.9414	GO:0090109 regulation of cell-substrate junction assembly	DMTN ACVRL1 TSC1 RAC1 SLK MYOC PTPRA DAPK3 ARHGAP6 DLC1 ABL1 PPM1F PHLDB2 KDR NRP1 ROCK1 PEAK1 EPHA3
0.0224552	13	26	2.21104	GO:0048009 insulin-like growth factor receptor signaling pathway	GHR TRIM72 WNT1 CDH3 IGF1 IGFBP4 IGFBP5 GHRHR IGFBP3 PIK3R1 PLCB1 GRB10 GIGYF2
0.0224552	23	57	1.78435	GO:1901992 positive regulation of mitotic cell cycle phase transition	CDT1 ADAM17 RRM2B EIF4G1 CDK1 EGFR NEUROG1 STIL TFDP1 PBX1 RB1 ADAMTS1 CUL4A CPSF3 APP PLCB1 MTA3 MEPCE KLHL18 SIN3A BRD4 CCND1 LSM11
0.0228856	17	38	1.9783	GO:2000351 regulation of endothelial cell apoptotic process	GAS6 THBS1 IL10 TNFAIP3 IL13 ANO6 SCG2 MAPK7 ICAM1 ABL1 FASLG GATA2 CD40 PAK4 KDR SERPINE1 GATA3
0.0229732	26	67	1.71603	GO:0008543 fibroblast growth factor receptor signaling pathway	FGF8 KL THBS1 GRB2 SETX SHISA2 SMOC2 FGFR1 FRS3 FGF7 SULF1 NDST1 SOS1 NGFR FGF9 FGF23 KLB PTPN11 GATA3 PRKD2 FGF18 FGF4 FGF3 FGF16 FGF20 FGF19
0.023177	14	29	2.1348	GO:0010543 regulation of platelet activation	DMTN PRKCA SH2B3 APOE JAK2 SELP MMRN1 LYN PRKG1 ADAMTS18 PRKCQ TEC VPS33B CTSG
0.023177	16	35	2.02152	GO:0030501 positive regulation of bone mineralization	ACVR2A CD276 KL BMPR1B ANO6 ALOX5 TENT5A TGFB3 OSR2 ACTN3 BMP6 PKDCC NELL1 CCN1 BMPR2 ATRAID
0.023177	16	35	2.02152	GO:0045747 positive regulation of Notch signaling pathway	JAG2 WNT1 SRC JAG1 GSX2 DLL4 STAT3 PDCD10 IL6ST ZMIZ1 NOTCH1 SLC35C2 HES1 GATA5 ASCL1 MESP1
0.023177	16	35	2.02152	GO:0046633 alpha-beta T cell proliferation	LOC111767395 LOC100058771 LOC100071942 CARD11 PTPRC MAPK8IP1 JAK2 ZAP70 CBLB TGFBR2 ITCH IL2RA VSIR FOXP3 PRKCQ ELF4
0.023177	31	84	1.63196	GO:0061326 renal tubule development	CALB1 PTCH1 ADAMTS16 LHX1 EYA1 AQP1 STAT1 WNT1 DCHS1 GPC3 JAG1 PBX1 NOTCH2 HNF1B SOX8 TCF21 GREB1L BCL2 PAX2 WWTR1 SOX9 WNT11 WT1 NOTCH1 SIX1 SIX4 GATA3 HES1 FGF8 AHI1 MTSS1
0.023177	31	84	1.63196	GO:0072163 mesonephric epithelium development	CALB1 PTCH1 ADAMTS16 LHX1 BMPER EYA1 WNT1 DCHS1 GPC3 PBX1 SMAD6 FOXJ1 CER1 HNF1B SOX8 RARB SMAD5 TCF21 GREB1L BCL2 PAX2 SFRP1 SOX9 WNT11 WT1 SMAD1 SIX1 SIX4 GATA3 HES1 FGF8
0.023177	31	84	1.63196	GO:0072164 mesonephric tubule development	CALB1 PTCH1 ADAMTS16 LHX1 BMPER EYA1 WNT1 DCHS1 GPC3 PBX1 SMAD6 FOXJ1 CER1 HNF1B SOX8 RARB SMAD5 TCF21 GREB1L BCL2 PAX2 SFRP1 SOX9 WNT11 WT1 SMAD1 SIX1 SIX4 GATA3 HES1 FGF8
0.0232744	15	32	2.07285	GO:0010828 positive regulation of glucose transmembrane transport	ADIPOQ CLIP3 GPC3 IGF1 INSR MEF2A NR4A3 OPN3 RNASEL OSBPL8 SLC1A2 POU4F2 KLF15 PTPN11 FGF19
0.0234873	285	1086	1.16049	GO:0007049 cell cycle	PDCD6IP RAB11FIP4 WRAP73 AUNIP EFHC1 RAD54L TSC1 ERCC1 LIG1 CKAP5 CCNJ CCNF LAMTOR1 C24H14orf39 RAD21L1 RCE1 PTCH1 MARK4 HECW2 GPNMB KDM8 CETN2 TTC28 BRSK1 FBXO31 LOC100033941 LOC100061391 STAMBP PES1 SMARCA5 KIF2B PSMD13 NRDE2 RRS1 PML CDKN2C PCID2 CCSAP TAOK1 FEN1 NFRKB GJA1 CDT1 RPA2 ADAM17 MYBL2 RRM2B CLOCK BID USP8 PRKCA CRADD TAOK3 NACC2 LRP6 EP400 PTPRC PRPF19 EML4 TNKS TTBK1 RECQL5 LOC100…
0.0235248	39	112	1.53983	GO:0034101 erythrocyte homeostasis	ALAS2 ACVR2A SLC4A1 DMTN ADAR TRIM10 BCL6 SH2B3 HSPA9 STAT5B STAT1 SRF JAK2 RPS19 KAT7 PKNOX1 EPO ETS1 CDIN1 LYN SP3 RB1 EPAS1 SCNN1B STAT3 IREB2 GATA2 ABCB10 SMAD5 RBFOX2 DYRK3 INHBA FOXO3 GATA3 KCNQ1 KLF13 KLF2 ERCC2 ZBTB7A
0.0236839	22	54	1.80159	GO:0042982 amyloid precursor protein metabolic process	GSAP ADAM17 CLU SOAT1 ADAM10 APOE PSEN2 AATF IGF1 NTRK2 FLOT2 NECAB3 LYN APH1A ABCA2 ADAM19 DHCR24 PICALM ROCK1 RTN3 LOC100060521 PRNP
0.0236839	22	54	1.80159	GO:0046323 glucose import	SLC5A1 SLC2A1 ADIPOQ SLC2A4 TSC1 ZDHHC7 GPC3 IGF1 INSR MEF2A OPN3 RNASEL OSBPL8 SLC1A2 DHRS7C SLC2A10 POU4F2 KLF15 GRB10 PTPN11 LEP FGF19
0.0236887	49	148	1.46407	GO:0009913 epidermal cell differentiation	KRT72 KRT80 KRT7 KRT8 KRT85 PTCH1 KRT84 JAG2 MCOLN3 IRF6 EPHA2 CDH3 PPP3CA KLF4 PDZD7 PNPLA1 USH2A JAG1 SLITRK6 PLS1 DLX3 OPN3 HDAC1 CLIC4 ERRFI1 TGM1 FOSL2 KRT2 POU4F3 RBPJ BCR NCOA3 ROCK1 GSDME STK4 NOTCH1 CYP26B1 NUMA1 TMEM132E SRSF6 MYO7A GRXCR2 KCNQ1 HES1 TXNIP BCL11B FGF20 ERCC2 CLRN2
0.0236887	35	98	1.57931	GO:0033135 regulation of peptidyl-serine phosphorylation	AKAP9 GAS6 DMTN GCG RAPGEF3 MAD2L2 INPP5J EIF4G1 HSP90AB1 CSF3 CAV1 EGFR FNIP2 NTRK2 NTRK3 IL11 PIK3CA PPM1F PTGS2 EPM2A DKK1 PDCD10 GPD1L HSP90AA1 BCL2 MAPKAP1 APP STK4 AXIN1 BAK1 ARAF TFRC LOC100060521 PRKD2 TCL1A
0.0236887	49	148	1.46407	GO:0097485 neuron projection guidance	PLXNB3 EPHB6 ROBO3 ROBO1 ENAH PLXNA1 CSF1R LHX1 L1CAM GBX2 NPTN RYK DPYSL2 GFRA3 EPHB3 B4GAT1 PTK7 MYCBP2 BMPR1B EFNB1 TUBB3 EVX1 ECE1 NRP2 DPYSL4 ARHGAP35 NGFR POU4F3 ALCAM UNC5C DLX5 TRIO ERBB2 NRP1 POU4F2 APP LHX3 EPHA8 PTPRM FEZF1 DRGX VAX1 GATA3 NFIB CHL1 BMPR2 GAP43 BCL11B ARX
0.0237874	85	283	1.32819	GO:0003002 regionalization	AIDA FGF8 ACVR2A PTCH1 DLX2 HOXC8 LHX1 DVL2 HOXC6 PBX2 TULP3 GBX2 PCGF2 KDM6A TBXT HIPK2 WNT1 SRF WNT7A GPC3 NEUROG1 CELSR1 NLE1 CHRD HOXB1 BMPR1B DZIP1L TBX3 PBX1 HES7 ZIC3 GSX2 DLL4 SMAD6 RING1 FOXJ1 CER1 NOTCH2 HNF1B NRP2 PRKACA CDON MYF6 NKX2-2 RBPJ SUFU VAX2 TTC21B HOXD13 HOXD10 MSX1 MKS1 SFRP1 ADGRG1 CRB2 HOXD9 LHX3 WNT11 NOTCH1 PRKACB CYP26B1 SIX1 FEZF1 AXIN1 PIFO MED12 AURKA PCDH8 WDR19 W…
0.0240823	80	264	1.34002	GO:1902903 regulation of supramolecular fiber organization	TMSB4X WASF2 ARFIP2 WAS F2RL1 PLEKHH2 RASA1 TAOK1 ANKRD23 RAPGEF3 ESAM CLU SH3BP1 APOE CSF3 GIT1 HIP1R APC CLIP3 TSC1 RAC1 GRB2 MET MYOC PRKCE CARMIL2 CGNL1 SPTB SHANK3 CYFIP2 LIMK1 DAPK3 BAIAP2L1 ARHGAP6 ARHGEF2 DLC1 CORO2B RB1 NIBAN3 EPS8 CYRIA ABL1 PIK3CA TGFB3 CAPG SSH2 CKAP5 PPM1F ARAP1 PHLDB2 SORBS3 SYNPO ARHGAP35 SPEF1 SSH1 WDR1 GSN PLEK ARPC5 PIK3R1 PLEKHG2 AKAP9 PAK2 ARPC3 NRP1 APP C23H9…
0.024666	42	123	1.50998	GO:0006109 regulation of carbohydrate metabolic process	PRXL2C PPARA SLC4A1 FOXO1 ADIPOQ CBFA2T3 GCG GIT1 NR3C1 USP7 GCGR PGP PDK3 IGF1 INSR PRKCE EIF6 IGFBP4 DDB1 PRKAG2 PPP4R3B CRY1 ZBTB20 RORA STAT3 WDR5 GNMT IGFBP3 ACTN3 PLEK TIGAR SIRT7 SLC4A4 APP GCK DGKQ CD244 MLYCD SERPINA12 KAT2A LEP ZBTB7A
0.0250213	82	272	1.33313	GO:0032970 regulation of actin filament-based process	TMSB4X WASF2 ARFIP2 ARHGEF19 WAS DMTN CSF1R F2RL1 PLEKHH2 RASA1 ANKRD23 NEDD9 RAPGEF3 ESAM SH3BP1 CSF3 HIP1R CAV1 TSC1 RAC1 GRB2 MET MYOC PRKCE CELSR1 CARMIL2 PDE4B CGNL1 SPTB SHANK3 CYFIP2 LIMK1 NTRK3 DAPK3 BAIAP2L1 PKP2 DSG2 ARHGAP6 ARHGDIB DLC1 CORO2B EPS8 CYRIA ABL1 PIK3CA TGFB3 CAPG SSH2 NOTCH2 SRI PPM1F ARAP1 PHLDB2 SORBS3 SYNPO ITGB3 ARHGAP35 SSH1 WDR1 GSN PLEK ARPC5 PIK3R1 PLEKHG2 AKAP9 P…
0.0250271	30	81	1.63781	GO:0009791 post-embryonic development	NKX2-3 LHX1 HEG1 AGO2 SLC37A4 PLAGL2 HELT JAK2 EFEMP1 KLF4 ERCC1 SLC4A10 NR4A2 ACO1 ABL1 IREB2 SGPL1 INPPL1 KDR ARID5B BCL2 ATN1 BAK1 TIPARP SLC18A2 MYO7A GIGYF2 GATA3 BCL11B ERCC2
0.0250271	21	51	1.82086	GO:0035924 cellular response to vascular endothelial growth factor stimulus	PGF SEMA6A PIK3CD CCBE1 GAB1 MYO1C DLL4 CADM4 SMOC2 PIK3CA NRP2 ROBO1 KDR NRP1 FLT1 MAPKAPK2 MAP2K3 NOTCH1 PRKD2 DAB2IP GAS1
0.0250271	21	51	1.82086	GO:1900542 regulation of purine nucleotide metabolic process	PRXL2C PPARA SLC4A1 CBFA2T3 SPHK2 ADORA2B GIT1 PDK3 IGF1 INSR EIF6 PRKAG2 ZBTB20 STAT3 LACC1 ACTN3 TIGAR SLC4A4 APP RD3 ZBTB7A
0.0253719	68	219	1.37306	GO:0019216 regulation of lipid metabolic process	MLYCD PPARA TRIB3 ADIPOQ GK NR1D1 GFI1 ABHD6 SPHK2 FGR STAT5B GIP APOE FABP5 CD74 CAV1 NR3C1 PDK3 PRKCE EIF6 ACSL3 VAV3 PDE8B PNPLA2 PRKAG2 STAR LYN DAGLB LPGAT1 ABCA3 DISP3 DDX20 CREB1 MFSD2A PCK1 MTMR9 MBOAT7 ABCA2 ZBTB20 RORA BRCA1 PTGS2 LGALS12 BMP6 NR1H2 PRMT3 FLT1 LPCAT1 SOX9 ZFP69 EPHA8 DGKQ TM6SF2 CD19 SCARB1 SCAP HNF4A SERPINA12 ATP1A1 PDE3B ACADVL DAB2IP CCN1 CIDEA LEP BCL11B CCDC3 FGF19
0.0253842	45	134	1.48503	GO:0003205 cardiac chamber development	TBX5 LUZP1 HEG1 DNAH11 PTCD2 NPHP3 TRIP11 AP2B1 SRF PTK7 CPLANE1 TBX3 JAG1 DLL4 PKP2 DHRS3 SMAD6 NOTCH2 TGFBR2 SHOX2 ADAMTS1 NRP2 STRA6 NPRL3 NDST1 SOS1 FGFRL1 RBPJ GREB1L SUFU MKS1 COL11A1 TNNT2 WNT11 NOTCH1 ANK2 GATA3 WNT2 CCN1 BMPR2 LMO4 HES1 TNNI1 FGF8 MESP1
0.0253842	64	204	1.38732	GO:0072659 protein localization to plasma membrane	PACS2 MRAP STAC3 GAS6 PTCH1 DENND4C SLC4A1 STAC2 ADIPOQ PREPL SEC16A RAB31 LRP6 EPHA2 ZFYVE27 EXOC5 PIP5K1A MMP14 CLIP3 DCHS1 EGFR ZDHHC7 ZDHHC3 CRB3 STX4 ACSL3 ZDHHC5 TMBIM1 FLOT2 LRP1 RAB7A TTC7B GORASP2 PKP2 ATP6AP1 PRKCZ PLS1 SPTBN1 ITGA3 ABI3 VTI1B NKD2 EPM2A EZR TTC7A PICALM PIK3R1 ATP1B3 SQSTM1 ROCK1 STAC LOC105761007 RHBDF2 FLOT1 EPHA3 FAM126A PKDCC GAK ANK2 AMN EHD2 PRNP RAP2A AGR2
0.0254569	32	88	1.60803	GO:0001823 mesonephros development	CALB1 PTCH1 ADAMTS16 LHX1 BMPER EYA1 WNT1 DCHS1 GPC3 PBX1 SMAD6 FOXJ1 CER1 HNF1B SOX8 RARB OSR2 SMAD5 TCF21 GREB1L BCL2 PAX2 SFRP1 SOX9 WNT11 WT1 SMAD1 SIX1 SIX4 GATA3 HES1 FGF8
0.0254569	38	109	1.54164	GO:0051250 negative regulation of lymphocyte activation	LOC111767395 LOC100058771 LOC100071942 GPNMB HLX CD276 BCL6 FGR CD74 IL10 TNFAIP3 PAG1 LYN DLG5 MAD1L1 CBLB FOXJ1 ILDR2 ITCH TYRO3 IL2RA IL4I1 VSIR TBX21 RASSF5 LRRC32 ERBB2 PLA2G2F BTK RC3H1 SFRP1 PELI1 FOXP3 MERTK PRNP ADORA2A PLA2G2D CTSG
0.0258613	27	71	1.68163	GO:0001656 metanephros development	CALB1 PTCH1 LHX1 ADIPOQ GDF6 EYA1 AQP1 GPC3 DLG5 FOXJ1 HNF1B SOX8 OSR2 TCF21 GREB1L BCL2 PAX2 WWTR1 SOX9 WT1 SIX1 SIX4 GATA3 HOXC11 CD34 HES1 FGF8
0.0258613	6	8	3.31656	GO:0034616 response to laminar fluid shear stress	ASS1 ABCA1 KLF4 MAPK7 SMAD6 KLF2
0.0258613	27	71	1.68163	GO:0043535 regulation of blood vessel endothelial cell migration	RHOJ ADAM17 PRKCA EPHA2 SH3BP1 APOE THBS1 ACVRL1 ANGPT4 KLF4 ETS1 STARD13 DLL4 ABL1 FGFR1 GATA2 CD40 PDCD10 KDR HDAC5 MAP2K3 NOTCH1 FBXW7 PRKD2 FGF18 RHOA TBXA2R
0.0258613	6	8	3.31656	GO:0048149 behavioral response to ethanol	USP46 DRD2 EPS8 CRHBP DBH LOC100060521
0.0258613	6	8	3.31656	GO:0060396 growth hormone receptor signaling pathway	GHR STAT5B JAK2 STAT3 PIK3R1 SOCS2
0.0258613	6	8	3.31656	GO:0060502 epithelial cell proliferation involved in lung morphogenesis	MAP2K2 FGF7 SOX9 SRSF6 NFIB WNT2
0.0258613	6	8	3.31656	GO:0061635 regulation of protein complex stability	TBX3 NCLN TRAPPC11 ECSIT SQSTM1 SNF8
0.0258613	61	193	1.39765	GO:0070372 regulation of ERK1 and ERK2 cascade	PDE8A GAS6 PRXL2C NDRG4 SEMA7A FN1 CSF1R NLRP6 F2RL1 ADIPOQ F2R GCG SEMA6A PLA2G5 PTPRC EPHA2 BMPER APOE CD74 EGFR NOX4 IGF1 RASGRP1 MAP3K12 TNIP1 ATF3 SRC LYN ICAM1 TLR9 PRKCZ MAPK3 TNFRSF11A ABL1 NOTCH2 ARHGAP8 NLRP12 EZR ARRB2 KDR ERBB2 VRK3 APP FGF23 LOC105761007 NOTCH1 FBXW7 NDRG2 PTPN11 DNAJC27 LOC100060521 PRKD2 DAB2IP CCN1 EMILIN1 FGF18 FGF4 FGF19 FGF8 ALKAL1
0.0258613	24	61	1.73983	GO:0070555 response to interleukin-1	IRAK1 TNFRSF11A NR1D1 PRKCA ADAMTS7 SELE SRC SMPD1 MAPK3 CXCL8 RORA IL1R1 RPS6KA4 TRAF6 HAS2 RC3H1 LOC105761007 PLCB1 SFRP1 SOX9 DAB2IP IL1RN MAPK13
0.0258613	6	8	3.31656	GO:0071378 cellular response to growth hormone stimulus	GHR STAT5B JAK2 STAT3 PIK3R1 SOCS2
0.0260983	10	18	2.45671	GO:2001026 regulation of endothelial cell chemotaxis	THBS1 MET SMOC2 FGFR1 KDR NOTCH1 PRKD2 FGF18 FGF4 FGF16
0.0261255	127	448	1.25358	GO:0019941 modification-dependent protein catabolic process	TRIM72 HERC3 ANKZF1 TMUB2 UBQLN1 TRIM2 DET1 FBXW7 LOC100056417 CDC34 RYBP NEDD4L FBXO31 TGFB1I1 CBL CBFA2T3 USP13 UBAP1 PML USP9X USP31 CLOCK WWP2 USP8 FBXO45 USP12 CLU FBXO9 KLHDC10 PIAS1 USP20 HSP90AB1 RNF139 HIPK2 USP46 WNT1 CAV1 USP38 CUL1 USP7 FBXO6 SPSB4 SGTA TRIB2 CCDC22 TMEM129 ZNRF3 PLK3 PSMA5 FBXL17 ASCC3 DDB1 ATE1 UBE2J1 USP24 WFS1 CACUL1 SKP2 COP1 ARRDC1 USP40 LONP1 SDCBP KLHL22 PCYOX…
0.0262371	58	182	1.40923	GO:0031346 positive regulation of cell projection organization	PLXNB3 TIAM1 SEMA7A MARK4 EPS8L1 FN1 SLITRK1 F2RL1 TRPV2 ABL2 NEDD9 WRAP73 ZFYVE27 APOE DEF8 CROCC APC WNT1 SRF MAP2K2 ACTR2 NTRK1 RAC1 SEMA4D WASF2 CARMIL2 PTK7 TAPT1 TNN NTRK2 SETX SRC LIMK1 LYN NEURL1 NEGR1 CEP135 STK11 SHOX2 FBXO38 ARAP1 ROBO1 ARHGAP35 CAMK1D PIK3R1 SEPTIN9 NRP1 POU4F2 IST1 NEFL EPHA3 CCP110 DAB2IP CBFA2T2 BMPR2 FZD4 ALKAL1 KCTD17
0.0265259	41	120	1.51088	GO:0072073 kidney epithelium development	CALB1 PTCH1 ADAMTS16 LHX1 ADIPOQ BMPER EYA1 AQP1 WNT1 DCHS1 GPC3 JAG1 PBX1 SMAD6 FOXJ1 CER1 NOTCH2 HNF1B SOX8 RARB SMAD5 TCF21 GREB1L BCL2 KLF15 PAX2 SFRP1 WWTR1 SOX9 WNT11 WT1 NOTCH1 SMAD1 SIX1 SIX4 GATA3 CD34 HES1 FGF8 AHI1 MTSS1
0.0266062	103	354	1.28665	GO:0007389 pattern specification process	NPHP3 AIDA TBX5 FGF8 ACVR2A PTCH1 DLX2 HOXC8 LHX1 DVL2 HOXC6 PBX2 DNAH11 TULP3 RGL3 GBX2 PCGF2 KDM6A TBXT EYA1 HIPK2 WNT1 SRF WNT7A DCHS1 GPC3 NEUROG1 CELSR1 DNAAF4 NLE1 RFX3 CHRD HOXB1 BMPR1B DZIP1L EFNB1 TBX3 PBX1 HES7 ZIC3 GSX2 DLL4 SMAD6 RING1 CCDC40 FOXJ1 CER1 NOTCH2 TGFBR2 HNF1B ANKS6 NRP2 PRKACA CDON FST MYF6 NKX2-2 AP1B1 RBPJ SUFU VAX2 TTC21B HOXD13 HOXD10 MSX1 MKS1 SFRP1 ADGRG1 CRB2 HOXD…
0.0268827	76	250	1.34431	GO:0002443 leukocyte mediated immunity	NECTIN2 LOC100057176 TNFRSF1B CADM1 KLRK1 TNFSF13 CD1A4 CD1A1 TLR3 WAS NLRP6 F2RL1 BCL6 MAD2L2 LYST TAP2 PTPRC EPHB6 SPHK2 FGR STAT5B DNASE1 ADORA2B CD74 IL13 RASGRP1 TCIRG1 SASH3 STX4 ERCC1 IL27RA RNF19B RIF1 LYN JAG1 KMT5C VAMP7 TLR9 PRKCZ FOXJ1 PLEKHM2 LOC101910264 SCNN1B FBXO38 IL1R1 STXBP2 CD40 MYO1G IL4I1 PAXIP1 TBX21 WDR1 ARRB2 CD2 MR1 DBH GRP BCR BTK TRAF6 FOXP3 PRAM1 IL13RA2 CD19 TFRC GA…
0.0268827	76	250	1.34431	GO:0051051 negative regulation of transport	DRD2 PTGER3 FERMT1 HTR1B NEDD4L DMTN CRY2 ADIPOQ F2R GJA1 WWP2 NEU3 DYSF KCNAB1 APOE FABP5 CD74 MAP1B THBS1 CAV1 GABRE NEUROG1 EPO SESTD1 VDAC1 TNFRSF1B UBE2J1 RAB7A TMBIM6 PNKD RAB23 ATG5 TLR9 STK39 IL11 CRY1 SDCBP ABCA2 NUP153 KCNB1 SRI PPM1F ITGB3 ADORA1 PFKL CRHBP GEM UBQLN1 OXSR1 PICALM CRYAA BCR BCL2 NR1H2 ATP9A BEST3 SCAMP5 HMGCR SFRP1 RHBDF2 NOTCH1 EPHA3 RHBDF1 WNK1 PKDCC IL13RA2 RANGAP1 …
0.0268827	71	231	1.35917	GO:0052548 regulation of endopeptidase activity	SPI2 NLRP3 LOC100052045 SERPINB5 GAS6 IFI6 LAPTM5 NLRP6 F2R PML EGLN3 PCID2 BID CRADD TTBK1 THBS1 AQP1 HIP1R JAK2 SERPINB1 SENP1 KLF4 SLC1A1 NLE1 TIMP2 CYFIP2 SRC LYN APH1A CAST DLC1 TIMP1 NEK5 HDAC1 PPM1F STAT3 FASLG PTGS2 NLRP12 ROBO1 NGFR DHCR24 VSIR GSN PICALM TNFSF10 TFPI2 SERPINE1 DAPK1 FURIN XIAP PAK2 FAM162A COL6A3 PAX2 ASPH CRB2 LAMTOR5 RHBDF2 PLAUR SPINT1 BAK1 MAP3K5 CCN1 MGMT LOC102148…
0.0270115	39	113	1.5262	GO:0010634 positive regulation of epithelial cell migration	RHOJ ADAM17 PRKCA PIK3CD CALR CCBE1 THBS1 FOXP1 ANGPT4 WNT7A RAC1 MET PRKCE ETS1 SRC MAPRE2 SPARC SMOC2 BCAR1 ABL1 FGFR1 TGFBR2 RIN2 FGF7 PPM1F GATA2 CD40 ITGB3 KDR PIK3CG NRP1 SOX9 MAP2K3 GATA3 PRKD2 BMPR2 INSL3 FGF18 FGF16
0.027133	4	4	4.42208	GO:1903903 regulation of establishment of T cell polarity	DOCK8 FLOT2 ABL1 GSN
0.027133	31	85	1.61276	GO:0010595 positive regulation of endothelial cell migration	RHOJ ADAM17 PRKCA PIK3CD CALR CCBE1 THBS1 FOXP1 ANGPT4 WNT7A RAC1 MET ETS1 SPARC SMOC2 BCAR1 ABL1 FGFR1 RIN2 GATA2 CD40 ITGB3 KDR PIK3CG NRP1 MAP2K3 GATA3 PRKD2 BMPR2 FGF18 FGF16
0.027133	4	4	4.42208	GO:0015670 carbon dioxide transport	AQP1 CA2 AQP5 RHAG
0.027133	37	106	1.54356	GO:0030218 erythrocyte differentiation	ALAS2 ACVR2A SLC4A1 DMTN ADAR TRIM10 BCL6 SH2B3 HSPA9 STAT5B STAT1 SRF JAK2 RPS19 KAT7 PKNOX1 EPO ETS1 CDIN1 LYN SP3 RB1 EPAS1 STAT3 GATA2 ABCB10 SMAD5 RBFOX2 DYRK3 INHBA FOXO3 GATA3 KCNQ1 KLF13 KLF2 ERCC2 ZBTB7A
0.027133	106	366	1.28071	GO:0031400 negative regulation of protein modification process	IBTK PMEPA1 TRIB3 DMTN CRY2 ADAR HEG1 ADIPOQ CDKN2C MAD2L2 INPP5J SH2B3 LRP6 PTPRC PTPA KDM3A NIBAN1 SPHK2 SMARCB1 EIF4G1 APOE TARDBP CTDSP1 APC CAV1 PPEF2 PTPRH TNFAIP3 TRAF3IP1 SH3GL2 DUSP1 SEMA4D PRKCE WARS1 AIDA PRKAR2B LIMK1 NTRK3 PRKAG2 LYN SMPD1 PRKAA2 CEP85 SMAD6 PPP4R3B CADM4 ATG5 SRCIN1 PRKCZ RB1 KDM4B CRY1 TBC1D24 ABL1 MLLT1 PTPN13 DUSP16 PPM1F KIRREL2 BRCA1 ERRFI1 WDR5 NLRP12 EPM2A PL…
0.027133	4	4	4.42208	GO:0042473 outer ear morphogenesis	EYA1 ZIC3 MAPK3 PRKRA
0.027133	4	4	4.42208	GO:0002666 positive regulation of T cell tolerance induction	CBLB TGFBR2 ITCH FOXP3
0.027133	4	4	4.42208	GO:0002677 negative regulation of chronic inflammatory response	IL10 TNFAIP3 CYP19A1 FOXP3
0.027133	19	45	1.8671	GO:0048008 platelet-derived growth factor receptor signaling pathway	NDRG4 ADIPOQ CBL HIP1R HGS NR4A3 SRC CBLB BCAR1 ABL1 SGPL1 ITGB3 LRIG2 ARID5B NRP1 TIPARP PTPN11 TXNIP STON1
0.027133	19	45	1.8671	GO:0050854 regulation of antigen receptor-mediated signaling pathway	SLC39A10 NECTIN2 CCR7 CARD11 PTPRC TESPA1 FOXP1 LYN RAB29 CBLB GCSAML EZR RC3H1 LOC105761007 CD22 CD19 PRKD2 PRNP PHPT1
0.027133	4	4	4.42208	GO:0061055 myotome development	SIX1 SIX4 WDR19 DMRT2
0.0273237	33	92	1.58618	GO:0043534 blood vessel endothelial cell migration	RHOJ ADAM17 PRKCA EPHA2 SH3BP1 APOE THBS1 SRF ACVRL1 ANGPT4 KLF4 ETS1 STARD13 EFNB2 DLL4 ABL1 FGFR1 GATA2 CD40 ROBO1 PDCD10 KDR CYP1B1 HDAC5 MAP2K3 NOTCH1 FBXW7 SCARB1 PRKD2 FGF18 PIK3R3 RHOA TBXA2R
0.0273237	35	99	1.56336	GO:0072089 stem cell proliferation	FERMT1 PTCH1 KITLG SART3 CDKN2C GJA1 PTPRC IRF6 WNT1 TIAL1 KAT7 ZNRF3 HMX2 TBX3 PBX1 TGFBR2 SHOX2 XRCC5 RARB OSR2 FGF9 RBPJ KDR PIM1 SOX9 WNT11 NOTCH1 GBA YTHDF2 ETV6 NFIB CD34 FGF4 ERCC2 FGF8
0.0275796	91	308	1.30652	GO:0010563 negative regulation of phosphorus metabolic process	IBTK PMEPA1 PPARA SLC4A1 TRIB3 DMTN CRY2 ADAR HEG1 ADIPOQ CBFA2T3 CDKN2C INPP5J SH2B3 LRP6 PTPRC PTPA NIBAN1 EIF4G1 APOE TARDBP GIT1 CTDSP1 APC CAV1 PPEF2 PTPRH TNFAIP3 TRAF3IP1 SH3GL2 DUSP1 AJUBA SEMA4D WARS1 AIDA PRKAR2B NTRK3 PRKAG2 LYN SMPD1 CEP85 SMAD6 PPP4R3B CADM4 SRCIN1 PRKCZ RB1 ABL1 MLLT1 ABCA2 PTPN13 DUSP16 PPM1F STAT3 KIRREL2 ERRFI1 NLRP12 EPM2A PLK1 DKK1 IGFBP3 GPD1L GNAQ ARRB2 CTDSP…
0.0275796	50	153	1.44512	GO:0002064 epithelial cell development	SIPA1L3 HEG1 F2RL1 ADIPOQ RAPGEF3 CLOCK EPHA2 MET MARVELD2 RFX3 ONECUT2 SRC JAG1 BFSP2 DACT2 HOXB13 ICAM1 FOXJ1 EPAS1 NOTCH2 E2F4 CLIC4 SOX8 TJP2 GATA2 RARB CCM2 TBC1D20 FOSL2 HSD17B4 KRT2 EZR GPAT4 NKX2-2 TIGAR KDR IL6ST BMP6 ROCK1 PLCB1 SIDT2 SOX9 NOTCH1 ESR1 HNF4A ARHGEF26 NKX3-2 BCL11B PTPRS
0.0275796	91	308	1.30652	GO:0045936 negative regulation of phosphate metabolic process	IBTK PMEPA1 PPARA SLC4A1 TRIB3 DMTN CRY2 ADAR HEG1 ADIPOQ CBFA2T3 CDKN2C INPP5J SH2B3 LRP6 PTPRC PTPA NIBAN1 EIF4G1 APOE TARDBP GIT1 CTDSP1 APC CAV1 PPEF2 PTPRH TNFAIP3 TRAF3IP1 SH3GL2 DUSP1 AJUBA SEMA4D WARS1 AIDA PRKAR2B NTRK3 PRKAG2 LYN SMPD1 CEP85 SMAD6 PPP4R3B CADM4 SRCIN1 PRKCZ RB1 ABL1 MLLT1 ABCA2 PTPN13 DUSP16 PPM1F STAT3 KIRREL2 ERRFI1 NLRP12 EPM2A PLK1 DKK1 IGFBP3 GPD1L GNAQ ARRB2 CTDSP…
0.028169	69	224	1.36216	GO:0009895 negative regulation of catabolic process	MTMR9 AZIN1 RYBP EIF4ENIF1 PPARA SLC4A1 TAF15 CTSA CBFA2T3 NRDE2 PML USP9X MAD2L2 RIC1 FEZ1 PTPN3 EIF4G1 TARDBP HSP90AB1 HIPK2 GIT1 WNT1 IL10 USP7 IGF2BP1 EGFR ZDHHC7 FEZ2 SGTA ANGEL2 MYCBP2 MFSD2A TIMP1 SDCBP PKP1 KLHL22 SLC11A1 SECISBP2 NSUN2 STAT3 NAF1 LARP1 KDM4A LRIG2 ACTN3 TIGAR PRKCG SUFU FURIN BCL2 CLEC16A HMGCR NPC1 MAPKAPK2 SIRT2 DKC1 TRIM40 N4BP1 PDE3B NELL1 DAB2IP CIDEA LEP ADGRB1 FHI…
0.0284546	65	209	1.37529	GO:0006470 protein dephosphorylation	PPP6R1 DUSP13 STYXL2 CRY2 PPP2R5D SLC39A10 PTPRC DUSP2 PTPA SPPL3 PTPN20 PTPRG PTPN3 SYMPK HSP90AB1 EYA1 PTPN12 CTDSP1 PPM1H PTPRH TSC1 DUSP1 PGP NCEH1 PPP3CA PTPRA TNS2 PTPN18 CTDSPL2 SMPD1 DUSP9 PPP4R3B DLC1 RCAN1 STK11 SSH2 PPP6R3 MTM1 PTPN13 DUSP16 PPM1F EPM2A MTMR4 SSH1 CTDSP2 PPP4R4 MGAT5 GNA12 YWHAB BCL2 VRK3 PPM1L ROCK1 EYA2 PTPRT GBA LOC100146191 PTPRM PTPN7 ANKLE2 PTPN11 DUSP23 PTPRS PH…
0.0284858	40	117	1.51182	GO:0046631 alpha-beta T cell activation	LOC111767395 LOC100058771 LOC100071942 NKX2-3 HLX BCL6 CARD11 LY9 PTPRC MAPK8IP1 JAK2 TCIRG1 SASH3 ZAP70 NFKBIZ CBLB PRKCZ IL27 ABL1 TGFBR2 ITCH RORA STAT3 IL2RA VSIR TBX21 ENTPD7 BCL2 CDH26 RC3H1 FOXP3 PRKCQ GPR18 IL6R GATA3 ELF4 BCL11B RHOA ADORA2A PLA2G2D
0.0284858	40	117	1.51182	GO:1901991 negative regulation of mitotic cell cycle phase transition	LAMTOR1 GPNMB BRSK1 FBXO31 PML PCID2 TAOK1 CDT1 RPA2 CRADD TAOK3 NACC2 DONSON INIP CTDSP1 APC CDK1 KLF4 MAD1L1 RB1 RFWD3 FOXO4 KLHL22 RAD21 BRCA1 CHFR PLK1 SPDL1 RINT1 CTDSP2 BCL2 KNTC1 CDKN1A NAE1 INTS3 INHBA GIGYF2 JADE1 FHL1 CCND1
0.0284928	28	75	1.65091	GO:0062207 regulation of pattern recognition receptor signaling pathway	TLR3 SMPDL3B IFI35 NLRP6 F2RL1 ERBIN NR1D1 GFI1 TSPAN6 CAV1 TNFAIP3 ZDHHC5 TICAM2 LYN TLR9 GPR108 SEC14L1 LBP OASL TRIM15 TKFC TYRO3 ARRB2 SLC46A2 PELI1 FLOT1 ESR1 DAB2IP
0.0285457	11	21	2.31633	GO:0045061 thymic T cell selection	CD3E CCR7 CARD11 JAG2 PTPRC CD74 SRF ZAP70 ATG5 STK11 GATA3
0.0286346	219	820	1.18102	GO:0033043 regulation of organelle organization	TMSB4X WASF2 PAFAH2 PDE2A ARFIP2 AKAP9 LAMTOR1 ARHGEF19 PHLDB1 WAS MARK4 VDAC3 HECW2 DMTN CSF1R SMG5 LOC100033941 SMARCA5 F2RL1 PLEKHH2 PML SYNJ1 PCID2 CCSAP RASA1 TAOK1 FEN1 NFRKB DCP2 CDT1 ANKRD23 BNIP3L NEDD9 RGL3 RAPGEF3 ESAM BID WRAP73 FEZ1 PJVK TNKS TMEM135 SH3BP1 CALR SDCCAG8 CSF3 HNRNPA1 GIT1 CROCC HIP1R APC CLIP3 RASSF7 TSC1 CSF2 RAC1 RAD1 ZNF205 TRAF3IP1 GRB2 IGF1 INSR CPLX1 FEZ2 MET MY…
0.028997	124	438	1.25191	GO:0006511 ubiquitin-dependent protein catabolic process	TRIM72 HERC3 ANKZF1 TMUB2 UBQLN1 TRIM2 DET1 FBXW7 LOC100056417 CDC34 RYBP NEDD4L FBXO31 TGFB1I1 CBL CBFA2T3 USP13 UBAP1 PML USP9X USP31 CLOCK WWP2 USP8 FBXO45 USP12 CLU FBXO9 KLHDC10 PIAS1 USP20 HSP90AB1 RNF139 HIPK2 USP46 WNT1 CAV1 USP38 CUL1 USP7 FBXO6 SPSB4 SGTA TRIB2 CCDC22 TMEM129 ZNRF3 PLK3 PSMA5 FBXL17 ASCC3 DDB1 ATE1 UBE2J1 USP24 WFS1 CACUL1 SKP2 COP1 ARRDC1 USP40 SDCBP KLHL22 UBE2H HACE1…
0.028997	5	6	3.68506	GO:0009214 cyclic nucleotide catabolic process	PDE9A PDE2A PDE8A PDE4B PDE4D
0.028997	17	39	1.92757	GO:0010171 body morphogenesis	MMP2 GPC3 RAB3GAP1 TGFB3 PHLDB2 SGPL1 STRA6 CDON DLX5 ARID5B MSX1 PAX9 TIPARP PHLDB1 PTPN11 CRISPLD2 ANKRD11
0.028997	5	6	3.68506	GO:0021562 vestibulocochlear nerve development	NEUROG1 SLITRK6 NRP2 POU4F3 ATP8B1
0.028997	22	55	1.76883	GO:0032637 interleukin-8 production	TLR3 F2RL1 ADIPOQ F2R PTPRC TLR7 CD74 KLF4 GDF2 TLR9 LBP AFAP1L2 STAT3 CD2 OTUD7B SERPINE1 LAMTOR5 CD244 MAVS PRKD2 LEP IL17F
0.028997	22	55	1.76883	GO:0032677 regulation of interleukin-8 production	TLR3 F2RL1 ADIPOQ F2R PTPRC TLR7 CD74 KLF4 GDF2 TLR9 LBP AFAP1L2 STAT3 CD2 OTUD7B SERPINE1 LAMTOR5 CD244 MAVS PRKD2 LEP IL17F
0.028997	5	6	3.68506	GO:0034139 regulation of toll-like receptor 3 signaling pathway	F2RL1 CAV1 TNFAIP3 PELI1 FLOT1
0.028997	8	13	2.72128	GO:0035313 wound healing spreading of epidermal cells	FERMT1 ADAM17 ACVRL1 WNT7A AJUBA PHLDB2 ITGA5 COL5A1
0.028997	5	6	3.68506	GO:0002664 regulation of T cell tolerance induction	CBLB TGFBR2 ITCH IL2RA FOXP3
0.028997	5	6	3.68506	GO:0050932 regulation of pigment cell differentiation	KITLG BLOC1S5 BCL2 ADAMTS20 GNA11
0.028997	8	13	2.72128	GO:0061042 vascular wound healing	ALOX5 SMOC2 XBP1 ADIPOR2 GATA2 KDR SERPINE1 CD34
0.028997	8	13	2.72128	GO:0061548 ganglion development	TULP3 TUBB3 NRP2 UNC5C POU4F2 SIX1 SIX4 ASCL1
0.028997	5	6	3.68506	GO:0070106 interleukin-27-mediated signaling pathway	STAT1 MX2 OAS1 OASL IL6ST
0.028997	22	55	1.76883	GO:0090630 activation of GTPase activity	TBC1D15 TBC1D9 TBC1D1 RAP1GAP SIPA1L3 EVI5L ARHGEF19 TIAM1 LOC111775995 NEDD9 EPHA2 PIP5K1A TSC1 RASGRP1 NTRK3 RASGRF1 FOXJ1 TBC1D7 BCR ABR RANGAP1
0.028997	8	13	2.72128	GO:0097154 GABAergic neuron differentiation	DLX2 HELT GSX2 DRD2 GATA2 INHBA ASCL1 ARX
0.028997	5	6	3.68506	GO:0150172 regulation of phosphatidylcholine metabolic process	ACSL3 ABCA3 MFSD2A LPCAT1 SCARB1
0.028997	8	13	2.72128	GO:1901163 regulation of trophoblast cell migration	GJA1 AGO2 CALR YTHDF3 ARHGDIB TIMP1 SYDE1 ITGB3
0.0291763	34	96	1.56615	GO:0002040 sprouting angiogenesis	PGF RHOJ SEMA6A PKM EPHA2 BMPER THBS1 SRF IL10 KLF4 STARD13 TNN EFNB2 ALOX5 ESM1 DLL4 NAXE ABL1 GLUL GATA2 ROBO1 NGFR PDCD10 KDR HDAC5 NOTCH1 FBXW7 SMAD1 ITGA5 LOXL2 PIK3R3 RHOA KLF2 TBXA2R
0.0291763	34	96	1.56615	GO:0072009 nephron epithelium development	CALB1 PTCH1 ADAMTS16 LHX1 ADIPOQ EYA1 AQP1 WNT1 DCHS1 GPC3 JAG1 PBX1 FOXJ1 NOTCH2 HNF1B SOX8 TCF21 GREB1L BCL2 KLF15 PAX2 WWTR1 SOX9 WNT11 WT1 NOTCH1 SIX1 SIX4 GATA3 CD34 HES1 FGF8 AHI1 MTSS1
0.0297371	84	282	1.31721	GO:0016049 cell growth	PLXNA1 SEMA7A FN1 NEDD4L TRPV2 BCL6 PML CDKN2C USP9X ADAM17 MAD2L2 DCLK1 SPHK2 ADAM10 EIF4G1 ZFYVE27 MMP14 RYK HSP90AB1 DPYSL2 MAP1B SRF ACVRL1 SH3BP4 IFRD1 EGFR IGF1 SEMA4D KAT7 PPP1R9B IGFBP4 CYFIP2 LIMK1 GDF2 SYT1 IGFBP5 MFSD2A PRKCZ RB1 STK11 ABL1 SDCBP TGFBR2 KLHL22 CDKN2AIP NRP2 SLC25A33 EPM2A FSTL4 IGFBP3 POU4F3 DDR1 TNR KIF26A HSP90AA1 DCSTAMP ERBB2 ITSN2 BCL2 DCBLD2 MSX1 POU4F2 APP SFRP1…
0.0298612	12	24	2.21104	GO:0045746 negative regulation of Notch signaling pathway	DLX2 BCL6 MMP14 HIF1AN NEURL1 ARRDC1 DLL4 EGFL7 GATA2 CBFA2T2 HEY1 ZBTB7A
0.0298719	16	36	1.96537	GO:0016101 diterpenoid metabolic process	RETSAT DHRS3 BCO1 CYP2S1 RPE65 ALDH3A2 ABCA4 CYP1A1 RDH12 TTR CYP1B1 RDH11 PRMT3 CYP26A1 CYP26B1 RDH13
0.0298719	101	348	1.28342	GO:0044770 cell cycle phase transition	CCNJ CCNF LAMTOR1 HECW2 GPNMB KDM8 BRSK1 FBXO31 PML CDKN2C PCID2 TAOK1 CDT1 RPA2 ADAM17 RRM2B CLOCK BID CRADD TAOK3 NACC2 PTPRC PRPF19 DONSON EIF4G1 INIP CCNB3 CTDSP1 APC CDK1 RAD1 EGFR RAD9A PPP3CA NEUROG1 CCNY KLF4 RAD17 STIL CDC23 PLK3 DDB1 TFDP1 PBX1 CACUL1 SKP2 RPS6KB1 MAD1L1 RB1 CRY1 EPS8 RFWD3 FOXO4 KLHL22 XPC E2F4 ADAMTS1 NSUN2 RAD21 BRCA1 RCC1 CHFR PLK1 PAXIP1 USP37 SPDL1 METTL13 RINT1 C…
0.0303216	27	72	1.65828	GO:0072091 regulation of stem cell proliferation	FERMT1 PTCH1 KITLG CDKN2C GJA1 PTPRC IRF6 WNT1 TIAL1 KAT7 HMX2 TBX3 PBX1 TGFBR2 SHOX2 RARB OSR2 FGF9 RBPJ KDR PIM1 SOX9 WNT11 NOTCH1 NFIB FGF4 FGF8
0.0304164	21	52	1.78584	GO:0006140 regulation of nucleotide metabolic process	PRXL2C PPARA SLC4A1 CBFA2T3 SPHK2 ADORA2B GIT1 PDK3 IGF1 INSR EIF6 PRKAG2 ZBTB20 STAT3 LACC1 ACTN3 TIGAR SLC4A4 APP RD3 ZBTB7A
0.0304164	39	114	1.51282	GO:0032869 cellular response to insulin stimulus	LPIN2 GRB10 PIK3R3 DENND4C TRIB3 ADIPOQ USF1 RAB31 SLC2A4 KL APC TRIM72 ZDHHC7 GRB2 INSR RPE65 NUCKS1 OTOP1 PTPRA TNS2 IRS4 PID1 MYO1C BAIAP2L1 RPS6KB1 PCK1 PRKCZ RB1 GHRHR FOXO4 OSBPL8 SLC25A33 SNX5 PIK3R1 POU4F2 PRKCQ PTPN11 SERPINA12 LEP
0.0304164	21	52	1.78584	GO:0044774 mitotic DNA integrity checkpoint signaling	BRSK1 FBXO31 PML TAOK1 RPA2 CRADD TAOK3 DONSON CDK1 RAD9A RAD17 RFWD3 FOXO4 XPC BRCA1 PLK1 RINT1 CDKN1A NAE1 GIGYF2 CCND1
0.0304164	21	52	1.78584	GO:0046513 ceramide biosynthetic process	SPTLC3 SMPD4 SPHK2 PNPLA1 CYP4F22 ALOX12B ALOXE3 SMPD1 AGK B4GALT6 CERS6 SPTLC1 SPTLC2 ST3GAL1 B4GALNT1 SGMS2 B4GALT5 GBA ST3GAL2 CCN1 ST8SIA2
0.0304586	15	33	2.01003	GO:0046640 regulation of alpha-beta T cell proliferation	LOC111767395 LOC100058771 LOC100071942 CARD11 PTPRC MAPK8IP1 JAK2 ZAP70 CBLB TGFBR2 ITCH IL2RA VSIR FOXP3 PRKCQ
0.0304826	74	244	1.34112	GO:0003012 muscle system process	PTGER3 TNNT2 STAC3 COMP SYNM MYOD1 PRKAG3 GRK2 ALDOA MYH14 ATP2A2 ADORA2B TACR2 TRIM72 SRF CAV1 IGF1 PPP3CA NEUROG1 MYOC TNNI3K LMCD1 PDE4B CLCN1 MEF2A TNFRSF1B TBX3 IGFBP5 PKP2 DRD2 DSG2 PRKG1 SCNN1B PIK3CA GAA SRI P2RX2 P2RX3 SULF1 DOCK4 CERT1 PDE9A SCN10A GPD1L KDM4A SMAD5 GSN ACTN3 SLMAP TPCN2 CHRNA1 GTF2IRD1 KCNN2 AKAP9 ROCK1 KLF15 STAC SCN4B MAP2K3 NOTCH1 SLC8A3 TRPV1 HTR7 MTPN ANK2 FOXO3 A…
0.0305283	13	27	2.12915	GO:0060351 cartilage development involved in endochondral bone morphogenesis	COMP MMP13 TRIP11 MATN1 IFT80 THBS3 CER1 TGFBR2 SHOX2 RARB SOX9 COL2A1 COL27A1
0.0305904	50	154	1.43574	GO:0007626 locomotory behavior	CALB1 APBA1 MCOLN3 GIP APOE HIPK2 GIT1 ALS2 PRKCE CELSR1 SLC1A1 SHANK3 SLITRK6 SLC4A10 DRD2 NEGR1 NR4A2 RCAN1 EPS8 GAA NPY1R CLN6 NAV2 BTBD9 ARRB2 PREX2 TNR ADAM22 NTSR1 DBH HOXD10 APP LGI4 NPC1 HOXD9 SNAP25 SLC18A2 CTNS GIGYF2 B4GALT2 SLC6A3 CHL1 ATP1A2 ZNF385A OTOG FZD4 HOXB8 ADORA2A GRIN2D CLN8
0.0305904	50	154	1.43574	GO:0051402 neuron apoptotic process	ZFP91 PIGT NONO HIPK2 LANCL1 NTRK1 NR3C1 MAP3K12 SLC1A1 MAG IL27RA SNX6 TFAP2D HYOU1 WFS1 NR4A2 RB1 PIK3CA CASP7 GABRB2 NGFR TYRO3 GRN POU4F3 KDR IL6ST SIGMAR1 XIAP FAM162A BCL2 ROCK1 APP ATN1 FAIM2 NAE1 FBXW7 GBA NEFL SIX1 SIX4 FOXO3 GATA3 CHL1 PRNP RHOA FGF20 ASCL1 FGF8 CLN8 CCND1
0.0306151	14	30	2.06364	GO:0001662 behavioral fear response	EIF4G1 APOE USP46 ALS2 SLC1A1 SHANK3 PDE8B VDAC1 MORC1 RPS6KB1 ASIC4 GRP BCL2 ATP1A2
0.0306151	14	30	2.06364	GO:0090049 regulation of cell migration involved in sprouting angiogenesis	RHOJ THBS1 KLF4 STARD13 DLL4 ABL1 GATA2 PDCD10 KDR HDAC5 NOTCH1 FBXW7 RHOA TBXA2R
0.0308248	57	180	1.40032	GO:0071559 response to transforming growth factor beta	SKI TGFB3 PMEPA1 FERMT1 PPARA HTRA3 TGFB1I1 BAMBI RASL11B PML USP9X ADAM17 SNW1 HSP90AB1 THBS1 HIPK2 WNT1 ACVRL1 CAV1 WNT7A NR3C1 ONECUT2 SRC SNX6 MAPK7 SMAD6 RUNX3 STK11 SDCBP TGFBR2 ITGA3 PDE3A STAT3 MXRA5 LTBP4 MTMR4 ARRB2 SMAD5 PDE2A ITGB8 LTBP1 LRRC32 SLC2A10 ROCK1 SFRP1 ZMIZ1 ITGB6 SOX9 SMAD1 AXIN1 WNT2 EMILIN1 CIDEA IL17F GIPC1 SKOR2 ZBTB7A
0.0310471	70	229	1.35173	GO:0060070 canonical Wnt signaling pathway	PORCN WNT1 FERMT1 DVL2 BAMBI BCL9 MAD2L2 USP8 LRP6 TNKS NPHP3 HESX1 APOE TBL1XR1 TMEM198 APC CAV1 WNT7A INVS CDH3 CSNK1D EGFR GPC3 CCNY KLF4 OTUD5 NLE1 PTK7 LMBR1L TNN ZNRF3 WLS SRC DAPK3 FZD6 STK11 HDAC1 NKD2 NPHP4 PRDM15 DKK1 GNAQ FGF9 RBPJ DLX5 TTC21B XIAP RNF146 MKS1 SFRP1 WWTR1 STK4 SOX9 WNT11 NOTCH1 MCC WNK1 AXIN1 TLE2 JADE1 FOXO3 GATA3 WNT2 RSPO2 DAB2IP FZD4 DKK2 FAM53B RP1L1 MESP1
0.0311154	127	451	1.24524	GO:0043632 modification-dependent macromolecule catabolic process	TRIM72 HERC3 ANKZF1 TMUB2 UBQLN1 TRIM2 DET1 FBXW7 LOC100056417 CDC34 RYBP NEDD4L FBXO31 TGFB1I1 CBL CBFA2T3 USP13 UBAP1 PML USP9X USP31 CLOCK WWP2 USP8 FBXO45 USP12 CLU FBXO9 KLHDC10 PIAS1 USP20 HSP90AB1 RNF139 HIPK2 USP46 WNT1 CAV1 USP38 CUL1 USP7 FBXO6 SPSB4 SGTA TRIB2 CCDC22 TMEM129 ZNRF3 PLK3 PSMA5 FBXL17 ASCC3 DDB1 ATE1 UBE2J1 USP24 WFS1 CACUL1 SKP2 COP1 ARRDC1 USP40 LONP1 SDCBP KLHL22 PCYOX…
0.0312634	35	100	1.54773	GO:0010675 regulation of cellular carbohydrate metabolic process	PPARA SLC4A1 FOXO1 ADIPOQ CBFA2T3 GCG GIT1 NR3C1 USP7 GCGR PGP PDK3 IGF1 INSR PRKCE IGFBP4 DDB1 PPP4R3B CRY1 RORA STAT3 WDR5 GNMT IGFBP3 ACTN3 PLEK TIGAR SIRT7 GCK DGKQ CD244 MLYCD SERPINA12 KAT2A LEP
0.0326188	55	173	1.40586	GO:0050730 regulation of peptidyl-tyrosine phosphorylation	LOC111767395 GAS6 KITLG DMTN CSF1R CD80 DVL2 ADAM17 NEDD9 SH2B3 PTPRC CD74 CSF3 JAK2 CAV1 ANGPT4 CSF2 EGFR NOX4 IGF1 SEMA4D PRKCE EPO SRC LYN NEURL1 ARHGEF2 CADM4 SRCIN1 PRKCZ IL11 IBTK ABL1 FGF7 CD40 ERRFI1 ITGB3 IL6ST BMP6 PAK2 NRP1 APP SFRP1 DGKQ AREG FBXW7 BST1 IL6R PTPN11 ITGA5 HES1 PRNP FGF8 IL21 ALKAL1
0.0327884	93	318	1.29325	GO:0051090 regulation of DNA-binding transcription factor activity	ERBIN TRIM41 IRAK1 TNFRSF11A TRIM26 GAS6 PTCH1 TLR3 TAX1BP1 DVL2 CARD11 MAD2L2 CLOCK WWP2 CLU LRP6 SMARCB1 TBXT CSF3 HIPK2 WNT1 SRF CAV1 IL10 NTRK1 TNFAIP3 USP7 PPP3CA NEUROG1 KLF4 CCDC22 ADGRF1 TRAF1 FLOT2 TFDP1 WFS1 ZIC3 HDAC2 ARHGEF2 TLR9 FOXJ1 MAPK3 NLRC5 RB1 FZD6 TRIM15 CTH BHLHE40 NDP NWD1 ITCH SRI CD40 TRIM14 NLRP12 MED13 PAXIP1 ARRB2 PIAS4 CAMK1D NTSR1 CYP1B1 SUFU CAMK2A ARID5B PIM1 RLIM …
0.0328191	59	188	1.38778	GO:0045165 cell fate commitment	WNT1 TBX5 TBX19 PTCH1 DLX2 TGFB1I1 MYOD1 PML MITF LY9 JAG2 EYA1 WNT7A NEUROG1 ONECUT2 TBX3 GSX2 DLL4 ARHGEF2 EBF2 EPAS1 HNF1B SOX8 GLIS1 STAT3 GATA2 CDON DKK1 TBX21 SMAD5 NKX2-2 RBPJ KDR SUFU BCL2 HOXD10 SFRP1 LHX3 SOX9 WNT11 NOTCH1 SMAD1 CYP26B1 SIX1 IL6R GATA3 LMO4 HES1 DMRTA2 GAP43 MNX1 BCL11B LBX1 RHOA GSX1 ASCL1 FGF8 ARX MESP1
0.0328191	59	188	1.38778	GO:0060828 regulation of canonical Wnt signaling pathway	FERMT1 BAMBI MAD2L2 USP8 TNKS NPHP3 APOE TBL1XR1 TMEM198 APC CAV1 INVS CDH3 CSNK1D EGFR GPC3 CCNY OTUD5 NLE1 PTK7 LMBR1L TNN ZNRF3 WLS SRC DAPK3 FZD6 STK11 HDAC1 NKD2 NPHP4 PRDM15 DKK1 GNAQ FGF9 RBPJ DLX5 TTC21B XIAP RNF146 MKS1 SFRP1 WWTR1 STK4 SOX9 WNT11 NOTCH1 MCC WNK1 AXIN1 TLE2 JADE1 FOXO3 RSPO2 DAB2IP DKK2 FAM53B RP1L1 MESP1
0.033055	38	111	1.51386	GO:0048706 embryonic skeletal system development	ACVR2A DLX2 LHX1 HOXC6 TULP3 PCGF2 TBXT MMP14 EYA1 SLC39A3 TAPT1 HOXB1 PBX1 SP3 TGFBR2 SHOX2 EIF4A3 SULF1 NDST1 OSR2 FGF9 SLC2A10 HOXD10 MKS1 COL11A1 HOXD9 WNT11 COL2A1 SIX1 SIX4 MED12 WDR19 HOXC11 NKX3-2 HOXB8 HOXD1 DMRT2 FGF8
0.0331201	23	59	1.72386	GO:0019319 hexose biosynthetic process	PPARA FOXO1 ADIPOQ SORD GCG SLC37A4 NR3C1 USP7 PGP ATF3 DDB1 PPP4R3B PCK1 CRY1 PGK1 WDR5 GNMT SIRT7 GCK DGKQ SERPINA12 KAT2A LEP
0.0331201	23	59	1.72386	GO:0046718 viral entry into host cell	NECTIN2 SIGLEC1 GAS6 TRIM10 GRK2 LY6E CD74 CAV1 P4HB INSR SMPD1 VPS18 TPCN1 TRIM26 ITGB3 GSN TPCN2 NRP1 PIKFYVE NPC1 UVRAG CTSB
0.0332771	95	326	1.28864	GO:1903530 regulation of secretion by cell	DRD2 CACNA1G SYT7 GCK RHBDF1 RAB3C APBA1 STXBP5 HTR1B CRY2 PTGES F2RL1 APBB3 F2R PREPL GJA1 GCG RAB2B NR1D1 CLOCK RIC1 SPHK2 ATP2A2 FGR GIP APOE ADORA2B RPH3AL GIT1 WNT7A IL13 IGF1 TCIRG1 PRKCE STX4 HGS RFX3 WLS TNFRSF1B RAB7A SYT1 LYN ALOX5 PNKD LRRC8A CREB1 VAMP7 IL11 TNFRSF11A CRY1 GHRHR TGFB3 SDCBP PFKM KCNB1 MYH10 SRI VPS18 SLC4A8 SPP1 PFKL BLK CRHBP EZR PRKCG ARHGEF7 TPCN2 RFX6 BCR RAB3D CY…
0.0336388	130	464	1.23894	GO:0051129 negative regulation of cellular component organization	TMSB4X PMEPA1 LAMTOR1 WAS SACS DMTN SMARCA5 ADIPOQ PLEKHH2 PCID2 TAOK1 DCP2 CDT1 RAPGEF3 NEU3 GFI1 INPP5J FEZ1 CLU ANTXR1 TNKS APOE RYK HNRNPA1 HIP1R APC CLIP3 ACVRL1 CAV1 RAD1 TRAF3IP1 IFRD1 PPP3CA FEZ2 WASF2 MET MYOC CARMIL2 RAD50 MAG CGNL1 ERCC1 FAP SPTB TERF1 SHANK3 SRC EFNB2 TNFRSF1B CXCL10 ARHGAP6 SMAD6 ARHGEF2 RAB29 DLC1 CORO2B MAD1L1 PRKCZ SLX4 YWHAH EPS8 PIK3CA SDCBP CAPG SSH2 VDAC2 KLHL…
0.0341274	19	46	1.82651	GO:0042987 amyloid precursor protein catabolic process	GSAP ADAM17 CLU ADAM10 APOE PSEN2 IGF1 NTRK2 FLOT2 LYN APH1A ABCA2 ADAM19 DHCR24 PICALM ROCK1 RTN3 LOC100060521 PRNP
0.0341335	34	97	1.55001	GO:1903900 regulation of viral life cycle	NECTIN2 OAS1 PPARA ADAR TRIM10 LY6E KPNA6 ZNFX1 CD74 OAS3 P4HB TRIM28 MX2 DDB1 MPHOSPH8 STAU1 VAPB OASL TRIM15 RNASEL CXCL8 NR5A2 SLPI TRIM26 LARP1 FKBP6 TYRO3 GSN BCL2 NOTCH1 N4BP1 RAD23A MAVS
0.0342091	89	303	1.29889	GO:1903829 positive regulation of protein localization	STAC3 GAS6 MARK4 STAC2 F2RL1 APBB3 CDT1 GCG NEDD9 RAPGEF3 SLC35D3 EPHA2 TARDBP HSP90AB1 RPH3AL CROCC APC CLIP3 CDK1 EGFR IGF1 KAT7 PRKCE STX4 ACSL3 TRIM28 ZDHHC5 PLK3 CTDSPL2 MYO1C WLS SRC LRP1 EPB41L2 STOM PRKAA2 LRRC8A RAB29 CORO2B CEP135 PLS1 SPTBN1 IPO5 STK11 GNL3 TGFB3 PFKM ITGA3 KCNB1 MYH10 SRI PRKACA NKD2 NGFR PDCD10 BLK GPD1L EZR LRIG2 RFX6 PIK3R1 VRK1 GAS8 CCT6A RIC3 ERBB2 HDAC3 NR1H2 PL…
0.0342417	32	90	1.57229	GO:0007093 mitotic cell cycle checkpoint signaling	LAMTOR1 BRSK1 FBXO31 PML PCID2 TAOK1 CDT1 RPA2 CRADD TAOK3 DONSON INIP APC CDK1 RAD9A RAD17 MAD1L1 RFWD3 FOXO4 KLHL22 XPC BRCA1 CHFR PLK1 SPDL1 RINT1 KNTC1 CDKN1A NAE1 INTS3 GIGYF2 CCND1
0.0342417	65	211	1.36225	GO:0010959 regulation of metal ion transport	DRD2 AKAP9 STAC3 STAC2 NEDD4L TRPV2 F2R PML GCG WWP2 KCNAB1 SPHK2 PTPN3 PSEN2 CAV1 LRRC38 PRKCE EPO PDE4B SESTD1 VDAC1 LYN STOM NPSR1 WFS1 TMBIM6 CXCL10 ATG5 TLR9 STK39 YWHAH ABL1 SRI JPH2 GNB2 LOC100146633 GPD1L JPH3 DHRS7C MS4A1 GEM UBQLN1 OXSR1 KCNIP1 PIK3CG ATP1B3 BCL2 STAC SCN4B GCK IL16 WNK1 BAK1 CD19 ANK2 GLRX CASR KCNQ1 FHL1 PACSIN3 PRNP Hamp GNB5
0.0343512	82	276	1.31381	GO:1901987 regulation of cell cycle phase transition	LAMTOR1 HECW2 GPNMB BRSK1 FBXO31 PML CDKN2C PCID2 TAOK1 CDT1 RPA2 ADAM17 RRM2B CLOCK BID CRADD TAOK3 NACC2 PRPF19 DONSON EIF4G1 INIP CCNB3 CTDSP1 APC CDK1 RAD1 EGFR RAD9A NEUROG1 KLF4 RAD17 STIL CDC23 DDB1 TFDP1 PBX1 MAD1L1 RB1 CRY1 RFWD3 FOXO4 KLHL22 XPC ADAMTS1 NSUN2 RAD21 BRCA1 CHFR PLK1 PAXIP1 SPDL1 METTL13 RINT1 CTDSP2 CUL4A MN1 CPSF3 BCL2 APBB2 APP KNTC1 PLCB1 CDKN1A DYRK3 NAE1 INTS3 INHBA …
0.0345321	50	155	1.42648	GO:0048736 appendage development	FGF8 PTCH1 COMP ITGA6 RSPO4 PBX2 TULP3 AFF3 IRF6 WNT7A IFT80 GPC3 SLC39A3 CPLANE1 TBX3 PBX1 ZIC3 FZD6 NOTCH2 SHOX2 ECE1 HDAC1 RARB TBX5 OSR2 PIAS4 FGF9 GDF5 DLX5 GNA12 HOXD13 HOXD10 MSX1 MKS1 HOXD9 SOX9 COL2A1 NOTCH1 CYP26B1 PKDCC BAK1 TBX4 WDR19 RSPO2 HOXC13 HOXC11 BMPR2 SP9 RAX FGF4
0.0345321	50	155	1.42648	GO:0060173 limb development	FGF8 PTCH1 COMP ITGA6 RSPO4 PBX2 TULP3 AFF3 IRF6 WNT7A IFT80 GPC3 SLC39A3 CPLANE1 TBX3 PBX1 ZIC3 FZD6 NOTCH2 SHOX2 ECE1 HDAC1 RARB TBX5 OSR2 PIAS4 FGF9 GDF5 DLX5 GNA12 HOXD13 HOXD10 MSX1 MKS1 HOXD9 SOX9 COL2A1 NOTCH1 CYP26B1 PKDCC BAK1 TBX4 WDR19 RSPO2 HOXC13 HOXC11 BMPR2 SP9 RAX FGF4
0.0347602	39	115	1.49966	GO:2000058 regulation of ubiquitin-dependent protein catabolic process	DET1 RYBP CBFA2T3 PML USP9X CLU PIAS1 HSP90AB1 RNF139 HIPK2 WNT1 CAV1 USP7 SGTA TRIB2 CCDC22 PLK3 COP1 SDCBP RCHY1 NKD2 PLK1 UBQLN1 SUFU GNA12 FBXW7 GBA SIRT2 AXIN1 ARAF AURKA N4BP1 MKRN2 SH3RF2 RAD23A XPO1 FHIT RPL23 GIPC1
0.0347602	9	16	2.48742	GO:0001502 cartilage condensation	BARX2 ACAN WNT7A BMPR1B COL11A1 SOX9 COL2A1 FGF4 UNCX
0.0347602	71	234	1.34174	GO:0001933 negative regulation of protein phosphorylation	IBTK PMEPA1 TRIB3 DMTN ADAR HEG1 ADIPOQ CDKN2C INPP5J SH2B3 LRP6 PTPRC NIBAN1 EIF4G1 APOE TARDBP CTDSP1 APC CAV1 PPEF2 PTPRH TNFAIP3 TRAF3IP1 SH3GL2 DUSP1 SEMA4D WARS1 AIDA PRKAR2B NTRK3 PRKAG2 LYN SMPD1 CEP85 SMAD6 PPP4R3B CADM4 SRCIN1 PRKCZ RB1 ABL1 MLLT1 PTPN13 DUSP16 PPM1F KIRREL2 ERRFI1 NLRP12 EPM2A PLK1 DKK1 IGFBP3 GPD1L GNAQ ARRB2 CTDSP2 HMGCR SFRP1 CDKN1A WWTR1 PTPRT C23H9orf72 DGKQ SLC8A…
0.0347602	9	16	2.48742	GO:0032692 negative regulation of interleukin-1 production	GAS6 PML GIT1 TNFAIP3 SERPINB1 IGF1 NLRP12 ARRB2 LOC100060521
0.0347602	39	115	1.49966	GO:0046890 regulation of lipid biosynthetic process	PPARA TRIB3 NR1D1 GFI1 ABHD6 SPHK2 GIP APOE FABP5 CD74 NR3C1 EIF6 ACSL3 PDE8B STAR LPGAT1 ABCA3 DDX20 CREB1 MFSD2A PCK1 ABCA2 ZBTB20 BRCA1 PTGS2 BMP6 NR1H2 PRMT3 LPCAT1 DGKQ SCARB1 SCAP SERPINA12 ATP1A1 ACADVL CCN1 LEP CCDC3 FGF19
0.0347602	9	16	2.48742	GO:0048569 post-embryonic animal organ development	SLC37A4 JAK2 EFEMP1 KLF4 ERCC1 KDR BAK1 MYO7A BCL11B
0.0347602	9	16	2.48742	GO:0061101 neuroendocrine cell differentiation	JAG1 GATA2 NKX2-2 LHX3 WNT11 NOTCH1 HES1 ASCL1 FGF8
0.0347602	9	16	2.48742	GO:0061298 retina vasculature development in camera-type eye	RHOJ ACVRL1 ARHGEF15 CLIC4 NDP LAMA1 CYP1B1 BMPR2 FZD4
0.0347605	25	66	1.67503	GO:0021954 central nervous system neuron development	EPHB6 PLXNA1 LHX8 FBXO45 DCLK1 GBX2 HSP90AB1 EPHB3 MYCBP2 NTRK2 SLC4A10 DRD2 NR4A2 SECISBP2 GATA2 NRP2 B4GALT6 ARHGAP35 HSP90AA1 ZMIZ1 B4GALT5 NFIB LEP ASCL1 ARX
0.0351251	22	56	1.73724	GO:0006720 isoprenoid metabolic process	RETSAT DHRS3 HMGCR BCO1 HMGCS1 CYP2S1 RPE65 MVD ALDH3A2 ABCA4 CYP1A1 RDH12 TTR CYP2E1 CYP1B1 RDH11 PRMT3 CYP26A1 CYP26B1 RDH13 PDSS2
0.0351251	22	56	1.73724	GO:0001570 vasculogenesis	HEG1 EPHA2 TBXT CAV1 WNT7A MYO18B NTRK2 GDF2 TGFBR2 RIN2 SGPL1 CCM2 PAXIP1 ITGB8 KDR HAS2 ZMIZ1 NOTCH1 FBXW7 TIPARP CD34 FZD4
0.0351251	22	56	1.73724	GO:0006094 gluconeogenesis	PPARA FOXO1 ADIPOQ GCG SLC37A4 NR3C1 USP7 PGP ATF3 DDB1 PPP4R3B PCK1 CRY1 PGK1 WDR5 GNMT SIRT7 GCK DGKQ SERPINA12 KAT2A LEP
0.0352805	78	261	1.32154	GO:1903706 regulation of hemopoiesis	GFI1 SLAMF8 GAS6 ACVR2A KITLG GPR171 ADIPOQ HLX RUNX1 BCL6 PCID2 MITF WDR61 CARD11 NEDD9 PTPRC HSPA9 STAT5B MMP14 CD74 CSF3 FOXP1 STAT1 IL10 RASGRP1 PPP3CA KAT7 SASH3 EIF6 ETS1 ZAP70 NFKBIZ LYN JAG1 CREB1 PCK1 TLR9 PRKCZ FOXJ1 RB1 XBP1 IL27 FAXDC2 ABL1 NOTCH2 TGFBR2 STAT3 GATA2 MEIS2 SOS1 ABCB10 IL4I1 VSIR TBX21 SLC46A2 RBFOX2 CUL4A DCSTAMP PIK3R1 CNOT4 ERBB2 TFE3 POU4F2 TRAF6 RC3H1 SFRP1 ZMIZ1 I…
0.0354825	37	108	1.51497	GO:0017148 negative regulation of translation	EIF4ENIF1 DDX6 DCP2 AGO2 EIF4G1 CALR TARDBP RNF139 TSC1 IGF2BP1 EIF6 YTHDF3 PATL1 MOV10 TNRC6C DAPK3 PNLDC1 CNOT8 SAMD4B EIF4A3 IREB2 LARP1 EIF2S1 PCIF1 EPHX1 DAPK1 EIF4E2 ROCK1 RC3H1 NCL YTHDF2 GIGYF2 AGO1 UNK DCP1A EIF4EBP2 EIF4EBP3
0.0354825	18	43	1.8511	GO:0032757 positive regulation of interleukin-8 production	TLR3 F2RL1 ADIPOQ F2R TLR7 CD74 GDF2 TLR9 LBP AFAP1L2 STAT3 CD2 SERPINE1 LAMTOR5 CD244 MAVS PRKD2 LEP
0.0354825	37	108	1.51497	GO:0060401 cytosolic calcium ion transport	F2R PML AFG3L2 PTPRC MCOLN3 ATP2A2 PSEN2 SLC8A2 CAV1 PRKCE EPO VDAC1 LYN NPSR1 TMBIM6 CXCL10 ATG5 IBTK ABL1 SRI FASLG MCOLN1 JPH2 JPH3 DHRS7C MS4A1 TPCN2 SLC24A2 BCL2 SLC25A23 TRPV1 TRPM2 BAK1 CD19 ANK2 PRNP GRIN2D
0.0357904	48	148	1.43419	GO:2000116 regulation of cysteine-type endopeptidase activity	NLRP3 GAS6 IFI6 LAPTM5 NLRP6 F2R PML EGLN3 PCID2 BID CRADD TTBK1 THBS1 AQP1 HIP1R JAK2 SENP1 KLF4 SLC1A1 NLE1 CYFIP2 SRC CAST DLC1 NEK5 PPM1F FASLG PTGS2 NLRP12 ROBO1 NGFR DHCR24 GSN TNFSF10 DAPK1 XIAP PAK2 FAM162A PAX2 ASPH LAMTOR5 PLAUR BAK1 MAP3K5 CCN1 MGMT CTSD RP1L1
0.0357904	45	137	1.45251	GO:0071902 positive regulation of protein serine/threonine kinase activity	IRAK1 KITLG CSF1R LOC100061391 DVL2 ADIPOQ ADAM17 TAOK3 PTPRC MAP4K2 LOC100061360 SLC8A2 THBS1 DIPK2A MAP2K2 EGFR AJUBA NOX4 RASGRP1 INSR CCNY MAP3K12 SRC NTRK3 TLR9 TNFRSF11A FGFR1 CD40 ROBO1 ERN2 DKK1 PDCD10 PIK3CG ERBB2 TRAF6 FLT1 AXIN1 MAP3K5 DAB2IP FZD4 FGF18 RHOA SPDYA TCL1A CCND1
0.0361815	35	101	1.5324	GO:0045667 regulation of osteoblast differentiation	ACVR2A PTCH1 BAMBI CD276 NBR1 IGF1 SEMA4D PPP3CA TCIRG1 LRP3 CHRD TNN BMPR1B SKI JAG1 IGFBP5 SMAD6 TENT5A ZHX3 PRKACA SMAD5 IL6ST BMP6 FGF23 SFRP1 WWTR1 SOX9 NOTCH1 SMAD1 UCMA RORB NELL1 CCN1 BMPR2 ATRAID
0.0365801	33	94	1.55243	GO:1903038 negative regulation of leukocyte cell-cell adhesion	LOC111767395 LOC100058771 LOC100071942 PPARA GPNMB HLX CD276 BCL6 ASS1 CD74 KLF4 PAG1 DLG5 MAD1L1 CBLB FOXJ1 ILDR2 ITCH IL2RA IL4I1 VSIR TBX21 LRRC32 ERBB2 PLA2G2F RC3H1 PELI1 FOXP3 WNK1 PRNP ADORA2A PLA2G2D CTSG
0.0365801	40	119	1.48641	GO:2000113 negative regulation of cellular macromolecule biosynthetic process	EIF4ENIF1 DDX6 DCP2 AGO2 EIF2AK1 EIF4G1 CALR TARDBP AATF RNF139 TSC1 IGF2BP1 EIF6 YTHDF3 PATL1 MOV10 TNRC6C DAPK3 PNLDC1 CNOT8 SAMD4B EIF4A3 IREB2 LARP1 EIF2S1 PCIF1 EPHX1 DAPK1 EIF4E2 SLC2A10 ROCK1 RC3H1 NCL YTHDF2 GIGYF2 AGO1 UNK DCP1A EIF4EBP2 EIF4EBP3
0.0365801	40	119	1.48641	GO:0048017 inositol lipid-mediated signaling	FN1 CSF1R STAMBP F2RL1 CBL F2R NYAP2 PIK3CD PRR5 FGR PPARD CSF3 DIPK2A JAK2 EGFR IGF1 RASGRP1 SEMA4D MYOC SELP NYAP1 PIK3CA PTPN13 EZR PREX2 KDR PIK3CG PIK3R1 ERBB2 PEAR1 FLT1 SOX9 PLD1 SIRT2 GATA3 SERPINA12 DAB2IP FBXL2 PI4KB LEP
0.0365801	40	119	1.48641	GO:0050954 sensory perception of mechanical stimulus	TMC1 TMPRSS3 CNTN5 ASIC2 MYH14 PJVK OTOA OTOGL FBXO11 MARVELD2 PDZD7 USH2A WFS1 CCDC50 EPYC GRM7 P2RX2 GABRB2 NAV2 ASIC3 POU4F3 LRIG2 TUB POU4F2 ATP8B1 COL11A1 COL2A1 TRPV1 SIX1 DRGX ATP2B2 AXIN1 MYO7A TMEM120A USH1C GRXCR2 KCNQ1 OTOG FZD4 CLRN2
0.0369156	75	250	1.32662	GO:0032956 regulation of actin cytoskeleton organization	TMSB4X WASF2 ARFIP2 ARHGEF19 WAS DMTN CSF1R F2RL1 PLEKHH2 RASA1 ANKRD23 NEDD9 RAPGEF3 ESAM SH3BP1 CSF3 HIP1R TSC1 RAC1 GRB2 MET MYOC PRKCE CELSR1 CARMIL2 CGNL1 SPTB SHANK3 CYFIP2 LIMK1 NTRK3 DAPK3 BAIAP2L1 ARHGAP6 ARHGDIB DLC1 CORO2B EPS8 CYRIA ABL1 PIK3CA TGFB3 CAPG SSH2 NOTCH2 PPM1F ARAP1 PHLDB2 SORBS3 SYNPO ITGB3 ARHGAP35 SSH1 WDR1 GSN PLEK ARPC5 PIK3R1 PLEKHG2 PAK2 ARPC3 NRP1 ROCK1 C23H9orf72…
0.037189	17	40	1.87938	GO:1902895 positive regulation of miRNA transcription	PRL SRF IL10 NR3C1 KLF4 ETS1 SMAD6 GNL3 STAT3 GATA2 NGFR NR1H2 WT1 SMAD1 FOXO3 GATA3 SREBF2
0.037189	43	130	1.46269	GO:0050731 positive regulation of peptidyl-tyrosine phosphorylation	LOC111767395 GAS6 KITLG CSF1R CD80 DVL2 ADAM17 NEDD9 PTPRC CD74 CSF3 JAK2 ANGPT4 CSF2 NOX4 IGF1 SEMA4D EPO SRC LYN NEURL1 ARHGEF2 SRCIN1 IL11 ABL1 FGF7 CD40 ITGB3 IL6ST BMP6 PAK2 NRP1 DGKQ AREG FBXW7 IL6R PTPN11 ITGA5 HES1 PRNP FGF8 IL21 ALKAL1
0.0372587	24	63	1.6846	GO:0044409 entry into host	NECTIN2 SIGLEC1 GAS6 TRIM10 GRK2 LY6E CD74 CAV1 P4HB INSR SMPD1 CXCL8 VPS18 TPCN1 TRIM26 ITGB3 GSN TPCN2 NRP1 PIKFYVE NPC1 UVRAG CTSB
0.0372587	24	63	1.6846	GO:0045069 regulation of viral genome replication	OAS1 PPARA ADAR ZNFX1 OAS3 TRIM28 MX2 DDB1 MPHOSPH8 STAU1 VAPB OASL RNASEL CXCL8 NR5A2 SLPI LARP1 FKBP6 BCL2 NOTCH1 N4BP1 RAD23A MAVS
0.037395	21	53	1.75214	GO:0002637 regulation of immunoglobulin production	TNFSF13 BCL6 MAD2L2 PTPRC IL10 IL13 SASH3 STX4 IL27RA RIF1 TMBIM6 KMT5C TLR9 XBP1 CD40 PAXIP1 TBX21 TRAF6 FOXP3 IL13RA2 TFRC
0.0375837	38	112	1.50035	GO:0050680 negative regulation of epithelial cell proliferation	PRL PTCH1 GKN3P IRF6 PPARD APOE THBS1 STAT1 ACVRL1 CAV1 IFT80 GPC3 GDF2 ALOX5 DLL4 DRD2 SPARC A4GNT RB1 STK11 SULF1 ROBO1 NGFR PDCD10 WDR77 GDF5 SFRP1 FLT1 KRT8 STK4 SOX9 NOTCH1 PTPRM MCC GATA3 NFIB DAB2IP MTSS1
0.0381964	66	216	1.35119	GO:0051054 positive regulation of DNA metabolic process	PARM1 TNFSF13 WAS RFC2 SMARCA5 PML NFRKB CDT1 USP9X MAD2L2 EP400 PTPRC TNKS STPG4 HSP90AB1 EYA1 HNRNPA1 ACTR2 USP7 EGFR NOX4 KAT7 KLF4 TRIM28 RAD50 ERCC1 RIF1 PTGES3 ACTR8 KMT5C TMEM161A SMOC2 MAPK3 SLX4 GNL3 INO80D RFC5 XRCC5 NAF1 BRCA1 CD40 PAXIP1 TBX21 WDR48 PIAS4 HSP90AA1 ARID2 TIGAR PRKCG CCT6A CCDC117 HELQ NEK2 MRGBP POGZ DMAP1 GINS3 WT1 PRKCQ DKC1 TFRC TERF2 PRKD2 MGMT HDGFL2 KDM4D
0.0382518	10	19	2.32741	GO:2000561 regulation of CD4-positive alpha-beta T cell proliferation	LOC100058771 LOC100071942 CARD11 CBLB TGFBR2 ITCH IL2RA VSIR FOXP3 PRKCQ
0.0382518	41	123	1.47403	GO:0007599 hemostasis	GAS6 COMP SLC4A1 DMTN F2RL1 F2R PRKCA SH2B3 APOE F13A1 PAPSS2 THBS1 SRF JAK2 CAV1 F12 VWF SELP SERPING1 MMRN1 ANO6 LYN SERPIND1 PRKG1 FZD6 HPS5 PROS1 ITGB3 TYRO3 ADAMTS18 TFPI2 SERPINE1 PEAR1 PRKCQ MERTK TEC HNF4A ZNF385A CD34 VPS33B CTSG
0.0382518	10	19	2.32741	GO:0019320 hexose catabolic process	PKM GALT HK1 PGK1 PFKM TKFC ACTN3 TIGAR GALK1 GALE
0.0382518	10	19	2.32741	GO:0035739 CD4-positive alpha-beta T cell proliferation	LOC100058771 LOC100071942 CARD11 CBLB TGFBR2 ITCH IL2RA VSIR FOXP3 PRKCQ
0.0382518	7	11	2.81405	GO:0042541 hemoglobin biosynthetic process	ALAS2 EIF2AK1 KLF4 EPO SLC25A37 ABCB10 INHBA
0.0382518	7	11	2.81405	GO:0045722 positive regulation of gluconeogenesis	PPARA FOXO1 GCG DDB1 PPP4R3B WDR5 KAT2A
0.0382518	7	11	2.81405	GO:0046794 transport of virus	SIGLEC1 KPNA6 CAV1 TRIM15 TPCN1 TPCN2 PIKFYVE
0.0382518	7	11	2.81405	GO:0061029 eyelid development in camera-type eye	SRF EGFR HDAC1 STRA6 SOS1 OSR2 INHBA
0.0382518	10	19	2.32741	GO:1901623 regulation of lymphocyte chemotaxis	ADAM17 NEDD9 ADAM10 CXCL10 STK39 KLRK1 OXSR1 PADI2 WNK1 CXCL14
0.0384142	26	70	1.64249	GO:0007229 integrin-mediated signaling pathway	ITGA6 FERMT1 SEMA7A FN1 DMTN FGR ITGA10 FYB2 PTPRA VAV3 SRC TIMP1 BCAR1 ABL1 TLN1 CDH17 ITGB3 PLEK ITGB8 SLC2A10 NRP1 ITGB6 PRAM1 TEC PTPN11 ITGA5
0.0384142	16	37	1.91225	GO:0043470 regulation of carbohydrate catabolic process	PRXL2C PPARA SLC4A1 CBFA2T3 GIT1 IGF1 INSR EIF6 PRKAG2 ZBTB20 STAT3 ACTN3 TIGAR SLC4A4 APP ZBTB7A
0.0384142	26	70	1.64249	GO:0044264 cellular polysaccharide metabolic process	PRKAG3 PHKA2 NR1D1 SLC37A4 GCGR IGF1 INSR AGL PRKAG2 PTGES3 GBE1 PFKM GAA STK40 EXT2 NDST1 EPM2A GNMT PHKB IL6ST HAS2 GCK B4GALT5 GYG1 PYGM HAS3
0.0384142	168	619	1.20018	GO:0003006 developmental process involved in reproduction	NECTIN2 ELSPBP1 C24H14orf39 LOC111770446 ACVR2A KITLG SPATA6 SOHLH2 EIF2B2 DLD CETN2 HS6ST1 LHX1 NSDHL ZNF449 BCL6 KATNAL1 LHX8 LOC100061784 CCR6 RGL3 CLOCK JAG2 FANCC SPATA2 KDM3A DHX37 HESX1 CELF1 STAT5B PPARD HSP90AB1 IL10 WNT7A PCYT1B CSF2 EGFR TIAL1 GRB2 IGF1 NEUROG1 TRIM28 ERCC1 ALPL ABHD2 ZNF296 DAZAP1 SPEF2 SRC HSD17B2 DDB1 BMPR1B SPATA16 UBE2J1 TBX3 NEURL1 PNLDC1 PSME4 LRRC8A DDX20 HOXB1…
0.0387207	343	1340	1.13192	GO:0003008 system process	AQP1 BEGAIN TNFRSF1B GABRA6 PTGER3 CACNA1G TNNT2 TMC1 STAC3 MAGED2 CALB1 NDRG4 TMPRSS3 SLC5A1 SLC2A1 COMP CNTN5 ATAD1 SYNM SLC4A1 HTR1B SLC6A1 CA6 ASIC2 CRY2 PTGES BRSK1 GPR171 HEG1 MYOD1 PRKAG3 F2RL1 GRK2 ADIPOQ ALDOA CNGA2 SLC26A7 ERAP1 F2R DNAH11 SYNJ1 LHX8 CORIN GJA1 NEDD9 RGL3 RAPGEF3 PRDM12 RRM2B JAG2 MYH14 CACNG4 PJVK TTBK1 KDM6A ATP2A2 OTOA GIP APOE FABP5 CCBE1 SLC8A2 ADORA2B AQP5 TACR2 C…
0.0394633	32	91	1.55502	GO:2000045 regulation of G1/S transition of mitotic cell cycle	GPNMB FBXO31 PML CDKN2C RPA2 ADAM17 BID CRADD NACC2 EIF4G1 CTDSP1 APC EGFR KLF4 STIL TFDP1 RB1 RFWD3 ADAMTS1 CTDSP2 CUL4A CPSF3 BCL2 PLCB1 CDKN1A INHBA MEPCE GIGYF2 JADE1 FHL1 CCND1 LSM11
0.0394744	51	160	1.40954	GO:1903362 regulation of cellular protein catabolic process	DET1 RYBP CBFA2T3 USP13 PML USP9X CLU PIAS1 APOE HSP90AB1 RNF139 HIPK2 WNT1 CAV1 USP7 SGTA TRIB2 CCDC22 DNAAF4 PLK3 LRP1 COP1 SDCBP ABCA2 RCHY1 PRKACA NKD2 EPM2A PLK1 OSBPL7 UBQLN1 PRKCG SUFU FURIN GNA12 FBXW7 GBA RHBDF1 SIRT2 AXIN1 ARAF AURKA N4BP1 MKRN2 SH3RF2 RAD23A DAB2IP XPO1 FHIT RPL23 GIPC1
0.0394744	39	116	1.48673	GO:0048015 phosphatidylinositol-mediated signaling	FN1 CSF1R STAMBP F2RL1 CBL F2R NYAP2 PIK3CD PRR5 FGR PPARD CSF3 DIPK2A JAK2 EGFR IGF1 RASGRP1 SEMA4D MYOC SELP NYAP1 PIK3CA PTPN13 EZR PREX2 KDR PIK3CG PIK3R1 ERBB2 PEAR1 FLT1 SOX9 SIRT2 GATA3 SERPINA12 DAB2IP FBXL2 PI4KB LEP
0.0395704	20	50	1.76883	GO:1902807 negative regulation of cell cycle G1/S phase transition	GPNMB FBXO31 PML RPA2 CRADD NACC2 CTDSP1 APC KLF4 RB1 RFWD3 METTL13 CTDSP2 BCL2 CDKN1A INHBA GIGYF2 JADE1 FHL1 CCND1
0.0395704	20	50	1.76883	GO:0044773 mitotic DNA damage checkpoint signaling	BRSK1 FBXO31 PML TAOK1 RPA2 CRADD TAOK3 DONSON CDK1 RAD9A RAD17 RFWD3 FOXO4 XPC BRCA1 PLK1 RINT1 CDKN1A GIGYF2 CCND1
0.0396585	101	352	1.26883	GO:0044283 small molecule biosynthetic process	SLC39A7 FDXR SPTLC3 NDUFA9 MGST2 CYP39A1 MTHFR SDS PPARA TRIB3 PTGES FOXO1 ADIPOQ TPK1 SORD GCG NR1D1 GFI1 ACSM3 ASS1 PLA2G5 SLC37A4 ITPKC ELOVL7 KDM3A SPHK2 AGXT GIP APOE FABP5 CD74 NR3C1 USP7 PRTFDC1 PGP ZBTB45 ACACA EIF6 ELOVL6 LBR ATF3 CARNS1 DDB1 STARD3 DECR2 ALOX5AP STAR ALOXE3 ALOX5 DAGLB PTGES3 LPGAT1 NAGS PPP4R3B PCK1 ZNF410 CRY1 PGK1 CTH PLP1 ABCA2 GLUL BRCA1 PTGS2 WDR5 GNMT PSAT1 HAAO …
0.0396779	15	34	1.95092	GO:0001523 retinoid metabolic process	RETSAT DHRS3 BCO1 CYP2S1 RPE65 ABCA4 CYP1A1 RDH12 TTR CYP1B1 RDH11 PRMT3 CYP26A1 CYP26B1 RDH13
0.0396779	15	34	1.95092	GO:0021879 forebrain neuron differentiation	PLXNA1 DLX2 CSF1R LHX8 GBX2 SHANK3 SLC4A10 SECISBP2 GATA2 NRP2 LHX5 ZMIZ1 INHBA BCL11B ASCL1
0.0396779	15	34	1.95092	GO:0038084 vascular endothelial growth factor signaling pathway	PGF SEMA6A PIK3CD CCBE1 GAB1 MYO1C CADM4 SMOC2 PIK3CA NRP2 ROBO1 KDR NRP1 PRKD2 DAB2IP
0.039929	42	127	1.46242	GO:0000082 G1/S transition of mitotic cell cycle	GPNMB FBXO31 PML CDKN2C RPA2 ADAM17 BID CRADD NACC2 EIF4G1 CTDSP1 APC EGFR PPP3CA KLF4 STIL PLK3 TFDP1 CACUL1 SKP2 RPS6KB1 RB1 RFWD3 E2F4 ADAMTS1 RCC1 USP37 CTDSP2 CUL4A CPSF3 BCL2 PLCB1 CDKN1A INHBA E2F6 MEPCE GIGYF2 JADE1 FHL1 BRD4 CCND1 LSM11
0.0402091	11	22	2.21104	GO:0032469 endoplasmic reticulum calcium ion homeostasis	PML PACS2 TGM2 ATP2A2 ALDH9A1 WFS1 TMBIM6 BCL2 APP BAK1 KCTD17
0.0402091	11	22	2.21104	GO:0034405 response to fluid shear stress	ASS1 ABCA1 KLF4 SRC MAPK7 SMAD6 PTGS2 HDAC3 HAS2 KLF2 MTSS1
0.0402091	11	22	2.21104	GO:0035909 aorta morphogenesis	EYA1 SRF ACVRL1 JAG1 DLL4 NPRL3 RBPJ NOTCH1 SIX1 HES1 FGF8
0.0403364	37	109	1.50107	GO:0021543 pallium development	TACC2 DLX2 SUN2 FBXO45 CELF1 EFHC1 MDGA1 NDE1 SRF TSC1 IGF2BP1 EGFR NTRK2 NSUN5 ZIC3 MFSD2A WDR62 MBOAT7 HDAC1 LHX5 SUN1 CDON ROBO1 BCAN FUT10 SYNE2 PLCB1 ADGRG1 ZMIZ1 DAB2IP DMRTA2 EMX2 PTPRS RHOA ASCL1 FGF8 ARX
0.0403364	37	109	1.50107	GO:0035265 organ growth	COMP HEG1 HLX MMP13 MATN1 DIPK2A IFT80 IGF1 SASH3 THBS3 CER1 TGFBR2 FGF7 RARB SLC6A4 TBX5 FGF9 ARID2 RBPJ BCL2 CYP19A1 PIM1 STK4 SOX9 NOTCH1 ESR1 SMAD1 COL27A1 PTPN11 WNT2 RSPO2 LEP FGF20 FGF8 ARX MESP1 VGLL4
0.0404473	60	194	1.36765	GO:1904062 regulation of cation transmembrane transport	DRD2 AKAP9 STAC3 STAC2 NEDD4L F2R WWP2 KCNAB1 CACNG4 SPHK2 PTPN3 PSEN2 PM20D1 CAV1 LRRC38 TCIRG1 PRKCE EPO PDE4B SESTD1 SHANK3 VDAC1 CACNG7 LYN STOM NPSR1 CXCL10 RASGRF1 ATG5 TLR9 STK39 YWHAH ABL1 SRI JPH2 GNB2 GPD1L JPH3 DHRS7C MS4A1 GEM UBQLN1 OXSR1 CNIH3 KCNIP1 PIK3CG DAPK1 ATP1B3 STAC SCN4B WNK1 CD19 ANK2 GLRX KCNQ1 FHL1 PRNP Hamp GNB5
0.0404482	52	164	1.40212	GO:0044403 biological process involved in symbiotic interaction	NECTIN2 SIGLEC1 GAS6 THOC7 FN1 CSF1R TRIM10 NLRP6 F2RL1 GRK2 LY6E SNW1 SFTPD SMARCB1 APOE TARDBP CD74 HSP90AB1 JAK2 CAV1 P4HB INSR NUCKS1 THOC3 DDB1 RAB7A SMPD1 STOM ICAM1 RAB29 SCNN1B CXCL8 HDAC1 VPS18 TPCN1 TRIM26 TBC1D20 ITGB3 RRP1B GSN CCNK TPCN2 NRP1 PIKFYVE NPC1 IST1 UVRAG CTSB SCARB1 FBXL2 CCL8
0.0405821	14	31	1.99707	GO:0002209 behavioral defense response	EIF4G1 APOE USP46 ALS2 SLC1A1 SHANK3 PDE8B VDAC1 MORC1 RPS6KB1 ASIC4 GRP BCL2 ATP1A2
0.0409354	13	28	2.05311	GO:1903670 regulation of sprouting angiogenesis	RHOJ SEMA6A PKM BMPER THBS1 IL10 KLF4 TNN ALOX5 GLUL SMAD1 ITGA5 KLF2
0.0409354	13	28	2.05311	GO:2000249 regulation of actin cytoskeleton reorganization	CSF1R RAPGEF3 ESAM CSF3 NTRK3 DAPK3 BAIAP2L1 ARHGDIB ABL1 NOTCH2 NRP1 TRPM2 PHPT1
0.0409354	13	28	2.05311	GO:0014003 oligodendrocyte development	EIF2B2 CLU MAG NSUN5 PLP1 B4GALT6 NKX2-2 MYRF B4GALT5 MED12 CNTNAP1 ERCC2 ASCL1
0.0409354	25	67	1.65003	GO:0014066 regulation of phosphatidylinositol 3-kinase signaling	FN1 STAMBP F2RL1 CBL F2R PRR5 FGR PPARD CSF3 DIPK2A JAK2 EGFR IGF1 RASGRP1 SEMA4D MYOC SELP PTPN13 KDR FLT1 SOX9 SERPINA12 DAB2IP FBXL2 LEP
0.0409354	13	28	2.05311	GO:0014910 regulation of smooth muscle cell migration	PLXNA1 NDRG4 ADIPOQ IGF1 ABHD2 NR4A3 PRKG1 ADAMTS1 SEMA6D DOCK4 IGFBP3 SERPINE1 BCL2
0.0409354	12	25	2.1226	GO:0001953 negative regulation of cell-matrix adhesion	DMTN BCL6 RASA1 THBS1 ACVRL1 MYOC JAG1 ARHGAP6 DLC1 PHLDB2 SERPINE1 PIK3R1
0.0409354	13	28	2.05311	GO:0060071 Wnt signaling pathway planar cell polarity pathway	DVL2 RYK WNT7A GPC3 CELSR1 PTK7 ZNRF3 FZD6 ABL1 MKS1 SFRP1 WNT11 MED12
0.0409354	12	25	2.1226	GO:0060914 heart formation	EYA1 LEMD2 TBX5 RBPJ PIM1 MKS1 WNT11 NOTCH1 SIX1 HES1 GATA5 MESP1
0.0409354	12	25	2.1226	GO:0071634 regulation of transforming growth factor beta production	FERMT1 FN1 HSP90AB1 CDH3 ITGB8 LTBP1 LRRC32 FURIN ITGB6 WNT11 FOXP3 CD34
0.0409354	25	67	1.65003	GO:0120254 olefinic compound metabolic process	RETSAT LOC100057331 BCO1 STAT5B RPE65 STARD3 ALOX12B ALOXE3 DAGLB ABCA4 DHRS3 CYP1A1 SCNN1B RDH12 TTR PTGS2 CYP1B1 EPHX1 BMP6 CYP19A1 RDH11 PLA2G2F DGKQ RDH13 SRD5A2

## Sheet: B_LvsH_CC terms
Enrichment FDR	nGenes	Pathway Genes	Fold Enrichment	Pathway	Genes
3.68469e-17	1013	3541	1.26506	GO:0071944 cell periphery	PTCH1 CATSPERG APBA1 HPSE2 RAPGEF5 ANO10 PLXNB3 SGIP1 MS4A15 ITGA6 STAMBP ERBIN CORIN TTYH3 MYRIP RGL3 RAB11FIP4 SLC39A10 PECAM1 MCOLN3 EPHB6 SLC38A1 TLR7 ADAM10 LAMP3 VANGL1 PI4K2A LOC111767395 PARD3B THBS1 TRIM72 NECTIN2 IRAK1 LOC100057176 CNNM4 LMBR1L BTNL9 SYTL3 SRC MRAP EPB41L2 MOBP LOC102150150 DAGLB ANO4 DRD2 NCR1 ROBO3 GABRA6 SIGLEC1 PTGER3 CCN5 CD3E BCAR1 TNFRSF11A FCMR JAM2 CADM1 SHC4 O…
7.935e-15	924	3247	1.25839	GO:0005886 plasma membrane	PTCH1 CATSPERG APBA1 RAPGEF5 ANO10 PLXNB3 SGIP1 MS4A15 ITGA6 STAMBP ERBIN CORIN TTYH3 RGL3 RAB11FIP4 SLC39A10 PECAM1 MCOLN3 EPHB6 SLC38A1 TLR7 ADAM10 LAMP3 VANGL1 PI4K2A LOC111767395 PARD3B TRIM72 NECTIN2 IRAK1 LOC100057176 CNNM4 LMBR1L BTNL9 SYTL3 SRC MRAP EPB41L2 LOC102150150 DAGLB ANO4 DRD2 NCR1 ROBO3 GABRA6 SIGLEC1 PTGER3 CD3E BCAR1 TNFRSF11A FCMR JAM2 CADM1 SHC4 OPALIN SLC26A3 CACNA1G SLC19A…
1.41176e-13	743	2559	1.28394	GO:0012505 endomembrane system	SLC35A2 PIGN SUN2 SGIP1 STAMBP PDCD6IP LPIN2 RAB11FIP4 UNC93B1 ALG1 LAMP3 SPPL2A PI4K2A PORCN PGAP3 ZDHHC16 RETSAT TMEM129 SYTL3 SPTLC3 MRAP SIGLEC1 GSAP TMEM87B NCLN EXT2 SLC35B2 PMEPA1 SLC9A6 SFTPA1 MGST2 ARFIP2 AKAP9 PIEZO1 SYT7 HMGCR PARM1 SNX21 RCN1 RHBDF1 SSR3 SIPA1L3 VPS26C REEP1 CHST4 KLK10 MMGT1 CLN8 LOC100050992 FGD1 ACBD3 COPG1 PTCH1 ZDHHC4 TMPRSS3 DGKH RAB3C SLC5A1 APBA1 DENND4C SLC2A…
9.65571e-10	354	1133	1.38165	GO:0031982 vesicle	SGIP1 STAMBP PDCD6IP RAB11FIP4 UNC93B1 LAMP3 SPPL2A PI4K2A SYTL3 GAPVD1 SIGLEC1 TRAK1 HEATR5B GPRC5D PLEKHG5 PMEPA1 SLC9A6 SFTPA1 SYT7 LOC105761007 PARM1 SNX21 VPS26C GAK KLK10 MMGT1 COPG1 DGKH RAB3C WAS SLC5A1 APBA1 DENND4C SLC2A1 STXBP5 SLC30A9 LAPTM5 FN1 TBC1D2 DLD DMTN SYN1 SCNN1A DVL2 F2RL1 NRSN2 ALDOA SLC26A7 HLA-DMA F2R LZTR1 UBAP1 VTA1 SORD MYRIP AGO2 RAB2B LAMTOR4 NIPA2 SYNDIG1 SLC9A9 NE…
1.71707e-09	327	1039	1.39174	GO:0031410 cytoplasmic vesicle	SGIP1 STAMBP PDCD6IP RAB11FIP4 UNC93B1 LAMP3 SPPL2A PI4K2A SYTL3 GAPVD1 SIGLEC1 TRAK1 HEATR5B PLEKHG5 PMEPA1 SLC9A6 SFTPA1 SYT7 LOC105761007 PARM1 SNX21 VPS26C KLK10 MMGT1 COPG1 DGKH RAB3C WAS SLC5A1 APBA1 DENND4C STXBP5 SLC30A9 LAPTM5 TBC1D2 DLD DMTN SYN1 DVL2 F2RL1 NRSN2 SLC26A7 HLA-DMA F2R LZTR1 UBAP1 VTA1 MYRIP RAB2B LAMTOR4 NIPA2 SYNDIG1 SLC9A9 NEU3 USP8 DYSF RAB31 NBR1 ABHD6 LRP6 CD79A MCOL…
1.71707e-09	328	1042	1.39198	GO:0097708 intracellular vesicle	SGIP1 STAMBP PDCD6IP RAB11FIP4 UNC93B1 LAMP3 SPPL2A PI4K2A SYTL3 GAPVD1 SIGLEC1 TRAK1 HEATR5B PLEKHG5 PMEPA1 SLC9A6 SFTPA1 SYT7 LOC105761007 PARM1 SNX21 VPS26C KLK10 MMGT1 COPG1 DGKH RAB3C WAS SLC5A1 APBA1 DENND4C STXBP5 SLC30A9 LAPTM5 TBC1D2 DLD DMTN SYN1 DVL2 F2RL1 NRSN2 SLC26A7 HLA-DMA F2R LZTR1 UBAP1 VTA1 MYRIP RAB2B LAMTOR4 NIPA2 SYNDIG1 SLC9A9 NEU3 USP8 DYSF RAB31 NBR1 ABHD6 LRP6 CD79A MCOL…
1.17287e-08	184	529	1.53811	GO:0005768 endosome	STAMBP PDCD6IP RAB11FIP4 UNC93B1 LAMP3 PI4K2A SIGLEC1 PMEPA1 SLC9A6 SFTPA1 PARM1 SNX21 VPS26C MMGT1 DGKH SLC5A1 F2RL1 SLC26A7 HLA-DMA F2R LZTR1 UBAP1 VTA1 LAMTOR4 NIPA2 SYNDIG1 SLC9A9 NEU3 USP8 DYSF RAB31 NBR1 ABHD6 LRP6 CD79A MCOLN3 SLC35D3 SLC2A4 ATG9A TLR7 ZFYVE27 SPPL2A MMP14 CD74 ABCA1 CLIP3 CAV1 KCNK1 TYRP1 NTRK1 RAC1 WDR91 ALS2 EGFR GRB2 MVB12A TCIRG1 WASF2 STX4 MRC1 CARMIL2 HGS SLC1A1 MGR…
5.34316e-08	290	929	1.38041	GO:0005794 Golgi apparatus	SLC35A2 PI4K2A ZDHHC16 GSAP TMEM87B EXT2 SLC35B2 PMEPA1 ARFIP2 AKAP9 PARM1 SIPA1L3 CHST4 MMGT1 FGD1 ACBD3 COPG1 PTCH1 ZDHHC4 APBA1 DENND4C SLC2A1 GOLGA2 CHPF SEC23IP BARX2 EHF CD14 COG3 CBL ST6GAL1 BCL9 TMEM167B LZTR1 BCL6 LOC100061784 POFUT2 FIBIN PREPL SLC35G2 TMEM43 RAB2B XYLT1 GOLPH3 RIC1 TMBIM4 RAB31 FEZ1 LRP6 RELCH TNKS TRIP11 SLC2A4 ATG9A ADAM10 PLEKHM3 APOE ARF3 PSEN2 CEP83 CD74 GALNT2 MI…
9.07303e-08	351	1167	1.33003	GO:0120025 plasma membrane bounded cell projection	CATSPERG APBA1 ARMC9 EPHB6 NPHP3 SAXO2 EFHC1 WASF2 ROBO3 GABRA6 TRAK1 CADM1 CACNA1G PAFAH2 PLEKHG5 ROBO1 DNALI1 RGR MKS1 PSD4 HTR7 AKAP4 TENM2 FGD1 CALB1 NDRG4 PTCH1 KITLG SPATA6 MARK4 EPS8L1 SLC6A1 DLD DMTN CETN2 ASIC2 SYN1 SCNN1A MACO1 L1CAM F2RL1 PLEKHH2 CNGA2 CBL TRPV2 EXOC4 DNAH11 CCSAP CCR6 RASA1 SORD TULP3 ANKS3 ACAD9 USP9X ADAM17 MYRIP NEDD9 RGL3 RAPGEF3 AGO2 NR1D1 TTC21A MCHR1 INPP5J WRA…
1.55641e-07	358	1200	1.31925	GO:0042995 cell projection	CATSPERG APBA1 ARMC9 EPHB6 NPHP3 SAXO2 EFHC1 WASF2 ROBO3 GABRA6 TRAK1 CADM1 CACNA1G PAFAH2 PLEKHG5 ROBO1 DNALI1 RGR MKS1 PSD4 HTR7 AKAP4 TENM2 FGD1 CALB1 NDRG4 PTCH1 KITLG SPATA6 MARK4 EPS8L1 SLC6A1 DLD DMTN CETN2 ASIC2 SYN1 SCNN1A MACO1 L1CAM F2RL1 PLEKHH2 CNGA2 CBL TRPV2 EXOC4 DNAH11 CCSAP CCR6 RASA1 SORD TULP3 ANKS3 ACAD9 USP9X ADAM17 MYRIP NEDD9 RGL3 RAPGEF3 AGO2 NR1D1 TTC21A MCHR1 INPP5J WRA…
1.13201e-06	786	2945	1.18022	GO:0005654 nucleoplasm	ZNF318 TRIM41 HIPK2 ZBTB45 TRIM28 KANSL3 OAS1 IBTK ZBTB20 POLR2C WDR5 PAXIP1 POLR2A RTF1 MBNL1 EAF1 HNF4G PLXNA1 MAGED2 STK35 SLC35A2 RYBP SART3 KDM1B RAPGEF5 CMPK1 GCFC2 PPARA THOC7 CCDC174 TRIB3 BARX2 SEL1L3 NFYC KDM8 SARNP TAF15 TBC1D2 EHF ESRP1 CSF1R RORC HOXC8 MRPS15 CRY2 ADAR SESN1 PCSK2 CBX4 BMS1 BRSK1 CCDC86 DPF2 TDG SAE1 MYOD1 ZFP91 STAMBP MFAP3L PES1 SMARCA5 TCEAL1 VEZT DVL2 FAAP100 ERB…
1.29876e-06	74	179	1.82812	GO:0045121 membrane raft	DLC1 PTCH1 SLC2A1 CD14 CBL F2R CARD11 ADAM17 LAMTOR4 LRP6 PTPRC CD79A SLC2A4 PI4K2A SELE ABCA1 AQP1 CLIP3 JAK2 CAV1 EGFR INSR FYB2 HK1 SLC1A1 ZAP70 MYO1C FLOT2 SRC EFNB1 TNFRSF1B PAG1 LYN STOM SLC38A9 PGK1 SDCBP CAVIN1 TGFBR2 SLC1A2 LOC100058633 PRKACA SULF1 CLN6 SLC6A4 EZR MS4A1 TNR NTSR1 KDR IL6ST FURIN BTK APP HAS2 LAT2 PIKFYVE FAIM2 NPC1 LAMTOR5 LAMTOR1 FLOT1 CXADR PLPP1 SCARB1 SLC6A3 KCNQ1 B…
1.29876e-06	74	179	1.82812	GO:0098857 membrane microdomain	DLC1 PTCH1 SLC2A1 CD14 CBL F2R CARD11 ADAM17 LAMTOR4 LRP6 PTPRC CD79A SLC2A4 PI4K2A SELE ABCA1 AQP1 CLIP3 JAK2 CAV1 EGFR INSR FYB2 HK1 SLC1A1 ZAP70 MYO1C FLOT2 SRC EFNB1 TNFRSF1B PAG1 LYN STOM SLC38A9 PGK1 SDCBP CAVIN1 TGFBR2 SLC1A2 LOC100058633 PRKACA SULF1 CLN6 SLC6A4 EZR MS4A1 TNR NTSR1 KDR IL6ST FURIN BTK APP HAS2 LAT2 PIKFYVE FAIM2 NPC1 LAMTOR5 LAMTOR1 FLOT1 CXADR PLPP1 SCARB1 SLC6A3 KCNQ1 B…
2.09554e-06	238	767	1.37217	GO:0098588 bounding membrane of organelle	SLC35A2 VDAC3 RAB11FIP4 MCOLN3 LAMP3 SPPL2A ATG16L1 MCOLN1 SLC35B2 PMEPA1 PDE2A HMGCR SNX21 ACBD3 COPG1 SLC2A1 STXBP5 ATAD1 LAPTM5 FATE1 DMTN SGIP1 AGPAT4 SYN1 SCNN1A MACO1 CNGA2 ST6GAL1 GK HLA-DMA LZTR1 HKDC1 UBAP1 VTA1 BNIP3L LAMTOR4 XYLT1 SYNDIG1 MCHR1 BID NEU3 ABHD6 PJVK SPPL3 MTX1 BBS5 TRIP11 ATG9A ADAM10 ZFYVE27 ZNFX1 PI4K2A CISD1 AP2B1 DIPK2A CLIP3 CAV1 PGAP3 SACM1L GALNT9 TYRP1 CDHR1 RAC1…
4.41614e-06	855	3258	1.16049	GO:0031981 nuclear lumen	ZNF318 TRIM41 HIPK2 ZBTB45 TRIM28 NLE1 KANSL3 OAS1 IBTK ZBTB20 POLR2C WDR5 PAXIP1 POLR2A RTF1 C24H14orf39 RAD21L1 MBNL1 EAF1 HNF4G PLXNA1 MAGED2 STK35 SLC35A2 RYBP SART3 KDM1B RAPGEF5 CMPK1 GCFC2 PPARA THOC7 CCDC174 TRIB3 BARX2 SEL1L3 NFYC KDM8 SARNP TAF15 TBC1D2 EHF ESRP1 SUN2 CSF1R RORC HOXC8 MRPS15 CRY2 ADAR SESN1 PCSK2 CBX4 BMS1 SYN1 BRSK1 CCDC86 DPF2 PDHA1 TDG SAE1 MYOD1 ZFP91 STAMBP MFAP3L …
4.91336e-06	131	380	1.52445	GO:0012506 vesicle membrane	RAB11FIP4 LAMP3 SPPL2A PMEPA1 SNX21 COPG1 WAS STXBP5 SGIP1 SYN1 HLA-DMA LZTR1 UBAP1 VTA1 LAMTOR4 SYNDIG1 NEU3 DYSF ABHD6 MCOLN3 SPPL3 TRIP11 SLC2A4 ATG9A ZFYVE27 PI4K2A AQP5 TRIM72 AP2B1 DIPK2A CLIP3 CAV1 TYRP1 RAC1 SAR1A WDR91 LOC100057176 EGFR GRB2 MVB12A TCIRG1 MRC1 SELP SLC1A1 MCOLN2 TMBIM1 MYO1C FLOT2 SNX6 PHLPP2 STARD3 SLC17A9 LOC100057500 VAC14 RAB7A SYT1 CLTA ABCA3 SLC18A1 PLD3 PLA2G4E SP…
6.33296e-06	202	642	1.39137	GO:0098590 plasma membrane region	SGIP1 STAMBP ERBIN RAB11FIP4 ADAM10 PARD3B DAGLB DRD2 GABRA6 ADAM23 PDE2A AKAP9 SHROOM1 PSD4 LOC111770446 CHRNA6 NDRG4 PTCH1 SLC5A1 APBA1 SLC2A1 CNTN5 ATAD1 SLC4A1 EPS8L1 HTR1B FN1 DMTN ABCC3 SCNN1A SLC6A9 SLITRK1 CNGA2 CBL DNAJA3 SLC26A7 F2R PLPPR4 ADAM17 SYNDIG1 MCHR1 ANTXR1 ABHD6 LRP6 BBS5 SLC38A1 FGR OTOA PIP5K1A PI4K2A RHCG SELE SLC39A6 AQP5 NTNG2 ABCC6 AQP1 HIP1R APC AP2B1 JAK2 CAV1 SLC7A5 …
1.08956e-05	912	3517	1.1467	GO:0031974 membrane-enclosed lumen	ZNF318 TRIM41 HIPK2 ZBTB45 TRIM28 NLE1 KANSL3 OAS1 IBTK ZBTB20 POLR2C WDR5 PAXIP1 AK4 POLR2A PDE2A RTF1 C24H14orf39 MLYCD RAD21L1 MBNL1 EAF1 HNF4G PLXNA1 MAGED2 ALAS2 STK35 IDH3B SLC35A2 RYBP SART3 KDM1B RAPGEF5 CMPK1 GCFC2 PPARA THOC7 CCDC174 TRIB3 BARX2 SEL1L3 NFYC KDM8 SARNP TAF15 TBC1D2 DLD EHF ESRP1 SUN2 TIMM10B CSF1R RORC HOXC8 MRPS15 CRY2 PTGES ADAR SESN1 PCSK2 CBX4 BMS1 SYN1 BRSK1 CCDC86 …
1.08956e-05	912	3517	1.1467	GO:0043233 organelle lumen	ZNF318 TRIM41 HIPK2 ZBTB45 TRIM28 NLE1 KANSL3 OAS1 IBTK ZBTB20 POLR2C WDR5 PAXIP1 AK4 POLR2A PDE2A RTF1 C24H14orf39 MLYCD RAD21L1 MBNL1 EAF1 HNF4G PLXNA1 MAGED2 ALAS2 STK35 IDH3B SLC35A2 RYBP SART3 KDM1B RAPGEF5 CMPK1 GCFC2 PPARA THOC7 CCDC174 TRIB3 BARX2 SEL1L3 NFYC KDM8 SARNP TAF15 TBC1D2 DLD EHF ESRP1 SUN2 TIMM10B CSF1R RORC HOXC8 MRPS15 CRY2 PTGES ADAR SESN1 PCSK2 CBX4 BMS1 SYN1 BRSK1 CCDC86 …
1.08956e-05	912	3517	1.1467	GO:0070013 intracellular organelle lumen	ZNF318 TRIM41 HIPK2 ZBTB45 TRIM28 NLE1 KANSL3 OAS1 IBTK ZBTB20 POLR2C WDR5 PAXIP1 AK4 POLR2A PDE2A RTF1 C24H14orf39 MLYCD RAD21L1 MBNL1 EAF1 HNF4G PLXNA1 MAGED2 ALAS2 STK35 IDH3B SLC35A2 RYBP SART3 KDM1B RAPGEF5 CMPK1 GCFC2 PPARA THOC7 CCDC174 TRIB3 BARX2 SEL1L3 NFYC KDM8 SARNP TAF15 TBC1D2 DLD EHF ESRP1 SUN2 TIMM10B CSF1R RORC HOXC8 MRPS15 CRY2 PTGES ADAR SESN1 PCSK2 CBX4 BMS1 SYN1 BRSK1 CCDC86 …
1.56364e-05	125	367	1.50616	GO:0030659 cytoplasmic vesicle membrane	RAB11FIP4 LAMP3 SPPL2A PMEPA1 SNX21 COPG1 STXBP5 SGIP1 SYN1 HLA-DMA LZTR1 UBAP1 VTA1 LAMTOR4 SYNDIG1 NEU3 DYSF ABHD6 MCOLN3 SPPL3 TRIP11 SLC2A4 ATG9A ZFYVE27 PI4K2A AQP5 TRIM72 AP2B1 DIPK2A CLIP3 CAV1 TYRP1 RAC1 SAR1A WDR91 LOC100057176 EGFR MVB12A TCIRG1 MRC1 SELP SLC1A1 MCOLN2 TMBIM1 MYO1C FLOT2 SNX6 PHLPP2 STARD3 SLC17A9 LOC100057500 VAC14 RAB7A SYT1 CLTA ABCA3 SLC18A1 PLD3 PLA2G4E SPARC TMEM3…
1.978e-05	320	1109	1.27598	GO:0030054 cell junction	APBA1 TRIP6 ADAM10 PARD3B NECTIN2 BEGAIN DAGLB DRD2 DLC1 GABRA6 BCAR1 TNS1 JAM2 CADM1 OPALIN ADAM23 PDE2A CDH24 AKAP9 SYT7 SHROOM1 TIAM1 CHRNA6 CALB1 FERMT1 CNKSR2 RAB3C WAS SLC2A1 CNTN5 STXBP5 ATAD1 HTR1B TBC1D2 DMTN ASIC2 FOCAD SYN1 BRSK1 HEG1 TGFB1I1 MACO1 MFAP3L SLITRK1 ERBIN DNAJA3 GPC4 HOXC5 XIRP1 SYNJ1 PLPPR4 DCP2 GJA1 ADAM17 MYRIP NEDD9 ESAM NR1D1 SYNDIG1 FBXO45 CLU ABHD6 PTPRC CACNG4 DCL…
3.08926e-05	78	207	1.66629	GO:0005769 early endosome	SIGLEC1 PMEPA1 PARM1 SNX21 MMGT1 SLC5A1 F2RL1 F2R NIPA2 SYNDIG1 NEU3 USP8 DYSF RAB31 LRP6 SLC35D3 PI4K2A CLIP3 NTRK1 WDR91 ALS2 EGFR WASF2 HGS SLC1A1 MGRN1 OCRL NTRK2 DNER TOM1 WLS LRP1 SNX6 VPS16 PLD3 PLA2G4E RAB29 RABEP1 TRAK1 LIPG ITCH VPS18 VTI1B TPCN1 VCAM1 CLN6 SNX5 LOC100146633 MVB12B LITAF SLC9A6 SNX1 PICALM WASHC1 KDR VIPAS39 MR1 LMTK2 APBB2 ATP9A APP PIKFYVE SNX13 CD22 WDR81 RPS6KC1 MYO…
3.53117e-05	179	572	1.38383	GO:0009986 cell surface	ITGA6 LOC111767395 BTNL9 ELSPBP1 CD3E TNFRSF11A JAM2 KLRK1 CD19 LOC100069287 LOC111770446 MHCX1 CD1A4 CD1A1 LOC100068433 ACVR2A SEMA7A RTP2 PLXNB3 CSF1R SCUBE1 HEG1 L1CAM ADIPOQ GHR CCR9 HLA-DMA TRPV2 GPC4 F2R CD276 CCR7 CORIN CCR6 ADAM17 LY6D NEU3 CLU ANTXR1 LRP6 PTPRC CD79A EPHB6 ADAMTS7 EPHA2 SLC2A4 ADAM10 LRFN1 CALR CD74 ABCA1 THBS1 WNT1 ACVRL1 LPAR2 WNT7A GFRA3 NTRK1 P4HB IL13 LOC100057176 E…
7.97325e-05	443	1619	1.20999	GO:0031090 organelle membrane	SLC35A2 VDAC3 PIGN WDR93 LPIN2 RAB11FIP4 MCOLN3 SFXN5 LAMP3 SPPL2A PGAP3 RETSAT SPTLC3 PAM16 NCLN ATG16L1 MCOLN1 SLC35B2 PMEPA1 PDE2A ARFIP2 HMGCR SNX21 RHBDF1 REEP1 MMGT1 ALAS2 ACBD3 COPG1 TMPRSS3 WAS SLC2A1 STXBP5 NDUFS7 ATAD1 IFI6 CHPF ABCB7 LAPTM5 FATE1 DMTN SUN2 TIMM10B SGIP1 AGPAT4 SYN1 SCNN1A MACO1 NDUFV3 CNGA2 ST6GAL1 GK ERAP1 HLA-DMA NUP35 LZTR1 HKDC1 UBAP1 PML VTA1 ACAD9 TMEM43 BNIP3L A…
0.000106089	49	117	1.85198	GO:0030027 lamellipodium	WASF2 FGD1 KITLG PLEKHH2 RAPGEF3 ANTXR1 EPHA2 SH3BP1 PIP5K1A SLC39A6 PARVB APC TSC1 P4HB IGF2BP1 RAC1 ALS2 AJUBA STX4 CARMIL2 PPP1R9B FAP DBNL FLOT2 LIMK1 TUBB3 VAMP7 BCAR1 PIK3CA CAPG PTPN13 ABI3 SPATA13 INPPL1 ITGB3 MYO1G CDC42BPA SPEF1 GSN UNC5C ARPC5 ARHGEF7 SYNE2 ARPC3 ROCK1 FLOT1 PTPRM ARPIN RHOA
0.000112912	692	2648	1.15562	GO:0005829 cytosol	HKDC1 RRM2B LPIN2 NQO2 TSC1 RPS19 CDK19 HERC3 RPL13 GAPVD1 OAS1 USP40 PPP6R1 TKFC PDE2A HSPA14 UBQLN1 LOC100058771 MTHFR GCK ARHGDIG LOC100071942 TIAM1 LOC100057331 HNF4G PLXNA1 MAGED2 CALB1 MAP3K8 NDRG4 ACOT11 FERMT1 WAS DENND4C SLC2A1 EIF4ENIF1 MARK4 STXBP5 GCFC2 THOC7 EPS8L1 DDX6 BARX2 RMND5B KDM8 CA6 PIGN TBC1D2 TTC17 DMTN CRY2 UNC45B ZNF318 CIAO3 IFI35 DPF2 TRIP6 NLRP6 STAMBP PES1 VEZT DVL2 …
0.000138506	211	707	1.31974	GO:0005887 integral component of plasma membrane	PLXNB3 ITGA6 SLC39A10 PECAM1 EPHB6 SLC38A1 LMBR1L LOC102150150 DRD2 GABRA6 JAM2 SLC26A3 CACNA1G GRM7 ASIC3 ADAM23 RGR CD82 HTR7 MMP15 SLC2A1 STXBP5 GPA33 SLC4A1 HTR1B LAPTM5 SLC6A1 ASIC2 ABCC3 SCNN1A VWC2L SLC6A9 SLITRK1 F2RL1 GHR IFNAR2 C8B PLPPR4 ADAM17 SYNDIG1 JAG2 KCNAB1 ABHD6 CACNG4 EPHA2 C9 P2RX6 PSEN2 PI4K2A SLC8A2 RHCG SELE SLC39A6 AQP5 ITGA10 LOC100067368 PORCN ABCA1 GABBR2 JAK2 ACVRL1 C…
0.000144918	296	1040	1.25859	GO:0005783 endoplasmic reticulum	PIGN LPIN2 ALG1 SPPL2A PORCN PGAP3 RETSAT TMEM129 SPTLC3 MRAP NCLN SLC35B2 SFTPA1 MGST2 PIEZO1 HMGCR RCN1 RHBDF1 SSR3 REEP1 MMGT1 CLN8 LOC100050992 ZDHHC4 TMPRSS3 SLC35A2 FKBP9 SLC30A9 HTR1B FATE1 AGPAT4 NSDHL MACO1 ADIPOQ ERAP1 DNASE1L1 PML SLC39A7 FIBIN TMEM43 PACS2 BNIP3L SEC16A PRKCA CKAP4 SLC37A4 CLU TAP2 ELOVL7 SMPD4 PIGT SPPL3 SPHK2 SLC35D3 CREB3L2 PKM ATP2A2 REEP5 ATG9A UNC93B1 TLR7 SOAT1…
0.000269641	377	1372	1.2151	GO:0005576 extracellular region	P19 BACE2 TSKU DEFB4B CALCB WNT1 IL18BP SPI2 TGFB3 GPRC5D LOC100630711 COLEC11 SFTPA1 COL6A3 TPSG1 IL1F10 SERPINB5 LOC100629841 LOC100071047 LOC102148710 PGF TAFA1 LOC100056556 MHCX1 LOC111770574 TNFSF13 CD1A4 CD1A1 FGF8 TAFA4 HNF4G GAS6 IL1B CCL17 PRL KITLG COMP SMPDL3B FN1 CA6 HTRA3 SERPINB12 CRY2 SCUBE1 MMP2 PCSK2 SCNN1A IFI35 CD14 VWC2L KIF2B ADIPOQ GHR ALDOA ERAP1 MICAL3 FIBIN SORD MMP13 GCG…
0.000325645	223	763	1.29243	GO:0031226 intrinsic component of plasma membrane	PLXNB3 ITGA6 SLC39A10 PECAM1 EPHB6 SLC38A1 LMBR1L LOC102150150 DRD2 GABRA6 JAM2 SLC26A3 CACNA1G GRM7 ASIC3 ADAM23 RGR CD82 HTR7 MMP15 SLC2A1 CNTN5 STXBP5 GPA33 SLC4A1 HTR1B LAPTM5 SLC6A1 ASIC2 ABCC3 SCNN1A VWC2L SLC6A9 SLITRK1 F2RL1 GHR IFNAR2 GPC4 C8B PLPPR4 ADAM17 TGM2 SYNDIG1 JAG2 KCNAB1 ABHD6 CACNG4 EPHA2 C9 P2RX6 PSEN2 PI4K2A SLC8A2 RHCG SELE SLC39A6 AQP5 ITGA10 LOC100067368 PORCN MDGA1 NTNG…
0.000444573	86	250	1.52119	GO:0031252 cell leading edge	WASF2 GABRA6 PSD4 FGD1 KITLG EPS8L1 PLEKHH2 RASA1 ADAM17 RAPGEF3 INPP5J ANTXR1 EPHA2 FGR SH3BP1 PIP5K1A SLC39A6 PARVB HIP1R APC TSC1 P4HB IGF2BP1 RAC1 ALS2 EGFR AJUBA SLK STX4 CARMIL2 PPP1R9B FAP DOCK8 DBNL FLOT2 SRC S100B LIMK1 USH2A TUBB3 ARHGEF2 CADM4 DLC1 VAMP7 SPTBN1 BCAR1 EPS8 ABL1 PIK3CA CAPG MTM1 SLC1A2 PTPN13 ABI3 SPATA13 TLN1 ATP6V1B2 PHLDB2 INPPL1 ITGB3 MYO1G CDC42BPA SPEF1 EZR GSN PLE…
0.000564624	171	568	1.33129	GO:0043005 neuron projection	APBA1 EPHB6 ROBO3 GABRA6 TRAK1 CADM1 CACNA1G PAFAH2 PLEKHG5 ROBO1 RGR HTR7 TENM2 CALB1 MARK4 SLC6A1 CETN2 ASIC2 SYN1 MACO1 L1CAM TRPV2 EXOC4 CCSAP ACAD9 USP9X MYRIP AGO2 NR1D1 MCHR1 INPP5J MYH14 KIF5A CLU DCLK1 PJVK SLC38A1 MAPK8IP1 HEPACAM ZFYVE27 PI4K2A SLC8A2 SDCCAG8 HSP90AB1 DPYSL2 MAP1B NTNG2 NCDN GIT1 AQP1 GABBR2 GRM2 NTRK1 CDHR1 IGF2BP1 RAC1 ALS2 CPLX1 PPP3CA MYOC STX4 MAP3K12 SLC1A1 OCRL …
0.000632039	87	256	1.50282	GO:0043235 receptor complex	PLXNB3 ITGA6 EPHB6 GABRA6 CD3E ARNT2 GPRC5D ACVR2A STXBP5 HTR1B VWC2L GHR LOXL4 NBR1 ABHD6 CD79A CACNG4 TLR7 CD74 HSP90AB1 ITGA10 PORCN GABBR2 JAK2 NTRK1 GABRE CSF2 EGFR INSR PTPRA ZAP70 CD6 NTRK2 LRP1 NTRK3 ITGA8 INSRR EPS8 FGFR1 SDCBP NOTCH2 TGFBR2 CHRND ITGA3 GRM7 P2RX2 NR3C2 P2RX3 MCOLN1 CD40 GPRC5C GABRB2 AIP IL23R GRIK4 LOC100146633 ITGB3 DDR1 ALCAM GRIK5 ITGB8 RXRA CHRNA1 IL6ST HTR3A LIFR …
0.00112427	49	127	1.70616	GO:0005925 focal adhesion	TRIP6 DLC1 BCAR1 TNS1 FERMT1 FOCAD TGFB1I1 XIRP1 ADAM17 NEDD9 PTPRC IRF2 EPHA2 PARVB GIT1 JAK2 CAV1 AJUBA SENP1 PTPRA TNS2 SRC LIMK1 MAPRE2 PRAG1 CORO2B LPP PXN TLN1 PHLDB2 TES SLC6A4 RSU1 SORBS3 ITGB3 EZR GSN ACTN3 TNS3 SYNE2 TLN2 NRP1 ITGB6 PEAK1 IL16 TLE2 ITGA5 ADGRB1 ACTG1
0.00136204	189	647	1.29177	GO:0045202 synapse	APBA1 ADAM10 BEGAIN DAGLB DRD2 GABRA6 CADM1 ADAM23 PDE2A AKAP9 SYT7 TIAM1 CHRNA6 CALB1 CNKSR2 RAB3C SLC2A1 CNTN5 STXBP5 ATAD1 HTR1B DMTN ASIC2 SYN1 MACO1 SLITRK1 ERBIN DNAJA3 GPC4 SYNJ1 PLPPR4 MYRIP NR1D1 SYNDIG1 FBXO45 CLU ABHD6 CACNG4 DCLK1 ACAN MAPK8IP1 ATP2A2 APOE FABP5 PI4K2A SLC8A2 RPL8 ADORA2B PORCN MDGA1 MAP1B NTNG2 NCDN GIT1 PPM1H NDE1 AP2B1 WNT7A TSC1 RAC1 RPS19 ALS2 CPLX1 PPP3CA WASF2 …
0.00147923	92	280	1.45297	GO:0098794 postsynapse	APBA1 DAGLB GABRA6 CHRNA6 CNKSR2 ATAD1 DMTN ASIC2 SYN1 SLITRK1 ERBIN DNAJA3 PLPPR4 NR1D1 SYNDIG1 FBXO45 ABHD6 DCLK1 ADAM10 FABP5 SLC8A2 RPL8 MAP1B NCDN GIT1 TSC1 RAC1 RPS19 ALS2 CPLX1 PPP3CA STX4 PDE4B RGS7BP KCND3 PRKAR2B NTRK2 SLC6A6 NEURL1 RNF112 DLG5 DRD2 DLGAP1 SPTBN1 EPS8 CHRND SEMA4C ASAP1 DNAJC6 NRP2 PRKACA GABRB2 SYNE1 BNIP3 GRIK4 GRIA2 NGFR ADORA1 NEFH GRIK5 MYL7 ADAM22 PRKCG ARHGEF7 CH…
0.00156559	73	212	1.5227	GO:0010008 endosome membrane	RAB11FIP4 LAMP3 PMEPA1 SNX21 HLA-DMA LZTR1 UBAP1 VTA1 LAMTOR4 SYNDIG1 NEU3 ABHD6 MCOLN3 ATG9A ZFYVE27 SPPL2A PI4K2A CLIP3 TYRP1 RAC1 WDR91 EGFR MVB12A MRC1 SLC1A1 MCOLN2 TMBIM1 SNX6 STARD3 VAC14 RAB7A PLD3 PLA2G4E UBA1 SLC38A9 SPPL2B PLEKHM2 SCAMP2 SLC11A1 ATG16L1 VTI1B TPCN1 MCOLN1 SNX5 EHD4 MVB12B LITAF VPS36 SLC9A6 SNX1 DCSTAMP MR1 TPCN2 ERBB2 ATP9A SCAMP5 PIKFYVE WDR81 ATP10B LAMTOR5 LAMTOR1 …
0.00232326	50	134	1.65003	GO:0030055 cell-substrate junction	TRIP6 DLC1 BCAR1 TNS1 FERMT1 FOCAD TGFB1I1 ERBIN XIRP1 ADAM17 NEDD9 PTPRC IRF2 EPHA2 PARVB GIT1 JAK2 CAV1 AJUBA SENP1 PTPRA TNS2 SRC LIMK1 MAPRE2 PRAG1 CORO2B LPP PXN TLN1 PHLDB2 TES SLC6A4 RSU1 SORBS3 ITGB3 EZR GSN ACTN3 TNS3 SYNE2 TLN2 NRP1 ITGB6 PEAK1 IL16 TLE2 ITGA5 ADGRB1 ACTG1
0.00249506	58	162	1.58321	GO:0005770 late endosome	LAMP3 SIGLEC1 SFTPA1 PARM1 HLA-DMA F2R LAMTOR4 DYSF NBR1 ABHD6 CD79A ATG9A SPPL2A CD74 NTRK1 WDR91 EGFR TCIRG1 CCZ1 SRC STARD3 RAB7A ABCA3 VPS16 DENND10 PLD3 TMEM192 SLC38A9 MTM1 MON1B SLC11A1 VPS18 VTI1B MCOLN1 VPS13C LOC100146633 MVB12B LITAF GRN VPS36 WDR48 SLC9A6 VIPAS39 MR1 ATP7B WDR81 PSAP MYO5A ATP10B LAMTOR5 LAMTOR1 SNF8 SNX16 UVRAG NMNAT2 CTNS KCNQ1 VPS33B
0.00266817	63	180	1.54773	GO:0016324 apical plasma membrane	PARD3B SHROOM1 SLC5A1 SLC2A1 FN1 SCNN1A SLC6A9 ADAM17 OTOA RHCG AQP5 AQP1 HIP1R SLC7A5 SLC16A3 LMO7 SLC7A9 TCIRG1 MARVELD2 SLC1A1 SLC6A6 USH2A JAG1 SLC34A2 SLC7A8 TLR9 PRKCZ STK39 FZD6 PFKM SLC6A19 TRPM6 P2RX2 ATP6V1B2 SLC34A1 GP2 LOC100146633 ITGB3 SPEF1 EZR SLC4A11 ERBB2 CLDND1 ATP8B1 ABCC11 CRB2 SLC16A1 SLC29A4 ATP6V1A SLC2A5 NOTCH1 PLD1 PLPP1 IL6R MYO7A SLC30A5 ATP1A1 LOC100060521 KCNQ1 AMN S…
0.00386957	33	80	1.82411	GO:0031256 leading edge membrane	GABRA6 PSD4 EPS8L1 ADAM17 ANTXR1 EPHA2 FGR PIP5K1A SLC39A6 HIP1R APC RAC1 EGFR PPP1R9B FAP DOCK8 SRC USH2A ARHGEF2 DLC1 SPTBN1 EPS8 SLC1A2 SPATA13 ITGB3 MYO1G PLEK EEF1A1 SYNE2 LOC100060521 ITGA5 RHOA
0.00637891	80	247	1.43225	GO:0030424 axon	ROBO3 PLEKHG5 ROBO1 CALB1 SLC6A1 SYN1 MACO1 L1CAM TRPV2 EXOC4 CCSAP USP9X INPP5J MYH14 SLC38A1 MAPK8IP1 HEPACAM ZFYVE27 SLC8A2 HSP90AB1 DPYSL2 NTNG2 GIT1 AQP1 NTRK1 IGF2BP1 CPLX1 MYOC MAP3K12 MAG TNN MYCBP2 NTRK2 SETX TUBB3 SYT1 PRKAA2 SLC4A10 DRD2 RASGRF1 PRKCZ EVX1 SPTBN1 LRRC4B TRAK1 SLC1A2 P2RX3 NRP2 KCNQ3 TANC1 NEFH ALCAM LRIG2 SLC9A6 HSP90AA1 ADAM22 UNC5C PRKCG APP C23H9orf72 PRSS12 SLC8A3 …
0.00703085	80	248	1.42648	GO:0031012 extracellular matrix	HPSE2 THBS1 CCN5 VCAN COL6A3 MMP15 FN1 MMP2 GPC4 DMP1 MMP13 TGM2 ACAN LAMB3 APOE CCBE1 MMP14 MATN1 FBLN2 P3H2 WNT7A GPC3 EFEMP1 MYOC VWF MMP11 MMP25 ALPL TNN MMRN1 MMP20 FBLN5 USH2A MFAP4 SPARC SMOC2 EGFLAM TIMP1 MMP23B TGFB3 FREM1 EPYC ADAMTS15 NDP ADAMTS1 MATN3 BCAN NAV2 FMOD LTBP4 LAMA1 PRELP OPTC LAMA4 TNR LTBP1 SERPINE1 CCDC80 THBS2 COL11A1 MMP7 COL4A6 SFRP1 WNT11 COL2A1 COL6A1 CHADL LAMC1 H…
0.00703085	54	154	1.5506	GO:0031253 cell projection membrane	GABRA6 PSD4 NDRG4 EPS8L1 DMTN SCNN1A CNGA2 ADAM17 MCHR1 ANTXR1 BBS5 FGR PIP5K1A SLC39A6 AQP1 HIP1R APC SLC7A5 CDHR1 RAC1 SLC7A9 EGFR PPP1R9B FAP SRC SLC6A6 USH2A DRD2 RHO SLC7A8 ARHGEF2 DLC1 SPTBN1 EPS8 SLC6A19 SLC1A2 ITGA3 TRPM6 SPATA13 CLTB ITGB3 PLEK EEF1A1 SYNE2 EVC2 BBS9 LOC100060521 ITGA5 AMN GAP43 RHOA BVES SNAP29
0.00742048	55	158	1.53933	GO:0045178 basal part of cell	ERBIN PHLDB1 NDRG4 SLC2A1 SLC4A1 ABCC3 SLC6A9 SLC26A7 SLC38A1 RHCG AQP5 ABCC6 AQP1 SLC16A3 EGFR CDH16 MET CNNM4 MARVELD2 SLC22A6 STX4 FAP MYO1C FLOT2 LRP1 SLC6A6 ALPK2 SLC4A10 RHBG SLC7A8 TLR9 STK39 SLC14A1 ITGA3 PHLDB2 NKD2 BSND LOC100146633 CDH17 SPEF1 SLCO1C1 ATP7B SLC4A4 SLC4A11 ERBB2 AQP3 SLC16A1 SLC29A4 FLOT1 CXADR TFRC ANK2 ATP1A1 KCNQ1 CLDN11
[truncated: 39 more rows]

## Sheet: C_LvsH_MF terms
Enrichment FDR	nGenes	Pathway Genes	Fold Enrichment	Pathway	Genes
[truncated: 108 more rows]

## Sheet: D_LvsLR_BP terms
Enrichment FDR	nGenes	Pathway Genes	Fold Enrichment	Pathway	Genes
[truncated: 979 more rows]

## Sheet: E_LvsLR_CC terms
Enrichment FDR	nGenes	Pathway Genes	Fold Enrichment	Pathway	Genes
[truncated: 74 more rows]

## Sheet: F_LvsLR_MF terms
Enrichment FDR	nGenes	Pathway Genes	Fold Enrichment	Pathway	Genes
[truncated: 98 more rows]

## Sheet: G_HvsLR_ BP terms
Enrichment FDR	nGenes	Pathway Genes	Fold Enrichment	Pathway	Genes
[truncated: 964 more rows]

[truncated: 5 more sheets: H_HvsLR_ CC terms, I_HvsLR_MF terms, J_LvsH_KEGG pathway, K_LvsLR_KEGG pathway, L_HvsLR_KEGG pathway]
